# Supplementary material for: Multiple roles for hypoxia inducible factor 1-alpha in airway epithelial cells during mucormycosis
Source: Nat Commun. 2024 Jun 20;15:5282. doi: 10.1038/s41467-024-49637-8 (PMC11190229; doi:10.1038/s41467-024-49637-8)
Supplement: Supplementary file 4 — Supplementary Data 1 [file 41467_2024_49637_MOESM4_ESM.xlsx]

## Sheet: Sheet1
Supplementary Table 1. RNA-seq mapping statistics for each sample.
Exp #	Sample Name	Sample	Host Cells	Fungus	Other Treatment	Infection time (h)	Replicate #	Total # of Reads Obtained	# of Human-mapped reads	% reads that are Human-mapped	NCBI BioSample #	NCBI SRA #
1	sample_UI_1	1	HSAEC1-KT	None	None	0	1	146136508	139275105	95.3	SAMN35842508	SRS21091030
1	sample_UI_2	2				0	2	137048728	131091855	95.65	SAMN35842509	SRS21091031
1	sample_UI_3	3				0	3	131956922	126385968	95.78	SAMN35842510	SRS21091032
1	sample_3h_1	4	HSAEC1-KT	R. delemar 99-880	None	3	1	188093518	177317762	94.27	SAMN35842511	SRS21091027
1	sample_3h_2	5				3	2	159674252	150017268	93.95	SAMN35842512	SRS21091028
1	sample_3h_3	6				3	3	134592438	126225031	93.78	SAMN35842513	SRS21091029
1	sample_6h_1	7	HSAEC1-KT	R. delemar 99-880	None	6	1	177255056	166791962	94.1	SAMN35842514	SRS21090535
1	sample_6h_2	8				6	2	164117802	154525851	94.16	SAMN35842515	SRS21090536
1	sample_6h_3	9				6	3	146528386	137602412	93.91	SAMN35842516	SRS21090537
1	sample_16_1	10	HSAEC1-KT	R. delemar 99-880	None	16	1	173732380	164274742	95.74	SAMN35842517	SRS21090534
1	sample_16_2	11				16	2	175821604	165794545	95.56	SAMN35842518	SRS21091033
1	sample_16_3	12				16	3	162922460	152872225	95.19	SAMN35842519	SRS21090858
2	UI1_D_3h_RNA	1	HSAEC1-KT	None	None	0	1	283145004	270154117	95.41	SAMN39655760	SRS21091034
2	UI2_D_3h_RNA	2				0	2	286178884	273087488	95.43	SAMN39655761	SRS21090548
2	UI3_D_3h_RNA	3				0	3	287540862	274839911	95.58	SAMN39655762	SRS21090578
2	I1_D_3h_RNA	4	HSAEC1-KT	R. delemar 99-880	None	3	1	268143512	254717998	94.99	SAMN39655763	SRS21090538
2	I2_D_3h_RNA	5				3	2	332679418	315393976	94.8	SAMN39655764	SRS21090539
2	I3_D_3h_RNA	6				3	3	299936072	285170893	95.08	SAMN39655765	SRS21090541
2	I1_LW6_3h_RNA	7	HSAEC1-KT	R. delemar 99-880	LW6	3	1	283351810	271977814	95.99	SAMN39655766	SRS21095418
2	I2_LW6_3h_RNA	8				3	2	284952052	274075801	96.18	SAMN39655767	SRS21090540
2	I3_LW6_3h_RNA	9				3	3	331979668	316609698	95.37	SAMN39655768	SRS21090544
