# Supplementary material for: Multiple roles for hypoxia inducible factor 1-alpha in airway epithelial cells during mucormycosis
Source: Nat Commun. 2024 Jun 20;15:5282. doi: 10.1038/s41467-024-49637-8 (PMC11190229; doi:10.1038/s41467-024-49637-8)
Supplement: Supplementary file 5 — Supplementary Data 2 [file 41467_2024_49637_MOESM5_ESM.xlsx]

## Sheet: Hour3_vs_Uninfected.de_genes.an
Supplementary Table 2. Differentially expressed host genes after 3 hours of infection (FDR <0.01, LFC >= |1.0|)
Values represent log (base 2) fold change of infection/ uninfected.
"Inf" indicates that no reads were detected in the uninfected samples but the FDR value criteria were met.
"-Inf" indicated that no reads were detected in the infected samples but the FDR value criteria were met.
Ensemble Gene ID #	LFC	FDR	Gene Symbol	Annotation Notes
ENSG00000239948	Inf	6.04443e-19	RN7SL368P	RNA, 7SL, cytoplasmic 368, pseudogene [Source:HGNC Symbol;Acc:HGNC:46384]
ENSG00000276700	Inf	9.33678e-09	RNA5-8SN4	RNA, 5.8S ribosomal N4 [Source:HGNC Symbol;Acc:HGNC:53529]
ENSG00000185477	Inf	4.68503e-08	GPRIN3	GPRIN family member 3 [Source:HGNC Symbol;Acc:HGNC:27733]
ENSG00000286380	Inf	1.22362e-07	AC084864.2	novel transcript
ENSG00000285579	Inf	1.93341e-06	AC015687.1	novel transcript
ENSG00000166896	Inf	3.09865e-06	ATP23	ATP23 metallopeptidase and ATP synthase assembly factor homolog [Source:HGNC Symbol;Acc:HGNC:29452]
ENSG00000273415	Inf	4.06368e-06	LINC02725	long intergenic non-protein coding RNA 2725 [Source:HGNC Symbol;Acc:HGNC:54242]
ENSG00000268873	Inf	1.76507e-05	AC022601.1	novel transcript, antisense to DTNA
ENSG00000273113	Inf	2.85691e-05	AC133528.1	novel transcript
ENSG00000203786	Inf	5.15359e-05	KPRP	keratinocyte proline rich protein [Source:HGNC Symbol;Acc:HGNC:31823]
ENSG00000259354	Inf	6.96552e-05	AC025580.2	novel transcript, antisense to SLC30A4
ENSG00000140274	Inf	0.000108674	DUOXA2	dual oxidase maturation factor 2 [Source:HGNC Symbol;Acc:HGNC:32698]
ENSG00000180535	Inf	0.000164708	BHLHA15	basic helix-loop-helix family member a15 [Source:HGNC Symbol;Acc:HGNC:22265]
ENSG00000204805	Inf	0.000202374	AL391987.2
ENSG00000283122	Inf	0.000236584	HYMAI	hydatidiform mole associated and imprinted [Source:HGNC Symbol;Acc:HGNC:5326]
ENSG00000239542	Inf	0.000821659	RN7SL399P	RNA, 7SL, cytoplasmic 399, pseudogene [Source:HGNC Symbol;Acc:HGNC:46415]
ENSG00000256443	Inf	0.00106513	AP003559.1	novel transcript
ENSG00000165238	Inf	0.00131173	WNK2	WNK lysine deficient protein kinase 2 [Source:HGNC Symbol;Acc:HGNC:14542]
ENSG00000236120	Inf	0.00150147	AC110995.1	novel transcript
ENSG00000146469	Inf	0.00208396	VIP	vasoactive intestinal peptide [Source:HGNC Symbol;Acc:HGNC:12693]
ENSG00000183260	Inf	0.00289793	ABHD16B	abhydrolase domain containing 16B [Source:HGNC Symbol;Acc:HGNC:16128]
ENSG00000167984	Inf	0.00292503	NLRC3	NLR family CARD domain containing 3 [Source:HGNC Symbol;Acc:HGNC:29889]
ENSG00000278607	Inf	0.00304464	AC015819.2	novel transcript
ENSG00000250362	Inf	0.00320326	AC008592.1	novel transcript
ENSG00000176907	Inf	0.00351938	TCIM	transcriptional and immune response regulator [Source:HGNC Symbol;Acc:HGNC:1357]
ENSG00000160161	Inf	0.00465208	CILP2	cartilage intermediate layer protein 2 [Source:HGNC Symbol;Acc:HGNC:24213]
ENSG00000283345	Inf	0.00569445	AC127502.3	M-phase phosphoprotein 10 (MPHOSPH10) pseudogene
ENSG00000270104	Inf	0.00762858	AL670729.2	novel transcript
ENSG00000258010	Inf	0.00826328	AC016705.1	novel transcript, antisense to ARNT2
ENSG00000229558	Inf	0.00849371	SACS-AS1	SACS antisense RNA 1 [Source:HGNC Symbol;Acc:HGNC:39835]
ENSG00000249007	Inf	0.00921491	AL691482.3	novel transcript
ENSG00000272825	Inf	0.00959337	AL844908.1	novel transcript
ENSG00000180422	Inf	0.00993904	LINC00304	long intergenic non-protein coding RNA 304 [Source:HGNC Symbol;Acc:HGNC:26713]
ENSG00000180730	7.8561	2.32684e-26	SHISA2	shisa family member 2 [Source:HGNC Symbol;Acc:HGNC:20366]
ENSG00000059804	6.90188	0	SLC2A3	solute carrier family 2 member 3 [Source:HGNC Symbol;Acc:HGNC:11007]
ENSG00000137727	6.47932	3.99885e-26	ARHGAP20	Rho GTPase activating protein 20 [Source:HGNC Symbol;Acc:HGNC:18357]
ENSG00000134594	6.4088	7.27009e-63	RAB33A	RAB33A, member RAS oncogene family [Source:HGNC Symbol;Acc:HGNC:9773]
ENSG00000189143	6.26705	0	CLDN4	claudin 4 [Source:HGNC Symbol;Acc:HGNC:2046]
ENSG00000117594	6.23952	5.3203e-10	HSD11B1	hydroxysteroid 11-beta dehydrogenase 1 [Source:HGNC Symbol;Acc:HGNC:5208]
ENSG00000167772	6.0515	0	ANGPTL4	angiopoietin like 4 [Source:HGNC Symbol;Acc:HGNC:16039]
ENSG00000172818	5.92798	0	OVOL1	ovo like transcriptional repressor 1 [Source:HGNC Symbol;Acc:HGNC:8525]
ENSG00000279803	5.7207	5.90922e-07	AC009090.5	TEC
ENSG00000169248	5.61811	0	CXCL11	C-X-C motif chemokine ligand 11 [Source:HGNC Symbol;Acc:HGNC:10638]
ENSG00000255120	5.6048	9.39038e-07	OVOL1-AS1	OVOL1 antisense RNA 1 [Source:HGNC Symbol;Acc:HGNC:49319]
ENSG00000260953	5.48877	6.27291e-11	AC009093.4	novel transcript
ENSG00000280143	5.43252	4.87914e-21	AP000892.4	novel transcript
ENSG00000206603	5.38898	4.47967e-10	SNORA22B	small nucleolar RNA, H/ACA box 22B [Source:HGNC Symbol;Acc:HGNC:52196]
ENSG00000274276	5.34145	9.01615e-27	CBSL	cystathionine beta-synthase like [Source:HGNC Symbol;Acc:HGNC:51829]
ENSG00000109536	5.3056	8.80733e-58	FRG1	FSHD region gene 1 [Source:HGNC Symbol;Acc:HGNC:3954]
ENSG00000182175	5.23316	2.97786e-45	RGMA	repulsive guidance molecule BMP co-receptor a [Source:HGNC Symbol;Acc:HGNC:30308]
ENSG00000234667	5.18508	2.78426e-05	ACTBP13	ACTB pseudogene 13 [Source:HGNC Symbol;Acc:HGNC:44626]
ENSG00000261553	5.11546	5.41659e-50	AL137782.1	novel transcript
ENSG00000011422	5.10126	0	PLAUR	plasminogen activator, urokinase receptor [Source:HGNC Symbol;Acc:HGNC:9053]
ENSG00000151651	5.0865	3.55636e-259	ADAM8	ADAM metallopeptidase domain 8 [Source:HGNC Symbol;Acc:HGNC:215]
ENSG00000154451	5.02691	1.81764e-22	GBP5	guanylate binding protein 5 [Source:HGNC Symbol;Acc:HGNC:19895]
ENSG00000285106	5.02566	7.74582e-25	AC016831.6	novel transcript
ENSG00000166105	5.01356	3.81017e-10	GLB1L3	galactosidase beta 1 like 3 [Source:HGNC Symbol;Acc:HGNC:25147]
ENSG00000258667	5.00081	1.11399e-84	HIF1A-AS3	HIF1A antisense RNA 3 [Source:HGNC Symbol;Acc:HGNC:54284]
ENSG00000136352	4.98275	9.03372e-13	NKX2-1	NK2 homeobox 1 [Source:HGNC Symbol;Acc:HGNC:11825]
ENSG00000272720	4.94613	0.000324679	AL022322.1	novel transcript, antisense to BAIAP2L2
ENSG00000138623	4.89203	0	SEMA7A	semaphorin 7A (John Milton Hagen blood group) [Source:HGNC Symbol;Acc:HGNC:10741]
ENSG00000259094	4.88013	0.000456376	AC013457.1	novel transcript, antisense to MARCO
ENSG00000265262	4.86262	0.000472412	TRMT112P3	tRNA methyltransferase subunit 11-2 pseudogene 3 [Source:HGNC Symbol;Acc:HGNC:44022]
ENSG00000172201	4.85162	0.000730575	ID4	inhibitor of DNA binding 4, HLH protein [Source:HGNC Symbol;Acc:HGNC:5363]
ENSG00000151322	4.83534	0.000456512	NPAS3	neuronal PAS domain protein 3 [Source:HGNC Symbol;Acc:HGNC:19311]
ENSG00000205922	4.82905	0.000505429	ONECUT3	one cut homeobox 3 [Source:HGNC Symbol;Acc:HGNC:13399]
ENSG00000276107	4.81205	4.64768e-64	AC037198.1	novel transcript, sense intronic to THBS1
ENSG00000129514	4.80201	5.45247e-64	FOXA1	forkhead box A1 [Source:HGNC Symbol;Acc:HGNC:5021]
ENSG00000244161	4.74769	0.000664395	FLNB-AS1	FLNB antisense RNA 1 [Source:HGNC Symbol;Acc:HGNC:40239]
ENSG00000163898	4.72393	6.24664e-159	LIPH	lipase H [Source:HGNC Symbol;Acc:HGNC:18483]
ENSG00000125398	4.71558	0	SOX9	SRY-box transcription factor 9 [Source:HGNC Symbol;Acc:HGNC:11204]
ENSG00000280407	4.71423	4.80968e-11	AC132872.4	TEC
ENSG00000140379	4.70644	4.3754e-40	BCL2A1	BCL2 related protein A1 [Source:HGNC Symbol;Acc:HGNC:991]
ENSG00000186231	4.67088	0.00217273	KLHL32	kelch like family member 32 [Source:HGNC Symbol;Acc:HGNC:21221]
ENSG00000255100	4.65646	5.17523e-06	AP003119.2	novel transcript
ENSG00000275491	4.59871	0.00322144	LINC01730	long intergenic non-protein coding RNA 1730 [Source:HGNC Symbol;Acc:HGNC:52518]
ENSG00000285816	4.59606	1.16426e-25	AP000944.5	novel protein, POLA2-CDC42EP2 readthrough
ENSG00000226380	4.58293	6.59791e-20	AC016831.1	novel transcript
ENSG00000273174	4.57867	3.65919e-18	AC108673.2	novel transcript, antisense to RAB43
ENSG00000160200	4.57269	2.93178e-44	CBS	cystathionine beta-synthase [Source:HGNC Symbol;Acc:HGNC:1550]
ENSG00000177628	4.57258	4.58415e-10	GBA	glucosylceramidase beta [Source:HGNC Symbol;Acc:HGNC:4177]
ENSG00000252933	4.557	0.00226362	RNU6-1223P	RNA, U6 small nuclear 1223, pseudogene [Source:HGNC Symbol;Acc:HGNC:48186]
ENSG00000278621	4.54438	5.48592e-08	AC037198.2	novel transcript, antisense to THBS1
ENSG00000250509	4.53746	3.85185e-08	AC034213.1	novel transcript
ENSG00000130487	4.53207	0.0035549	KLHDC7B	kelch domain containing 7B [Source:HGNC Symbol;Acc:HGNC:25145]
ENSG00000159263	4.4924	2.65384e-05	SIM2	SIM bHLH transcription factor 2 [Source:HGNC Symbol;Acc:HGNC:10883]
ENSG00000261305	4.48399	0.00311989	AC005586.2	novel transcript, overlapping LRRC61
ENSG00000114790	4.47281	0.00177495	ARHGEF26	Rho guanine nucleotide exchange factor 26 [Source:HGNC Symbol;Acc:HGNC:24490]
ENSG00000050730	4.46627	8.69159e-11	TNIP3	TNFAIP3 interacting protein 3 [Source:HGNC Symbol;Acc:HGNC:19315]
ENSG00000214144	4.46159	0.00394926	AL390728.1	heat shock 70kDa protein 8 (HSPA8) pseudogene
ENSG00000137801	4.43713	0	THBS1	thrombospondin 1 [Source:HGNC Symbol;Acc:HGNC:11785]
ENSG00000275757	4.419	1.50738e-05	5_8S_rRNA	5.8S ribosomal RNA [Source:RFAM;Acc:RF00002]
ENSG00000131016	4.41773	0	AKAP12	A-kinase anchoring protein 12 [Source:HGNC Symbol;Acc:HGNC:370]
ENSG00000138675	4.41114	3.17033e-292	FGF5	fibroblast growth factor 5 [Source:HGNC Symbol;Acc:HGNC:3683]
ENSG00000136244	4.39964	6.75516e-05	IL6	interleukin 6 [Source:HGNC Symbol;Acc:HGNC:6018]
ENSG00000124772	4.39961	4.04351e-05	CPNE5	copine 5 [Source:HGNC Symbol;Acc:HGNC:2318]
ENSG00000091106	4.38554	0.00338987	NLRC4	NLR family CARD domain containing 4 [Source:HGNC Symbol;Acc:HGNC:16412]
ENSG00000269919	4.38175	3.78364e-05	AL022067.1	novel transcript, sense intronic to PRDM1
ENSG00000118137	4.3793	0.00547988	APOA1	apolipoprotein A1 [Source:HGNC Symbol;Acc:HGNC:600]
ENSG00000241280	4.373	0.00518854	AC106712.1	novel transcript
ENSG00000201176	4.37218	0.0068027	RNU6-853P	RNA, U6 small nuclear 853, pseudogene [Source:HGNC Symbol;Acc:HGNC:47816]
ENSG00000254101	4.36667	0.00950199	LINC02055	long intergenic non-protein coding RNA 2055 [Source:HGNC Symbol;Acc:HGNC:52895]
ENSG00000199038	4.36109	5.49028e-05	MIR210	microRNA 210 [Source:HGNC Symbol;Acc:HGNC:31587]
ENSG00000197822	4.3492	9.34974e-165	OCLN	occludin [Source:HGNC Symbol;Acc:HGNC:8104]
ENSG00000162711	4.3389	9.86484e-95	NLRP3	NLR family pyrin domain containing 3 [Source:HGNC Symbol;Acc:HGNC:16400]
ENSG00000007306	4.30001	8.86781e-05	CEACAM7	CEA cell adhesion molecule 7 [Source:HGNC Symbol;Acc:HGNC:1819]
ENSG00000213958	4.29437	0.00877214	KRT18P29	keratin 18 pseudogene 29 [Source:HGNC Symbol;Acc:HGNC:33398]
ENSG00000249328	4.27044	1.13318e-09	AC036214.1	novel transcript
ENSG00000225217	4.27022	8.71454e-05	HSPA7	heat shock protein family A (Hsp70) member 7 (pseudogene) [Source:HGNC Symbol;Acc:HGNC:5240]
ENSG00000287175	4.2256	9.20473e-08	AL513303.1	novel transcript
ENSG00000126262	4.18417	0.000336534	FFAR2	free fatty acid receptor 2 [Source:HGNC Symbol;Acc:HGNC:4501]
ENSG00000185022	4.18246	1.74897e-291	MAFF	MAF bZIP transcription factor F [Source:HGNC Symbol;Acc:HGNC:6780]
ENSG00000156282	4.15702	4.78344e-12	CLDN17	claudin 17 [Source:HGNC Symbol;Acc:HGNC:2038]
ENSG00000254703	4.15605	7.72178e-66	SENCR	smooth muscle and endothelial cell enriched migration/differentiation-associated lncRNA [Source:HGNC Symbol;Acc:HGNC:44177]
ENSG00000232082	4.12777	2.04387e-20	RPS6KA2-IT1	RPS6KA2 intronic transcript 1 [Source:HGNC Symbol;Acc:HGNC:41378]
ENSG00000171246	4.1039	1.82e-08	NPTX1	neuronal pentraxin 1 [Source:HGNC Symbol;Acc:HGNC:7952]
ENSG00000174502	4.09582	6.66762e-09	SLC26A9	solute carrier family 26 member 9 [Source:HGNC Symbol;Acc:HGNC:14469]
ENSG00000101188	4.08187	1.43613e-10	NTSR1	neurotensin receptor 1 [Source:HGNC Symbol;Acc:HGNC:8039]
ENSG00000207730	4.08035	0.000524296	MIR200B	microRNA 200b [Source:HGNC Symbol;Acc:HGNC:31579]
ENSG00000173110	4.05722	3.84412e-139	HSPA6	heat shock protein family A (Hsp70) member 6 [Source:HGNC Symbol;Acc:HGNC:5239]
ENSG00000130775	4.05244	7.51451e-166	THEMIS2	thymocyte selection associated family member 2 [Source:HGNC Symbol;Acc:HGNC:16839]
ENSG00000251728	4.04626	0.000537957	Y_RNA	Y RNA [Source:RFAM;Acc:RF00019]
ENSG00000184254	4.04553	0	ALDH1A3	aldehyde dehydrogenase 1 family member A3 [Source:HGNC Symbol;Acc:HGNC:409]
ENSG00000165507	4.04241	5.82704e-148	DEPP1	DEPP1 autophagy regulator [Source:HGNC Symbol;Acc:HGNC:23355]
ENSG00000166920	4.04227	4.56432e-70	C15orf48	chromosome 15 open reading frame 48 [Source:HGNC Symbol;Acc:HGNC:29898]
ENSG00000123689	4.00914	2.96899e-165	G0S2	G0/G1 switch 2 [Source:HGNC Symbol;Acc:HGNC:30229]
ENSG00000169245	4.00395	2.5396e-131	CXCL10	C-X-C motif chemokine ligand 10 [Source:HGNC Symbol;Acc:HGNC:10637]
ENSG00000233143	3.98889	1.36942e-14	DIRC3-AS1	DIRC3 antisense RNA 1 [Source:HGNC Symbol;Acc:HGNC:50636]
ENSG00000279632	3.9771	0.000980924	AP003108.4	novel transcript
ENSG00000243225	3.96289	3.0122e-26	AC007686.1	ribosomal protein, large, P1 (RPLP1) pseudogene
ENSG00000196805	3.95933	0.00128319	SPRR2B	small proline rich protein 2B [Source:HGNC Symbol;Acc:HGNC:11262]
ENSG00000256690	3.95526	0.00118719	AP001160.1	novel transcript
ENSG00000232536	3.95021	3.03385e-05	AL365436.2	novel transcript
ENSG00000156966	3.93305	1.14803e-08	B3GNT7	UDP-GlcNAc:betaGal beta-1,3-N-acetylglucosaminyltransferase 7 [Source:HGNC Symbol;Acc:HGNC:18811]
ENSG00000258674	3.91848	1.28177e-06	AC011448.1	novel protein
ENSG00000236453	3.90909	5.32534e-05	AC003092.1	novel transcript
ENSG00000003137	3.89901	3.56086e-161	CYP26B1	cytochrome P450 family 26 subfamily B member 1 [Source:HGNC Symbol;Acc:HGNC:20581]
ENSG00000197632	3.89804	0	SERPINB2	serpin family B member 2 [Source:HGNC Symbol;Acc:HGNC:8584]
ENSG00000122254	3.88897	1.16962e-34	HS3ST2	heparan sulfate-glucosamine 3-sulfotransferase 2 [Source:HGNC Symbol;Acc:HGNC:5195]
ENSG00000249992	3.8871	7.01471e-81	TMEM158	transmembrane protein 158 (gene/pseudogene) [Source:HGNC Symbol;Acc:HGNC:30293]
ENSG00000186352	3.88498	3.23906e-243	ANKRD37	ankyrin repeat domain 37 [Source:HGNC Symbol;Acc:HGNC:29593]
ENSG00000232334	3.87918	4.46323e-12	AL683842.1	novel pseudogene
ENSG00000135477	3.87406	0.00131878	KRT87P	keratin 87 pseudogene [Source:HGNC Symbol;Acc:HGNC:30198]
ENSG00000258602	3.87363	2.14968e-70	LINC01629	long intergenic non-protein coding RNA 1629 [Source:HGNC Symbol;Acc:HGNC:52260]
ENSG00000163638	3.87029	1.97863e-29	ADAMTS9	ADAM metallopeptidase with thrombospondin type 1 motif 9 [Source:HGNC Symbol;Acc:HGNC:13202]
ENSG00000275888	3.85632	7.25611e-08	AC132872.3	novel transcript, antisense to CSNK1D
ENSG00000183671	3.8311	3.23716e-55	GPR1	G protein-coupled receptor 1 [Source:HGNC Symbol;Acc:HGNC:4463]
ENSG00000157570	3.81008	5.73311e-15	TSPAN18	tetraspanin 18 [Source:HGNC Symbol;Acc:HGNC:20660]
ENSG00000207973	3.79295	7.06019e-16	MIR589	microRNA 589 [Source:HGNC Symbol;Acc:HGNC:32845]
ENSG00000229065	3.77872	1.46176e-07	AL354893.2	novel transcript
ENSG00000136688	3.77699	3.7848e-163	IL36G	interleukin 36 gamma [Source:HGNC Symbol;Acc:HGNC:15741]
ENSG00000131737	3.77277	1.21323e-27	KRT34	keratin 34 [Source:HGNC Symbol;Acc:HGNC:6452]
ENSG00000232504	3.76523	1.32862e-07	ST3GAL5-AS1	ST3GAL5 antisense RNA 1 (head to head) [Source:HGNC Symbol;Acc:HGNC:51129]
ENSG00000207611	3.76217	0.00370197	MIR149	microRNA 149 [Source:HGNC Symbol;Acc:HGNC:31536]
ENSG00000116285	3.76156	0	ERRFI1	ERBB receptor feedback inhibitor 1 [Source:HGNC Symbol;Acc:HGNC:18185]
ENSG00000162892	3.76126	4.7806e-76	IL24	interleukin 24 [Source:HGNC Symbol;Acc:HGNC:11346]
ENSG00000207607	3.74492	0.00292167	MIR200A	microRNA 200a [Source:HGNC Symbol;Acc:HGNC:31578]
ENSG00000177144	3.72531	3.29035e-50	NUDT4B	nudix hydrolase 4B [Source:HGNC Symbol;Acc:HGNC:18012]
ENSG00000222009	3.71922	1.51392e-38	BTBD19	BTB domain containing 19 [Source:HGNC Symbol;Acc:HGNC:27145]
ENSG00000175920	3.71471	3.13232e-06	DOK7	docking protein 7 [Source:HGNC Symbol;Acc:HGNC:26594]
ENSG00000287682	3.7015	0.000262191	AC020651.2	novel transcript
ENSG00000141579	3.70117	0	ZNF750	zinc finger protein 750 [Source:HGNC Symbol;Acc:HGNC:25843]
ENSG00000223509	3.68545	0.00120803	AC135983.3	WAS protein homolog associated with actin, golgi membranes and microtubules (WHAMM) pseudogene
ENSG00000138166	3.68001	0	DUSP5	dual specificity phosphatase 5 [Source:HGNC Symbol;Acc:HGNC:3071]
ENSG00000153162	3.67167	9.42857e-12	BMP6	bone morphogenetic protein 6 [Source:HGNC Symbol;Acc:HGNC:1073]
ENSG00000236049	3.66732	0.000348909	LINC01920	long intergenic non-protein coding RNA 1920 [Source:HGNC Symbol;Acc:HGNC:52738]
ENSG00000187678	3.64116	9.11484e-46	SPRY4	sprouty RTK signaling antagonist 4 [Source:HGNC Symbol;Acc:HGNC:15533]
ENSG00000116183	3.60855	1.7524e-77	PAPPA2	pappalysin 2 [Source:HGNC Symbol;Acc:HGNC:14615]
ENSG00000138678	3.58738	8.73305e-24	GPAT3	glycerol-3-phosphate acyltransferase 3 [Source:HGNC Symbol;Acc:HGNC:28157]
ENSG00000169509	3.58275	9.68419e-30	CRCT1	cysteine rich C-terminal 1 [Source:HGNC Symbol;Acc:HGNC:29875]
ENSG00000254042	3.57956	1.05371e-05	AC011365.1	novel transcript
ENSG00000270956	3.57513	4.3775e-11	AC009948.2	novel transcript, antisense to TTN
ENSG00000142224	3.56702	1.48441e-05	IL19	interleukin 19 [Source:HGNC Symbol;Acc:HGNC:5990]
ENSG00000203709	3.54865	2.32922e-105	MIR29B2CHG	MIR29B2 and MIR29C host gene [Source:HGNC Symbol;Acc:HGNC:32018]
ENSG00000153093	3.54358	7.75547e-05	ACOXL	acyl-CoA oxidase like [Source:HGNC Symbol;Acc:HGNC:25621]
ENSG00000268947	3.54133	5.99086e-11	AC002128.1	novel transcript
ENSG00000207713	3.54004	1.87698e-05	MIR200C	microRNA 200c [Source:HGNC Symbol;Acc:HGNC:31580]
ENSG00000198976	3.53843	0.000753618	MIR429	microRNA 429 [Source:HGNC Symbol;Acc:HGNC:13784]
ENSG00000257642	3.53283	9.19899e-10	KCCAT198	renal clear cell carcinoma-associated transcript 198 [Source:NCBI gene (formerly Entrezgene);Acc:105369954]
ENSG00000267121	3.52722	9.25776e-39	AC008105.3	novel transcript, antisense to FMNL1
ENSG00000251003	3.52632	2.102e-22	ZFPM2-AS1	ZFPM2 antisense RNA 1 [Source:HGNC Symbol;Acc:HGNC:50698]
ENSG00000170909	3.5218	0.000736334	OSCAR	osteoclast associated Ig-like receptor [Source:HGNC Symbol;Acc:HGNC:29960]
ENSG00000213694	3.51838	1.16271e-124	S1PR3	sphingosine-1-phosphate receptor 3 [Source:HGNC Symbol;Acc:HGNC:3167]
ENSG00000176845	3.51818	6.23888e-68	METRNL	meteorin like, glial cell differentiation regulator [Source:HGNC Symbol;Acc:HGNC:27584]
ENSG00000125531	3.51793	0.00099607	FNDC11	fibronectin type III domain containing 11 [Source:HGNC Symbol;Acc:HGNC:28764]
ENSG00000118523	3.5057	2.66657e-302	CCN2	cellular communication network factor 2 [Source:HGNC Symbol;Acc:HGNC:2500]
ENSG00000261052	3.50374	0.00921156	SULT1A3	sulfotransferase family 1A member 3 [Source:HGNC Symbol;Acc:HGNC:11455]
ENSG00000280269	3.4967	0.00124164	AP000577.2	TEC
ENSG00000214711	3.49646	7.17899e-120	CAPN14	calpain 14 [Source:HGNC Symbol;Acc:HGNC:16664]
ENSG00000205426	3.48003	0	KRT81	keratin 81 [Source:HGNC Symbol;Acc:HGNC:6458]
ENSG00000105388	3.47488	1.78762e-24	CEACAM5	CEA cell adhesion molecule 5 [Source:HGNC Symbol;Acc:HGNC:1817]
ENSG00000134363	3.46422	0	FST	follistatin [Source:HGNC Symbol;Acc:HGNC:3971]
ENSG00000150510	3.46101	1.30259e-16	FAM124A	family with sequence similarity 124 member A [Source:HGNC Symbol;Acc:HGNC:26413]
ENSG00000145147	3.44635	6.32066e-55	SLIT2	slit guidance ligand 2 [Source:HGNC Symbol;Acc:HGNC:11086]
ENSG00000170454	3.444	2.24849e-206	KRT75	keratin 75 [Source:HGNC Symbol;Acc:HGNC:24431]
ENSG00000236039	3.43914	7.00763e-55	AC019117.1	novel transcript
ENSG00000163216	3.43759	9.09563e-182	SPRR2D	small proline rich protein 2D [Source:HGNC Symbol;Acc:HGNC:11264]
ENSG00000133019	3.43651	6.55647e-06	CHRM3	cholinergic receptor muscarinic 3 [Source:HGNC Symbol;Acc:HGNC:1952]
ENSG00000270277	3.43428	7.52425e-09	AC009948.1	novel transcript, antisense to titin
ENSG00000236242	3.43367	1.49624e-05	MYO16-AS1	MYO16 antisense RNA 1 [Source:HGNC Symbol;Acc:HGNC:39913]
ENSG00000170442	3.42475	1.21625e-38	KRT86	keratin 86 [Source:HGNC Symbol;Acc:HGNC:6463]
ENSG00000100311	3.42407	1.48851e-111	PDGFB	platelet derived growth factor subunit B [Source:HGNC Symbol;Acc:HGNC:8800]
ENSG00000250397	3.42228	1.90898e-06	AP006623.1	novel transcript
ENSG00000283142	3.39973	1.02639e-08	AL049767.1	WAP four-disulfide core domain 15 family pseudogene
ENSG00000117525	3.39221	0	F3	coagulation factor III, tissue factor [Source:HGNC Symbol;Acc:HGNC:3541]
ENSG00000253288	3.38498	0.00142826	AC046195.1	novel transcript
ENSG00000164171	3.38188	0	ITGA2	integrin subunit alpha 2 [Source:HGNC Symbol;Acc:HGNC:6137]
ENSG00000196684	3.38013	6.19567e-14	HSH2D	hematopoietic SH2 domain containing [Source:HGNC Symbol;Acc:HGNC:24920]
ENSG00000253958	3.3602	2.42747e-91	CLDN23	claudin 23 [Source:HGNC Symbol;Acc:HGNC:17591]
ENSG00000112299	3.35876	3.29215e-11	VNN1	vanin 1 [Source:HGNC Symbol;Acc:HGNC:12705]
ENSG00000230787	3.34245	2.18297e-05	PSAT1P3	phosphoserine aminotransferase 1 pseudogene 3 [Source:HGNC Symbol;Acc:HGNC:43989]
ENSG00000125895	3.31332	7.15446e-09	TMEM74B	transmembrane protein 74B [Source:HGNC Symbol;Acc:HGNC:15893]
ENSG00000229035	3.31323	6.44333e-06	SPRR2C	small proline rich protein 2C (pseudogene) [Source:HGNC Symbol;Acc:HGNC:11263]
ENSG00000179348	3.31145	0.00350818	GATA2	GATA binding protein 2 [Source:HGNC Symbol;Acc:HGNC:4171]
ENSG00000288526	3.30274	0.00217913	AL157834.4	novel transcript
ENSG00000136694	3.28745	2.64881e-06	IL36A	interleukin 36 alpha [Source:HGNC Symbol;Acc:HGNC:15562]
ENSG00000259207	3.28473	1.17323e-26	ITGB3	integrin subunit beta 3 [Source:HGNC Symbol;Acc:HGNC:6156]
ENSG00000185950	3.25548	0	IRS2	insulin receptor substrate 2 [Source:HGNC Symbol;Acc:HGNC:6126]
ENSG00000129437	3.25249	6.63963e-08	KLK14	kallikrein related peptidase 14 [Source:HGNC Symbol;Acc:HGNC:6362]
ENSG00000282057	3.24473	1.78225e-16	AC092807.4	novel transcript
ENSG00000278949	3.24156	0.00490168	AC127070.4	novel transcript
ENSG00000137193	3.23791	0	PIM1	Pim-1 proto-oncogene, serine/threonine kinase [Source:HGNC Symbol;Acc:HGNC:8986]
ENSG00000008513	3.23713	0	ST3GAL1	ST3 beta-galactoside alpha-2,3-sialyltransferase 1 [Source:HGNC Symbol;Acc:HGNC:10862]
ENSG00000214814	3.22917	1.10158e-23	FER1L6	fer-1 like family member 6 [Source:HGNC Symbol;Acc:HGNC:28065]
ENSG00000173825	3.22795	0.00560424	TIGD3	tigger transposable element derived 3 [Source:HGNC Symbol;Acc:HGNC:18334]
ENSG00000156413	3.21476	5.26904e-14	FUT6	fucosyltransferase 6 [Source:HGNC Symbol;Acc:HGNC:4017]
ENSG00000057704	3.21297	0	TMCC3	transmembrane and coiled-coil domain family 3 [Source:HGNC Symbol;Acc:HGNC:29199]
ENSG00000248323	3.20084	4.76297e-12	LUCAT1	lung cancer associated transcript 1 [Source:HGNC Symbol;Acc:HGNC:48498]
ENSG00000136869	3.1956	2.19121e-94	TLR4	toll like receptor 4 [Source:HGNC Symbol;Acc:HGNC:11850]
ENSG00000184005	3.19435	4.3605e-32	ST6GALNAC3	ST6 N-acetylgalactosaminide alpha-2,6-sialyltransferase 3 [Source:HGNC Symbol;Acc:HGNC:19343]
ENSG00000127863	3.19215	1.6749e-34	TNFRSF19	TNF receptor superfamily member 19 [Source:HGNC Symbol;Acc:HGNC:11915]
ENSG00000233828	3.17538	8.51242e-05	LINC01949	long intergenic non-protein coding RNA 1949 [Source:HGNC Symbol;Acc:HGNC:25650]
ENSG00000141497	3.17518	4.3684e-20	ZMYND15	zinc finger MYND-type containing 15 [Source:HGNC Symbol;Acc:HGNC:20997]
ENSG00000140465	3.17466	1.25501e-69	CYP1A1	cytochrome P450 family 1 subfamily A member 1 [Source:HGNC Symbol;Acc:HGNC:2595]
ENSG00000261578	3.16787	1.95858e-16	AP003119.3	novel transcript, overlapping to TSKU
ENSG00000020577	3.16677	0	SAMD4A	sterile alpha motif domain containing 4A [Source:HGNC Symbol;Acc:HGNC:23023]
ENSG00000272109	3.16075	4.22367e-05	AC008906.2	novel transcript, antisense to ERAP1
ENSG00000134830	3.15745	6.69059e-13	C5AR2	complement component 5a receptor 2 [Source:HGNC Symbol;Acc:HGNC:4527]
ENSG00000136404	3.15471	5.36143e-25	TM6SF1	transmembrane 6 superfamily member 1 [Source:HGNC Symbol;Acc:HGNC:11860]
ENSG00000256338	3.14915	1.40371e-16	RPL41P2	ribosomal protein L41 pseudogene 2 [Source:HGNC Symbol;Acc:HGNC:10357]
ENSG00000178636	3.14729	0.00924988	AC092656.1	mitochondrial ribosomal protein L42 (MRPL42) pseudogene
ENSG00000241749	3.14464	7.5444e-05	RPSAP52	ribosomal protein SA pseudogene 52 [Source:HGNC Symbol;Acc:HGNC:35752]
ENSG00000134531	3.13033	0	EMP1	epithelial membrane protein 1 [Source:HGNC Symbol;Acc:HGNC:3333]
ENSG00000183426	3.1236	6.9708e-09	NPIPA1	nuclear pore complex interacting protein family member A1 [Source:HGNC Symbol;Acc:HGNC:7909]
ENSG00000277957	3.12318	0.000191376	SENP3-EIF4A1	SENP3-EIF4A1 readthrough (NMD candidate) [Source:HGNC Symbol;Acc:HGNC:49182]
ENSG00000173846	3.11567	5.1973e-150	PLK3	polo like kinase 3 [Source:HGNC Symbol;Acc:HGNC:2154]
ENSG00000215007	3.11278	0.00224423	DNAJA1P3	DnaJ heat shock protein family (Hsp40) member A1 pseudogene 3 [Source:HGNC Symbol;Acc:HGNC:39339]
ENSG00000107968	3.11148	1.49191e-50	MAP3K8	mitogen-activated protein kinase kinase kinase 8 [Source:HGNC Symbol;Acc:HGNC:6860]
ENSG00000287356	3.08345	0.00820969	AL590822.3	novel transcript, antisense to MORN1
ENSG00000146192	3.08135	1.98545e-05	FGD2	FYVE, RhoGEF and PH domain containing 2 [Source:HGNC Symbol;Acc:HGNC:3664]
ENSG00000185972	3.07953	8.19007e-06	CCIN	calicin [Source:HGNC Symbol;Acc:HGNC:1568]
ENSG00000230699	3.07926	0.00356454	AL645608.2	novel transcript
ENSG00000175505	3.07459	3.6941e-60	CLCF1	cardiotrophin like cytokine factor 1 [Source:HGNC Symbol;Acc:HGNC:17412]
ENSG00000115525	3.06401	8.93342e-204	ST3GAL5	ST3 beta-galactoside alpha-2,3-sialyltransferase 5 [Source:HGNC Symbol;Acc:HGNC:10872]
ENSG00000164972	3.05585	0.00835269	C9orf24	chromosome 9 open reading frame 24 [Source:HGNC Symbol;Acc:HGNC:19919]
ENSG00000244274	3.04783	5.57402e-08	DBNDD2	dysbindin domain containing 2 [Source:HGNC Symbol;Acc:HGNC:15881]
ENSG00000039600	3.04583	0.00439454	SOX30	SRY-box transcription factor 30 [Source:HGNC Symbol;Acc:HGNC:30635]
ENSG00000157765	3.04025	9.1271e-05	SLC34A2	solute carrier family 34 member 2 [Source:HGNC Symbol;Acc:HGNC:11020]
ENSG00000128573	3.03121	3.09742e-11	FOXP2	forkhead box P2 [Source:HGNC Symbol;Acc:HGNC:13875]
ENSG00000170689	3.02902	2.33937e-07	HOXB9	homeobox B9 [Source:HGNC Symbol;Acc:HGNC:5120]
ENSG00000234176	3.02248	0.000174083	HSPA8P1	heat shock protein family A (Hsp70) member 8 pseudogene 1 [Source:HGNC Symbol;Acc:HGNC:5245]
ENSG00000123358	3.0126	4.42788e-16	NR4A1	nuclear receptor subfamily 4 group A member 1 [Source:HGNC Symbol;Acc:HGNC:7980]
ENSG00000129682	3.00411	2.34275e-16	FGF13	fibroblast growth factor 13 [Source:HGNC Symbol;Acc:HGNC:3670]
ENSG00000283286	3.00204	0.003859	AC093277.1	novel transcript
ENSG00000173805	3.00181	3.29139e-69	HAP1	huntingtin associated protein 1 [Source:HGNC Symbol;Acc:HGNC:4812]
ENSG00000119862	2.99982	0	LGALSL	galectin like [Source:HGNC Symbol;Acc:HGNC:25012]
ENSG00000164484	2.99955	4.77522e-13	TMEM200A	transmembrane protein 200A [Source:HGNC Symbol;Acc:HGNC:21075]
ENSG00000150051	2.99182	0.000298481	MKX	mohawk homeobox [Source:HGNC Symbol;Acc:HGNC:23729]
ENSG00000236404	2.98837	7.17099e-10	VLDLR-AS1	VLDLR antisense RNA 1 [Source:HGNC Symbol;Acc:HGNC:49621]
ENSG00000224773	2.98169	2.38215e-06	HSPA8P7	heat shock protein family A (Hsp70) member 8 pseudogene 7 [Source:HGNC Symbol;Acc:HGNC:44922]
ENSG00000008086	2.97939	1.42103e-300	CDKL5	cyclin dependent kinase like 5 [Source:HGNC Symbol;Acc:HGNC:11411]
ENSG00000276853	2.97781	0.000501666	AC026124.2	novel transcript, sense intronic to LEMD3
ENSG00000155034	2.96361	0	FBXL18	F-box and leucine rich repeat protein 18 [Source:HGNC Symbol;Acc:HGNC:21874]
ENSG00000108551	2.96236	5.6733e-06	RASD1	ras related dexamethasone induced 1 [Source:HGNC Symbol;Acc:HGNC:15828]
ENSG00000123496	2.95905	2.69438e-23	IL13RA2	interleukin 13 receptor subunit alpha 2 [Source:HGNC Symbol;Acc:HGNC:5975]
ENSG00000185862	2.95899	0.00555824	EVI2B	ecotropic viral integration site 2B [Source:HGNC Symbol;Acc:HGNC:3500]
ENSG00000144366	2.95274	7.52581e-38	GULP1	GULP PTB domain containing engulfment adaptor 1 [Source:HGNC Symbol;Acc:HGNC:18649]
ENSG00000153902	2.95272	0.000328736	LGI4	leucine rich repeat LGI family member 4 [Source:HGNC Symbol;Acc:HGNC:18712]
ENSG00000189056	2.94063	2.04265e-06	RELN	reelin [Source:HGNC Symbol;Acc:HGNC:9957]
ENSG00000138135	2.93994	1.72479e-05	CH25H	cholesterol 25-hydroxylase [Source:HGNC Symbol;Acc:HGNC:1907]
ENSG00000248927	2.93763	2.70681e-10	AC114284.1	novel transcript
ENSG00000101187	2.93723	5.18493e-70	SLCO4A1	solute carrier organic anion transporter family member 4A1 [Source:HGNC Symbol;Acc:HGNC:10953]
ENSG00000255398	2.92073	1.97577e-47	HCAR3	hydroxycarboxylic acid receptor 3 [Source:HGNC Symbol;Acc:HGNC:16824]
ENSG00000244405	2.91941	2.12369e-32	ETV5	ETS variant transcription factor 5 [Source:HGNC Symbol;Acc:HGNC:3494]
ENSG00000115602	2.9187	2.08121e-72	IL1RL1	interleukin 1 receptor like 1 [Source:HGNC Symbol;Acc:HGNC:5998]
ENSG00000082512	2.91791	3.42112e-54	TRAF5	TNF receptor associated factor 5 [Source:HGNC Symbol;Acc:HGNC:12035]
ENSG00000170542	2.9154	2.91018e-17	SERPINB9	serpin family B member 9 [Source:HGNC Symbol;Acc:HGNC:8955]
ENSG00000140961	2.89761	2.36453e-56	OSGIN1	oxidative stress induced growth inhibitor 1 [Source:HGNC Symbol;Acc:HGNC:30093]
ENSG00000225101	2.88946	3.58164e-08	OR52K3P	olfactory receptor family 52 subfamily K member 3 pseudogene [Source:HGNC Symbol;Acc:HGNC:15224]
ENSG00000277247	2.88562	0.00170486	AC083809.1	novel transcript, antisense to PTPRB
ENSG00000116852	2.88421	1.48657e-22	KIF21B	kinesin family member 21B [Source:HGNC Symbol;Acc:HGNC:29442]
ENSG00000057657	2.88308	5.04633e-153	PRDM1	PR/SET domain 1 [Source:HGNC Symbol;Acc:HGNC:9346]
ENSG00000258121	2.88223	0.00232668	AC089987.2	novel transcript, antisense to C12orf54
ENSG00000287917	2.87496	0.000144969	AP000944.7	novel transcript, antisense to POLA2
ENSG00000165171	2.86754	0.000479354	METTL27	methyltransferase like 27 [Source:HGNC Symbol;Acc:HGNC:19068]
ENSG00000175592	2.85564	4.65153e-99	FOSL1	FOS like 1, AP-1 transcription factor subunit [Source:HGNC Symbol;Acc:HGNC:13718]
ENSG00000171124	2.85313	5.41059e-40	FUT3	fucosyltransferase 3 (Lewis blood group) [Source:HGNC Symbol;Acc:HGNC:4014]
ENSG00000184545	2.84916	0.00237644	DUSP8	dual specificity phosphatase 8 [Source:HGNC Symbol;Acc:HGNC:3074]
ENSG00000136010	2.8447	8.58718e-142	ALDH1L2	aldehyde dehydrogenase 1 family member L2 [Source:HGNC Symbol;Acc:HGNC:26777]
ENSG00000173762	2.83894	2.56573e-11	CD7	CD7 molecule [Source:HGNC Symbol;Acc:HGNC:1695]
ENSG00000079385	2.83772	1.16321e-17	CEACAM1	CEA cell adhesion molecule 1 [Source:HGNC Symbol;Acc:HGNC:1814]
ENSG00000049249	2.83674	8.15477e-09	TNFRSF9	TNF receptor superfamily member 9 [Source:HGNC Symbol;Acc:HGNC:11924]
ENSG00000183508	2.83435	3.02946e-16	TENT5C	terminal nucleotidyltransferase 5C [Source:HGNC Symbol;Acc:HGNC:24712]
ENSG00000122787	2.83338	0.00672583	AKR1D1	aldo-keto reductase family 1 member D1 [Source:HGNC Symbol;Acc:HGNC:388]
ENSG00000177614	2.8313	5.40089e-130	PGBD5	piggyBac transposable element derived 5 [Source:HGNC Symbol;Acc:HGNC:19405]
ENSG00000140694	2.82695	2.38592e-27	PARN	poly(A)-specific ribonuclease [Source:HGNC Symbol;Acc:HGNC:8609]
ENSG00000171617	2.81433	0	ENC1	ectodermal-neural cortex 1 [Source:HGNC Symbol;Acc:HGNC:3345]
ENSG00000238290	2.81007	4.04943e-07	AL034417.2	novel transcript
ENSG00000188089	2.80864	2.52919e-12	PLA2G4E	phospholipase A2 group IVE [Source:HGNC Symbol;Acc:HGNC:24791]
ENSG00000161638	2.80282	0	ITGA5	integrin subunit alpha 5 [Source:HGNC Symbol;Acc:HGNC:6141]
ENSG00000067798	2.80232	3.36225e-21	NAV3	neuron navigator 3 [Source:HGNC Symbol;Acc:HGNC:15998]
ENSG00000280276	2.80185	3.0503e-05	AC009229.4	novel transcript
ENSG00000108342	2.79669	4.81859e-20	CSF3	colony stimulating factor 3 [Source:HGNC Symbol;Acc:HGNC:2438]
ENSG00000183793	2.787	0.00685377	NPIPA5	nuclear pore complex interacting protein family member A5 [Source:HGNC Symbol;Acc:HGNC:41980]
ENSG00000237892	2.78639	7.65073e-17	KLF7-IT1	KLF7 intronic transcript 1 [Source:HGNC Symbol;Acc:HGNC:41355]
ENSG00000134954	2.7821	0	ETS1	ETS proto-oncogene 1, transcription factor [Source:HGNC Symbol;Acc:HGNC:3488]
ENSG00000206885	2.7706	0.000274374	SNORA75	small nucleolar RNA, H/ACA box 75 [Source:HGNC Symbol;Acc:HGNC:32661]
ENSG00000179304	2.76925	2.62785e-14	FAM156B	family with sequence similarity 156 member B [Source:HGNC Symbol;Acc:HGNC:31962]
ENSG00000225614	2.7682	1.47399e-05	ZNF469	zinc finger protein 469 [Source:HGNC Symbol;Acc:HGNC:23216]
ENSG00000138316	2.75318	0.000865589	ADAMTS14	ADAM metallopeptidase with thrombospondin type 1 motif 14 [Source:HGNC Symbol;Acc:HGNC:14899]
ENSG00000234844	2.75217	0.00110469	CDC42P2	cell division cycle 42 pseudogene 2 [Source:HGNC Symbol;Acc:HGNC:33952]
ENSG00000266104	2.74476	0.000789413	MIR4326	microRNA 4326 [Source:HGNC Symbol;Acc:HGNC:38314]
ENSG00000179546	2.7439	9.99224e-12	HTR1D	5-hydroxytryptamine receptor 1D [Source:HGNC Symbol;Acc:HGNC:5289]
ENSG00000254470	2.74244	5.29672e-251	AP5B1	adaptor related protein complex 5 subunit beta 1 [Source:HGNC Symbol;Acc:HGNC:25104]
ENSG00000273972	2.74221	0.000156869	AC068722.2	novel transcript
ENSG00000203635	2.74156	2.30662e-05	AC144450.1	novel transcript
ENSG00000231317	2.73886	2.00488e-07	AC091812.1	coiled-coil domain containing 144C (CCDC144C) pseudogene
ENSG00000173281	2.73295	1.11798e-262	PPP1R3B	protein phosphatase 1 regulatory subunit 3B [Source:HGNC Symbol;Acc:HGNC:14942]
ENSG00000163347	2.72834	0	CLDN1	claudin 1 [Source:HGNC Symbol;Acc:HGNC:2032]
ENSG00000204388	2.7208	1.19433e-11	HSPA1B	heat shock protein family A (Hsp70) member 1B [Source:HGNC Symbol;Acc:HGNC:5233]
ENSG00000179399	2.7164	3.39538e-06	GPC5	glypican 5 [Source:HGNC Symbol;Acc:HGNC:4453]
ENSG00000151702	2.71305	6.01248e-210	FLI1	Fli-1 proto-oncogene, ETS transcription factor [Source:HGNC Symbol;Acc:HGNC:3749]
ENSG00000093134	2.71184	7.89949e-07	VNN3	vanin 3 [Source:HGNC Symbol;Acc:HGNC:16431]
ENSG00000065809	2.7088	2.30985e-107	FAM107B	family with sequence similarity 107 member B [Source:HGNC Symbol;Acc:HGNC:23726]
ENSG00000189051	2.70089	0.000568784	RNF222	ring finger protein 222 [Source:HGNC Symbol;Acc:HGNC:34517]
ENSG00000166763	2.6973	0.00109125	STRCP1	stereocilin pseudogene 1 [Source:HGNC Symbol;Acc:HGNC:33915]
ENSG00000172985	2.69569	4.19283e-37	SH3RF3	SH3 domain containing ring finger 3 [Source:HGNC Symbol;Acc:HGNC:24699]
ENSG00000100060	2.69442	9.84401e-14	MFNG	MFNG O-fucosylpeptide 3-beta-N-acetylglucosaminyltransferase [Source:HGNC Symbol;Acc:HGNC:7038]
ENSG00000169885	2.69187	7.26321e-06	CALML6	calmodulin like 6 [Source:HGNC Symbol;Acc:HGNC:24193]
ENSG00000283167	2.69119	6.87892e-07	AC140479.6	novel pseudogene, similar to zonadhesin (Zan)
ENSG00000198108	2.68568	2.90581e-17	CHSY3	chondroitin sulfate synthase 3 [Source:HGNC Symbol;Acc:HGNC:24293]
ENSG00000132837	2.68549	1.29435e-19	DMGDH	dimethylglycine dehydrogenase [Source:HGNC Symbol;Acc:HGNC:24475]
ENSG00000203785	2.68219	9.43088e-62	SPRR2E	small proline rich protein 2E [Source:HGNC Symbol;Acc:HGNC:11265]
ENSG00000283283	2.67843	1.32948e-06	AC013268.4	novel pseudogene, similar to zonadhesin (Zan)
ENSG00000232926	2.67515	2.95795e-11	AC000078.1	ribosomal protein L8 (RPL8) pseudogene
ENSG00000106034	2.66322	1.84769e-06	CPED1	cadherin like and PC-esterase domain containing 1 [Source:HGNC Symbol;Acc:HGNC:26159]
ENSG00000112182	2.6608	2.30829e-93	BACH2	BTB domain and CNC homolog 2 [Source:HGNC Symbol;Acc:HGNC:14078]
ENSG00000118181	2.65947	7.30577e-29	RPS25	ribosomal protein S25 [Source:HGNC Symbol;Acc:HGNC:10413]
ENSG00000276115	2.65672	0.00924499	AC026356.2	novel transcript, sense intronic to BICD1
ENSG00000073712	2.65646	8.50114e-274	FERMT2	fermitin family member 2 [Source:HGNC Symbol;Acc:HGNC:15767]
ENSG00000241794	2.65065	4.96114e-166	SPRR2A	small proline rich protein 2A [Source:HGNC Symbol;Acc:HGNC:11261]
ENSG00000139044	2.64749	1.90789e-133	B4GALNT3	beta-1,4-N-acetyl-galactosaminyltransferase 3 [Source:HGNC Symbol;Acc:HGNC:24137]
ENSG00000151834	2.64576	0.000486874	GABRA2	gamma-aminobutyric acid type A receptor subunit alpha2 [Source:HGNC Symbol;Acc:HGNC:4076]
ENSG00000169436	2.63922	3.76008e-06	COL22A1	collagen type XXII alpha 1 chain [Source:HGNC Symbol;Acc:HGNC:22989]
ENSG00000226312	2.63775	2.45823e-06	CFLAR-AS1	CFLAR antisense RNA 1 [Source:HGNC Symbol;Acc:HGNC:14437]
ENSG00000164056	2.63753	8.25912e-26	SPRY1	sprouty RTK signaling antagonist 1 [Source:HGNC Symbol;Acc:HGNC:11269]
ENSG00000237977	2.63644	9.02839e-06	EIF4HP2	eukaryotic translation initiation factor 4H pseudogene 2 [Source:HGNC Symbol;Acc:HGNC:49036]
ENSG00000073756	2.62955	4.31458e-139	PTGS2	prostaglandin-endoperoxide synthase 2 [Source:HGNC Symbol;Acc:HGNC:9605]
ENSG00000103089	2.62777	0.00013709	FA2H	fatty acid 2-hydroxylase [Source:HGNC Symbol;Acc:HGNC:21197]
ENSG00000281207	2.61939	3.27972e-14	SLFNL1-AS1	SLFNL1 antisense RNA 1 [Source:HGNC Symbol;Acc:HGNC:44126]
ENSG00000261888	2.61462	9.95655e-07	AC144831.1	novel transcript
ENSG00000242242	2.61226	1.11319e-09	NECTIN3-AS1	NECTIN3 antisense RNA 1 [Source:HGNC Symbol;Acc:HGNC:40813]
ENSG00000142959	2.61092	0.00246008	BEST4	bestrophin 4 [Source:HGNC Symbol;Acc:HGNC:17106]
ENSG00000078081	2.61042	1.03196e-55	LAMP3	lysosomal associated membrane protein 3 [Source:HGNC Symbol;Acc:HGNC:14582]
ENSG00000255680	2.60971	0.00254664	AC091564.6	novel transcript
ENSG00000163235	2.6025	1.05883e-291	TGFA	transforming growth factor alpha [Source:HGNC Symbol;Acc:HGNC:11765]
ENSG00000164638	2.59894	9.60296e-41	SLC29A4	solute carrier family 29 member 4 [Source:HGNC Symbol;Acc:HGNC:23097]
ENSG00000176170	2.59424	2.17105e-185	SPHK1	sphingosine kinase 1 [Source:HGNC Symbol;Acc:HGNC:11240]
ENSG00000232133	2.59284	5.64498e-07	IMPDH1P10	inosine monophosphate dehydrogenase 1 pseudogene 10 [Source:HGNC Symbol;Acc:HGNC:33965]
ENSG00000136327	2.58483	5.24342e-22	NKX2-8	NK2 homeobox 8 [Source:HGNC Symbol;Acc:HGNC:16364]
ENSG00000272788	2.58049	0.00280735	AP000864.1	novel transcript, sense intronic to SOGA2
ENSG00000243742	2.57859	6.66214e-11	RPLP0P2	ribosomal protein lateral stalk subunit P0 pseudogene 2 [Source:HGNC Symbol;Acc:HGNC:17960]
ENSG00000157168	2.57302	6.11134e-233	NRG1	neuregulin 1 [Source:HGNC Symbol;Acc:HGNC:7997]
ENSG00000248713	2.57	1.55137e-31	C4orf54	chromosome 4 open reading frame 54 [Source:HGNC Symbol;Acc:HGNC:27741]
ENSG00000254166	2.5677	6.34322e-217	CASC19	cancer susceptibility 19 [Source:HGNC Symbol;Acc:HGNC:49476]
ENSG00000167767	2.55725	8.8031e-231	KRT80	keratin 80 [Source:HGNC Symbol;Acc:HGNC:27056]
ENSG00000137033	2.55657	7.40241e-255	IL33	interleukin 33 [Source:HGNC Symbol;Acc:HGNC:16028]
ENSG00000267069	2.53902	2.76703e-25	AP005264.1	novel transcript
ENSG00000225932	2.53654	7.14575e-08	CTAGE4	CTAGE family member 4 [Source:HGNC Symbol;Acc:HGNC:24772]
ENSG00000139318	2.53392	4.14498e-138	DUSP6	dual specificity phosphatase 6 [Source:HGNC Symbol;Acc:HGNC:3072]
ENSG00000148053	2.53355	0.00567854	NTRK2	neurotrophic receptor tyrosine kinase 2 [Source:HGNC Symbol;Acc:HGNC:8032]
ENSG00000274322	2.53167	6.085e-09	AL136531.2	novel protein
ENSG00000283213	2.53006	0.0066931	AC130466.1	novel transcript
ENSG00000105825	2.52739	6.31469e-187	TFPI2	tissue factor pathway inhibitor 2 [Source:HGNC Symbol;Acc:HGNC:11761]
ENSG00000255221	2.52425	0.000292897	CARD17	caspase recruitment domain family member 17 [Source:HGNC Symbol;Acc:HGNC:33827]
ENSG00000176826	2.52378	6.18409e-106	FKBP9P1	FKBP prolyl isomerase 9 pseudogene 1 [Source:HGNC Symbol;Acc:HGNC:23568]
ENSG00000151715	2.5222	1.43994e-10	TMEM45B	transmembrane protein 45B [Source:HGNC Symbol;Acc:HGNC:25194]
ENSG00000143632	2.52015	2.36171e-11	ACTA1	actin alpha 1, skeletal muscle [Source:HGNC Symbol;Acc:HGNC:129]
ENSG00000173698	2.51924	2.84603e-35	ADGRG2	adhesion G protein-coupled receptor G2 [Source:HGNC Symbol;Acc:HGNC:4516]
ENSG00000131037	2.50706	4.66775e-76	EPS8L1	EPS8 like 1 [Source:HGNC Symbol;Acc:HGNC:21295]
ENSG00000092969	2.50272	5.43012e-237	TGFB2	transforming growth factor beta 2 [Source:HGNC Symbol;Acc:HGNC:11768]
ENSG00000006432	2.50128	3.04043e-190	MAP3K9	mitogen-activated protein kinase kinase kinase 9 [Source:HGNC Symbol;Acc:HGNC:6861]
ENSG00000167701	2.50116	0.00294593	GPT	glutamic--pyruvic transaminase [Source:HGNC Symbol;Acc:HGNC:4552]
ENSG00000162894	2.49393	4.98147e-21	FCMR	Fc fragment of IgM receptor [Source:HGNC Symbol;Acc:HGNC:14315]
ENSG00000159516	2.48973	9.11398e-06	SPRR2G	small proline rich protein 2G [Source:HGNC Symbol;Acc:HGNC:11267]
ENSG00000185860	2.48725	0.00388163	CCDC190	coiled-coil domain containing 190 [Source:HGNC Symbol;Acc:HGNC:28736]
ENSG00000198517	2.48649	7.41102e-226	MAFK	MAF bZIP transcription factor K [Source:HGNC Symbol;Acc:HGNC:6782]
ENSG00000119508	2.48492	4.88668e-09	NR4A3	nuclear receptor subfamily 4 group A member 3 [Source:HGNC Symbol;Acc:HGNC:7982]
ENSG00000167994	2.4839	8.44838e-08	RAB3IL1	RAB3A interacting protein like 1 [Source:HGNC Symbol;Acc:HGNC:9780]
ENSG00000183929	2.48198	0.00900202	DUSP5P1	dual specificity phosphatase 5 pseudogene 1 [Source:HGNC Symbol;Acc:HGNC:32020]
ENSG00000042062	2.48083	6.56172e-06	RIPOR3	RIPOR family member 3 [Source:HGNC Symbol;Acc:HGNC:16168]
ENSG00000134070	2.47717	8.93844e-22	IRAK2	interleukin 1 receptor associated kinase 2 [Source:HGNC Symbol;Acc:HGNC:6113]
ENSG00000207870	2.47263	1.97552e-08	MIR221	microRNA 221 [Source:HGNC Symbol;Acc:HGNC:31601]
ENSG00000268858	2.46875	9.88821e-107	AL118506.1	uncharacterized LOC112268269 [Source:NCBI gene (formerly Entrezgene);Acc:112268269]
ENSG00000279852	2.46724	0.00335385	AC083964.2	TEC
ENSG00000100359	2.46565	4.3661e-06	SGSM3	small G protein signaling modulator 3 [Source:HGNC Symbol;Acc:HGNC:25228]
ENSG00000135069	2.46209	0	PSAT1	phosphoserine aminotransferase 1 [Source:HGNC Symbol;Acc:HGNC:19129]
ENSG00000189120	2.46054	8.43901e-208	SP6	Sp6 transcription factor [Source:HGNC Symbol;Acc:HGNC:14530]
ENSG00000100170	2.4572	1.03731e-07	SLC5A1	solute carrier family 5 member 1 [Source:HGNC Symbol;Acc:HGNC:11036]
ENSG00000105877	2.45222	6.08536e-35	DNAH11	dynein axonemal heavy chain 11 [Source:HGNC Symbol;Acc:HGNC:2942]
ENSG00000147872	2.44915	6.09549e-13	PLIN2	perilipin 2 [Source:HGNC Symbol;Acc:HGNC:248]
ENSG00000213658	2.44602	0.00673266	LAT	linker for activation of T cells [Source:HGNC Symbol;Acc:HGNC:18874]
ENSG00000104899	2.44121	0.00131584	AMH	anti-Mullerian hormone [Source:HGNC Symbol;Acc:HGNC:464]
ENSG00000271303	2.43973	6.35184e-10	SRXN1	sulfiredoxin 1 [Source:HGNC Symbol;Acc:HGNC:16132]
ENSG00000142627	2.43864	1.45528e-207	EPHA2	EPH receptor A2 [Source:HGNC Symbol;Acc:HGNC:3386]
ENSG00000186212	2.43425	5.80141e-71	SOWAHB	sosondowah ankyrin repeat domain family member B [Source:HGNC Symbol;Acc:HGNC:32958]
ENSG00000128383	2.42569	2.66776e-09	APOBEC3A	apolipoprotein B mRNA editing enzyme catalytic subunit 3A [Source:HGNC Symbol;Acc:HGNC:17343]
ENSG00000151006	2.42524	6.96571e-14	PRSS53	serine protease 53 [Source:HGNC Symbol;Acc:HGNC:34407]
ENSG00000272004	2.42034	0.00355306	FO704657.1	novel transcript, antisense to SLC35E2B
ENSG00000153551	2.41897	2.88347e-46	CMTM7	CKLF like MARVEL transmembrane domain containing 7 [Source:HGNC Symbol;Acc:HGNC:19178]
ENSG00000188277	2.41554	3.17786e-10	C15orf62	chromosome 15 open reading frame 62 [Source:HGNC Symbol;Acc:HGNC:34489]
ENSG00000135312	2.41515	1.12862e-48	HTR1B	5-hydroxytryptamine receptor 1B [Source:HGNC Symbol;Acc:HGNC:5287]
ENSG00000225308	2.41469	0.00345369	ASS1P11	argininosuccinate synthetase 1 pseudogene 11 [Source:HGNC Symbol;Acc:HGNC:761]
ENSG00000178752	2.41127	0.00113672	ERFE	erythroferrone [Source:HGNC Symbol;Acc:HGNC:26727]
ENSG00000076641	2.40772	5.13014e-66	PAG1	phosphoprotein membrane anchor with glycosphingolipid microdomains 1 [Source:HGNC Symbol;Acc:HGNC:30043]
ENSG00000170965	2.40494	1.66539e-16	PLAC1	placenta enriched 1 [Source:HGNC Symbol;Acc:HGNC:9044]
ENSG00000142871	2.40269	0	CCN1	cellular communication network factor 1 [Source:HGNC Symbol;Acc:HGNC:2654]
ENSG00000231566	2.40215	3.88599e-27	LINC02595	long intergenic non-protein coding RNA 2595 [Source:HGNC Symbol;Acc:HGNC:53946]
ENSG00000128283	2.39898	3.99713e-191	CDC42EP1	CDC42 effector protein 1 [Source:HGNC Symbol;Acc:HGNC:17014]
ENSG00000182782	2.39876	4.73338e-33	HCAR2	hydroxycarboxylic acid receptor 2 [Source:HGNC Symbol;Acc:HGNC:24827]
ENSG00000104856	2.3957	3.18842e-66	RELB	RELB proto-oncogene, NF-kB subunit [Source:HGNC Symbol;Acc:HGNC:9956]
ENSG00000175175	2.39284	9.65423e-05	PPM1E	protein phosphatase, Mg2+/Mn2+ dependent 1E [Source:HGNC Symbol;Acc:HGNC:19322]
ENSG00000286048	2.39226	8.91243e-18	AC008966.3	novel transcript, antisense to ITGA2
ENSG00000136153	2.39035	2.66494e-285	LMO7	LIM domain 7 [Source:HGNC Symbol;Acc:HGNC:6646]
ENSG00000179820	2.39004	5.63604e-246	MYADM	myeloid associated differentiation marker [Source:HGNC Symbol;Acc:HGNC:7544]
ENSG00000172005	2.37869	0.000448366	MAL	mal, T cell differentiation protein [Source:HGNC Symbol;Acc:HGNC:6817]
ENSG00000248727	2.37524	5.15004e-05	LINC01948	long intergenic non-protein coding RNA 1948 [Source:HGNC Symbol;Acc:HGNC:52772]
ENSG00000117228	2.3746	7.51647e-304	GBP1	guanylate binding protein 1 [Source:HGNC Symbol;Acc:HGNC:4182]
ENSG00000169126	2.37388	0.00242358	ARMC4	armadillo repeat containing 4 [Source:HGNC Symbol;Acc:HGNC:25583]
ENSG00000107954	2.37342	0.00529145	NEURL1	neuralized E3 ubiquitin protein ligase 1 [Source:HGNC Symbol;Acc:HGNC:7761]
ENSG00000213626	2.37157	4.23424e-40	LBH	LBH regulator of WNT signaling pathway [Source:HGNC Symbol;Acc:HGNC:29532]
ENSG00000173221	2.36806	6.01597e-119	GLRX	glutaredoxin [Source:HGNC Symbol;Acc:HGNC:4330]
ENSG00000163814	2.36056	1.28909e-306	CDCP1	CUB domain containing protein 1 [Source:HGNC Symbol;Acc:HGNC:24357]
ENSG00000153179	2.35994	3.71831e-168	RASSF3	Ras association domain family member 3 [Source:HGNC Symbol;Acc:HGNC:14271]
ENSG00000131386	2.35702	2.78812e-09	GALNT15	polypeptide N-acetylgalactosaminyltransferase 15 [Source:HGNC Symbol;Acc:HGNC:21531]
ENSG00000144802	2.35426	1.25547e-136	NFKBIZ	NFKB inhibitor zeta [Source:HGNC Symbol;Acc:HGNC:29805]
ENSG00000200879	2.3528	2.13738e-07	SNORD14E	small nucleolar RNA, C/D box 14E [Source:HGNC Symbol;Acc:HGNC:30354]
ENSG00000235885	2.3507	6.13702e-28	LINC01828	long intergenic non-protein coding RNA 1828 [Source:HGNC Symbol;Acc:HGNC:52634]
ENSG00000203930	2.34997	0.000732378	LINC00632	long intergenic non-protein coding RNA 632 [Source:HGNC Symbol;Acc:HGNC:27865]
ENSG00000013619	2.34825	2.73531e-69	MAMLD1	mastermind like domain containing 1 [Source:HGNC Symbol;Acc:HGNC:2568]
ENSG00000172780	2.34638	1.31713e-30	RAB43	RAB43, member RAS oncogene family [Source:HGNC Symbol;Acc:HGNC:19983]
ENSG00000127666	2.34418	1.51026e-136	TICAM1	toll like receptor adaptor molecule 1 [Source:HGNC Symbol;Acc:HGNC:18348]
ENSG00000227038	2.34049	0.00336389	GTF2IP7	general transcription factor IIi pseudogene 7 [Source:HGNC Symbol;Acc:HGNC:51720]
ENSG00000138061	2.33761	8.89414e-204	CYP1B1	cytochrome P450 family 1 subfamily B member 1 [Source:HGNC Symbol;Acc:HGNC:2597]
ENSG00000164626	2.32962	0.000241794	KCNK5	potassium two pore domain channel subfamily K member 5 [Source:HGNC Symbol;Acc:HGNC:6280]
ENSG00000158055	2.32902	1.76566e-220	GRHL3	grainyhead like transcription factor 3 [Source:HGNC Symbol;Acc:HGNC:25839]
ENSG00000153132	2.32741	9.67244e-184	CLGN	calmegin [Source:HGNC Symbol;Acc:HGNC:2060]
ENSG00000182022	2.32633	1.765e-231	CHST15	carbohydrate sulfotransferase 15 [Source:HGNC Symbol;Acc:HGNC:18137]
ENSG00000259426	2.31802	1.00983e-40	AC027237.3	novel transcript, antisense to PAQR5
ENSG00000278420	2.31154	0.00761075	MIR6819	microRNA 6819 [Source:HGNC Symbol;Acc:HGNC:50155]
ENSG00000078401	2.30813	2.39444e-229	EDN1	endothelin 1 [Source:HGNC Symbol;Acc:HGNC:3176]
ENSG00000215417	2.30706	1.3775e-41	MIR17HG	miR-17-92a-1 cluster host gene [Source:HGNC Symbol;Acc:HGNC:23564]
ENSG00000179046	2.30675	0.00300845	TRIML2	tripartite motif family like 2 [Source:HGNC Symbol;Acc:HGNC:26378]
ENSG00000232623	2.30581	0.00777973	MRAP-AS1	MRAP antisense RNA 1 [Source:HGNC Symbol;Acc:HGNC:40108]
ENSG00000279289	2.30416	0.000228198	AL136164.3	TEC
ENSG00000223653	2.30379	0.000309318	AL078459.1	novel transcript
ENSG00000274943	2.30234	0.000131983	AC079684.1	novel transcript, sense intronic to PPHLN1
ENSG00000175161	2.3002	0.000355975	CADM2	cell adhesion molecule 2 [Source:HGNC Symbol;Acc:HGNC:29849]
ENSG00000091513	2.29746	0.00804855	TF	transferrin [Source:HGNC Symbol;Acc:HGNC:11740]
ENSG00000159176	2.29294	2.55922e-269	CSRP1	cysteine and glycine rich protein 1 [Source:HGNC Symbol;Acc:HGNC:2469]
ENSG00000111641	2.29275	8.28735e-07	NOP2	NOP2 nucleolar protein [Source:HGNC Symbol;Acc:HGNC:7867]
ENSG00000197646	2.29029	1.33003e-41	PDCD1LG2	programmed cell death 1 ligand 2 [Source:HGNC Symbol;Acc:HGNC:18731]
ENSG00000185666	2.28823	2.70417e-05	SYN3	synapsin III [Source:HGNC Symbol;Acc:HGNC:11496]
ENSG00000115252	2.28719	0.00933137	PDE1A	phosphodiesterase 1A [Source:HGNC Symbol;Acc:HGNC:8774]
ENSG00000072163	2.28287	0.000982256	LIMS2	LIM zinc finger domain containing 2 [Source:HGNC Symbol;Acc:HGNC:16084]
ENSG00000204758	2.28283	1.22665e-15	AC008429.1	novel transcript, antisense to RPL26L1
ENSG00000196517	2.28178	1.01734e-100	SLC6A9	solute carrier family 6 member 9 [Source:HGNC Symbol;Acc:HGNC:11056]
ENSG00000115616	2.27885	4.44495e-12	SLC9A2	solute carrier family 9 member A2 [Source:HGNC Symbol;Acc:HGNC:11072]
ENSG00000268670	2.27306	2.71058e-05	AC016586.1	novel transcript, sense intronic to ZBTB7A
ENSG00000197599	2.27154	0.00052213	CCDC154	coiled-coil domain containing 154 [Source:HGNC Symbol;Acc:HGNC:34454]
ENSG00000153904	2.27153	1.32618e-84	DDAH1	dimethylarginine dimethylaminohydrolase 1 [Source:HGNC Symbol;Acc:HGNC:2715]
ENSG00000230733	2.26871	0.00137626	AC092171.2	novel transcript
ENSG00000179388	2.26352	2.76928e-09	EGR3	early growth response 3 [Source:HGNC Symbol;Acc:HGNC:3240]
ENSG00000187796	2.2594	0.00208952	CARD9	caspase recruitment domain family member 9 [Source:HGNC Symbol;Acc:HGNC:16391]
ENSG00000088826	2.25887	1.44153e-59	SMOX	spermine oxidase [Source:HGNC Symbol;Acc:HGNC:15862]
ENSG00000121895	2.25073	1.38825e-69	TMEM156	transmembrane protein 156 [Source:HGNC Symbol;Acc:HGNC:26260]
ENSG00000183092	2.24711	0.0060369	BEGAIN	brain enriched guanylate kinase associated [Source:HGNC Symbol;Acc:HGNC:24163]
ENSG00000131634	2.23975	0.000559883	TMEM204	transmembrane protein 204 [Source:HGNC Symbol;Acc:HGNC:14158]
ENSG00000152463	2.23829	1.02806e-21	OLAH	oleoyl-ACP hydrolase [Source:HGNC Symbol;Acc:HGNC:25625]
ENSG00000283538	2.23424	1.82599e-08	AC005972.3	novel transcript
ENSG00000135605	2.22947	4.26207e-20	TEC	tec protein tyrosine kinase [Source:HGNC Symbol;Acc:HGNC:11719]
ENSG00000184731	2.22389	6.10941e-97	FAM110C	family with sequence similarity 110 member C [Source:HGNC Symbol;Acc:HGNC:33340]
ENSG00000204021	2.22135	1.05405e-05	LIPK	lipase family member K [Source:HGNC Symbol;Acc:HGNC:23444]
ENSG00000060982	2.22109	6.87854e-125	BCAT1	branched chain amino acid transaminase 1 [Source:HGNC Symbol;Acc:HGNC:976]
ENSG00000276855	2.21636	3.07155e-06	AC015922.3	novel transcript
ENSG00000118503	2.21461	5.67561e-164	TNFAIP3	TNF alpha induced protein 3 [Source:HGNC Symbol;Acc:HGNC:11896]
ENSG00000224034	2.21406	0.00429902	LINC02561	long intergenic non-protein coding RNA 2561 [Source:HGNC Symbol;Acc:HGNC:53601]
ENSG00000223695	2.21311	3.39802e-05	FO393418.1	novel transcript
ENSG00000149781	2.21194	5.07813e-06	FERMT3	fermitin family member 3 [Source:HGNC Symbol;Acc:HGNC:23151]
ENSG00000165943	2.21046	8.83279e-10	MOAP1	modulator of apoptosis 1 [Source:HGNC Symbol;Acc:HGNC:16658]
ENSG00000179698	2.20404	0.000227648	WDR97	WD repeat domain 97 [Source:HGNC Symbol;Acc:HGNC:26959]
ENSG00000244693	2.20361	0.00106947	CTAGE8	CTAGE family member 8 [Source:HGNC Symbol;Acc:HGNC:37294]
ENSG00000157680	2.203	1.43805e-05	DGKI	diacylglycerol kinase iota [Source:HGNC Symbol;Acc:HGNC:2855]
ENSG00000163577	2.20079	1.71351e-95	EIF5A2	eukaryotic translation initiation factor 5A2 [Source:HGNC Symbol;Acc:HGNC:3301]
ENSG00000225177	2.19599	1.22417e-24	AL590617.2	novel transcript
ENSG00000187840	2.19206	3.27555e-138	EIF4EBP1	eukaryotic translation initiation factor 4E binding protein 1 [Source:HGNC Symbol;Acc:HGNC:3288]
ENSG00000277945	2.1913	0.0043984	AC107308.1	novel transcript, sense intronic to HMGA2
ENSG00000252711	2.18781	4.72547e-06	RN7SKP116	RN7SK pseudogene 116 [Source:HGNC Symbol;Acc:HGNC:45840]
ENSG00000102878	2.18463	1.31723e-10	HSF4	heat shock transcription factor 4 [Source:HGNC Symbol;Acc:HGNC:5227]
ENSG00000166689	2.18282	3.28338e-89	PLEKHA7	pleckstrin homology domain containing A7 [Source:HGNC Symbol;Acc:HGNC:27049]
ENSG00000154134	2.17957	7.93382e-28	ROBO3	roundabout guidance receptor 3 [Source:HGNC Symbol;Acc:HGNC:13433]
ENSG00000143847	2.17902	5.20816e-35	PPFIA4	PTPRF interacting protein alpha 4 [Source:HGNC Symbol;Acc:HGNC:9248]
ENSG00000235448	2.17835	5.24291e-14	LURAP1L-AS1	LURAP1L antisense RNA 1 [Source:HGNC Symbol;Acc:HGNC:49761]
ENSG00000151617	2.17752	1.57005e-31	EDNRA	endothelin receptor type A [Source:HGNC Symbol;Acc:HGNC:3179]
ENSG00000118242	2.17582	1.68044e-120	MREG	melanoregulin [Source:HGNC Symbol;Acc:HGNC:25478]
ENSG00000171587	2.1739	1.7339e-20	DSCAM	DS cell adhesion molecule [Source:HGNC Symbol;Acc:HGNC:3039]
ENSG00000262001	2.17363	4.21402e-21	DLGAP1-AS2	DLGAP1 antisense RNA 2 [Source:HGNC Symbol;Acc:HGNC:28146]
ENSG00000134339	2.17179	1.02378e-14	SAA2	serum amyloid A2 [Source:HGNC Symbol;Acc:HGNC:10514]
ENSG00000212371	2.1691	0.00618852	AF111168.1
ENSG00000164251	2.16899	4.16125e-232	F2RL1	F2R like trypsin receptor 1 [Source:HGNC Symbol;Acc:HGNC:3538]
ENSG00000279901	2.16893	0.00828512	AC092117.2	tec
ENSG00000134668	2.16868	4.41988e-95	SPOCD1	SPOC domain containing 1 [Source:HGNC Symbol;Acc:HGNC:26338]
ENSG00000265345	2.16568	0.00112358	MIR5188	microRNA 5188 [Source:HGNC Symbol;Acc:HGNC:43502]
ENSG00000182580	2.16111	1.72197e-107	EPHB3	EPH receptor B3 [Source:HGNC Symbol;Acc:HGNC:3394]
ENSG00000236345	2.16078	1.92885e-12	SCAT8	S-phase cancer associated transcript 8 [Source:HGNC Symbol;Acc:HGNC:40967]
ENSG00000112245	2.16074	6.87881e-09	PTP4A1	protein tyrosine phosphatase 4A1 [Source:HGNC Symbol;Acc:HGNC:9634]
ENSG00000269951	2.15988	0.000144969	AC090181.2	novel transcript, sense intronic to TSPAN3
ENSG00000062716	2.15935	2.5543e-261	VMP1	vacuole membrane protein 1 [Source:HGNC Symbol;Acc:HGNC:29559]
ENSG00000261123	2.15074	6.03767e-05	AC009065.5	novel transcript, intronic to PKD1
ENSG00000164362	2.14988	3.85618e-213	TERT	telomerase reverse transcriptase [Source:HGNC Symbol;Acc:HGNC:11730]
ENSG00000164776	2.14573	9.46756e-05	PHKG1	phosphorylase kinase catalytic subunit gamma 1 [Source:HGNC Symbol;Acc:HGNC:8930]
ENSG00000176438	2.14456	6.94045e-15	SYNE3	spectrin repeat containing nuclear envelope family member 3 [Source:HGNC Symbol;Acc:HGNC:19861]
ENSG00000138771	2.14391	1.13274e-123	SHROOM3	shroom family member 3 [Source:HGNC Symbol;Acc:HGNC:30422]
ENSG00000276916	2.14387	0.000685456	AL442125.2	novel transcript, sense intronic
ENSG00000183742	2.14297	1.32775e-138	MACC1	MET transcriptional regulator MACC1 [Source:HGNC Symbol;Acc:HGNC:30215]
ENSG00000112715	2.14238	3.91057e-228	VEGFA	vascular endothelial growth factor A [Source:HGNC Symbol;Acc:HGNC:12680]
ENSG00000169429	2.13315	7.25905e-26	CXCL8	C-X-C motif chemokine ligand 8 [Source:HGNC Symbol;Acc:HGNC:6025]
ENSG00000175832	2.13051	5.92297e-06	ETV4	ETS variant transcription factor 4 [Source:HGNC Symbol;Acc:HGNC:3493]
ENSG00000155324	2.12674	7.70765e-141	GRAMD2B	GRAM domain containing 2B [Source:HGNC Symbol;Acc:HGNC:24911]
ENSG00000113070	2.12607	1.31536e-56	HBEGF	heparin binding EGF like growth factor [Source:HGNC Symbol;Acc:HGNC:3059]
ENSG00000164929	2.12392	1.69743e-21	BAALC	BAALC binder of MAP3K1 and KLF4 [Source:HGNC Symbol;Acc:HGNC:14333]
ENSG00000245532	2.1227	1.51761e-268	NEAT1	nuclear paraspeckle assembly transcript 1 [Source:HGNC Symbol;Acc:HGNC:30815]
ENSG00000228612	2.11671	3.37782e-05	HK2P1	hexokinase 2 pseudogene 1 [Source:HGNC Symbol;Acc:HGNC:4924]
ENSG00000105499	2.11657	0.00107654	PLA2G4C	phospholipase A2 group IVC [Source:HGNC Symbol;Acc:HGNC:9037]
ENSG00000283511	2.11582	3.39903e-16	AC137936.2	novel pseudogene
ENSG00000150667	2.11096	1.50981e-12	FSIP1	fibrous sheath interacting protein 1 [Source:HGNC Symbol;Acc:HGNC:21674]
ENSG00000143367	2.10693	1.11077e-211	TUFT1	tuftelin 1 [Source:HGNC Symbol;Acc:HGNC:12422]
ENSG00000183072	2.10658	0.000226845	NKX2-5	NK2 homeobox 5 [Source:HGNC Symbol;Acc:HGNC:2488]
ENSG00000002726	2.10286	1.56215e-05	AOC1	amine oxidase copper containing 1 [Source:HGNC Symbol;Acc:HGNC:80]
ENSG00000086696	2.09279	2.44268e-13	HSD17B2	hydroxysteroid 17-beta dehydrogenase 2 [Source:HGNC Symbol;Acc:HGNC:5211]
ENSG00000132003	2.09056	6.66427e-38	ZSWIM4	zinc finger SWIM-type containing 4 [Source:HGNC Symbol;Acc:HGNC:25704]
ENSG00000035403	2.08723	1.65775e-258	VCL	vinculin [Source:HGNC Symbol;Acc:HGNC:12665]
ENSG00000185634	2.08456	0.00141574	SHC4	SHC adaptor protein 4 [Source:HGNC Symbol;Acc:HGNC:16743]
ENSG00000261040	2.07911	1.02231e-76	WFDC21P	WAP four-disulfide core domain 21, pseudogene [Source:HGNC Symbol;Acc:HGNC:50357]
ENSG00000184305	2.07057	2.71082e-17	CCSER1	coiled-coil serine rich protein 1 [Source:HGNC Symbol;Acc:HGNC:29349]
ENSG00000103044	2.07026	1.05188e-196	HAS3	hyaluronan synthase 3 [Source:HGNC Symbol;Acc:HGNC:4820]
ENSG00000101236	2.06804	4.41826e-98	RNF24	ring finger protein 24 [Source:HGNC Symbol;Acc:HGNC:13779]
ENSG00000185479	2.06794	4.85682e-245	KRT6B	keratin 6B [Source:HGNC Symbol;Acc:HGNC:6444]
ENSG00000127366	2.06725	2.08575e-06	TAS2R5	taste 2 receptor member 5 [Source:HGNC Symbol;Acc:HGNC:14912]
ENSG00000198467	2.06632	4.52862e-80	TPM2	tropomyosin 2 [Source:HGNC Symbol;Acc:HGNC:12011]
ENSG00000261220	2.06598	9.39445e-05	AC103706.1	novel transcript
ENSG00000106089	2.06585	4.23601e-43	STX1A	syntaxin 1A [Source:HGNC Symbol;Acc:HGNC:11433]
ENSG00000272141	2.06437	9.43611e-06	AL390719.2	novel transcript
ENSG00000266714	2.06282	0.0018016	MYO15B	myosin XVB [Source:HGNC Symbol;Acc:HGNC:14083]
ENSG00000070190	2.06269	4.20917e-169	DAPP1	dual adaptor of phosphotyrosine and 3-phosphoinositides 1 [Source:HGNC Symbol;Acc:HGNC:16500]
ENSG00000133985	2.06059	1.21355e-39	TTC9	tetratricopeptide repeat domain 9 [Source:HGNC Symbol;Acc:HGNC:20267]
ENSG00000213901	2.05999	0.000590519	SLC23A3	solute carrier family 23 member 3 [Source:HGNC Symbol;Acc:HGNC:20601]
ENSG00000241170	2.05986	0.000872493	AP001992.1	ribosomal protein L31 (RPL31) pseudogene
ENSG00000273888	2.05922	0.000821659	FRMD6-AS1	FRMD6 antisense RNA 1 [Source:HGNC Symbol;Acc:HGNC:20129]
ENSG00000142279	2.05873	5.50476e-60	WTIP	WT1 interacting protein [Source:HGNC Symbol;Acc:HGNC:20964]
ENSG00000170579	2.05672	0.00232505	DLGAP1	DLG associated protein 1 [Source:HGNC Symbol;Acc:HGNC:2905]
ENSG00000023902	2.05393	1.82469e-34	PLEKHO1	pleckstrin homology domain containing O1 [Source:HGNC Symbol;Acc:HGNC:24310]
ENSG00000227959	2.05303	0.000203158	AL451042.2	novel transcript
ENSG00000182264	2.05085	4.07682e-05	IZUMO1	izumo sperm-egg fusion 1 [Source:HGNC Symbol;Acc:HGNC:28539]
ENSG00000256268	2.04987	6.0406e-08	LINC02454	long intergenic non-protein coding RNA 2454 [Source:HGNC Symbol;Acc:HGNC:53387]
ENSG00000124664	2.04861	6.1792e-06	SPDEF	SAM pointed domain containing ETS transcription factor [Source:HGNC Symbol;Acc:HGNC:17257]
ENSG00000179862	2.04141	1.41415e-24	CITED4	Cbp/p300 interacting transactivator with Glu/Asp rich carboxy-terminal domain 4 [Source:HGNC Symbol;Acc:HGNC:18696]
ENSG00000184792	2.03917	1.69482e-105	OSBP2	oxysterol binding protein 2 [Source:HGNC Symbol;Acc:HGNC:8504]
ENSG00000183691	2.03856	4.11207e-05	NOG	noggin [Source:HGNC Symbol;Acc:HGNC:7866]
ENSG00000188215	2.03816	2.9407e-123	DCUN1D3	defective in cullin neddylation 1 domain containing 3 [Source:HGNC Symbol;Acc:HGNC:28734]
ENSG00000003989	2.0376	1.01999e-122	SLC7A2	solute carrier family 7 member 2 [Source:HGNC Symbol;Acc:HGNC:11060]
ENSG00000166068	2.03736	9.92811e-92	SPRED1	sprouty related EVH1 domain containing 1 [Source:HGNC Symbol;Acc:HGNC:20249]
ENSG00000184292	2.0359	6.76067e-225	TACSTD2	tumor associated calcium signal transducer 2 [Source:HGNC Symbol;Acc:HGNC:11530]
ENSG00000239419	2.03502	0.00706582	RN7SL535P	RNA, 7SL, cytoplasmic 535, pseudogene [Source:HGNC Symbol;Acc:HGNC:46551]
ENSG00000254842	2.03108	6.80884e-07	LINC02551	long intergenic non-protein coding RNA 2551 [Source:HGNC Symbol;Acc:HGNC:53586]
ENSG00000109971	2.03079	7.64788e-189	HSPA8	heat shock protein family A (Hsp70) member 8 [Source:HGNC Symbol;Acc:HGNC:5241]
ENSG00000279092	2.02937	1.09699e-05	AC025678.3	TEC
ENSG00000135604	2.02679	6.94874e-10	STX11	syntaxin 11 [Source:HGNC Symbol;Acc:HGNC:11429]
ENSG00000173848	2.02618	4.19e-215	NET1	neuroepithelial cell transforming 1 [Source:HGNC Symbol;Acc:HGNC:14592]
ENSG00000245954	2.02526	0.00612827	LINC02273	long intergenic non-protein coding RNA 2273 [Source:HGNC Symbol;Acc:HGNC:53188]
ENSG00000230882	2.02512	0.00177974	AC005077.4	hypothetical protein LOC285908 (LOC285908) pseudogene
ENSG00000169682	2.0219	0.000404002	SPNS1	sphingolipid transporter 1 (putative) [Source:HGNC Symbol;Acc:HGNC:30621]
ENSG00000280152	2.02123	9.27442e-08	AC009078.3	TEC
ENSG00000258689	2.01974	0.00418686	LINC01269	long intergenic non-protein coding RNA 1269 [Source:HGNC Symbol;Acc:HGNC:50325]
ENSG00000276603	2.0162	9.44717e-24	AL109614.1	novel transcript, sense intronic to BLCAP
ENSG00000198431	2.01523	1.79549e-231	TXNRD1	thioredoxin reductase 1 [Source:HGNC Symbol;Acc:HGNC:12437]
ENSG00000156675	2.01511	1.24316e-134	RAB11FIP1	RAB11 family interacting protein 1 [Source:HGNC Symbol;Acc:HGNC:30265]
ENSG00000213397	2.01337	0.00019371	HAUS7	HAUS augmin like complex subunit 7 [Source:HGNC Symbol;Acc:HGNC:32979]
ENSG00000078269	2.01121	4.18009e-92	SYNJ2	synaptojanin 2 [Source:HGNC Symbol;Acc:HGNC:11504]
ENSG00000049192	2.00765	6.81875e-21	ADAMTS6	ADAM metallopeptidase with thrombospondin type 1 motif 6 [Source:HGNC Symbol;Acc:HGNC:222]
ENSG00000205177	1.99496	0.00214463	C11orf91	chromosome 11 open reading frame 91 [Source:HGNC Symbol;Acc:HGNC:34444]
ENSG00000171522	1.9945	5.34987e-126	PTGER4	prostaglandin E receptor 4 [Source:HGNC Symbol;Acc:HGNC:9596]
ENSG00000234807	1.98379	0.000600449	LINC01135	long intergenic non-protein coding RNA 1135 [Source:HGNC Symbol;Acc:HGNC:49450]
ENSG00000117245	1.98027	1.9885e-05	KIF17	kinesin family member 17 [Source:HGNC Symbol;Acc:HGNC:19167]
ENSG00000278341	1.97923	0.00123073	AC138028.6	novel transcript, antisense to CTU2
ENSG00000147010	1.97621	1.83697e-85	SH3KBP1	SH3 domain containing kinase binding protein 1 [Source:HGNC Symbol;Acc:HGNC:13867]
ENSG00000146592	1.97584	1.18098e-71	CREB5	cAMP responsive element binding protein 5 [Source:HGNC Symbol;Acc:HGNC:16844]
ENSG00000006459	1.97434	2.58039e-122	KDM7A	lysine demethylase 7A [Source:HGNC Symbol;Acc:HGNC:22224]
ENSG00000250067	1.97406	1.86846e-13	YJEFN3	YjeF N-terminal domain containing 3 [Source:HGNC Symbol;Acc:HGNC:24785]
ENSG00000275216	1.97342	1.27946e-79	AL161431.1	novel transcript
ENSG00000155760	1.97069	1.41384e-21	FZD7	frizzled class receptor 7 [Source:HGNC Symbol;Acc:HGNC:4045]
ENSG00000004799	1.97008	4.82464e-07	PDK4	pyruvate dehydrogenase kinase 4 [Source:HGNC Symbol;Acc:HGNC:8812]
ENSG00000148926	1.96716	3.74658e-207	ADM	adrenomedullin [Source:HGNC Symbol;Acc:HGNC:259]
ENSG00000259939	1.96568	0.000109801	AC022167.1	novel transcript, antisense to CARHSP1
ENSG00000054967	1.96535	9.87317e-41	RELT	RELT TNF receptor [Source:HGNC Symbol;Acc:HGNC:13764]
ENSG00000137462	1.96479	8.05534e-55	TLR2	toll like receptor 2 [Source:HGNC Symbol;Acc:HGNC:11848]
ENSG00000099625	1.9634	1.26408e-10	CBARP	CACN subunit beta associated regulatory protein [Source:HGNC Symbol;Acc:HGNC:28617]
ENSG00000140743	1.96053	7.05638e-110	CDR2	cerebellar degeneration related protein 2 [Source:HGNC Symbol;Acc:HGNC:1799]
ENSG00000280219	1.96034	8.78927e-05	AC093908.1	TEC
ENSG00000124766	1.95949	7.117e-229	SOX4	SRY-box transcription factor 4 [Source:HGNC Symbol;Acc:HGNC:11200]
ENSG00000176659	1.95919	4.19045e-19	C20orf197	chromosome 20 putative open reading frame 197 [Source:HGNC Symbol;Acc:HGNC:26601]
ENSG00000181885	1.95787	5.91634e-91	CLDN7	claudin 7 [Source:HGNC Symbol;Acc:HGNC:2049]
ENSG00000161960	1.95769	1.15555e-25	EIF4A1	eukaryotic translation initiation factor 4A1 [Source:HGNC Symbol;Acc:HGNC:3282]
ENSG00000099860	1.95661	4.90269e-145	GADD45B	growth arrest and DNA damage inducible beta [Source:HGNC Symbol;Acc:HGNC:4096]
ENSG00000147408	1.955	1.98807e-05	CSGALNACT1	chondroitin sulfate N-acetylgalactosaminyltransferase 1 [Source:HGNC Symbol;Acc:HGNC:24290]
ENSG00000272079	1.95337	0.000293612	AC004233.2	novel transcript
ENSG00000165124	1.94633	9.98297e-29	SVEP1	sushi, von Willebrand factor type A, EGF and pentraxin domain containing 1 [Source:HGNC Symbol;Acc:HGNC:15985]
ENSG00000137936	1.94285	3.68411e-199	BCAR3	BCAR3 adaptor protein, NSP family member [Source:HGNC Symbol;Acc:HGNC:973]
ENSG00000115756	1.93668	1.84848e-93	HPCAL1	hippocalcin like 1 [Source:HGNC Symbol;Acc:HGNC:5145]
ENSG00000137877	1.9357	1.24095e-09	SPTBN5	spectrin beta, non-erythrocytic 5 [Source:HGNC Symbol;Acc:HGNC:15680]
ENSG00000118804	1.93478	1.6198e-10	STBD1	starch binding domain 1 [Source:HGNC Symbol;Acc:HGNC:24854]
ENSG00000227855	1.93217	0.00477397	DPY19L2P3	DPY19L2 pseudogene 3 [Source:HGNC Symbol;Acc:HGNC:22367]
ENSG00000069399	1.93012	1.72524e-37	BCL3	BCL3 transcription coactivator [Source:HGNC Symbol;Acc:HGNC:998]
ENSG00000178773	1.92986	4.4671e-32	CPNE7	copine 7 [Source:HGNC Symbol;Acc:HGNC:2320]
ENSG00000259341	1.92823	3.02867e-05	AC015660.1	novel transcript
ENSG00000105618	1.92337	0.000272887	PRPF31	pre-mRNA processing factor 31 [Source:HGNC Symbol;Acc:HGNC:15446]
ENSG00000170802	1.92312	1.4131e-151	FOXN2	forkhead box N2 [Source:HGNC Symbol;Acc:HGNC:5281]
ENSG00000171729	1.92213	5.51804e-71	TMEM51	transmembrane protein 51 [Source:HGNC Symbol;Acc:HGNC:25488]
ENSG00000262454	1.92136	4.18491e-32	MIR193BHG	MIR193B host gene [Source:HGNC Symbol;Acc:HGNC:51945]
ENSG00000157881	1.9199	6.38863e-05	PANK4	pantothenate kinase 4 (inactive) [Source:HGNC Symbol;Acc:HGNC:19366]
ENSG00000235750	1.91689	1.74875e-73	KIAA0040	KIAA0040 [Source:HGNC Symbol;Acc:HGNC:28950]
ENSG00000104953	1.91487	0.00837913	TLE6	TLE family member 6, subcortical maternal complex member [Source:HGNC Symbol;Acc:HGNC:30788]
ENSG00000224975	1.9148	1.33523e-10	INE1	inactivation escape 1 [Source:HGNC Symbol;Acc:HGNC:6060]
ENSG00000176532	1.9134	2.02354e-11	PRR15	proline rich 15 [Source:HGNC Symbol;Acc:HGNC:22310]
ENSG00000159399	1.91223	1.35083e-200	HK2	hexokinase 2 [Source:HGNC Symbol;Acc:HGNC:4923]
ENSG00000175984	1.91049	5.06679e-141	DENND2C	DENN domain containing 2C [Source:HGNC Symbol;Acc:HGNC:24748]
ENSG00000279140	1.90891	0.0019829	AL590326.1	novel transcript
ENSG00000133874	1.90224	5.3565e-22	RNF122	ring finger protein 122 [Source:HGNC Symbol;Acc:HGNC:21147]
ENSG00000244462	1.90137	5.66763e-178	RBM12	RNA binding motif protein 12 [Source:HGNC Symbol;Acc:HGNC:9898]
ENSG00000176749	1.89973	1.45778e-68	CDK5R1	cyclin dependent kinase 5 regulatory subunit 1 [Source:HGNC Symbol;Acc:HGNC:1775]
ENSG00000149260	1.89967	6.36818e-16	CAPN5	calpain 5 [Source:HGNC Symbol;Acc:HGNC:1482]
ENSG00000164849	1.89937	6.64018e-05	GPR146	G protein-coupled receptor 146 [Source:HGNC Symbol;Acc:HGNC:21718]
ENSG00000234155	1.89554	5.80744e-07	LINC02535	long intergenic non-protein coding RNA 2535 [Source:HGNC Symbol;Acc:HGNC:53569]
ENSG00000162733	1.89363	4.21267e-14	DDR2	discoidin domain receptor tyrosine kinase 2 [Source:HGNC Symbol;Acc:HGNC:2731]
ENSG00000134107	1.89262	1.20553e-159	BHLHE40	basic helix-loop-helix family member e40 [Source:HGNC Symbol;Acc:HGNC:1046]
ENSG00000177374	1.88971	1.17934e-23	HIC1	HIC ZBTB transcriptional repressor 1 [Source:HGNC Symbol;Acc:HGNC:4909]
ENSG00000187961	1.88902	7.43684e-42	KLHL17	kelch like family member 17 [Source:HGNC Symbol;Acc:HGNC:24023]
ENSG00000138650	1.88824	0.00114883	PCDH10	protocadherin 10 [Source:HGNC Symbol;Acc:HGNC:13404]
ENSG00000285517	1.8868	6.35949e-38	AC010198.2	long intergenic non-protein coding RNA 941
ENSG00000064270	1.88465	1.48909e-28	ATP2C2	ATPase secretory pathway Ca2+ transporting 2 [Source:HGNC Symbol;Acc:HGNC:29103]
ENSG00000136802	1.88306	1.22528e-194	LRRC8A	leucine rich repeat containing 8 VRAC subunit A [Source:HGNC Symbol;Acc:HGNC:19027]
ENSG00000166250	1.87769	2.37468e-140	CLMP	CXADR like membrane protein [Source:HGNC Symbol;Acc:HGNC:24039]
ENSG00000183054	1.87383	7.48891e-08	RGPD6	RANBP2 like and GRIP domain containing 6 [Source:HGNC Symbol;Acc:HGNC:32419]
ENSG00000127954	1.87335	2.56183e-44	STEAP4	STEAP4 metalloreductase [Source:HGNC Symbol;Acc:HGNC:21923]
ENSG00000070495	1.87187	5.53294e-96	JMJD6	jumonji domain containing 6, arginine demethylase and lysine hydroxylase [Source:HGNC Symbol;Acc:HGNC:19355]
ENSG00000261150	1.86879	6.83348e-191	EPPK1	epiplakin 1 [Source:HGNC Symbol;Acc:HGNC:15577]
ENSG00000226210	1.86133	5.22312e-05	WASH8P	WAS protein family homolog 8, pseudogene [Source:HGNC Symbol;Acc:HGNC:53913]
ENSG00000165935	1.85942	0.000135861	SMCO2	single-pass membrane protein with coiled-coil domains 2 [Source:HGNC Symbol;Acc:HGNC:34448]
ENSG00000203805	1.85825	1.17076e-06	PLPP4	phospholipid phosphatase 4 [Source:HGNC Symbol;Acc:HGNC:23531]
ENSG00000153707	1.85816	1.48069e-16	PTPRD	protein tyrosine phosphatase receptor type D [Source:HGNC Symbol;Acc:HGNC:9668]
ENSG00000163995	1.85738	3.13172e-06	ABLIM2	actin binding LIM protein family member 2 [Source:HGNC Symbol;Acc:HGNC:19195]
ENSG00000187583	1.8527	5.10519e-69	PLEKHN1	pleckstrin homology domain containing N1 [Source:HGNC Symbol;Acc:HGNC:25284]
ENSG00000227634	1.8521	0.000409717	LINC01714	long intergenic non-protein coding RNA 1714 [Source:HGNC Symbol;Acc:HGNC:52501]
ENSG00000287707	1.85167	4.02413e-06	AC115284.4	novel transcript
ENSG00000143882	1.85091	3.56348e-09	ATP6V1C2	ATPase H+ transporting V1 subunit C2 [Source:HGNC Symbol;Acc:HGNC:18264]
ENSG00000124882	1.84798	3.21649e-86	EREG	epiregulin [Source:HGNC Symbol;Acc:HGNC:3443]
ENSG00000140937	1.84707	3.26627e-11	CDH11	cadherin 11 [Source:HGNC Symbol;Acc:HGNC:1750]
ENSG00000100292	1.84558	6.36998e-12	HMOX1	heme oxygenase 1 [Source:HGNC Symbol;Acc:HGNC:5013]
ENSG00000197506	1.84517	3.72868e-09	SLC28A3	solute carrier family 28 member 3 [Source:HGNC Symbol;Acc:HGNC:16484]
ENSG00000152894	1.84135	1.72262e-05	PTPRK	protein tyrosine phosphatase receptor type K [Source:HGNC Symbol;Acc:HGNC:9674]
ENSG00000250320	1.83976	4.22363e-05	EDIL3-DT	EDIL3 divergent transcript [Source:HGNC Symbol;Acc:HGNC:40204]
ENSG00000280537	1.83683	0.00132973	AC068946.1	novel protein, SLC23A3-NHEJ1 readthrough
ENSG00000089127	1.83577	2.23494e-23	OAS1	2'-5'-oligoadenylate synthetase 1 [Source:HGNC Symbol;Acc:HGNC:8086]
ENSG00000145623	1.83573	6.22879e-180	OSMR	oncostatin M receptor [Source:HGNC Symbol;Acc:HGNC:8507]
ENSG00000135835	1.83263	0.000717034	KIAA1614	KIAA1614 [Source:HGNC Symbol;Acc:HGNC:29327]
ENSG00000111057	1.82984	1.74682e-153	KRT18	keratin 18 [Source:HGNC Symbol;Acc:HGNC:6430]
ENSG00000149948	1.82827	9.59342e-139	HMGA2	high mobility group AT-hook 2 [Source:HGNC Symbol;Acc:HGNC:5009]
ENSG00000152766	1.82792	1.60897e-35	ANKRD22	ankyrin repeat domain 22 [Source:HGNC Symbol;Acc:HGNC:28321]
ENSG00000267279	1.82413	0.0001034	AC090409.1	novel transcript
ENSG00000088002	1.82373	2.74876e-29	SULT2B1	sulfotransferase family 2B member 1 [Source:HGNC Symbol;Acc:HGNC:11459]
ENSG00000166783	1.82193	5.64118e-07	MARF1	meiosis regulator and mRNA stability factor 1 [Source:HGNC Symbol;Acc:HGNC:29562]
ENSG00000135048	1.82082	1.61787e-130	CEMIP2	cell migration inducing hyaluronidase 2 [Source:HGNC Symbol;Acc:HGNC:11869]
ENSG00000075213	1.81989	9.80934e-76	SEMA3A	semaphorin 3A [Source:HGNC Symbol;Acc:HGNC:10723]
ENSG00000130513	1.81827	5.44903e-64	GDF15	growth differentiation factor 15 [Source:HGNC Symbol;Acc:HGNC:30142]
ENSG00000140839	1.81647	0.00437748	CLEC18B	C-type lectin domain family 18 member B [Source:HGNC Symbol;Acc:HGNC:33849]
ENSG00000070444	1.81495	7.43933e-117	MNT	MAX network transcriptional repressor [Source:HGNC Symbol;Acc:HGNC:7188]
ENSG00000128342	1.81457	3.8913e-10	LIF	LIF interleukin 6 family cytokine [Source:HGNC Symbol;Acc:HGNC:6596]
ENSG00000129757	1.81385	0.000150479	CDKN1C	cyclin dependent kinase inhibitor 1C [Source:HGNC Symbol;Acc:HGNC:1786]
ENSG00000175471	1.81231	3.39394e-05	MCTP1	multiple C2 and transmembrane domain containing 1 [Source:HGNC Symbol;Acc:HGNC:26183]
ENSG00000179242	1.81132	3.98119e-12	CDH4	cadherin 4 [Source:HGNC Symbol;Acc:HGNC:1763]
ENSG00000265982	1.81047	0.000495712	AC103810.3	Rho GTPase-activating protein 27-like protein pseudogene
ENSG00000270069	1.80938	1.99946e-51	MIR222HG	miR222/221 cluster host gene [Source:HGNC Symbol;Acc:HGNC:49555]
ENSG00000013588	1.80932	3.33272e-187	GPRC5A	G protein-coupled receptor class C group 5 member A [Source:HGNC Symbol;Acc:HGNC:9836]
ENSG00000154429	1.80748	1.01419e-66	CCSAP	centriole, cilia and spindle associated protein [Source:HGNC Symbol;Acc:HGNC:29578]
ENSG00000272638	1.80634	0.00147147	AC006027.1	novel transcript, antisense to NOD1
ENSG00000227954	1.80288	7.22124e-18	TARID	TCF21 antisense RNA inducing promoter demethylation [Source:HGNC Symbol;Acc:HGNC:50506]
ENSG00000273568	1.79922	4.69593e-05	AC131009.3	novel transcript, sense intronic to PUS1
ENSG00000254087	1.79883	3.50041e-95	LYN	LYN proto-oncogene, Src family tyrosine kinase [Source:HGNC Symbol;Acc:HGNC:6735]
ENSG00000261051	1.79779	2.99023e-24	AC107021.2	novel transcript, overlapping to PLOD2
ENSG00000278493	1.7961	0.00437003	AC039056.2	novel transcript, sense intronic to EHD4
ENSG00000279845	1.79571	0.00996416	AC097372.2	TEC
ENSG00000071242	1.79365	5.6025e-107	RPS6KA2	ribosomal protein S6 kinase A2 [Source:HGNC Symbol;Acc:HGNC:10431]
ENSG00000278920	1.79362	0.00112376	AC005005.4	novel transcript, sense overlapping SMTN
ENSG00000214226	1.7932	1.31687e-09	C17orf67	chromosome 17 open reading frame 67 [Source:HGNC Symbol;Acc:HGNC:27900]
ENSG00000172164	1.79134	0.00158761	SNTB1	syntrophin beta 1 [Source:HGNC Symbol;Acc:HGNC:11168]
ENSG00000168906	1.78832	3.27312e-191	MAT2A	methionine adenosyltransferase 2A [Source:HGNC Symbol;Acc:HGNC:6904]
ENSG00000162631	1.7875	6.41689e-19	NTNG1	netrin G1 [Source:HGNC Symbol;Acc:HGNC:23319]
ENSG00000054179	1.7855	4.82826e-25	ENTPD2	ectonucleoside triphosphate diphosphohydrolase 2 [Source:HGNC Symbol;Acc:HGNC:3364]
ENSG00000224080	1.78458	9.94434e-06	UBE2FP1	UBE2F pseudogene 1 [Source:HGNC Symbol;Acc:HGNC:44535]
ENSG00000136167	1.78387	2.18728e-27	LCP1	lymphocyte cytosolic protein 1 [Source:HGNC Symbol;Acc:HGNC:6528]
ENSG00000113946	1.78384	3.5789e-13	CLDN16	claudin 16 [Source:HGNC Symbol;Acc:HGNC:2037]
ENSG00000110888	1.78213	4.07466e-90	CAPRIN2	caprin family member 2 [Source:HGNC Symbol;Acc:HGNC:21259]
ENSG00000198835	1.78124	0.0013058	GJC2	gap junction protein gamma 2 [Source:HGNC Symbol;Acc:HGNC:17494]
ENSG00000155903	1.77829	6.78243e-80	RASA2	RAS p21 protein activator 2 [Source:HGNC Symbol;Acc:HGNC:9872]
ENSG00000140403	1.77817	6.10015e-65	DNAJA4	DnaJ heat shock protein family (Hsp40) member A4 [Source:HGNC Symbol;Acc:HGNC:14885]
ENSG00000198369	1.77483	1.29472e-58	SPRED2	sprouty related EVH1 domain containing 2 [Source:HGNC Symbol;Acc:HGNC:17722]
ENSG00000206538	1.77185	2.42713e-177	VGLL3	vestigial like family member 3 [Source:HGNC Symbol;Acc:HGNC:24327]
ENSG00000188766	1.77008	3.49142e-05	SPRED3	sprouty related EVH1 domain containing 3 [Source:HGNC Symbol;Acc:HGNC:31041]
ENSG00000189433	1.7675	3.06813e-25	GJB4	gap junction protein beta 4 [Source:HGNC Symbol;Acc:HGNC:4286]
ENSG00000170345	1.76647	1.79036e-46	FOS	Fos proto-oncogene, AP-1 transcription factor subunit [Source:HGNC Symbol;Acc:HGNC:3796]
ENSG00000223745	1.76601	5.03458e-55	CCDC18-AS1	CCDC18 antisense RNA 1 [Source:HGNC Symbol;Acc:HGNC:52262]
ENSG00000214021	1.76377	1.82284e-37	TTLL3	tubulin tyrosine ligase like 3 [Source:HGNC Symbol;Acc:HGNC:24483]
ENSG00000258279	1.76308	1.29322e-06	LINC00592	long intergenic non-protein coding RNA 592 [Source:HGNC Symbol;Acc:HGNC:27474]
ENSG00000283445	1.762	2.90464e-08	AL136985.3	novel transcript
ENSG00000100889	1.75931	1.58344e-84	PCK2	phosphoenolpyruvate carboxykinase 2, mitochondrial [Source:HGNC Symbol;Acc:HGNC:8725]
ENSG00000198732	1.75849	5.0798e-58	SMOC1	SPARC related modular calcium binding 1 [Source:HGNC Symbol;Acc:HGNC:20318]
ENSG00000127129	1.75848	1.15078e-41	EDN2	endothelin 2 [Source:HGNC Symbol;Acc:HGNC:3177]
ENSG00000241360	1.75606	0.00339613	PDXP	pyridoxal phosphatase [Source:HGNC Symbol;Acc:HGNC:30259]
ENSG00000169035	1.75393	4.88625e-07	KLK7	kallikrein related peptidase 7 [Source:HGNC Symbol;Acc:HGNC:6368]
ENSG00000168575	1.75258	3.47959e-174	SLC20A2	solute carrier family 20 member 2 [Source:HGNC Symbol;Acc:HGNC:10947]
ENSG00000230002	1.75118	0.000791185	ALMS1-IT1	ALMS1 intronic transcript 1 [Source:HGNC Symbol;Acc:HGNC:41305]
ENSG00000086548	1.75082	1.45141e-11	CEACAM6	CEA cell adhesion molecule 6 [Source:HGNC Symbol;Acc:HGNC:1818]
ENSG00000132170	1.75052	1.26115e-18	PPARG	peroxisome proliferator activated receptor gamma [Source:HGNC Symbol;Acc:HGNC:9236]
ENSG00000146147	1.74841	0.00452336	MLIP	muscular LMNA interacting protein [Source:HGNC Symbol;Acc:HGNC:21355]
ENSG00000183458	1.74626	6.99472e-05	AC138932.1	polycystic kidney disease 1 (autosomal dominant) (PKD1) pseudogene
ENSG00000181467	1.7461	4.87227e-145	RAP2B	RAP2B, member of RAS oncogene family [Source:HGNC Symbol;Acc:HGNC:9862]
ENSG00000145362	1.74489	7.89777e-19	ANK2	ankyrin 2 [Source:HGNC Symbol;Acc:HGNC:493]
ENSG00000259820	1.74442	8.49881e-30	AC083843.2	novel transcript
ENSG00000140406	1.74402	4.12573e-67	TLNRD1	talin rod domain containing 1 [Source:HGNC Symbol;Acc:HGNC:13519]
ENSG00000272457	1.74332	0.00232587	AC113194.1	novel transcript, antisense to RGS20
ENSG00000103888	1.74315	3.2675e-18	CEMIP	cell migration inducing hyaluronidase 1 [Source:HGNC Symbol;Acc:HGNC:29213]
ENSG00000105538	1.7401	0.00237541	RASIP1	Ras interacting protein 1 [Source:HGNC Symbol;Acc:HGNC:24716]
ENSG00000101096	1.73873	0.000355333	NFATC2	nuclear factor of activated T cells 2 [Source:HGNC Symbol;Acc:HGNC:7776]
ENSG00000104419	1.73299	1.57153e-164	NDRG1	N-myc downstream regulated 1 [Source:HGNC Symbol;Acc:HGNC:7679]
ENSG00000151151	1.73064	2.0451e-120	IPMK	inositol polyphosphate multikinase [Source:HGNC Symbol;Acc:HGNC:20739]
ENSG00000254694	1.72718	0.00549422	AP001893.1	novel transcript
ENSG00000121578	1.72594	8.97422e-90	B4GALT4	beta-1,4-galactosyltransferase 4 [Source:HGNC Symbol;Acc:HGNC:927]
ENSG00000133816	1.71976	6.77694e-131	MICAL2	microtubule associated monooxygenase, calponin and LIM domain containing 2 [Source:HGNC Symbol;Acc:HGNC:24693]
ENSG00000278075	1.71814	0.00616797	AC114341.1	novel transcript
ENSG00000214199	1.71744	0.00524571	EEF1A1P12	eukaryotic translation elongation factor 1 alpha 1 pseudogene 12 [Source:HGNC Symbol;Acc:HGNC:3195]
ENSG00000119125	1.7166	4.07301e-83	GDA	guanine deaminase [Source:HGNC Symbol;Acc:HGNC:4212]
ENSG00000188897	1.71533	8.57903e-11	AC099489.1	novel lipoprotein amino terminal region containing protein
ENSG00000254681	1.71388	6.45966e-05	PKD1P5	polycystin 1, transient receptor potential channel interacting pseudogene 5 [Source:HGNC Symbol;Acc:HGNC:30069]
ENSG00000288573	1.71361	7.45275e-05	AL357079.3	novel transcript
ENSG00000186010	1.71256	0.0013494	NDUFA13	NADH:ubiquinone oxidoreductase subunit A13 [Source:HGNC Symbol;Acc:HGNC:17194]
ENSG00000229091	1.7109	0.000650752	HSPA8P8	heat shock protein family A (Hsp70) member 8 pseudogene 8 [Source:HGNC Symbol;Acc:HGNC:44923]
ENSG00000155367	1.71011	4.0101e-12	PPM1J	protein phosphatase, Mg2+/Mn2+ dependent 1J [Source:HGNC Symbol;Acc:HGNC:20785]
ENSG00000256006	1.70993	6.48385e-10	AC084117.1	novel transcript
ENSG00000091129	1.70881	6.39636e-34	NRCAM	neuronal cell adhesion molecule [Source:HGNC Symbol;Acc:HGNC:7994]
ENSG00000171552	1.7046	2.6161e-143	BCL2L1	BCL2 like 1 [Source:HGNC Symbol;Acc:HGNC:992]
ENSG00000237643	1.70422	0.000284076	AL365226.1	novel transcript
ENSG00000185633	1.70245	8.44864e-05	NDUFA4L2	NDUFA4 mitochondrial complex associated like 2 [Source:HGNC Symbol;Acc:HGNC:29836]
ENSG00000183010	1.70162	1.19785e-69	PYCR1	pyrroline-5-carboxylate reductase 1 [Source:HGNC Symbol;Acc:HGNC:9721]
ENSG00000115221	1.69995	3.60664e-94	ITGB6	integrin subunit beta 6 [Source:HGNC Symbol;Acc:HGNC:6161]
ENSG00000130589	1.69896	8.97047e-101	HELZ2	helicase with zinc finger 2 [Source:HGNC Symbol;Acc:HGNC:30021]
ENSG00000253293	1.69855	0.00820361	HOXA10	homeobox A10 [Source:HGNC Symbol;Acc:HGNC:5100]
ENSG00000137273	1.69776	0.00106276	FOXF2	forkhead box F2 [Source:HGNC Symbol;Acc:HGNC:3810]
ENSG00000184922	1.69679	1.15472e-39	FMNL1	formin like 1 [Source:HGNC Symbol;Acc:HGNC:1212]
ENSG00000277734	1.69367	1.67077e-05	TRAC	T cell receptor alpha constant [Source:HGNC Symbol;Acc:HGNC:12029]
ENSG00000131471	1.6926	0.000292466	AOC3	amine oxidase copper containing 3 [Source:HGNC Symbol;Acc:HGNC:550]
ENSG00000118257	1.69012	3.10259e-104	NRP2	neuropilin 2 [Source:HGNC Symbol;Acc:HGNC:8005]
ENSG00000236871	1.68948	1.26503e-07	LINC00106	long intergenic non-protein coding RNA 106 [Source:HGNC Symbol;Acc:HGNC:31843]
ENSG00000287387	1.688	2.56465e-05	AC010883.3	novel transcript, antisense to ZFP36L2
ENSG00000146070	1.68686	0.00374819	PLA2G7	phospholipase A2 group VII [Source:HGNC Symbol;Acc:HGNC:9040]
ENSG00000118194	1.68605	0.000295958	TNNT2	troponin T2, cardiac type [Source:HGNC Symbol;Acc:HGNC:11949]
ENSG00000261395	1.68596	0.00570992	HSPE1P5	heat shock protein family E (Hsp10) member 1 pseudogene 5 [Source:HGNC Symbol;Acc:HGNC:49324]
ENSG00000196878	1.68099	2.37313e-171	LAMB3	laminin subunit beta 3 [Source:HGNC Symbol;Acc:HGNC:6490]
ENSG00000039560	1.67959	4.69475e-157	RAI14	retinoic acid induced 14 [Source:HGNC Symbol;Acc:HGNC:14873]
ENSG00000158528	1.67806	0.00465208	PPP1R9A	protein phosphatase 1 regulatory subunit 9A [Source:HGNC Symbol;Acc:HGNC:14946]
ENSG00000168264	1.67516	4.35132e-142	IRF2BP2	interferon regulatory factor 2 binding protein 2 [Source:HGNC Symbol;Acc:HGNC:21729]
ENSG00000130707	1.67372	1.36614e-117	ASS1	argininosuccinate synthase 1 [Source:HGNC Symbol;Acc:HGNC:758]
ENSG00000153012	1.67356	0.000639447	LGI2	leucine rich repeat LGI family member 2 [Source:HGNC Symbol;Acc:HGNC:18710]
ENSG00000248734	1.6708	2.17763e-06	AC008906.1	novel transcript
ENSG00000229927	1.66997	0.00909454	RHEBP1	RHEB pseudogene 1 [Source:HGNC Symbol;Acc:HGNC:10010]
ENSG00000236017	1.66813	7.09401e-10	ASMTL-AS1	ASMTL antisense RNA 1 [Source:HGNC Symbol;Acc:HGNC:25811]
ENSG00000125148	1.66633	7.31086e-167	MT2A	metallothionein 2A [Source:HGNC Symbol;Acc:HGNC:7406]
ENSG00000177173	1.66585	0.000243972	NAP1L4P1	nucleosome assembly protein 1 like 4 pseudogene 1 [Source:HGNC Symbol;Acc:HGNC:39740]
ENSG00000185873	1.66486	7.57456e-07	TMPRSS11B	transmembrane serine protease 11B [Source:HGNC Symbol;Acc:HGNC:25398]
ENSG00000262903	1.66234	7.89564e-05	AC027796.4	novel transcript, antisense to CTNS
ENSG00000283674	1.66147	9.32448e-05	AC068587.4	novel transcript
ENSG00000137819	1.65935	1.03799e-06	PAQR5	progestin and adipoQ receptor family member 5 [Source:HGNC Symbol;Acc:HGNC:29645]
ENSG00000203761	1.65873	3.1829e-18	MSTO2P	misato family member 2, pseudogene [Source:HGNC Symbol;Acc:HGNC:26329]
ENSG00000197182	1.65711	1.64103e-14	MIRLET7BHG	MIRLET7B host gene [Source:HGNC Symbol;Acc:HGNC:37189]
ENSG00000182938	1.65659	1.79338e-06	OTOP3	otopetrin 3 [Source:HGNC Symbol;Acc:HGNC:19658]
ENSG00000182985	1.65598	4.03263e-12	CADM1	cell adhesion molecule 1 [Source:HGNC Symbol;Acc:HGNC:5951]
ENSG00000235530	1.65484	0.000270896	AC087294.1	novel transcript, antisense to TMEM11
ENSG00000280138	1.65388	2.66225e-10	AC027290.2	novel transcript
ENSG00000184838	1.65191	5.59975e-12	PRR16	proline rich 16 [Source:HGNC Symbol;Acc:HGNC:29654]
ENSG00000243953	1.65106	0.000352109	AC073359.1	novel transcript
ENSG00000260412	1.6505	0.00728851	AL353746.1	novel transcript, overlapping LINGO2
ENSG00000240616	1.65005	0.000735416	RPS6P25	ribosomal protein S6 pseudogene 25 [Source:HGNC Symbol;Acc:HGNC:35948]
ENSG00000259771	1.64947	0.00145388	AC092756.1	novel transcript, sense intronic to MYO1E
ENSG00000278000	1.64918	0.00387496	AC139100.2	novel transcript
ENSG00000243449	1.64901	4.43018e-24	C4orf48	chromosome 4 open reading frame 48 [Source:HGNC Symbol;Acc:HGNC:34437]
ENSG00000170049	1.64889	1.1828e-05	KCNAB3	potassium voltage-gated channel subfamily A regulatory beta subunit 3 [Source:HGNC Symbol;Acc:HGNC:6230]
ENSG00000120254	1.64868	6.21621e-113	MTHFD1L	methylenetetrahydrofolate dehydrogenase (NADP+ dependent) 1 like [Source:HGNC Symbol;Acc:HGNC:21055]
ENSG00000125089	1.64553	5.82035e-84	SH3TC1	SH3 domain and tetratricopeptide repeats 1 [Source:HGNC Symbol;Acc:HGNC:26009]
ENSG00000258791	1.64189	5.13471e-18	LINC00520	long intergenic non-protein coding RNA 520 [Source:HGNC Symbol;Acc:HGNC:19843]
ENSG00000267270	1.64178	3.48818e-08	PARD6G-AS1	PARD6G antisense RNA 1 [Source:HGNC Symbol;Acc:HGNC:44109]
ENSG00000188219	1.64171	0.00199548	POTEE	POTE ankyrin domain family member E [Source:HGNC Symbol;Acc:HGNC:33895]
ENSG00000153234	1.64065	5.26629e-13	NR4A2	nuclear receptor subfamily 4 group A member 2 [Source:HGNC Symbol;Acc:HGNC:7981]
ENSG00000109452	1.63812	2.42988e-64	INPP4B	inositol polyphosphate-4-phosphatase type II B [Source:HGNC Symbol;Acc:HGNC:6075]
ENSG00000100068	1.63775	1.00791e-11	LRP5L	LDL receptor related protein 5 like [Source:HGNC Symbol;Acc:HGNC:25323]
ENSG00000260328	1.63652	0.000228031	AC104024.2	novel transcript
ENSG00000162757	1.63587	5.24496e-124	C1orf74	chromosome 1 open reading frame 74 [Source:HGNC Symbol;Acc:HGNC:26319]
ENSG00000092621	1.63572	1.773e-103	PHGDH	phosphoglycerate dehydrogenase [Source:HGNC Symbol;Acc:HGNC:8923]
ENSG00000122547	1.63506	2.53313e-08	EEPD1	endonuclease/exonuclease/phosphatase family domain containing 1 [Source:HGNC Symbol;Acc:HGNC:22223]
ENSG00000160999	1.63116	5.58912e-06	SH2B2	SH2B adaptor protein 2 [Source:HGNC Symbol;Acc:HGNC:17381]
ENSG00000131773	1.63028	4.17707e-14	KHDRBS3	KH RNA binding domain containing, signal transduction associated 3 [Source:HGNC Symbol;Acc:HGNC:18117]
ENSG00000140519	1.62904	3.68888e-50	RHCG	Rh family C glycoprotein [Source:HGNC Symbol;Acc:HGNC:18140]
ENSG00000009790	1.62886	0.00423077	TRAF3IP3	TRAF3 interacting protein 3 [Source:HGNC Symbol;Acc:HGNC:30766]
ENSG00000178852	1.62787	0.00345608	EFCAB13	EF-hand calcium binding domain 13 [Source:HGNC Symbol;Acc:HGNC:26864]
ENSG00000241544	1.62769	0.00669177	LINC02029	long intergenic non-protein coding RNA 2029 [Source:HGNC Symbol;Acc:HGNC:52863]
ENSG00000044574	1.62567	1.35387e-153	HSPA5	heat shock protein family A (Hsp70) member 5 [Source:HGNC Symbol;Acc:HGNC:5238]
ENSG00000074527	1.62546	1.01798e-97	NTN4	netrin 4 [Source:HGNC Symbol;Acc:HGNC:13658]
ENSG00000259153	1.62443	2.26184e-32	AC004816.1	novel transcript
ENSG00000213943	1.6238	0.00150147	KRT18P17	keratin 18 pseudogene 17 [Source:HGNC Symbol;Acc:HGNC:33385]
ENSG00000128011	1.62164	0.00041311	LRFN1	leucine rich repeat and fibronectin type III domain containing 1 [Source:HGNC Symbol;Acc:HGNC:29290]
ENSG00000251131	1.6175	0.00681158	AC025171.3	novel transcript
ENSG00000182795	1.61371	3.16964e-155	C1orf116	chromosome 1 open reading frame 116 [Source:HGNC Symbol;Acc:HGNC:28667]
ENSG00000130584	1.61325	9.51558e-07	ZBTB46	zinc finger and BTB domain containing 46 [Source:HGNC Symbol;Acc:HGNC:16094]
ENSG00000052749	1.61183	2.46442e-111	RRP12	ribosomal RNA processing 12 homolog [Source:HGNC Symbol;Acc:HGNC:29100]
ENSG00000276141	1.61113	1.74626e-12	WHAMMP3	WAS protein homolog associated with actin, golgi membranes and microtubules pseudogene 3 [Source:HGNC Symbol;Acc:HGNC:27892]
ENSG00000126562	1.61089	7.30115e-06	WNK4	WNK lysine deficient protein kinase 4 [Source:HGNC Symbol;Acc:HGNC:14544]
ENSG00000154734	1.6106	3.92925e-103	ADAMTS1	ADAM metallopeptidase with thrombospondin type 1 motif 1 [Source:HGNC Symbol;Acc:HGNC:217]
ENSG00000018408	1.60662	2.07324e-99	WWTR1	WW domain containing transcription regulator 1 [Source:HGNC Symbol;Acc:HGNC:24042]
ENSG00000261732	1.60571	0.00106947	AL031708.1	novel protein
ENSG00000260088	1.60507	1.61028e-06	DDX59-AS1	DDX59 antisense RNA 1 [Source:HGNC Symbol;Acc:HGNC:41094]
ENSG00000145632	1.60498	9.72839e-142	PLK2	polo like kinase 2 [Source:HGNC Symbol;Acc:HGNC:19699]
ENSG00000105523	1.60345	6.25468e-08	FAM83E	family with sequence similarity 83 member E [Source:HGNC Symbol;Acc:HGNC:25972]
ENSG00000171889	1.60195	6.293e-44	MIR31HG	MIR31 host gene [Source:HGNC Symbol;Acc:HGNC:37187]
ENSG00000184058	1.60163	1.34566e-31	TBX1	T-box transcription factor 1 [Source:HGNC Symbol;Acc:HGNC:11592]
ENSG00000081181	1.60143	1.90469e-22	ARG2	arginase 2 [Source:HGNC Symbol;Acc:HGNC:664]
ENSG00000133101	1.59854	7.07406e-14	CCNA1	cyclin A1 [Source:HGNC Symbol;Acc:HGNC:1577]
ENSG00000119280	1.5968	6.40978e-56	C1orf198	chromosome 1 open reading frame 198 [Source:HGNC Symbol;Acc:HGNC:25900]
ENSG00000120694	1.59517	9.47326e-154	HSPH1	heat shock protein family H (Hsp110) member 1 [Source:HGNC Symbol;Acc:HGNC:16969]
ENSG00000101849	1.59165	3.24135e-41	TBL1X	transducin beta like 1 X-linked [Source:HGNC Symbol;Acc:HGNC:11585]
ENSG00000170786	1.58927	5.14486e-29	SDR16C5	short chain dehydrogenase/reductase family 16C member 5 [Source:HGNC Symbol;Acc:HGNC:30311]
ENSG00000229656	1.58614	1.97769e-05	ITGB1-DT	ITGB1 divergent transcript [Source:HGNC Symbol;Acc:HGNC:53718]
ENSG00000102287	1.58578	3.97443e-16	GABRE	gamma-aminobutyric acid type A receptor subunit epsilon [Source:HGNC Symbol;Acc:HGNC:4085]
ENSG00000101104	1.58362	7.76781e-39	PABPC1L	poly(A) binding protein cytoplasmic 1 like [Source:HGNC Symbol;Acc:HGNC:15797]
ENSG00000273513	1.58272	4.29313e-05	TBC1D3K	TBC1 domain family member 3K [Source:HGNC Symbol;Acc:HGNC:51245]
ENSG00000108846	1.58245	3.27659e-44	ABCC3	ATP binding cassette subfamily C member 3 [Source:HGNC Symbol;Acc:HGNC:54]
ENSG00000161921	1.58116	3.95065e-52	CXCL16	C-X-C motif chemokine ligand 16 [Source:HGNC Symbol;Acc:HGNC:16642]
ENSG00000279500	1.58063	1.90042e-07	AC108704.2	novel transcript
ENSG00000135074	1.57976	1.45845e-12	ADAM19	ADAM metallopeptidase domain 19 [Source:HGNC Symbol;Acc:HGNC:197]
ENSG00000131459	1.57754	0.000285312	GFPT2	glutamine-fructose-6-phosphate transaminase 2 [Source:HGNC Symbol;Acc:HGNC:4242]
ENSG00000163463	1.57605	3.9838e-11	KRTCAP2	keratinocyte associated protein 2 [Source:HGNC Symbol;Acc:HGNC:28942]
ENSG00000137767	1.57435	6.36812e-75	SQOR	sulfide quinone oxidoreductase [Source:HGNC Symbol;Acc:HGNC:20390]
ENSG00000100918	1.57353	0.000513406	REC8	REC8 meiotic recombination protein [Source:HGNC Symbol;Acc:HGNC:16879]
ENSG00000127947	1.57315	4.20813e-126	PTPN12	protein tyrosine phosphatase non-receptor type 12 [Source:HGNC Symbol;Acc:HGNC:9645]
ENSG00000237399	1.57095	0.00337929	PITRM1-AS1	PITRM1 antisense RNA 1 [Source:HGNC Symbol;Acc:HGNC:44675]
ENSG00000117020	1.57009	0.000171693	AKT3	AKT serine/threonine kinase 3 [Source:HGNC Symbol;Acc:HGNC:393]
ENSG00000169851	1.56936	1.53644e-102	PCDH7	protocadherin 7 [Source:HGNC Symbol;Acc:HGNC:8659]
ENSG00000168811	1.56931	0.00275462	IL12A	interleukin 12A [Source:HGNC Symbol;Acc:HGNC:5969]
ENSG00000111218	1.56624	1.03338e-22	PRMT8	protein arginine methyltransferase 8 [Source:HGNC Symbol;Acc:HGNC:5188]
ENSG00000163110	1.56531	3.21598e-150	PDLIM5	PDZ and LIM domain 5 [Source:HGNC Symbol;Acc:HGNC:17468]
ENSG00000179277	1.56484	0.000560724	MEIS3P1	Meis homeobox 3 pseudogene 1 [Source:HGNC Symbol;Acc:HGNC:7002]
ENSG00000130720	1.56234	9.72824e-05	FIBCD1	fibrinogen C domain containing 1 [Source:HGNC Symbol;Acc:HGNC:25922]
ENSG00000231574	1.5601	2.88354e-11	LINC02015	long intergenic non-protein coding RNA 2015 [Source:HGNC Symbol;Acc:HGNC:52850]
ENSG00000234771	1.55716	2.38962e-17	SLC25A25-AS1	SLC25A25 antisense RNA 1 [Source:HGNC Symbol;Acc:HGNC:27844]
ENSG00000132481	1.55502	3.13689e-21	TRIM47	tripartite motif containing 47 [Source:HGNC Symbol;Acc:HGNC:19020]
ENSG00000142273	1.55173	4.98153e-38	CBLC	Cbl proto-oncogene C [Source:HGNC Symbol;Acc:HGNC:15961]
ENSG00000197208	1.55142	1.4502e-11	SLC22A4	solute carrier family 22 member 4 [Source:HGNC Symbol;Acc:HGNC:10968]
ENSG00000177943	1.55067	5.12253e-05	MAMDC4	MAM domain containing 4 [Source:HGNC Symbol;Acc:HGNC:24083]
ENSG00000180758	1.54987	8.65871e-43	GPR157	G protein-coupled receptor 157 [Source:HGNC Symbol;Acc:HGNC:23687]
ENSG00000095951	1.5462	1.17725e-70	HIVEP1	HIVEP zinc finger 1 [Source:HGNC Symbol;Acc:HGNC:4920]
ENSG00000269925	1.5462	2.78494e-05	Z98884.2	novel transcript, sense intronic to VAMP3
ENSG00000237330	1.5449	2.96071e-05	RNF223	ring finger protein 223 [Source:HGNC Symbol;Acc:HGNC:40020]
ENSG00000281357	1.5433	2.33532e-08	ARRDC3-AS1	ARRDC3 antisense RNA 1 [Source:HGNC Symbol;Acc:HGNC:44145]
ENSG00000128594	1.53937	5.57112e-06	LRRC4	leucine rich repeat containing 4 [Source:HGNC Symbol;Acc:HGNC:15586]
ENSG00000106852	1.53866	8.21128e-12	LHX6	LIM homeobox 6 [Source:HGNC Symbol;Acc:HGNC:21735]
ENSG00000124143	1.53574	3.25327e-30	ARHGAP40	Rho GTPase activating protein 40 [Source:HGNC Symbol;Acc:HGNC:16226]
ENSG00000115339	1.5346	8.37334e-116	GALNT3	polypeptide N-acetylgalactosaminyltransferase 3 [Source:HGNC Symbol;Acc:HGNC:4125]
ENSG00000069667	1.53184	3.05702e-28	RORA	RAR related orphan receptor A [Source:HGNC Symbol;Acc:HGNC:10258]
ENSG00000226281	1.52925	0.00166339	AL031123.1	novel transcript
ENSG00000213782	1.52771	4.27761e-06	DDX47	DEAD-box helicase 47 [Source:HGNC Symbol;Acc:HGNC:18682]
ENSG00000199024	1.52661	0.00704604	MIR103A2	microRNA 103a-2 [Source:HGNC Symbol;Acc:HGNC:31491]
ENSG00000213949	1.52468	2.91283e-32	ITGA1	integrin subunit alpha 1 [Source:HGNC Symbol;Acc:HGNC:6134]
ENSG00000141738	1.52375	2.23681e-25	GRB7	growth factor receptor bound protein 7 [Source:HGNC Symbol;Acc:HGNC:4567]
ENSG00000237004	1.52352	7.36206e-06	ZNRF2P1	zinc and ring finger 2 pseudogene 1 [Source:HGNC Symbol;Acc:HGNC:42792]
ENSG00000174021	1.52281	6.95686e-16	GNG5	G protein subunit gamma 5 [Source:HGNC Symbol;Acc:HGNC:4408]
ENSG00000152503	1.5228	7.95356e-14	TRIM36	tripartite motif containing 36 [Source:HGNC Symbol;Acc:HGNC:16280]
ENSG00000234618	1.51829	2.20931e-27	RPSAP9	ribosomal protein SA pseudogene 9 [Source:HGNC Symbol;Acc:HGNC:31463]
ENSG00000037897	1.51828	3.47611e-32	METTL1	methyltransferase like 1 [Source:HGNC Symbol;Acc:HGNC:7030]
ENSG00000196968	1.51747	1.10703e-74	FUT11	fucosyltransferase 11 [Source:HGNC Symbol;Acc:HGNC:19233]
ENSG00000117877	1.50781	6.88144e-73	CD3EAP	CD3e molecule associated protein [Source:HGNC Symbol;Acc:HGNC:24219]
ENSG00000029993	1.50683	1.50179e-136	HMGB3	high mobility group box 3 [Source:HGNC Symbol;Acc:HGNC:5004]
ENSG00000170485	1.5067	1.11947e-28	NPAS2	neuronal PAS domain protein 2 [Source:HGNC Symbol;Acc:HGNC:7895]
ENSG00000103966	1.50658	6.75178e-94	EHD4	EH domain containing 4 [Source:HGNC Symbol;Acc:HGNC:3245]
ENSG00000239911	1.5047	0.000596594	PRKAG2-AS1	PRKAG2 antisense RNA 1 [Source:HGNC Symbol;Acc:HGNC:40468]
ENSG00000106404	1.5032	1.88087e-15	CLDN15	claudin 15 [Source:HGNC Symbol;Acc:HGNC:2036]
ENSG00000165626	1.50174	6.87818e-13	BEND7	BEN domain containing 7 [Source:HGNC Symbol;Acc:HGNC:23514]
ENSG00000092295	1.50163	1.86307e-80	TGM1	transglutaminase 1 [Source:HGNC Symbol;Acc:HGNC:11777]
ENSG00000106976	1.50041	3.37367e-06	DNM1	dynamin 1 [Source:HGNC Symbol;Acc:HGNC:2972]
ENSG00000198113	1.49506	1.66683e-45	TOR4A	torsin family 4 member A [Source:HGNC Symbol;Acc:HGNC:25981]
ENSG00000117143	1.49417	4.83599e-93	UAP1	UDP-N-acetylglucosamine pyrophosphorylase 1 [Source:HGNC Symbol;Acc:HGNC:12457]
ENSG00000113739	1.49393	9.86828e-106	STC2	stanniocalcin 2 [Source:HGNC Symbol;Acc:HGNC:11374]
ENSG00000177283	1.49392	1.66495e-30	FZD8	frizzled class receptor 8 [Source:HGNC Symbol;Acc:HGNC:4046]
ENSG00000163900	1.49297	6.46999e-74	TMEM41A	transmembrane protein 41A [Source:HGNC Symbol;Acc:HGNC:30544]
ENSG00000223749	1.4898	1.78201e-53	MIR503HG	MIR503 host gene [Source:HGNC Symbol;Acc:HGNC:28258]
ENSG00000086061	1.48841	4.28885e-132	DNAJA1	DnaJ heat shock protein family (Hsp40) member A1 [Source:HGNC Symbol;Acc:HGNC:5229]
ENSG00000162591	1.48749	0.00206715	MEGF6	multiple EGF like domains 6 [Source:HGNC Symbol;Acc:HGNC:3232]
ENSG00000213763	1.48699	7.89878e-05	ACTBP2	ACTB pseudogene 2 [Source:HGNC Symbol;Acc:HGNC:135]
ENSG00000178409	1.48653	6.04336e-28	BEND3	BEN domain containing 3 [Source:HGNC Symbol;Acc:HGNC:23040]
ENSG00000171867	1.48613	3.53044e-130	PRNP	prion protein [Source:HGNC Symbol;Acc:HGNC:9449]
ENSG00000153885	1.48597	2.63578e-76	KCTD15	potassium channel tetramerization domain containing 15 [Source:HGNC Symbol;Acc:HGNC:23297]
ENSG00000166986	1.48506	2.73948e-117	MARS1	methionyl-tRNA synthetase 1 [Source:HGNC Symbol;Acc:HGNC:6898]
ENSG00000122861	1.4841	6.15408e-74	PLAU	plasminogen activator, urokinase [Source:HGNC Symbol;Acc:HGNC:9052]
ENSG00000159208	1.48389	1.8789e-13	CIART	circadian associated repressor of transcription [Source:HGNC Symbol;Acc:HGNC:25200]
ENSG00000174482	1.48217	0.000111831	LINGO2	leucine rich repeat and Ig domain containing 2 [Source:HGNC Symbol;Acc:HGNC:21207]
ENSG00000132334	1.48212	1.24582e-54	PTPRE	protein tyrosine phosphatase receptor type E [Source:HGNC Symbol;Acc:HGNC:9669]
ENSG00000204175	1.48054	0.000679439	GPRIN2	G protein regulated inducer of neurite outgrowth 2 [Source:HGNC Symbol;Acc:HGNC:23730]
ENSG00000048052	1.48054	1.1265e-22	HDAC9	histone deacetylase 9 [Source:HGNC Symbol;Acc:HGNC:14065]
ENSG00000121716	1.4781	4.1187e-20	PILRB	paired immunoglobin like type 2 receptor beta [Source:HGNC Symbol;Acc:HGNC:18297]
ENSG00000179913	1.47625	5.18955e-11	B3GNT3	UDP-GlcNAc:betaGal beta-1,3-N-acetylglucosaminyltransferase 3 [Source:HGNC Symbol;Acc:HGNC:13528]
ENSG00000136068	1.47499	7.21554e-131	FLNB	filamin B [Source:HGNC Symbol;Acc:HGNC:3755]
ENSG00000141519	1.47254	1.10998e-06	CCDC40	coiled-coil domain containing 40 [Source:HGNC Symbol;Acc:HGNC:26090]
ENSG00000197608	1.47135	2.10045e-44	ZNF841	zinc finger protein 841 [Source:HGNC Symbol;Acc:HGNC:27611]
ENSG00000145685	1.47093	4.74494e-86	LHFPL2	LHFPL tetraspan subfamily member 2 [Source:HGNC Symbol;Acc:HGNC:6588]
ENSG00000119139	1.46868	3.39041e-14	TJP2	tight junction protein 2 [Source:HGNC Symbol;Acc:HGNC:11828]
ENSG00000146205	1.46833	0.000212891	ANO7	anoctamin 7 [Source:HGNC Symbol;Acc:HGNC:31677]
ENSG00000095059	1.46782	8.29155e-07	DHPS	deoxyhypusine synthase [Source:HGNC Symbol;Acc:HGNC:2869]
ENSG00000151623	1.46778	2.75101e-05	NR3C2	nuclear receptor subfamily 3 group C member 2 [Source:HGNC Symbol;Acc:HGNC:7979]
ENSG00000248445	1.46772	0.00170902	SEMA6A-AS1	SEMA6A antisense RNA 1 [Source:HGNC Symbol;Acc:HGNC:51110]
ENSG00000145220	1.46518	4.21221e-64	LYAR	Ly1 antibody reactive [Source:HGNC Symbol;Acc:HGNC:26021]
ENSG00000115548	1.46463	7.71176e-108	KDM3A	lysine demethylase 3A [Source:HGNC Symbol;Acc:HGNC:20815]
ENSG00000183688	1.46312	2.82853e-05	RFLNB	refilin B [Source:HGNC Symbol;Acc:HGNC:28705]
ENSG00000273284	1.46298	3.04333e-07	AP001033.2	novel transcript, sense intronic to ANKRD12
ENSG00000169991	1.4619	6.71206e-132	IFFO2	intermediate filament family orphan 2 [Source:HGNC Symbol;Acc:HGNC:27006]
ENSG00000002587	1.4608	8.25406e-14	HS3ST1	heparan sulfate-glucosamine 3-sulfotransferase 1 [Source:HGNC Symbol;Acc:HGNC:5194]
ENSG00000280383	1.45969	0.00101537	Z95331.1	novel transcript, sense overlapping ATXN10
ENSG00000149150	1.45479	6.32964e-05	SLC43A1	solute carrier family 43 member 1 [Source:HGNC Symbol;Acc:HGNC:9225]
ENSG00000256356	1.45114	0.000115111	HSPA8P5	heat shock protein family A (Hsp70) member 8 pseudogene 5 [Source:HGNC Symbol;Acc:HGNC:44920]
ENSG00000185215	1.44988	6.61452e-11	TNFAIP2	TNF alpha induced protein 2 [Source:HGNC Symbol;Acc:HGNC:11895]
ENSG00000133134	1.44778	3.4975e-22	BEX2	brain expressed X-linked 2 [Source:HGNC Symbol;Acc:HGNC:30933]
ENSG00000267165	1.44401	0.00151852	CHMP1B-AS1	CHMP1B antisense RNA 1 [Source:HGNC Symbol;Acc:HGNC:52778]
ENSG00000275342	1.44338	7.74736e-62	PRAG1	PEAK1 related, kinase-activating pseudokinase 1 [Source:HGNC Symbol;Acc:HGNC:25438]
ENSG00000182704	1.44294	2.45193e-57	TSKU	tsukushi, small leucine rich proteoglycan [Source:HGNC Symbol;Acc:HGNC:28850]
ENSG00000148339	1.44198	1.83684e-28	SLC25A25	solute carrier family 25 member 25 [Source:HGNC Symbol;Acc:HGNC:20663]
ENSG00000268104	1.4384	5.52204e-43	SLC6A14	solute carrier family 6 member 14 [Source:HGNC Symbol;Acc:HGNC:11047]
ENSG00000087495	1.43102	1.79826e-58	PHACTR3	phosphatase and actin regulator 3 [Source:HGNC Symbol;Acc:HGNC:15833]
ENSG00000145283	1.43063	0.00450445	SLC10A6	solute carrier family 10 member 6 [Source:HGNC Symbol;Acc:HGNC:30603]
ENSG00000271011	1.43026	0.000206715	AC010680.3	novel transcript, antisense to TTN
ENSG00000135842	1.42764	1.17756e-85	NIBAN1	niban apoptosis regulator 1 [Source:HGNC Symbol;Acc:HGNC:16784]
ENSG00000233493	1.42739	0.0029331	TMEM238	transmembrane protein 238 [Source:HGNC Symbol;Acc:HGNC:40042]
ENSG00000170423	1.42699	4.78593e-08	KRT78	keratin 78 [Source:HGNC Symbol;Acc:HGNC:28926]
ENSG00000138134	1.42487	1.80855e-07	STAMBPL1	STAM binding protein like 1 [Source:HGNC Symbol;Acc:HGNC:24105]
ENSG00000279529	1.42245	1.45377e-05	AC008764.8	novel transcript, antisense to MED26
ENSG00000264425	1.42212	0.000736197	MIR4653	microRNA 4653 [Source:HGNC Symbol;Acc:HGNC:41562]
ENSG00000091127	1.42065	1.18064e-62	PUS7	pseudouridine synthase 7 [Source:HGNC Symbol;Acc:HGNC:26033]
ENSG00000259856	1.41988	5.56645e-07	RAB43P1	RAB43 pseudogene 1 [Source:HGNC Symbol;Acc:HGNC:33153]
ENSG00000090339	1.41966	7.99145e-11	ICAM1	intercellular adhesion molecule 1 [Source:HGNC Symbol;Acc:HGNC:5344]
ENSG00000167702	1.41919	6.57655e-54	KIFC2	kinesin family member C2 [Source:HGNC Symbol;Acc:HGNC:29530]
ENSG00000183696	1.41888	2.34211e-73	UPP1	uridine phosphorylase 1 [Source:HGNC Symbol;Acc:HGNC:12576]
ENSG00000285589	1.41764	1.15861e-06	AC010422.8	novel transcript
ENSG00000154319	1.4144	3.0135e-09	FAM167A	family with sequence similarity 167 member A [Source:HGNC Symbol;Acc:HGNC:15549]
ENSG00000123612	1.41371	0.000218209	ACVR1C	activin A receptor type 1C [Source:HGNC Symbol;Acc:HGNC:18123]
ENSG00000127249	1.41337	6.5874e-07	ATP13A4	ATPase 13A4 [Source:HGNC Symbol;Acc:HGNC:25422]
ENSG00000240032	1.40856	2.66223e-09	LNCSRLR	lncRNA sorafenib resistance in renal cell carcinoma associated [Source:HGNC Symbol;Acc:HGNC:52753]
ENSG00000254554	1.40679	1.09522e-06	AC080023.1	novel transcript
ENSG00000139083	1.40672	1.7677e-63	ETV6	ETS variant transcription factor 6 [Source:HGNC Symbol;Acc:HGNC:3495]
ENSG00000284753	1.40667	1.51979e-11	EEF1AKMT4	EEF1A lysine methyltransferase 4 [Source:HGNC Symbol;Acc:HGNC:53611]
ENSG00000240731	1.4046	0.000222347	AL139287.1	novel transcript
ENSG00000249740	1.40421	6.77554e-05	OSMR-AS1	OSMR antisense RNA 1 (head to head) [Source:HGNC Symbol;Acc:HGNC:50296]
ENSG00000215788	1.40412	7.34421e-31	TNFRSF25	TNF receptor superfamily member 25 [Source:HGNC Symbol;Acc:HGNC:11910]
ENSG00000170919	1.40223	5.14021e-57	TPT1-AS1	TPT1 antisense RNA 1 [Source:HGNC Symbol;Acc:HGNC:43686]
ENSG00000163297	1.40136	2.04243e-57	ANTXR2	ANTXR cell adhesion molecule 2 [Source:HGNC Symbol;Acc:HGNC:21732]
ENSG00000125844	1.40115	7.02619e-115	RRBP1	ribosome binding protein 1 [Source:HGNC Symbol;Acc:HGNC:10448]
ENSG00000161647	1.39921	2.18699e-21	MPP3	membrane palmitoylated protein 3 [Source:HGNC Symbol;Acc:HGNC:7221]
ENSG00000254612	1.39886	1.37888e-27	DNAJB6P1	DNAJB6 pseudogene 1 [Source:HGNC Symbol;Acc:HGNC:54754]
ENSG00000153802	1.3982	3.42397e-15	TMPRSS11D	transmembrane serine protease 11D [Source:HGNC Symbol;Acc:HGNC:24059]
ENSG00000100219	1.39809	2.77002e-82	XBP1	X-box binding protein 1 [Source:HGNC Symbol;Acc:HGNC:12801]
ENSG00000158470	1.39212	1.43196e-85	B4GALT5	beta-1,4-galactosyltransferase 5 [Source:HGNC Symbol;Acc:HGNC:928]
ENSG00000135766	1.39104	5.63868e-27	EGLN1	egl-9 family hypoxia inducible factor 1 [Source:HGNC Symbol;Acc:HGNC:1232]
ENSG00000217801	1.39078	0.00254664	AL390719.1	protein tyrosine phosphatase family pseudogene
ENSG00000104689	1.38766	5.70006e-48	TNFRSF10A	TNF receptor superfamily member 10a [Source:HGNC Symbol;Acc:HGNC:11904]
ENSG00000199691	1.38676	0.000128678	RN7SKP173	RN7SK pseudogene 173 [Source:HGNC Symbol;Acc:HGNC:45897]
ENSG00000236751	1.3856	1.53962e-05	LINC01186	long intergenic non-protein coding RNA 1186 [Source:HGNC Symbol;Acc:HGNC:49573]
ENSG00000178814	1.3821	4.34635e-22	OPLAH	5-oxoprolinase, ATP-hydrolysing [Source:HGNC Symbol;Acc:HGNC:8149]
ENSG00000130827	1.38185	5.434e-36	PLXNA3	plexin A3 [Source:HGNC Symbol;Acc:HGNC:9101]
ENSG00000213070	1.38123	0.00155445	HMGB3P6	high mobility group box 3 pseudogene 6 [Source:HGNC Symbol;Acc:HGNC:39283]
ENSG00000266088	1.37367	0.00201156	AC004585.1	novel transcript
ENSG00000092330	1.37162	2.15151e-69	TINF2	TERF1 interacting nuclear factor 2 [Source:HGNC Symbol;Acc:HGNC:11824]
ENSG00000279118	1.3714	0.000311325	AC093535.2	tec
ENSG00000249379	1.36992	0.00450445	AL033397.2	novel transcript
ENSG00000137124	1.36693	3.74947e-76	ALDH1B1	aldehyde dehydrogenase 1 family member B1 [Source:HGNC Symbol;Acc:HGNC:407]
ENSG00000198380	1.36658	2.81049e-80	GFPT1	glutamine--fructose-6-phosphate transaminase 1 [Source:HGNC Symbol;Acc:HGNC:4241]
ENSG00000099840	1.36413	4.29461e-09	IZUMO4	IZUMO family member 4 [Source:HGNC Symbol;Acc:HGNC:26950]
ENSG00000188505	1.36408	1.40198e-09	NCCRP1	NCCRP1, F-box associated domain containing [Source:HGNC Symbol;Acc:HGNC:33739]
ENSG00000116254	1.36256	0.000748922	CHD5	chromodomain helicase DNA binding protein 5 [Source:HGNC Symbol;Acc:HGNC:16816]
ENSG00000229647	1.36165	4.46063e-42	MYOSLID	myocardin-induced smooth muscle lncRNA, inducer of differentiation [Source:HGNC Symbol;Acc:HGNC:51821]
ENSG00000107338	1.36007	4.02735e-20	SHB	SH2 domain containing adaptor protein B [Source:HGNC Symbol;Acc:HGNC:10838]
ENSG00000127415	1.35908	2.52346e-20	IDUA	alpha-L-iduronidase [Source:HGNC Symbol;Acc:HGNC:5391]
ENSG00000279821	1.3575	5.98918e-16	AC145098.2	TEC
ENSG00000203896	1.35707	4.33172e-05	LIME1	Lck interacting transmembrane adaptor 1 [Source:HGNC Symbol;Acc:HGNC:26016]
ENSG00000170458	1.35637	8.30125e-12	CD14	CD14 molecule [Source:HGNC Symbol;Acc:HGNC:1628]
ENSG00000157483	1.3561	1.77308e-107	MYO1E	myosin IE [Source:HGNC Symbol;Acc:HGNC:7599]
ENSG00000132382	1.35459	9.89136e-71	MYBBP1A	MYB binding protein 1a [Source:HGNC Symbol;Acc:HGNC:7546]
ENSG00000179008	1.35408	2.96879e-07	C14orf39	chromosome 14 open reading frame 39 [Source:HGNC Symbol;Acc:HGNC:19849]
ENSG00000258429	1.35283	5.58792e-10	PDF	peptide deformylase, mitochondrial [Source:HGNC Symbol;Acc:HGNC:30012]
ENSG00000198959	1.35228	5.45414e-23	TGM2	transglutaminase 2 [Source:HGNC Symbol;Acc:HGNC:11778]
ENSG00000205746	1.35012	2.89954e-06	AC126755.1	polycystic kidney disease 1 (autosomal dominant) (PKD1) pseudogene
ENSG00000260276	1.34922	2.50873e-06	AC022167.2	novel transcript, antisense to CARHSP1
ENSG00000173334	1.34651	4.55329e-23	TRIB1	tribbles pseudokinase 1 [Source:HGNC Symbol;Acc:HGNC:16891]
ENSG00000115963	1.3465	1.75765e-110	RND3	Rho family GTPase 3 [Source:HGNC Symbol;Acc:HGNC:671]
ENSG00000143514	1.34634	2.45233e-64	TP53BP2	tumor protein p53 binding protein 2 [Source:HGNC Symbol;Acc:HGNC:12000]
ENSG00000159128	1.34396	5.16431e-10	IFNGR2	interferon gamma receptor 2 [Source:HGNC Symbol;Acc:HGNC:5440]
ENSG00000134030	1.34264	3.77157e-09	CTIF	cap binding complex dependent translation initiation factor [Source:HGNC Symbol;Acc:HGNC:23925]
ENSG00000148516	1.34263	3.15618e-08	ZEB1	zinc finger E-box binding homeobox 1 [Source:HGNC Symbol;Acc:HGNC:11642]
ENSG00000135480	1.34241	3.00806e-05	KRT7	keratin 7 [Source:HGNC Symbol;Acc:HGNC:6445]
ENSG00000130202	1.34232	2.94e-56	NECTIN2	nectin cell adhesion molecule 2 [Source:HGNC Symbol;Acc:HGNC:9707]
ENSG00000156299	1.34196	9.37269e-34	TIAM1	TIAM Rac1 associated GEF 1 [Source:HGNC Symbol;Acc:HGNC:11805]
ENSG00000117595	1.34137	3.9558e-110	IRF6	interferon regulatory factor 6 [Source:HGNC Symbol;Acc:HGNC:6121]
ENSG00000189190	1.34102	1.55182e-33	ZNF600	zinc finger protein 600 [Source:HGNC Symbol;Acc:HGNC:30951]
ENSG00000269906	1.34045	0.000247393	AL606834.1	novel transcript, sense intronic to SAV1
ENSG00000213772	1.3376	0.00755842	EIF1P7	eukaryotic translation initiation factor 1 pseudogene 7 [Source:HGNC Symbol;Acc:HGNC:49620]
ENSG00000124493	1.33752	0.00187317	GRM4	glutamate metabotropic receptor 4 [Source:HGNC Symbol;Acc:HGNC:4596]
ENSG00000153823	1.33603	1.31152e-43	PID1	phosphotyrosine interaction domain containing 1 [Source:HGNC Symbol;Acc:HGNC:26084]
ENSG00000133048	1.33601	0.000526634	CHI3L1	chitinase 3 like 1 [Source:HGNC Symbol;Acc:HGNC:1932]
ENSG00000151835	1.33496	1.7978e-75	SACS	sacsin molecular chaperone [Source:HGNC Symbol;Acc:HGNC:10519]
ENSG00000157306	1.33495	0.00263315	ZFHX2-AS1	ZFHX2 antisense RNA 1 [Source:HGNC Symbol;Acc:HGNC:52658]
ENSG00000101255	1.33459	1.58325e-50	TRIB3	tribbles pseudokinase 3 [Source:HGNC Symbol;Acc:HGNC:16228]
ENSG00000242147	1.33402	2.93356e-05	LASTR	lncRNA associated with SART3 regulation of splicing [Source:HGNC Symbol;Acc:HGNC:54143]
ENSG00000076356	1.33391	6.64145e-77	PLXNA2	plexin A2 [Source:HGNC Symbol;Acc:HGNC:9100]
ENSG00000156453	1.33316	3.01994e-50	PCDH1	protocadherin 1 [Source:HGNC Symbol;Acc:HGNC:8655]
ENSG00000131979	1.33303	1.51695e-23	GCH1	GTP cyclohydrolase 1 [Source:HGNC Symbol;Acc:HGNC:4193]
ENSG00000114529	1.33212	1.40598e-33	C3orf52	chromosome 3 open reading frame 52 [Source:HGNC Symbol;Acc:HGNC:26255]
ENSG00000165474	1.332	6.90403e-108	GJB2	gap junction protein beta 2 [Source:HGNC Symbol;Acc:HGNC:4284]
ENSG00000175265	1.33173	7.04329e-62	GOLGA8A	golgin A8 family member A [Source:HGNC Symbol;Acc:HGNC:31972]
ENSG00000258727	1.33118	1.22144e-10	AL135999.1	novel transcript, antisense to AP1G2
ENSG00000089820	1.32897	0.00119477	ARHGAP4	Rho GTPase activating protein 4 [Source:HGNC Symbol;Acc:HGNC:674]
ENSG00000177679	1.32884	8.00809e-05	SRRM3	serine/arginine repetitive matrix 3 [Source:HGNC Symbol;Acc:HGNC:26729]
ENSG00000124102	1.32844	1.82649e-56	PI3	peptidase inhibitor 3 [Source:HGNC Symbol;Acc:HGNC:8947]
ENSG00000205090	1.32662	0.000224346	TMEM240	transmembrane protein 240 [Source:HGNC Symbol;Acc:HGNC:25186]
ENSG00000171658	1.32645	3.47896e-11	NMRAL2P	NmrA like redox sensor 2, pseudogene [Source:HGNC Symbol;Acc:HGNC:52332]
ENSG00000129911	1.32573	2.36992e-63	KLF16	Kruppel like factor 16 [Source:HGNC Symbol;Acc:HGNC:16857]
ENSG00000251493	1.3254	1.65641e-29	FOXD1	forkhead box D1 [Source:HGNC Symbol;Acc:HGNC:3802]
ENSG00000123908	1.32458	3.02704e-74	AGO2	argonaute RISC catalytic component 2 [Source:HGNC Symbol;Acc:HGNC:3263]
ENSG00000172478	1.32218	9.58784e-05	MAB21L4	mab-21 like 4 [Source:HGNC Symbol;Acc:HGNC:26216]
ENSG00000215252	1.32054	7.91555e-54	GOLGA8B	golgin A8 family member B [Source:HGNC Symbol;Acc:HGNC:31973]
ENSG00000104064	1.31893	1.60675e-50	GABPB1	GA binding protein transcription factor subunit beta 1 [Source:HGNC Symbol;Acc:HGNC:4074]
ENSG00000167755	1.31871	0.00879482	KLK6	kallikrein related peptidase 6 [Source:HGNC Symbol;Acc:HGNC:6367]
ENSG00000211455	1.31696	3.43292e-82	STK38L	serine/threonine kinase 38 like [Source:HGNC Symbol;Acc:HGNC:17848]
ENSG00000184156	1.31503	2.21169e-06	KCNQ3	potassium voltage-gated channel subfamily Q member 3 [Source:HGNC Symbol;Acc:HGNC:6297]
ENSG00000149968	1.31343	0.000109801	MMP3	matrix metallopeptidase 3 [Source:HGNC Symbol;Acc:HGNC:7173]
ENSG00000152518	1.31308	2.72095e-103	ZFP36L2	ZFP36 ring finger protein like 2 [Source:HGNC Symbol;Acc:HGNC:1108]
ENSG00000196696	1.31267	0.000130558	PDXDC2P-NPIPB14P	nuclear pore complex-interacting protein [Source:NCBI gene (formerly Entrezgene);Acc:283970]
ENSG00000026036	1.31227	0.00359073	RTEL1-TNFRSF6B	RTEL1-TNFRSF6B readthrough (NMD candidate) [Source:HGNC Symbol;Acc:HGNC:44095]
ENSG00000233429	1.30963	1.1878e-10	HOTAIRM1	HOXA transcript antisense RNA, myeloid-specific 1 [Source:HGNC Symbol;Acc:HGNC:37117]
ENSG00000106080	1.30932	5.26935e-67	FKBP14	FKBP prolyl isomerase 14 [Source:HGNC Symbol;Acc:HGNC:18625]
ENSG00000223705	1.30847	3.71147e-25	NSUN5P1	NSUN5 pseudogene 1 [Source:HGNC Symbol;Acc:HGNC:19146]
ENSG00000073910	1.30809	0.000272464	FRY	FRY microtubule binding protein [Source:HGNC Symbol;Acc:HGNC:20367]
ENSG00000172738	1.30713	0.000218854	TMEM217	transmembrane protein 217 [Source:HGNC Symbol;Acc:HGNC:21238]
ENSG00000115946	1.30697	9.58903e-57	PNO1	partner of NOB1 homolog [Source:HGNC Symbol;Acc:HGNC:32790]
ENSG00000137648	1.30692	6.06472e-08	TMPRSS4	transmembrane serine protease 4 [Source:HGNC Symbol;Acc:HGNC:11878]
ENSG00000183479	1.30689	0.00126314	TREX2	three prime repair exonuclease 2 [Source:HGNC Symbol;Acc:HGNC:12270]
ENSG00000166582	1.30681	6.61795e-06	CENPV	centromere protein V [Source:HGNC Symbol;Acc:HGNC:29920]
ENSG00000168453	1.30583	3.79463e-47	HR	HR lysine demethylase and nuclear receptor corepressor [Source:HGNC Symbol;Acc:HGNC:5172]
ENSG00000135763	1.30422	1.59415e-45	URB2	URB2 ribosome biogenesis homolog [Source:HGNC Symbol;Acc:HGNC:28967]
ENSG00000158296	1.30272	2.14901e-15	SLC13A3	solute carrier family 13 member 3 [Source:HGNC Symbol;Acc:HGNC:14430]
ENSG00000147324	1.2957	1.30994e-53	MFHAS1	malignant fibrous histiocytoma amplified sequence 1 [Source:HGNC Symbol;Acc:HGNC:16982]
ENSG00000112559	1.29471	3.81967e-47	MDFI	MyoD family inhibitor [Source:HGNC Symbol;Acc:HGNC:6967]
ENSG00000120899	1.29439	6.86587e-79	PTK2B	protein tyrosine kinase 2 beta [Source:HGNC Symbol;Acc:HGNC:9612]
ENSG00000152784	1.2927	0.00492686	PRDM8	PR/SET domain 8 [Source:HGNC Symbol;Acc:HGNC:13993]
ENSG00000114841	1.29204	7.99897e-14	DNAH1	dynein axonemal heavy chain 1 [Source:HGNC Symbol;Acc:HGNC:2940]
ENSG00000278903	1.28936	0.00604436	CU633906.2	novel transcript
ENSG00000136689	1.28781	2.54551e-71	IL1RN	interleukin 1 receptor antagonist [Source:HGNC Symbol;Acc:HGNC:6000]
ENSG00000112902	1.28778	1.60371e-20	SEMA5A	semaphorin 5A [Source:HGNC Symbol;Acc:HGNC:10736]
ENSG00000145819	1.28757	2.07374e-50	ARHGAP26	Rho GTPase activating protein 26 [Source:HGNC Symbol;Acc:HGNC:17073]
ENSG00000172175	1.28739	5.11537e-71	MALT1	MALT1 paracaspase [Source:HGNC Symbol;Acc:HGNC:6819]
ENSG00000120693	1.2873	0.00969097	SMAD9	SMAD family member 9 [Source:HGNC Symbol;Acc:HGNC:6774]
ENSG00000149177	1.28613	2.11855e-07	PTPRJ	protein tyrosine phosphatase receptor type J [Source:HGNC Symbol;Acc:HGNC:9673]
ENSG00000272574	1.28605	0.00561925	AL596325.2	novel transcript, sense intronic to UAP1
ENSG00000229644	1.28417	3.30678e-35	NAMPTP1	nicotinamide phosphoribosyltransferase pseudogene 1 [Source:HGNC Symbol;Acc:HGNC:17633]
ENSG00000111145	1.28411	1.39317e-65	ELK3	ETS transcription factor ELK3 [Source:HGNC Symbol;Acc:HGNC:3325]
ENSG00000268279	1.2838	6.1141e-05	AC090004.1	novel transcript
ENSG00000243678	1.28369	0.000135907	NME2	NME/NM23 nucleoside diphosphate kinase 2 [Source:HGNC Symbol;Acc:HGNC:7850]
ENSG00000119630	1.28318	3.68155e-31	PGF	placental growth factor [Source:HGNC Symbol;Acc:HGNC:8893]
ENSG00000151014	1.28174	3.70864e-27	NOCT	nocturnin [Source:HGNC Symbol;Acc:HGNC:14254]
ENSG00000107443	1.28122	5.30114e-44	CCNJ	cyclin J [Source:HGNC Symbol;Acc:HGNC:23434]
ENSG00000077238	1.28058	4.14321e-69	IL4R	interleukin 4 receptor [Source:HGNC Symbol;Acc:HGNC:6015]
ENSG00000120875	1.28034	1.81773e-70	DUSP4	dual specificity phosphatase 4 [Source:HGNC Symbol;Acc:HGNC:3070]
ENSG00000137166	1.27952	8.65515e-31	FOXP4	forkhead box P4 [Source:HGNC Symbol;Acc:HGNC:20842]
ENSG00000253972	1.27819	0.00825273	MAL2-AS1	MAL2 antisense RNA 1 [Source:HGNC Symbol;Acc:HGNC:53626]
ENSG00000185338	1.27802	9.58543e-05	SOCS1	suppressor of cytokine signaling 1 [Source:HGNC Symbol;Acc:HGNC:19383]
ENSG00000237380	1.27768	6.07925e-05	HOXD-AS2	HOXD cluster antisense RNA 2 [Source:HGNC Symbol;Acc:HGNC:43756]
ENSG00000120913	1.27732	3.6408e-26	PDLIM2	PDZ and LIM domain 2 [Source:HGNC Symbol;Acc:HGNC:13992]
ENSG00000219607	1.27631	2.84722e-09	PPP1R3G	protein phosphatase 1 regulatory subunit 3G [Source:HGNC Symbol;Acc:HGNC:14945]
ENSG00000105419	1.27618	1.32431e-06	MEIS3	Meis homeobox 3 [Source:HGNC Symbol;Acc:HGNC:29537]
ENSG00000140279	1.27234	0.00216293	DUOX2	dual oxidase 2 [Source:HGNC Symbol;Acc:HGNC:13273]
ENSG00000285831	1.27207	0.00377578	AC027329.1	novel transcript
ENSG00000160191	1.27173	0.0040528	PDE9A	phosphodiesterase 9A [Source:HGNC Symbol;Acc:HGNC:8795]
ENSG00000129451	1.27134	2.61336e-14	KLK10	kallikrein related peptidase 10 [Source:HGNC Symbol;Acc:HGNC:6358]
ENSG00000170122	1.26945	0.00123316	FOXD4	forkhead box D4 [Source:HGNC Symbol;Acc:HGNC:3805]
ENSG00000162702	1.26742	9.79433e-75	ZNF281	zinc finger protein 281 [Source:HGNC Symbol;Acc:HGNC:13075]
ENSG00000106077	1.2674	7.52365e-18	ABHD11	abhydrolase domain containing 11 [Source:HGNC Symbol;Acc:HGNC:16407]
ENSG00000135245	1.26697	2.56195e-30	HILPDA	hypoxia inducible lipid droplet associated [Source:HGNC Symbol;Acc:HGNC:28859]
ENSG00000221890	1.26584	0.00705126	NPTXR	neuronal pentraxin receptor [Source:HGNC Symbol;Acc:HGNC:7954]
ENSG00000140400	1.26508	1.14009e-53	MAN2C1	mannosidase alpha class 2C member 1 [Source:HGNC Symbol;Acc:HGNC:6827]
ENSG00000269439	1.26424	2.24432e-05	AC010618.3	novel transcript
ENSG00000235272	1.26198	0.00517501	RAMACL	RNA guanine-7 methyltransferase activating subunit like (pseudogene) [Source:HGNC Symbol;Acc:HGNC:21234]
ENSG00000145911	1.26185	1.52032e-07	N4BP3	NEDD4 binding protein 3 [Source:HGNC Symbol;Acc:HGNC:29852]
ENSG00000267519	1.2614	1.02376e-44	AC020916.1	novel transcript
ENSG00000152778	1.25713	4.86723e-44	IFIT5	interferon induced protein with tetratricopeptide repeats 5 [Source:HGNC Symbol;Acc:HGNC:13328]
ENSG00000163132	1.25586	6.7401e-11	MSX1	msh homeobox 1 [Source:HGNC Symbol;Acc:HGNC:7391]
ENSG00000105835	1.25367	1.35659e-91	NAMPT	nicotinamide phosphoribosyltransferase [Source:HGNC Symbol;Acc:HGNC:30092]
ENSG00000259562	1.25255	0.000170323	AC090607.2	zinc finger CCHC-type and RNA binding motif 1 (ZCRB1) pseudogene
ENSG00000169641	1.2517	2.86947e-95	LUZP1	leucine zipper protein 1 [Source:HGNC Symbol;Acc:HGNC:14985]
ENSG00000133315	1.25117	7.2439e-11	MACROD1	mono-ADP ribosylhydrolase 1 [Source:HGNC Symbol;Acc:HGNC:29598]
ENSG00000145287	1.25095	0.00108882	PLAC8	placenta associated 8 [Source:HGNC Symbol;Acc:HGNC:19254]
ENSG00000163993	1.25078	2.40645e-58	S100P	S100 calcium binding protein P [Source:HGNC Symbol;Acc:HGNC:10504]
ENSG00000204316	1.24992	0.000204343	MRPL38	mitochondrial ribosomal protein L38 [Source:HGNC Symbol;Acc:HGNC:14033]
ENSG00000110047	1.24809	6.64516e-58	EHD1	EH domain containing 1 [Source:HGNC Symbol;Acc:HGNC:3242]
ENSG00000147162	1.24589	4.3672e-90	OGT	O-linked N-acetylglucosamine (GlcNAc) transferase [Source:HGNC Symbol;Acc:HGNC:8127]
ENSG00000231684	1.24538	0.0030443	EIF1P3	eukaryotic translation initiation factor 1 pseudogene 3 [Source:HGNC Symbol;Acc:HGNC:49616]
ENSG00000186654	1.24506	2.35548e-17	PRR5	proline rich 5 [Source:HGNC Symbol;Acc:HGNC:31682]
ENSG00000157654	1.24359	7.4698e-93	PALM2AKAP2	PALM2 and AKAP2 fusion [Source:HGNC Symbol;Acc:HGNC:33529]
ENSG00000104067	1.24336	6.52761e-23	TJP1	tight junction protein 1 [Source:HGNC Symbol;Acc:HGNC:11827]
ENSG00000143369	1.24131	2.55136e-09	ECM1	extracellular matrix protein 1 [Source:HGNC Symbol;Acc:HGNC:3153]
ENSG00000206149	1.24019	0.000410888	HERC2P9	hect domain and RLD 2 pseudogene 9 [Source:HGNC Symbol;Acc:HGNC:30495]
ENSG00000135318	1.23966	2.68837e-47	NT5E	5'-nucleotidase ecto [Source:HGNC Symbol;Acc:HGNC:8021]
ENSG00000275437	1.23946	0.0033381	AL121832.3	novel transcript, sense intronic to CABLES2
ENSG00000189001	1.23731	8.8879e-39	SBSN	suprabasin [Source:HGNC Symbol;Acc:HGNC:24950]
ENSG00000197580	1.23727	0.000183967	BCO2	beta-carotene oxygenase 2 [Source:HGNC Symbol;Acc:HGNC:18503]
ENSG00000172732	1.23646	1.56534e-45	MUS81	MUS81 structure-specific endonuclease subunit [Source:HGNC Symbol;Acc:HGNC:29814]
ENSG00000144136	1.23584	5.22024e-66	SLC20A1	solute carrier family 20 member 1 [Source:HGNC Symbol;Acc:HGNC:10946]
ENSG00000163083	1.23337	4.90813e-08	INHBB	inhibin subunit beta B [Source:HGNC Symbol;Acc:HGNC:6067]
ENSG00000189377	1.23301	0.00168127	CXCL17	C-X-C motif chemokine ligand 17 [Source:HGNC Symbol;Acc:HGNC:19232]
ENSG00000212719	1.23176	6.30755e-27	LINC02693	long intergenic non-protein coding RNA 2693 [Source:HGNC Symbol;Acc:HGNC:27904]
ENSG00000279520	1.22999	0.00248076	AC093525.8	tec
ENSG00000184162	1.22847	8.01497e-28	NR2C2AP	nuclear receptor 2C2 associated protein [Source:HGNC Symbol;Acc:HGNC:30763]
ENSG00000108465	1.22701	2.41566e-10	CDK5RAP3	CDK5 regulatory subunit associated protein 3 [Source:HGNC Symbol;Acc:HGNC:18673]
ENSG00000197114	1.22641	2.40882e-14	ZGPAT	zinc finger CCCH-type and G-patch domain containing [Source:HGNC Symbol;Acc:HGNC:15948]
ENSG00000254750	1.22504	0.000190405	CASP1P2	caspase 1 pseudogene 2 [Source:HGNC Symbol;Acc:HGNC:43776]
ENSG00000182324	1.22465	0.000769386	KCNJ14	potassium inwardly rectifying channel subfamily J member 14 [Source:HGNC Symbol;Acc:HGNC:6260]
ENSG00000112658	1.22406	7.41275e-71	SRF	serum response factor [Source:HGNC Symbol;Acc:HGNC:11291]
ENSG00000021355	1.22382	7.25383e-30	SERPINB1	serpin family B member 1 [Source:HGNC Symbol;Acc:HGNC:3311]
ENSG00000167524	1.22244	3.23074e-07	RSKR	ribosomal protein S6 kinase related [Source:HGNC Symbol;Acc:HGNC:26314]
ENSG00000087074	1.22114	7.07066e-62	PPP1R15A	protein phosphatase 1 regulatory subunit 15A [Source:HGNC Symbol;Acc:HGNC:14375]
ENSG00000180233	1.22069	2.58699e-38	ZNRF2	zinc and ring finger 2 [Source:HGNC Symbol;Acc:HGNC:22316]
ENSG00000239789	1.21914	1.54308e-19	MRPS17	mitochondrial ribosomal protein S17 [Source:HGNC Symbol;Acc:HGNC:14047]
ENSG00000134815	1.21887	5.76214e-32	DHX34	DExH-box helicase 34 [Source:HGNC Symbol;Acc:HGNC:16719]
ENSG00000103855	1.21835	2.39478e-40	CD276	CD276 molecule [Source:HGNC Symbol;Acc:HGNC:19137]
ENSG00000233237	1.21782	2.43946e-12	LINC00472	long intergenic non-protein coding RNA 472 [Source:HGNC Symbol;Acc:HGNC:21380]
ENSG00000074416	1.21742	2.51049e-49	MGLL	monoglyceride lipase [Source:HGNC Symbol;Acc:HGNC:17038]
ENSG00000134317	1.21707	3.51761e-44	GRHL1	grainyhead like transcription factor 1 [Source:HGNC Symbol;Acc:HGNC:17923]
ENSG00000204381	1.21352	0.000131648	LAYN	layilin [Source:HGNC Symbol;Acc:HGNC:29471]
ENSG00000124225	1.21315	4.81289e-63	PMEPA1	prostate transmembrane protein, androgen induced 1 [Source:HGNC Symbol;Acc:HGNC:14107]
ENSG00000174483	1.21261	0.00993166	BBS1	Bardet-Biedl syndrome 1 [Source:HGNC Symbol;Acc:HGNC:966]
ENSG00000122641	1.21022	4.52302e-43	INHBA	inhibin subunit beta A [Source:HGNC Symbol;Acc:HGNC:6066]
ENSG00000080561	1.20956	6.43224e-21	MID2	midline 2 [Source:HGNC Symbol;Acc:HGNC:7096]
ENSG00000111674	1.20908	2.0096e-10	ENO2	enolase 2 [Source:HGNC Symbol;Acc:HGNC:3353]
ENSG00000181788	1.20852	1.58716e-51	SIAH2	siah E3 ubiquitin protein ligase 2 [Source:HGNC Symbol;Acc:HGNC:10858]
ENSG00000025708	1.20843	4.2659e-06	TYMP	thymidine phosphorylase [Source:HGNC Symbol;Acc:HGNC:3148]
ENSG00000211448	1.20826	0.000751536	DIO2	iodothyronine deiodinase 2 [Source:HGNC Symbol;Acc:HGNC:2884]
ENSG00000104611	1.20824	1.87357e-25	SH2D4A	SH2 domain containing 4A [Source:HGNC Symbol;Acc:HGNC:26102]
ENSG00000160932	1.2078	0.00292696	LY6E	lymphocyte antigen 6 family member E [Source:HGNC Symbol;Acc:HGNC:6727]
ENSG00000107201	1.20772	7.37226e-23	DDX58	DExD/H-box helicase 58 [Source:HGNC Symbol;Acc:HGNC:19102]
ENSG00000273066	1.20763	0.00781041	AL355987.4	novel transcript
ENSG00000068971	1.20597	1.30787e-30	PPP2R5B	protein phosphatase 2 regulatory subunit B'beta [Source:HGNC Symbol;Acc:HGNC:9310]
ENSG00000257103	1.20584	5.0621e-11	LSM14A	LSM14A mRNA processing body assembly factor [Source:HGNC Symbol;Acc:HGNC:24489]
ENSG00000164683	1.20466	0.00679427	HEY1	hes related family bHLH transcription factor with YRPW motif 1 [Source:HGNC Symbol;Acc:HGNC:4880]
ENSG00000203993	1.20458	5.98733e-16	ARRDC1-AS1	ARRDC1 antisense RNA 1 [Source:HGNC Symbol;Acc:HGNC:23395]
ENSG00000143702	1.20419	0.00920884	CEP170	centrosomal protein 170 [Source:HGNC Symbol;Acc:HGNC:28920]
ENSG00000129521	1.20311	2.27432e-55	EGLN3	egl-9 family hypoxia inducible factor 3 [Source:HGNC Symbol;Acc:HGNC:14661]
ENSG00000164403	1.20223	1.26719e-09	SHROOM1	shroom family member 1 [Source:HGNC Symbol;Acc:HGNC:24084]
ENSG00000253305	1.20127	0.000264421	PCDHGB6	protocadherin gamma subfamily B, 6 [Source:HGNC Symbol;Acc:HGNC:8713]
ENSG00000164176	1.20116	7.46158e-14	EDIL3	EGF like repeats and discoidin domains 3 [Source:HGNC Symbol;Acc:HGNC:3173]
ENSG00000198643	1.20068	5.26596e-05	FAM3D	FAM3 metabolism regulating signaling molecule D [Source:HGNC Symbol;Acc:HGNC:18665]
ENSG00000038427	1.19858	4.76e-61	VCAN	versican [Source:HGNC Symbol;Acc:HGNC:2464]
ENSG00000140859	1.19828	1.31782e-38	KIFC3	kinesin family member C3 [Source:HGNC Symbol;Acc:HGNC:6326]
ENSG00000137496	1.19805	3.63892e-09	IL18BP	interleukin 18 binding protein [Source:HGNC Symbol;Acc:HGNC:5987]
ENSG00000154127	1.19443	2.59019e-15	UBASH3B	ubiquitin associated and SH3 domain containing B [Source:HGNC Symbol;Acc:HGNC:29884]
ENSG00000116584	1.19278	1.85054e-39	ARHGEF2	Rho/Rac guanine nucleotide exchange factor 2 [Source:HGNC Symbol;Acc:HGNC:682]
ENSG00000179041	1.19111	3.4225e-41	RRS1	ribosome biogenesis regulator 1 homolog [Source:HGNC Symbol;Acc:HGNC:17083]
ENSG00000158286	1.19059	1.25905e-05	RNF207	ring finger protein 207 [Source:HGNC Symbol;Acc:HGNC:32947]
ENSG00000054598	1.19007	8.10122e-29	FOXC1	forkhead box C1 [Source:HGNC Symbol;Acc:HGNC:3800]
ENSG00000165732	1.19002	9.00976e-88	DDX21	DExD-box helicase 21 [Source:HGNC Symbol;Acc:HGNC:2744]
ENSG00000183386	1.1897	2.79312e-26	FHL3	four and a half LIM domains 3 [Source:HGNC Symbol;Acc:HGNC:3704]
ENSG00000164116	1.18969	0.00349758	GUCY1A1	guanylate cyclase 1 soluble subunit alpha 1 [Source:HGNC Symbol;Acc:HGNC:4685]
ENSG00000166478	1.18884	2.46826e-33	ZNF143	zinc finger protein 143 [Source:HGNC Symbol;Acc:HGNC:12928]
ENSG00000102265	1.1885	1.8169e-54	TIMP1	TIMP metallopeptidase inhibitor 1 [Source:HGNC Symbol;Acc:HGNC:11820]
ENSG00000147027	1.18848	2.33229e-06	TMEM47	transmembrane protein 47 [Source:HGNC Symbol;Acc:HGNC:18515]
ENSG00000167604	1.18838	3.74345e-06	NFKBID	NFKB inhibitor delta [Source:HGNC Symbol;Acc:HGNC:15671]
ENSG00000082516	1.18738	2.86857e-52	GEMIN5	gem nuclear organelle associated protein 5 [Source:HGNC Symbol;Acc:HGNC:20043]
ENSG00000065485	1.18488	1.69488e-37	PDIA5	protein disulfide isomerase family A member 5 [Source:HGNC Symbol;Acc:HGNC:24811]
ENSG00000197063	1.18477	6.17243e-40	MAFG	MAF bZIP transcription factor G [Source:HGNC Symbol;Acc:HGNC:6781]
ENSG00000173812	1.1811	1.63368e-86	EIF1	eukaryotic translation initiation factor 1 [Source:HGNC Symbol;Acc:HGNC:3249]
ENSG00000113594	1.18061	8.30698e-33	LIFR	LIF receptor subunit alpha [Source:HGNC Symbol;Acc:HGNC:6597]
ENSG00000261512	1.17872	2.40735e-07	AC092368.3	novel transcript
ENSG00000142544	1.17871	1.0315e-11	CTU1	cytosolic thiouridylase subunit 1 [Source:HGNC Symbol;Acc:HGNC:29590]
ENSG00000233834	1.17728	0.00915869	AC005083.1	novel transcript
ENSG00000100036	1.17674	2.26381e-11	SLC35E4	solute carrier family 35 member E4 [Source:HGNC Symbol;Acc:HGNC:17058]
ENSG00000073921	1.17543	5.07194e-82	PICALM	phosphatidylinositol binding clathrin assembly protein [Source:HGNC Symbol;Acc:HGNC:15514]
ENSG00000022267	1.17494	1.68202e-59	FHL1	four and a half LIM domains 1 [Source:HGNC Symbol;Acc:HGNC:3702]
ENSG00000214455	1.17395	0.00151673	RCN1P2	reticulocalbin 1 pseudogene 2 [Source:HGNC Symbol;Acc:HGNC:39204]
ENSG00000142102	1.17246	3.19947e-12	PGGHG	protein-glucosylgalactosylhydroxylysine glucosidase [Source:HGNC Symbol;Acc:HGNC:26210]
ENSG00000138670	1.17216	0.000132053	RASGEF1B	RasGEF domain family member 1B [Source:HGNC Symbol;Acc:HGNC:24881]
ENSG00000182010	1.17205	5.48743e-07	RTKN2	rhotekin 2 [Source:HGNC Symbol;Acc:HGNC:19364]
ENSG00000277778	1.17027	0.000334179	PGM5P2	phosphoglucomutase 5 pseudogene 2 [Source:HGNC Symbol;Acc:HGNC:18965]
ENSG00000160214	1.16803	1.03042e-45	RRP1	ribosomal RNA processing 1 [Source:HGNC Symbol;Acc:HGNC:18785]
ENSG00000140297	1.16782	1.01829e-05	GCNT3	glucosaminyl (N-acetyl) transferase 3, mucin type [Source:HGNC Symbol;Acc:HGNC:4205]
ENSG00000105376	1.16756	5.44717e-07	ICAM5	intercellular adhesion molecule 5 [Source:HGNC Symbol;Acc:HGNC:5348]
ENSG00000113504	1.16687	2.52357e-07	SLC12A7	solute carrier family 12 member 7 [Source:HGNC Symbol;Acc:HGNC:10915]
ENSG00000165959	1.16612	4.02713e-28	CLMN	calmin [Source:HGNC Symbol;Acc:HGNC:19972]
ENSG00000174808	1.16546	0.00446426	BTC	betacellulin [Source:HGNC Symbol;Acc:HGNC:1121]
ENSG00000149596	1.1648	1.71564e-25	JPH2	junctophilin 2 [Source:HGNC Symbol;Acc:HGNC:14202]
ENSG00000232445	1.16217	6.59721e-15	EMSLR	E2F1 mRNA stabilizing lncRNA [Source:HGNC Symbol;Acc:HGNC:54408]
ENSG00000088766	1.1616	1.45724e-15	CRLS1	cardiolipin synthase 1 [Source:HGNC Symbol;Acc:HGNC:16148]
ENSG00000257704	1.16107	1.67434e-07	INAFM1	InaF motif containing 1 [Source:HGNC Symbol;Acc:HGNC:27406]
ENSG00000281183	1.16106	3.77776e-07	NPTN-IT1	NPTN intronic transcript 1 [Source:HGNC Symbol;Acc:HGNC:45091]
ENSG00000006837	1.16074	0.00511118	CDKL3	cyclin dependent kinase like 3 [Source:HGNC Symbol;Acc:HGNC:15483]
ENSG00000278571	1.15982	0.00562484	MIR7161	microRNA 7161 [Source:HGNC Symbol;Acc:HGNC:49985]
ENSG00000276476	1.15871	2.12615e-07	LINC00540	long intergenic non-protein coding RNA 540 [Source:NCBI gene (formerly Entrezgene);Acc:100506622]
ENSG00000114737	1.15871	1.49557e-10	CISH	cytokine inducible SH2 containing protein [Source:HGNC Symbol;Acc:HGNC:1984]
ENSG00000173559	1.15854	1.23628e-55	NABP1	nucleic acid binding protein 1 [Source:HGNC Symbol;Acc:HGNC:26232]
ENSG00000167080	1.15842	0.00322748	B4GALNT2	beta-1,4-N-acetyl-galactosaminyltransferase 2 [Source:HGNC Symbol;Acc:HGNC:24136]
ENSG00000146858	1.15733	1.1558e-08	ZC3HAV1L	zinc finger CCCH-type containing, antiviral 1 like [Source:HGNC Symbol;Acc:HGNC:22423]
ENSG00000160072	1.15495	4.46971e-38	ATAD3B	ATPase family AAA domain containing 3B [Source:HGNC Symbol;Acc:HGNC:24007]
ENSG00000120129	1.15475	4.47287e-78	DUSP1	dual specificity phosphatase 1 [Source:HGNC Symbol;Acc:HGNC:3064]
ENSG00000228288	1.15263	0.00017032	PCAT6	prostate cancer associated transcript 6 [Source:HGNC Symbol;Acc:HGNC:43714]
ENSG00000163293	1.1522	1.33369e-40	NIPAL1	NIPA like domain containing 1 [Source:HGNC Symbol;Acc:HGNC:27194]
ENSG00000176014	1.1513	6.08561e-82	TUBB6	tubulin beta 6 class V [Source:HGNC Symbol;Acc:HGNC:20776]
ENSG00000182841	1.15076	1.77227e-23	RRP7BP	ribosomal RNA processing 7 homolog B, pseudogene [Source:HGNC Symbol;Acc:HGNC:30454]
ENSG00000177192	1.14511	1.65181e-33	PUS1	pseudouridine synthase 1 [Source:HGNC Symbol;Acc:HGNC:15508]
ENSG00000197971	1.14506	8.49192e-48	MBP	myelin basic protein [Source:HGNC Symbol;Acc:HGNC:6925]
ENSG00000050327	1.14434	4.41495e-35	ARHGEF5	Rho guanine nucleotide exchange factor 5 [Source:HGNC Symbol;Acc:HGNC:13209]
ENSG00000204959	1.14373	5.3191e-20	ARHGEF34P	Rho guanine nucleotide exchange factor 34, pseudogene [Source:HGNC Symbol;Acc:HGNC:38086]
ENSG00000182685	1.14194	0.00720489	BRICD5	BRICHOS domain containing 5 [Source:HGNC Symbol;Acc:HGNC:28309]
ENSG00000147676	1.14179	2.09038e-80	MAL2	mal, T cell differentiation protein 2 (gene/pseudogene) [Source:HGNC Symbol;Acc:HGNC:13634]
ENSG00000136830	1.14172	2.00451e-78	NIBAN2	niban apoptosis regulator 2 [Source:HGNC Symbol;Acc:HGNC:25282]
ENSG00000115419	1.14126	5.2637e-68	GLS	glutaminase [Source:HGNC Symbol;Acc:HGNC:4331]
ENSG00000145555	1.13987	2.25905e-75	MYO10	myosin X [Source:HGNC Symbol;Acc:HGNC:7593]
ENSG00000148384	1.13866	7.12661e-23	INPP5E	inositol polyphosphate-5-phosphatase E [Source:HGNC Symbol;Acc:HGNC:21474]
ENSG00000075643	1.13838	4.23224e-25	MOCOS	molybdenum cofactor sulfurase [Source:HGNC Symbol;Acc:HGNC:18234]
ENSG00000177150	1.13645	5.41059e-40	FAM210A	family with sequence similarity 210 member A [Source:HGNC Symbol;Acc:HGNC:28346]
ENSG00000109519	1.13518	1.07104e-55	GRPEL1	GrpE like 1, mitochondrial [Source:HGNC Symbol;Acc:HGNC:19696]
ENSG00000087128	1.13459	0.00878894	TMPRSS11E	transmembrane serine protease 11E [Source:HGNC Symbol;Acc:HGNC:24465]
ENSG00000116717	1.13313	3.09128e-72	GADD45A	growth arrest and DNA damage inducible alpha [Source:HGNC Symbol;Acc:HGNC:4095]
ENSG00000067082	1.13255	2.06673e-79	KLF6	Kruppel like factor 6 [Source:HGNC Symbol;Acc:HGNC:2235]
ENSG00000120256	1.1299	3.62314e-23	LRP11	LDL receptor related protein 11 [Source:HGNC Symbol;Acc:HGNC:16936]
ENSG00000125775	1.12691	3.49342e-42	SDCBP2	syndecan binding protein 2 [Source:HGNC Symbol;Acc:HGNC:15756]
ENSG00000147050	1.12662	1.0163e-60	KDM6A	lysine demethylase 6A [Source:HGNC Symbol;Acc:HGNC:12637]
ENSG00000110218	1.12595	6.09522e-53	PANX1	pannexin 1 [Source:HGNC Symbol;Acc:HGNC:8599]
ENSG00000050344	1.12559	1.36144e-12	NFE2L3	nuclear factor, erythroid 2 like 3 [Source:HGNC Symbol;Acc:HGNC:7783]
ENSG00000126822	1.12551	1.08982e-54	PLEKHG3	pleckstrin homology and RhoGEF domain containing G3 [Source:HGNC Symbol;Acc:HGNC:20364]
ENSG00000080608	1.12451	5.90134e-53	PUM3	pumilio RNA binding family member 3 [Source:HGNC Symbol;Acc:HGNC:29676]
ENSG00000179409	1.12412	5.52088e-41	GEMIN4	gem nuclear organelle associated protein 4 [Source:HGNC Symbol;Acc:HGNC:15717]
ENSG00000279198	1.12366	0.00363744	AC008894.3	TEC
ENSG00000128165	1.12276	4.14593e-05	ADM2	adrenomedullin 2 [Source:HGNC Symbol;Acc:HGNC:28898]
ENSG00000121207	1.12185	0.000443803	LRAT	lecithin retinol acyltransferase [Source:HGNC Symbol;Acc:HGNC:6685]
ENSG00000167397	1.12125	0.00443092	VKORC1	vitamin K epoxide reductase complex subunit 1 [Source:HGNC Symbol;Acc:HGNC:23663]
ENSG00000171763	1.11892	6.6122e-27	SPATA5L1	spermatogenesis associated 5 like 1 [Source:HGNC Symbol;Acc:HGNC:28762]
ENSG00000173432	1.11807	4.90756e-51	SAA1	serum amyloid A1 [Source:HGNC Symbol;Acc:HGNC:10513]
ENSG00000141378	1.11735	2.43836e-35	PTRH2	peptidyl-tRNA hydrolase 2 [Source:HGNC Symbol;Acc:HGNC:24265]
ENSG00000185760	1.11707	3.63837e-06	KCNQ5	potassium voltage-gated channel subfamily Q member 5 [Source:HGNC Symbol;Acc:HGNC:6299]
ENSG00000065600	1.11588	2.19144e-17	PACC1	proton activated chloride channel 1 [Source:HGNC Symbol;Acc:HGNC:25593]
ENSG00000188910	1.11508	9.76383e-61	GJB3	gap junction protein beta 3 [Source:HGNC Symbol;Acc:HGNC:4285]
ENSG00000254332	1.11403	4.57008e-12	AF201337.1	tropomyosin 4 (TPM4) pseudogene
ENSG00000160223	1.11354	0.000166421	ICOSLG	inducible T cell costimulator ligand [Source:HGNC Symbol;Acc:HGNC:17087]
ENSG00000229097	1.11333	0.000108744	CALM2P2	calmodulin 2 pseudogene 2 [Source:HGNC Symbol;Acc:HGNC:1447]
ENSG00000040199	1.1129	5.14274e-21	PHLPP2	PH domain and leucine rich repeat protein phosphatase 2 [Source:HGNC Symbol;Acc:HGNC:29149]
ENSG00000115641	1.11282	7.15753e-54	FHL2	four and a half LIM domains 2 [Source:HGNC Symbol;Acc:HGNC:3703]
ENSG00000178821	1.1126	0.00943759	TMEM52	transmembrane protein 52 [Source:HGNC Symbol;Acc:HGNC:27916]
ENSG00000105427	1.1124	0.00380744	CNFN	cornifelin [Source:HGNC Symbol;Acc:HGNC:30183]
ENSG00000115009	1.11206	1.60671e-05	CCL20	C-C motif chemokine ligand 20 [Source:HGNC Symbol;Acc:HGNC:10619]
ENSG00000070610	1.11182	6.83667e-40	GBA2	glucosylceramidase beta 2 [Source:HGNC Symbol;Acc:HGNC:18986]
ENSG00000144711	1.11038	6.81684e-29	IQSEC1	IQ motif and Sec7 domain ArfGEF 1 [Source:HGNC Symbol;Acc:HGNC:29112]
ENSG00000157150	1.11037	0.000126662	TIMP4	TIMP metallopeptidase inhibitor 4 [Source:HGNC Symbol;Acc:HGNC:11823]
ENSG00000115109	1.11028	4.70487e-33	EPB41L5	erythrocyte membrane protein band 4.1 like 5 [Source:HGNC Symbol;Acc:HGNC:19819]
ENSG00000235859	1.1094	3.01557e-13	AC006978.1	proteasome (prosome, macropain) 26S subunit, ATPase, 5 (PSMC5) pseudogene
ENSG00000236296	1.10794	0.00381864	GUSBP5	GUSB pseudogene 5 [Source:HGNC Symbol;Acc:HGNC:42319]
ENSG00000207721	1.10736	0.00354096	MIR186	microRNA 186 [Source:HGNC Symbol;Acc:HGNC:31557]
ENSG00000128590	1.10674	1.60104e-29	DNAJB9	DnaJ heat shock protein family (Hsp40) member B9 [Source:HGNC Symbol;Acc:HGNC:6968]
ENSG00000168404	1.10508	3.58417e-14	MLKL	mixed lineage kinase domain like pseudokinase [Source:HGNC Symbol;Acc:HGNC:26617]
ENSG00000269989	1.10445	0.00230507	AC036176.3	novel transcript
ENSG00000123395	1.10302	3.8288e-42	ATG101	autophagy related 101 [Source:HGNC Symbol;Acc:HGNC:25679]
ENSG00000144824	1.10298	9.93287e-76	PHLDB2	pleckstrin homology like domain family B member 2 [Source:HGNC Symbol;Acc:HGNC:29573]
ENSG00000182253	1.10233	0.00153408	SYNM	synemin [Source:HGNC Symbol;Acc:HGNC:24466]
ENSG00000125538	1.10076	4.92317e-46	IL1B	interleukin 1 beta [Source:HGNC Symbol;Acc:HGNC:5992]
ENSG00000198417	1.1005	1.25038e-05	MT1F	metallothionein 1F [Source:HGNC Symbol;Acc:HGNC:7398]
ENSG00000069020	1.09914	2.07019e-65	MAST4	microtubule associated serine/threonine kinase family member 4 [Source:HGNC Symbol;Acc:HGNC:19037]
ENSG00000228794	1.09897	1.75182e-19	LINC01128	long intergenic non-protein coding RNA 1128 [Source:HGNC Symbol;Acc:HGNC:49377]
ENSG00000221926	1.09828	8.66745e-46	TRIM16	tripartite motif containing 16 [Source:HGNC Symbol;Acc:HGNC:17241]
ENSG00000166257	1.09722	5.20536e-13	SCN3B	sodium voltage-gated channel beta subunit 3 [Source:HGNC Symbol;Acc:HGNC:20665]
ENSG00000158792	1.09721	5.88412e-13	SPATA2L	spermatogenesis associated 2 like [Source:HGNC Symbol;Acc:HGNC:28393]
ENSG00000129116	1.09694	1.61252e-76	PALLD	palladin, cytoskeletal associated protein [Source:HGNC Symbol;Acc:HGNC:17068]
ENSG00000166886	1.09668	2.24047e-45	NAB2	NGFI-A binding protein 2 [Source:HGNC Symbol;Acc:HGNC:7627]
ENSG00000065923	1.09597	6.94795e-10	SLC9A7	solute carrier family 9 member A7 [Source:HGNC Symbol;Acc:HGNC:17123]
ENSG00000260160	1.09586	5.95785e-05	AC011468.1	novel transcript
ENSG00000246582	1.09555	2.9569e-06	AC100861.1	novel transcript, antisense to TNFRSF10A
ENSG00000175040	1.09499	9.59665e-61	CHST2	carbohydrate sulfotransferase 2 [Source:HGNC Symbol;Acc:HGNC:1970]
ENSG00000225032	1.09393	0.0029058	AL162586.1	novel transcript
ENSG00000272688	1.09369	0.000128462	AP005329.3	novel transcript
ENSG00000183347	1.09304	6.28779e-54	GBP6	guanylate binding protein family member 6 [Source:HGNC Symbol;Acc:HGNC:25395]
ENSG00000180398	1.09273	4.71058e-55	MCFD2	multiple coagulation factor deficiency 2, ER cargo receptor complex subunit [Source:HGNC Symbol;Acc:HGNC:18451]
ENSG00000136695	1.09068	3.71366e-10	IL36RN	interleukin 36 receptor antagonist [Source:HGNC Symbol;Acc:HGNC:15561]
ENSG00000138376	1.09051	1.57648e-27	BARD1	BRCA1 associated RING domain 1 [Source:HGNC Symbol;Acc:HGNC:952]
ENSG00000171793	1.08958	8.05534e-55	CTPS1	CTP synthase 1 [Source:HGNC Symbol;Acc:HGNC:2519]
ENSG00000237298	1.08901	1.15437e-27	TTN-AS1	TTN antisense RNA 1 [Source:HGNC Symbol;Acc:HGNC:44124]
ENSG00000143590	1.08831	1.18795e-05	EFNA3	ephrin A3 [Source:HGNC Symbol;Acc:HGNC:3223]
ENSG00000068024	1.08785	2.28564e-13	HDAC4	histone deacetylase 4 [Source:HGNC Symbol;Acc:HGNC:14063]
ENSG00000162069	1.08748	1.25548e-08	BICDL2	BICD family like cargo adaptor 2 [Source:HGNC Symbol;Acc:HGNC:33584]
ENSG00000197976	1.08729	1.09371e-40	AKAP17A	A-kinase anchoring protein 17A [Source:HGNC Symbol;Acc:HGNC:18783]
ENSG00000099250	1.0857	3.88921e-37	NRP1	neuropilin 1 [Source:HGNC Symbol;Acc:HGNC:8004]
ENSG00000026559	1.08368	7.04328e-15	KCNG1	potassium voltage-gated channel modifier subfamily G member 1 [Source:HGNC Symbol;Acc:HGNC:6248]
ENSG00000152256	1.08174	2.99615e-37	PDK1	pyruvate dehydrogenase kinase 1 [Source:HGNC Symbol;Acc:HGNC:8809]
ENSG00000107140	1.08113	5.20684e-23	TESK1	testis associated actin remodelling kinase 1 [Source:HGNC Symbol;Acc:HGNC:11731]
ENSG00000196937	1.07981	4.34963e-53	FAM3C	FAM3 metabolism regulating signaling molecule C [Source:HGNC Symbol;Acc:HGNC:18664]
ENSG00000204160	1.07964	4.08903e-27	ZDHHC18	zinc finger DHHC-type palmitoyltransferase 18 [Source:HGNC Symbol;Acc:HGNC:20712]
ENSG00000120800	1.07876	7.85901e-49	UTP20	UTP20 small subunit processome component [Source:HGNC Symbol;Acc:HGNC:17897]
ENSG00000204149	1.07869	0.000244946	AGAP6	ArfGAP with GTPase domain, ankyrin repeat and PH domain 6 [Source:HGNC Symbol;Acc:HGNC:23466]
ENSG00000164933	1.07716	1.37508e-05	SLC25A32	solute carrier family 25 member 32 [Source:HGNC Symbol;Acc:HGNC:29683]
ENSG00000057294	1.07675	1.45807e-45	PKP2	plakophilin 2 [Source:HGNC Symbol;Acc:HGNC:9024]
ENSG00000112379	1.07582	4.29433e-19	ARFGEF3	ARFGEF family member 3 [Source:HGNC Symbol;Acc:HGNC:21213]
ENSG00000171791	1.07529	0.00159242	BCL2	BCL2 apoptosis regulator [Source:HGNC Symbol;Acc:HGNC:990]
ENSG00000170684	1.07431	5.3983e-07	ZNF296	zinc finger protein 296 [Source:HGNC Symbol;Acc:HGNC:15981]
ENSG00000171067	1.07394	1.4488e-29	C11orf24	chromosome 11 open reading frame 24 [Source:HGNC Symbol;Acc:HGNC:1174]
ENSG00000249915	1.07295	5.48697e-16	PDCD6	programmed cell death 6 [Source:HGNC Symbol;Acc:HGNC:8765]
ENSG00000169047	1.07249	1.48069e-55	IRS1	insulin receptor substrate 1 [Source:HGNC Symbol;Acc:HGNC:6125]
ENSG00000149591	1.07206	5.2888e-71	TAGLN	transgelin [Source:HGNC Symbol;Acc:HGNC:11553]
ENSG00000279233	1.07131	0.00447976	AC122688.3	novel transcript
ENSG00000102057	1.07096	0.00718619	KCND1	potassium voltage-gated channel subfamily D member 1 [Source:HGNC Symbol;Acc:HGNC:6237]
ENSG00000186815	1.07078	7.41453e-31	TPCN1	two pore segment channel 1 [Source:HGNC Symbol;Acc:HGNC:18182]
ENSG00000055483	1.07077	7.00515e-42	USP36	ubiquitin specific peptidase 36 [Source:HGNC Symbol;Acc:HGNC:20062]
ENSG00000107281	1.07077	1.27812e-23	NPDC1	neural proliferation, differentiation and control 1 [Source:HGNC Symbol;Acc:HGNC:7899]
ENSG00000182197	1.07006	6.80381e-57	EXT1	exostosin glycosyltransferase 1 [Source:HGNC Symbol;Acc:HGNC:3512]
ENSG00000155858	1.06916	3.2508e-30	LSM11	LSM11, U7 small nuclear RNA associated [Source:HGNC Symbol;Acc:HGNC:30860]
ENSG00000109790	1.06844	2.73565e-49	KLHL5	kelch like family member 5 [Source:HGNC Symbol;Acc:HGNC:6356]
ENSG00000153443	1.06792	9.64585e-23	UBALD1	UBA like domain containing 1 [Source:HGNC Symbol;Acc:HGNC:29576]
ENSG00000140848	1.06728	4.70881e-08	CPNE2	copine 2 [Source:HGNC Symbol;Acc:HGNC:2315]
ENSG00000123983	1.06726	1.46706e-69	ACSL3	acyl-CoA synthetase long chain family member 3 [Source:HGNC Symbol;Acc:HGNC:3570]
ENSG00000111696	1.0667	3.23499e-18	NT5DC3	5'-nucleotidase domain containing 3 [Source:HGNC Symbol;Acc:HGNC:30826]
ENSG00000171612	1.06652	2.11906e-14	SLC25A33	solute carrier family 25 member 33 [Source:HGNC Symbol;Acc:HGNC:29681]
ENSG00000214176	1.06512	4.86175e-18	PLEKHM1P1	pleckstrin homology and RUN domain containing M1 pseudogene 1 [Source:HGNC Symbol;Acc:HGNC:35411]
ENSG00000184232	1.06268	5.32834e-15	OAF	out at first homolog [Source:HGNC Symbol;Acc:HGNC:28752]
ENSG00000116396	1.06194	0.000642471	KCNC4	potassium voltage-gated channel subfamily C member 4 [Source:HGNC Symbol;Acc:HGNC:6236]
ENSG00000065526	1.06077	2.89462e-56	SPEN	spen family transcriptional repressor [Source:HGNC Symbol;Acc:HGNC:17575]
ENSG00000164430	1.06053	2.67333e-06	CGAS	cyclic GMP-AMP synthase [Source:HGNC Symbol;Acc:HGNC:21367]
ENSG00000197355	1.05992	4.12255e-10	UAP1L1	UDP-N-acetylglucosamine pyrophosphorylase 1 like 1 [Source:HGNC Symbol;Acc:HGNC:28082]
ENSG00000126878	1.05966	7.77109e-07	AIF1L	allograft inflammatory factor 1 like [Source:HGNC Symbol;Acc:HGNC:28904]
ENSG00000117500	1.05922	5.03582e-55	TMED5	transmembrane p24 trafficking protein 5 [Source:HGNC Symbol;Acc:HGNC:24251]
ENSG00000130881	1.05887	8.61423e-06	LRP3	LDL receptor related protein 3 [Source:HGNC Symbol;Acc:HGNC:6695]
ENSG00000160781	1.0585	0.00134722	PAQR6	progestin and adipoQ receptor family member 6 [Source:HGNC Symbol;Acc:HGNC:30132]
ENSG00000147509	1.05819	1.11648e-25	RGS20	regulator of G protein signaling 20 [Source:HGNC Symbol;Acc:HGNC:14600]
ENSG00000269352	1.05727	0.000291112	PTOV1-AS2	PTOV1 antisense RNA 2 [Source:HGNC Symbol;Acc:HGNC:51284]
ENSG00000254615	1.05703	0.000182339	AC027031.2	novel transcript
ENSG00000186088	1.05679	5.41436e-22	GSAP	gamma-secretase activating protein [Source:HGNC Symbol;Acc:HGNC:28042]
ENSG00000279672	1.0563	0.00392515	AP006621.5	TEC
ENSG00000116260	1.0525	5.32862e-63	QSOX1	quiescin sulfhydryl oxidase 1 [Source:HGNC Symbol;Acc:HGNC:9756]
ENSG00000089060	1.052	9.02602e-21	SLC8B1	solute carrier family 8 member B1 [Source:HGNC Symbol;Acc:HGNC:26175]
ENSG00000132002	1.05163	3.34556e-68	DNAJB1	DnaJ heat shock protein family (Hsp40) member B1 [Source:HGNC Symbol;Acc:HGNC:5270]
ENSG00000143443	1.05071	0.00217	C1orf56	chromosome 1 open reading frame 56 [Source:HGNC Symbol;Acc:HGNC:26045]
ENSG00000167759	1.05035	0.000585758	KLK13	kallikrein related peptidase 13 [Source:HGNC Symbol;Acc:HGNC:6361]
ENSG00000213923	1.05031	2.99641e-53	CSNK1E	casein kinase 1 epsilon [Source:HGNC Symbol;Acc:HGNC:2453]
ENSG00000095015	1.05027	2.67563e-39	MAP3K1	mitogen-activated protein kinase kinase kinase 1 [Source:HGNC Symbol;Acc:HGNC:6848]
ENSG00000170921	1.04816	4.84551e-59	TANC2	tetratricopeptide repeat, ankyrin repeat and coiled-coil containing 2 [Source:HGNC Symbol;Acc:HGNC:30212]
ENSG00000168556	1.04775	1.0899e-18	ING2	inhibitor of growth family member 2 [Source:HGNC Symbol;Acc:HGNC:6063]
ENSG00000151929	1.04751	3.30708e-58	BAG3	BAG cochaperone 3 [Source:HGNC Symbol;Acc:HGNC:939]
ENSG00000272666	1.04697	0.00429621	KLHDC7B-DT	KLHDC7B divergent transcript [Source:HGNC Symbol;Acc:HGNC:53791]
ENSG00000152939	1.0461	4.20136e-09	MARVELD2	MARVEL domain containing 2 [Source:HGNC Symbol;Acc:HGNC:26401]
ENSG00000121742	1.04549	4.28842e-22	GJB6	gap junction protein beta 6 [Source:HGNC Symbol;Acc:HGNC:4288]
ENSG00000035862	1.04529	2.06042e-16	TIMP2	TIMP metallopeptidase inhibitor 2 [Source:HGNC Symbol;Acc:HGNC:11821]
ENSG00000109089	1.04446	5.76367e-38	CDR2L	cerebellar degeneration related protein 2 like [Source:HGNC Symbol;Acc:HGNC:29999]
ENSG00000090924	1.0427	1.92196e-20	PLEKHG2	pleckstrin homology and RhoGEF domain containing G2 [Source:HGNC Symbol;Acc:HGNC:29515]
ENSG00000160584	1.04228	3.82546e-31	SIK3	SIK family kinase 3 [Source:HGNC Symbol;Acc:HGNC:29165]
ENSG00000112208	1.04157	1.71998e-18	BAG2	BAG cochaperone 2 [Source:HGNC Symbol;Acc:HGNC:938]
ENSG00000250519	1.04038	2.92849e-07	AP002784.1	novel transcript
ENSG00000105339	1.04028	4.73761e-32	DENND3	DENN domain containing 3 [Source:HGNC Symbol;Acc:HGNC:29134]
ENSG00000137203	1.03956	2.26824e-55	TFAP2A	transcription factor AP-2 alpha [Source:HGNC Symbol;Acc:HGNC:11742]
ENSG00000159527	1.03952	0.00604973	PGLYRP3	peptidoglycan recognition protein 3 [Source:HGNC Symbol;Acc:HGNC:30014]
ENSG00000204588	1.03948	3.05241e-10	LINC01123	long intergenic non-protein coding RNA 1123 [Source:HGNC Symbol;Acc:HGNC:49269]
ENSG00000260565	1.03624	9.39871e-14	ERVK13-1	endogenous retrovirus group K13 member 1 [Source:HGNC Symbol;Acc:HGNC:27548]
ENSG00000287431	1.03616	0.00868042	AC027601.5	novel transcript
ENSG00000099139	1.0359	6.94122e-11	PCSK5	proprotein convertase subtilisin/kexin type 5 [Source:HGNC Symbol;Acc:HGNC:8747]
ENSG00000124275	1.03566	3.90812e-38	MTRR	5-methyltetrahydrofolate-homocysteine methyltransferase reductase [Source:HGNC Symbol;Acc:HGNC:7473]
ENSG00000103335	1.03551	1.22613e-52	PIEZO1	piezo type mechanosensitive ion channel component 1 [Source:HGNC Symbol;Acc:HGNC:28993]
ENSG00000151304	1.03543	4.12498e-34	SRFBP1	serum response factor binding protein 1 [Source:HGNC Symbol;Acc:HGNC:26333]
ENSG00000261488	1.03516	2.52799e-05	TBILA	TGF-beta induced lncRNA [Source:HGNC Symbol;Acc:HGNC:53943]
ENSG00000213214	1.03464	8.7e-23	ARHGEF35	Rho guanine nucleotide exchange factor 35 [Source:HGNC Symbol;Acc:HGNC:33846]
ENSG00000095203	1.0343	1.67405e-39	EPB41L4B	erythrocyte membrane protein band 4.1 like 4B [Source:HGNC Symbol;Acc:HGNC:19818]
ENSG00000163162	1.03373	1.77636e-40	RNF149	ring finger protein 149 [Source:HGNC Symbol;Acc:HGNC:23137]
ENSG00000185101	1.03366	1.07557e-15	ANO9	anoctamin 9 [Source:HGNC Symbol;Acc:HGNC:20679]
ENSG00000106086	1.03342	3.90841e-33	PLEKHA8	pleckstrin homology domain containing A8 [Source:HGNC Symbol;Acc:HGNC:30037]
ENSG00000167657	1.03309	8.17253e-52	DAPK3	death associated protein kinase 3 [Source:HGNC Symbol;Acc:HGNC:2676]
ENSG00000171163	1.03295	1.95123e-20	ZNF692	zinc finger protein 692 [Source:HGNC Symbol;Acc:HGNC:26049]
ENSG00000003402	1.03269	1.51157e-47	CFLAR	CASP8 and FADD like apoptosis regulator [Source:HGNC Symbol;Acc:HGNC:1876]
ENSG00000143536	1.03261	3.20041e-12	CRNN	cornulin [Source:HGNC Symbol;Acc:HGNC:1230]
ENSG00000001167	1.0322	6.16476e-42	NFYA	nuclear transcription factor Y subunit alpha [Source:HGNC Symbol;Acc:HGNC:7804]
ENSG00000131941	1.03211	2.56495e-22	RHPN2	rhophilin Rho GTPase binding protein 2 [Source:HGNC Symbol;Acc:HGNC:19974]
ENSG00000105643	1.0314	7.71501e-17	ARRDC2	arrestin domain containing 2 [Source:HGNC Symbol;Acc:HGNC:25225]
ENSG00000167377	1.03139	6.89784e-05	ZNF23	zinc finger protein 23 [Source:HGNC Symbol;Acc:HGNC:13023]
ENSG00000163219	1.03103	0.00181483	ARHGAP25	Rho GTPase activating protein 25 [Source:HGNC Symbol;Acc:HGNC:28951]
ENSG00000173530	1.03086	3.39716e-45	TNFRSF10D	TNF receptor superfamily member 10d [Source:HGNC Symbol;Acc:HGNC:11907]
ENSG00000179361	1.03077	4.33123e-19	ARID3B	AT-rich interaction domain 3B [Source:HGNC Symbol;Acc:HGNC:14350]
ENSG00000222041	1.03073	3.56748e-11	CYTOR	cytoskeleton regulator RNA [Source:HGNC Symbol;Acc:HGNC:28717]
ENSG00000153294	1.03068	3.66629e-35	ADGRF4	adhesion G protein-coupled receptor F4 [Source:HGNC Symbol;Acc:HGNC:19011]
ENSG00000035141	1.03029	1.76789e-31	FAM136A	family with sequence similarity 136 member A [Source:HGNC Symbol;Acc:HGNC:25911]
ENSG00000275993	1.03009	1.87875e-36	SIK1B	salt inducible kinase 1B (putative) [Source:HGNC Symbol;Acc:HGNC:52389]
ENSG00000204334	1.02896	0.00522872	ERICH2	glutamate rich 2 [Source:HGNC Symbol;Acc:HGNC:44395]
ENSG00000130158	1.02874	5.25379e-27	DOCK6	dedicator of cytokinesis 6 [Source:HGNC Symbol;Acc:HGNC:19189]
ENSG00000102390	1.0285	7.18141e-34	PBDC1	polysaccharide biosynthesis domain containing 1 [Source:HGNC Symbol;Acc:HGNC:28790]
ENSG00000205763	1.02835	1.68531e-06	RP9P	RP9 pseudogene [Source:HGNC Symbol;Acc:HGNC:33969]
ENSG00000167470	1.02816	7.14851e-45	MIDN	midnolin [Source:HGNC Symbol;Acc:HGNC:16298]
ENSG00000221914	1.02805	2.04341e-53	PPP2R2A	protein phosphatase 2 regulatory subunit Balpha [Source:HGNC Symbol;Acc:HGNC:9304]
ENSG00000138685	1.02769	4.78384e-05	FGF2	fibroblast growth factor 2 [Source:HGNC Symbol;Acc:HGNC:3676]
ENSG00000106105	1.02748	2.03304e-59	GARS1	glycyl-tRNA synthetase 1 [Source:HGNC Symbol;Acc:HGNC:4162]
ENSG00000149054	1.02456	6.35668e-14	ZNF215	zinc finger protein 215 [Source:HGNC Symbol;Acc:HGNC:13007]
ENSG00000142188	1.02455	0.000396282	TMEM50B	transmembrane protein 50B [Source:HGNC Symbol;Acc:HGNC:1280]
ENSG00000221978	1.02409	9.08363e-56	CCNL2	cyclin L2 [Source:HGNC Symbol;Acc:HGNC:20570]
ENSG00000243970	1.02316	1.35676e-08	PPIEL	peptidylprolyl isomerase E like pseudogene [Source:HGNC Symbol;Acc:HGNC:33195]
ENSG00000106070	1.0221	5.15936e-27	GRB10	growth factor receptor bound protein 10 [Source:HGNC Symbol;Acc:HGNC:4564]
ENSG00000203721	1.0204	3.35262e-13	LINC00862	long intergenic non-protein coding RNA 862 [Source:HGNC Symbol;Acc:HGNC:21901]
ENSG00000161091	1.01902	4.81807e-44	MFSD12	major facilitator superfamily domain containing 12 [Source:HGNC Symbol;Acc:HGNC:28299]
ENSG00000272269	1.01665	0.00379546	AL138724.1	novel transcript, antisense to NUP153
ENSG00000250251	1.01607	1.1249e-07	PKD1P6	polycystin 1, transient receptor potential channel interacting pseudogene 6 [Source:HGNC Symbol;Acc:HGNC:30070]
ENSG00000274602	1.01579	0.00614794	PI4KAP1	phosphatidylinositol 4-kinase alpha pseudogene 1 [Source:HGNC Symbol;Acc:HGNC:33576]
ENSG00000278291	1.01548	6.38687e-06	AL161772.1	novel transcript, antisense to IL17D
ENSG00000143375	1.01513	7.37187e-25	CGN	cingulin [Source:HGNC Symbol;Acc:HGNC:17429]
ENSG00000162783	1.01489	8.78e-42	IER5	immediate early response 5 [Source:HGNC Symbol;Acc:HGNC:5393]
ENSG00000110400	1.01477	6.37044e-64	NECTIN1	nectin cell adhesion molecule 1 [Source:HGNC Symbol;Acc:HGNC:9706]
ENSG00000185838	1.01451	4.49697e-07	GNB1L	G protein subunit beta 1 like [Source:HGNC Symbol;Acc:HGNC:4397]
ENSG00000173166	1.01439	5.91445e-32	RAPH1	Ras association (RalGDS/AF-6) and pleckstrin homology domains 1 [Source:HGNC Symbol;Acc:HGNC:14436]
ENSG00000182934	1.01306	8.73472e-52	SRPRA	SRP receptor subunit alpha [Source:HGNC Symbol;Acc:HGNC:11307]
ENSG00000090975	1.01242	1.55576e-11	PITPNM2	phosphatidylinositol transfer protein membrane associated 2 [Source:HGNC Symbol;Acc:HGNC:21044]
ENSG00000178531	1.01192	0.00303537	CTXN1	cortexin 1 [Source:HGNC Symbol;Acc:HGNC:31108]
ENSG00000188107	1.01178	0.00272749	EYS	eyes shut homolog [Source:HGNC Symbol;Acc:HGNC:21555]
ENSG00000100065	1.01024	3.21188e-42	CARD10	caspase recruitment domain family member 10 [Source:HGNC Symbol;Acc:HGNC:16422]
ENSG00000239382	1.01024	0.00880001	ALKBH6	alkB homolog 6 [Source:HGNC Symbol;Acc:HGNC:28243]
ENSG00000110104	1.01014	2.46433e-35	CCDC86	coiled-coil domain containing 86 [Source:HGNC Symbol;Acc:HGNC:28359]
ENSG00000148840	1.00944	7.59305e-40	PPRC1	PPARG related coactivator 1 [Source:HGNC Symbol;Acc:HGNC:30025]
ENSG00000167460	1.00828	8.06068e-56	TPM4	tropomyosin 4 [Source:HGNC Symbol;Acc:HGNC:12013]
ENSG00000182585	1.00793	1.03178e-43	EPGN	epithelial mitogen [Source:HGNC Symbol;Acc:HGNC:17470]
ENSG00000022567	1.00581	1.09643e-12	SLC45A4	solute carrier family 45 member 4 [Source:HGNC Symbol;Acc:HGNC:29196]
ENSG00000091592	1.00526	5.07377e-25	NLRP1	NLR family pyrin domain containing 1 [Source:HGNC Symbol;Acc:HGNC:14374]
ENSG00000188828	1.00407	0.000285472	GLRA4	glycine receptor alpha 4 (pseudogene) [Source:HGNC Symbol;Acc:HGNC:31715]
ENSG00000120217	1.00309	1.56906e-21	CD274	CD274 molecule [Source:HGNC Symbol;Acc:HGNC:17635]
ENSG00000257219	1.00288	8.0977e-09	LNCOG	lncRNA osteogenesis associated [Source:HGNC Symbol;Acc:HGNC:53336]
ENSG00000241852	1.00218	5.36273e-14	C8orf58	chromosome 8 open reading frame 58 [Source:HGNC Symbol;Acc:HGNC:32233]
ENSG00000178726	1.00107	1.36644e-63	THBD	thrombomodulin [Source:HGNC Symbol;Acc:HGNC:11784]
ENSG00000174804	1.00013	9.15506e-07	FZD4	frizzled class receptor 4 [Source:HGNC Symbol;Acc:HGNC:4042]
ENSG00000115935	1	0.000193038	WIPF1	WAS/WASL interacting protein family member 1 [Source:HGNC Symbol;Acc:HGNC:12736]
ENSG00000231666	-1.00437	0.00486031	LINC01704	long intergenic non-protein coding RNA 1704 [Source:HGNC Symbol;Acc:HGNC:52492]
ENSG00000196754	-1.00448	2.15876e-52	S100A2	S100 calcium binding protein A2 [Source:HGNC Symbol;Acc:HGNC:10492]
ENSG00000124313	-1.00465	7.64891e-12	IQSEC2	IQ motif and Sec7 domain ArfGEF 2 [Source:HGNC Symbol;Acc:HGNC:29059]
ENSG00000115457	-1.00465	4.13705e-38	IGFBP2	insulin like growth factor binding protein 2 [Source:HGNC Symbol;Acc:HGNC:5471]
ENSG00000111885	-1.00466	9.49341e-22	MAN1A1	mannosidase alpha class 1A member 1 [Source:HGNC Symbol;Acc:HGNC:6821]
ENSG00000172244	-1.00546	2.08365e-07	C5orf34	chromosome 5 open reading frame 34 [Source:HGNC Symbol;Acc:HGNC:24738]
ENSG00000166845	-1.00562	2.95022e-15	C18orf54	chromosome 18 open reading frame 54 [Source:HGNC Symbol;Acc:HGNC:13796]
ENSG00000001617	-1.00584	3.56985e-54	SEMA3F	semaphorin 3F [Source:HGNC Symbol;Acc:HGNC:10728]
ENSG00000163364	-1.0062	1.33888e-06	LINC01116	long intergenic non-protein coding RNA 1116 [Source:HGNC Symbol;Acc:HGNC:49259]
ENSG00000176148	-1.0066	2.72412e-19	TCP11L1	t-complex 11 like 1 [Source:HGNC Symbol;Acc:HGNC:25655]
ENSG00000137821	-1.00663	3.38546e-10	LRRC49	leucine rich repeat containing 49 [Source:HGNC Symbol;Acc:HGNC:25965]
ENSG00000055163	-1.0082	1.03802e-30	CYFIP2	cytoplasmic FMR1 interacting protein 2 [Source:HGNC Symbol;Acc:HGNC:13760]
ENSG00000152240	-1.00854	7.34601e-19	HAUS1	HAUS augmin like complex subunit 1 [Source:HGNC Symbol;Acc:HGNC:25174]
ENSG00000145882	-1.00894	2.86717e-20	PCYOX1L	prenylcysteine oxidase 1 like [Source:HGNC Symbol;Acc:HGNC:28477]
ENSG00000013573	-1.01058	2.02332e-14	DDX11	DEAD/H-box helicase 11 [Source:HGNC Symbol;Acc:HGNC:2736]
ENSG00000153363	-1.01113	7.72457e-06	LINC00467	long intergenic non-protein coding RNA 467 [Source:HGNC Symbol;Acc:HGNC:28227]
ENSG00000124374	-1.01186	1.05992e-16	PAIP2B	poly(A) binding protein interacting protein 2B [Source:HGNC Symbol;Acc:HGNC:29200]
ENSG00000168661	-1.01435	3.73123e-06	ZNF30	zinc finger protein 30 [Source:HGNC Symbol;Acc:HGNC:13090]
ENSG00000158825	-1.01443	3.00915e-06	CDA	cytidine deaminase [Source:HGNC Symbol;Acc:HGNC:1712]
ENSG00000164306	-1.01444	1.7462e-13	PRIMPOL	primase and DNA directed polymerase [Source:HGNC Symbol;Acc:HGNC:26575]
ENSG00000116205	-1.01474	1.08992e-18	TCEANC2	transcription elongation factor A N-terminal and central domain containing 2 [Source:HGNC Symbol;Acc:HGNC:26494]
ENSG00000132000	-1.01484	0.00998812	PODNL1	podocan like 1 [Source:HGNC Symbol;Acc:HGNC:26275]
ENSG00000115255	-1.01539	1.62247e-09	REEP6	receptor accessory protein 6 [Source:HGNC Symbol;Acc:HGNC:30078]
ENSG00000142875	-1.01573	2.33051e-22	PRKACB	protein kinase cAMP-activated catalytic subunit beta [Source:HGNC Symbol;Acc:HGNC:9381]
ENSG00000137563	-1.01602	3.17594e-25	GGH	gamma-glutamyl hydrolase [Source:HGNC Symbol;Acc:HGNC:4248]
ENSG00000166575	-1.0167	4.80442e-23	TMEM135	transmembrane protein 135 [Source:HGNC Symbol;Acc:HGNC:26167]
ENSG00000138459	-1.01723	1.91798e-28	SLC35A5	solute carrier family 35 member A5 [Source:HGNC Symbol;Acc:HGNC:20792]
ENSG00000131351	-1.01857	4.52014e-07	HAUS8	HAUS augmin like complex subunit 8 [Source:HGNC Symbol;Acc:HGNC:30532]
ENSG00000237886	-1.02014	0.00525618	NALT1	NOTCH1 associated lncRNA in T cell acute lymphoblastic leukemia 1 [Source:HGNC Symbol;Acc:HGNC:51192]
ENSG00000196588	-1.02026	4.83556e-35	MRTFA	myocardin related transcription factor A [Source:HGNC Symbol;Acc:HGNC:14334]
ENSG00000144827	-1.02037	1.81647e-18	ABHD10	abhydrolase domain containing 10, depalmitoylase [Source:HGNC Symbol;Acc:HGNC:25656]
ENSG00000135723	-1.02079	8.34591e-11	FHOD1	formin homology 2 domain containing 1 [Source:HGNC Symbol;Acc:HGNC:17905]
ENSG00000164885	-1.02086	6.15935e-16	CDK5	cyclin dependent kinase 5 [Source:HGNC Symbol;Acc:HGNC:1774]
ENSG00000148700	-1.02143	2.26475e-36	ADD3	adducin 3 [Source:HGNC Symbol;Acc:HGNC:245]
ENSG00000170734	-1.02199	1.39096e-39	POLH	DNA polymerase eta [Source:HGNC Symbol;Acc:HGNC:9181]
ENSG00000163683	-1.02211	7.03858e-30	SMIM14	small integral membrane protein 14 [Source:HGNC Symbol;Acc:HGNC:27321]
ENSG00000145604	-1.02267	2.74221e-35	SKP2	S-phase kinase associated protein 2 [Source:HGNC Symbol;Acc:HGNC:10901]
ENSG00000205562	-1.02314	3.18846e-07	AL049775.1	novel transcript
ENSG00000183580	-1.02316	1.03565e-08	FBXL7	F-box and leucine rich repeat protein 7 [Source:HGNC Symbol;Acc:HGNC:13604]
ENSG00000168785	-1.02433	1.56667e-20	TSPAN5	tetraspanin 5 [Source:HGNC Symbol;Acc:HGNC:17753]
ENSG00000113389	-1.02637	1.7125e-10	NPR3	natriuretic peptide receptor 3 [Source:HGNC Symbol;Acc:HGNC:7945]
ENSG00000249673	-1.0271	2.62647e-29	NOP14-AS1	NOP14 antisense RNA 1 [Source:HGNC Symbol;Acc:HGNC:20205]
ENSG00000107104	-1.02901	2.57736e-41	KANK1	KN motif and ankyrin repeat domains 1 [Source:HGNC Symbol;Acc:HGNC:19309]
ENSG00000134874	-1.03042	0.00725549	DZIP1	DAZ interacting zinc finger protein 1 [Source:HGNC Symbol;Acc:HGNC:20908]
ENSG00000133135	-1.03112	9.81105e-24	RNF128	ring finger protein 128 [Source:HGNC Symbol;Acc:HGNC:21153]
ENSG00000076351	-1.03122	1.99724e-30	SLC46A1	solute carrier family 46 member 1 [Source:HGNC Symbol;Acc:HGNC:30521]
ENSG00000086300	-1.03141	7.46817e-09	SNX10	sorting nexin 10 [Source:HGNC Symbol;Acc:HGNC:14974]
ENSG00000134057	-1.0321	1.77599e-25	CCNB1	cyclin B1 [Source:HGNC Symbol;Acc:HGNC:1579]
ENSG00000251192	-1.03266	1.17548e-08	ZNF674	zinc finger protein 674 [Source:HGNC Symbol;Acc:HGNC:17625]
ENSG00000218510	-1.03271	0.000797796	LINC00339	long intergenic non-protein coding RNA 339 [Source:HGNC Symbol;Acc:HGNC:25011]
ENSG00000109685	-1.03277	1.47898e-32	NSD2	nuclear receptor binding SET domain protein 2 [Source:HGNC Symbol;Acc:HGNC:12766]
ENSG00000000457	-1.03285	1.50574e-15	SCYL3	SCY1 like pseudokinase 3 [Source:HGNC Symbol;Acc:HGNC:19285]
ENSG00000178202	-1.03442	7.42278e-18	POGLUT3	protein O-glucosyltransferase 3 [Source:HGNC Symbol;Acc:HGNC:28496]
ENSG00000139899	-1.03519	4.14514e-05	CBLN3	cerebellin 3 precursor [Source:HGNC Symbol;Acc:HGNC:20146]
ENSG00000234444	-1.03523	3.40878e-15	ZNF736	zinc finger protein 736 [Source:HGNC Symbol;Acc:HGNC:32467]
ENSG00000266173	-1.0364	0.00199645	STRADA	STE20 related adaptor alpha [Source:HGNC Symbol;Acc:HGNC:30172]
ENSG00000257497	-1.03647	0.000214702	AC121761.1	novel transcript, antisense to GLIPR1
ENSG00000149050	-1.03668	3.0503e-05	ZNF214	zinc finger protein 214 [Source:HGNC Symbol;Acc:HGNC:13006]
ENSG00000262714	-1.03714	0.00231828	AC007342.5	novel transcript
ENSG00000121753	-1.03748	0.00122408	ADGRB2	adhesion G protein-coupled receptor B2 [Source:HGNC Symbol;Acc:HGNC:944]
ENSG00000169220	-1.03796	3.78229e-06	RGS14	regulator of G protein signaling 14 [Source:HGNC Symbol;Acc:HGNC:9996]
ENSG00000176842	-1.03843	5.4662e-14	IRX5	iroquois homeobox 5 [Source:HGNC Symbol;Acc:HGNC:14361]
ENSG00000155016	-1.03861	1.94096e-21	CYP2U1	cytochrome P450 family 2 subfamily U member 1 [Source:HGNC Symbol;Acc:HGNC:20582]
ENSG00000161981	-1.03964	6.48738e-21	SNRNP25	small nuclear ribonucleoprotein U11/U12 subunit 25 [Source:HGNC Symbol;Acc:HGNC:14161]
ENSG00000112144	-1.03968	5.64428e-23	CILK1	ciliogenesis associated kinase 1 [Source:HGNC Symbol;Acc:HGNC:21219]
ENSG00000262879	-1.03978	1.69173e-25	AC005670.3	novel transcript
ENSG00000139531	-1.04143	1.80757e-11	SUOX	sulfite oxidase [Source:HGNC Symbol;Acc:HGNC:11460]
ENSG00000067992	-1.04174	7.78775e-21	PDK3	pyruvate dehydrogenase kinase 3 [Source:HGNC Symbol;Acc:HGNC:8811]
ENSG00000019582	-1.04235	3.59023e-05	CD74	CD74 molecule [Source:HGNC Symbol;Acc:HGNC:1697]
ENSG00000196507	-1.04321	1.11665e-15	TCEAL3	transcription elongation factor A like 3 [Source:HGNC Symbol;Acc:HGNC:28247]
ENSG00000214975	-1.04357	5.56203e-08	PPIAP29	peptidylprolyl isomerase A pseudogene 29 [Source:HGNC Symbol;Acc:HGNC:43021]
ENSG00000196081	-1.0439	0.00699222	ZNF724	zinc finger protein 724 [Source:HGNC Symbol;Acc:HGNC:32460]
ENSG00000149346	-1.04391	6.37697e-25	SLX4IP	SLX4 interacting protein [Source:HGNC Symbol;Acc:HGNC:16225]
ENSG00000267750	-1.04591	8.2598e-07	RUNDC3A-AS1	RUNDC3A antisense RNA 1 [Source:HGNC Symbol;Acc:HGNC:51344]
ENSG00000064309	-1.0472	0.000333133	CDON	cell adhesion associated, oncogene regulated [Source:HGNC Symbol;Acc:HGNC:17104]
ENSG00000167566	-1.04819	7.30697e-19	NCKAP5L	NCK associated protein 5 like [Source:HGNC Symbol;Acc:HGNC:29321]
ENSG00000138413	-1.04821	4.91363e-58	IDH1	isocitrate dehydrogenase (NADP(+)) 1 [Source:HGNC Symbol;Acc:HGNC:5382]
ENSG00000137880	-1.04823	0.00217236	GCHFR	GTP cyclohydrolase I feedback regulator [Source:HGNC Symbol;Acc:HGNC:4194]
ENSG00000265817	-1.04842	0.00199876	FSBP	fibrinogen silencer binding protein [Source:HGNC Symbol;Acc:HGNC:43653]
ENSG00000152409	-1.04863	1.13371e-31	JMY	junction mediating and regulatory protein, p53 cofactor [Source:HGNC Symbol;Acc:HGNC:28916]
ENSG00000185267	-1.05099	0.0066751	CDNF	cerebral dopamine neurotrophic factor [Source:HGNC Symbol;Acc:HGNC:24913]
ENSG00000253106	-1.05205	0.0012382	AC090198.1	novel transcript, antisense to TATDN1
ENSG00000101868	-1.05336	7.63204e-25	POLA1	DNA polymerase alpha 1, catalytic subunit [Source:HGNC Symbol;Acc:HGNC:9173]
ENSG00000205189	-1.05346	1.49068e-17	ZBTB10	zinc finger and BTB domain containing 10 [Source:HGNC Symbol;Acc:HGNC:30953]
ENSG00000273084	-1.05514	0.00139869	AC092171.5	novel transcript
ENSG00000220842	-1.05521	2.52773e-57	RPL21P16	ribosomal protein L21 pseudogene 16 [Source:HGNC Symbol;Acc:HGNC:31396]
ENSG00000137573	-1.05633	7.51895e-11	SULF1	sulfatase 1 [Source:HGNC Symbol;Acc:HGNC:20391]
ENSG00000186635	-1.05763	2.74944e-51	ARAP1	ArfGAP with RhoGAP domain, ankyrin repeat and PH domain 1 [Source:HGNC Symbol;Acc:HGNC:16925]
ENSG00000106772	-1.05862	1.40584e-09	PRUNE2	prune homolog 2 with BCH domain [Source:HGNC Symbol;Acc:HGNC:25209]
ENSG00000054654	-1.05922	2.91927e-57	SYNE2	spectrin repeat containing nuclear envelope protein 2 [Source:HGNC Symbol;Acc:HGNC:17084]
ENSG00000112039	-1.05929	5.85291e-26	FANCE	FA complementation group E [Source:HGNC Symbol;Acc:HGNC:3586]
ENSG00000139971	-1.06041	0.000740549	ARMH4	armadillo like helical domain containing 4 [Source:HGNC Symbol;Acc:HGNC:19846]
ENSG00000161243	-1.06084	8.40608e-10	FBXO27	F-box protein 27 [Source:HGNC Symbol;Acc:HGNC:18753]
ENSG00000138449	-1.06103	2.89366e-11	SLC40A1	solute carrier family 40 member 1 [Source:HGNC Symbol;Acc:HGNC:10909]
ENSG00000121957	-1.06152	2.49421e-60	GPSM2	G protein signaling modulator 2 [Source:HGNC Symbol;Acc:HGNC:29501]
ENSG00000171130	-1.06182	5.37737e-16	ATP6V0E2	ATPase H+ transporting V0 subunit e2 [Source:HGNC Symbol;Acc:HGNC:21723]
ENSG00000182584	-1.06203	0.000147082	ACTL10	actin like 10 [Source:HGNC Symbol;Acc:HGNC:16127]
ENSG00000158486	-1.06322	0.00104665	DNAH3	dynein axonemal heavy chain 3 [Source:HGNC Symbol;Acc:HGNC:2949]
ENSG00000139508	-1.06325	1.00395e-08	SLC46A3	solute carrier family 46 member 3 [Source:HGNC Symbol;Acc:HGNC:27501]
ENSG00000255310	-1.06406	7.84954e-08	AF131215.5	novel transcript
ENSG00000154175	-1.06433	6.43288e-13	ABI3BP	ABI family member 3 binding protein [Source:HGNC Symbol;Acc:HGNC:17265]
ENSG00000109680	-1.06435	1.99868e-12	TBC1D19	TBC1 domain family member 19 [Source:HGNC Symbol;Acc:HGNC:25624]
ENSG00000130816	-1.06488	9.78117e-38	DNMT1	DNA methyltransferase 1 [Source:HGNC Symbol;Acc:HGNC:2976]
ENSG00000138439	-1.06595	1.35097e-18	FAM117B	family with sequence similarity 117 member B [Source:HGNC Symbol;Acc:HGNC:14440]
ENSG00000082074	-1.06724	4.33621e-07	FYB1	FYN binding protein 1 [Source:HGNC Symbol;Acc:HGNC:4036]
ENSG00000172292	-1.06902	4.13069e-61	CERS6	ceramide synthase 6 [Source:HGNC Symbol;Acc:HGNC:23826]
ENSG00000172000	-1.06913	3.32696e-20	ZNF556	zinc finger protein 556 [Source:HGNC Symbol;Acc:HGNC:25669]
ENSG00000198331	-1.07	2.55188e-08	HYLS1	HYLS1 centriolar and ciliogenesis associated [Source:HGNC Symbol;Acc:HGNC:26558]
ENSG00000187741	-1.07088	7.01742e-13	FANCA	FA complementation group A [Source:HGNC Symbol;Acc:HGNC:3582]
ENSG00000156500	-1.07097	0.00243042	FAM122C	family with sequence similarity 122C [Source:HGNC Symbol;Acc:HGNC:25202]
ENSG00000157216	-1.07191	2.47929e-24	SSBP3	single stranded DNA binding protein 3 [Source:HGNC Symbol;Acc:HGNC:15674]
ENSG00000154040	-1.07224	1.44805e-07	CABYR	calcium binding tyrosine phosphorylation regulated [Source:HGNC Symbol;Acc:HGNC:15569]
ENSG00000151632	-1.07309	2.48226e-51	AKR1C2	aldo-keto reductase family 1 member C2 [Source:HGNC Symbol;Acc:HGNC:385]
ENSG00000158966	-1.07332	2.69233e-10	CACHD1	cache domain containing 1 [Source:HGNC Symbol;Acc:HGNC:29314]
ENSG00000156172	-1.07351	2.00315e-08	C8orf37	chromosome 8 open reading frame 37 [Source:HGNC Symbol;Acc:HGNC:27232]
ENSG00000106261	-1.07412	8.39139e-55	ZKSCAN1	zinc finger with KRAB and SCAN domains 1 [Source:HGNC Symbol;Acc:HGNC:13101]
ENSG00000176834	-1.0748	5.84581e-18	VSIG10	V-set and immunoglobulin domain containing 10 [Source:HGNC Symbol;Acc:HGNC:26078]
ENSG00000131149	-1.07547	8.61292e-36	GSE1	Gse1 coiled-coil protein [Source:HGNC Symbol;Acc:HGNC:28979]
ENSG00000176714	-1.07559	3.10747e-05	CCDC121	coiled-coil domain containing 121 [Source:HGNC Symbol;Acc:HGNC:25833]
ENSG00000182504	-1.07563	1.18963e-27	CEP97	centrosomal protein 97 [Source:HGNC Symbol;Acc:HGNC:26244]
ENSG00000213412	-1.07575	1.18987e-05	HNRNPA1P33	heterogeneous nuclear ribonucleoprotein A1 pseudogene 33 [Source:HGNC Symbol;Acc:HGNC:44990]
ENSG00000279722	-1.07627	0.00703973	AC007342.7	novel transcript
ENSG00000132321	-1.07666	5.81709e-15	IQCA1	IQ motif containing with AAA domain 1 [Source:HGNC Symbol;Acc:HGNC:26195]
ENSG00000237975	-1.07758	6.39189e-14	FLG-AS1	FLG antisense RNA 1 [Source:HGNC Symbol;Acc:HGNC:27913]
ENSG00000054965	-1.07874	9.30044e-34	FAM168A	family with sequence similarity 168 member A [Source:HGNC Symbol;Acc:HGNC:28999]
ENSG00000113790	-1.07877	7.22301e-20	EHHADH	enoyl-CoA hydratase and 3-hydroxyacyl CoA dehydrogenase [Source:HGNC Symbol;Acc:HGNC:3247]
ENSG00000187240	-1.08008	8.03172e-29	DYNC2H1	dynein cytoplasmic 2 heavy chain 1 [Source:HGNC Symbol;Acc:HGNC:2962]
ENSG00000162641	-1.08034	0.000830612	AKNAD1	AKNA domain containing 1 [Source:HGNC Symbol;Acc:HGNC:28398]
ENSG00000011523	-1.08161	9.72694e-24	CEP68	centrosomal protein 68 [Source:HGNC Symbol;Acc:HGNC:29076]
ENSG00000100784	-1.0819	2.49767e-15	RPS6KA5	ribosomal protein S6 kinase A5 [Source:HGNC Symbol;Acc:HGNC:10434]
ENSG00000226824	-1.08243	0.000567368	AC006001.2	novel transcript
ENSG00000224078	-1.0835	1.05228e-43	SNHG14	small nucleolar RNA host gene 14 [Source:HGNC Symbol;Acc:HGNC:37462]
ENSG00000204634	-1.08353	2.46541e-27	TBC1D8	TBC1 domain family member 8 [Source:HGNC Symbol;Acc:HGNC:17791]
ENSG00000118961	-1.08656	1.12236e-31	LDAH	lipid droplet associated hydrolase [Source:HGNC Symbol;Acc:HGNC:26145]
ENSG00000109689	-1.08662	5.17295e-38	STIM2	stromal interaction molecule 2 [Source:HGNC Symbol;Acc:HGNC:19205]
ENSG00000178363	-1.08701	5.97446e-09	CALML3	calmodulin like 3 [Source:HGNC Symbol;Acc:HGNC:1452]
ENSG00000179029	-1.08881	4.84927e-13	TMEM107	transmembrane protein 107 [Source:HGNC Symbol;Acc:HGNC:28128]
ENSG00000203497	-1.08909	0.000625906	PDCD4-AS1	PDCD4 antisense RNA 1 [Source:HGNC Symbol;Acc:HGNC:27425]
ENSG00000144746	-1.08977	6.82383e-63	ARL6IP5	ADP ribosylation factor like GTPase 6 interacting protein 5 [Source:HGNC Symbol;Acc:HGNC:16937]
ENSG00000261359	-1.09049	0.0051606	PYCARD-AS1	PYCARD antisense RNA 1 [Source:HGNC Symbol;Acc:HGNC:45036]
ENSG00000164039	-1.09152	6.20819e-18	BDH2	3-hydroxybutyrate dehydrogenase 2 [Source:HGNC Symbol;Acc:HGNC:32389]
ENSG00000164743	-1.09255	4.55279e-07	C8orf48	chromosome 8 open reading frame 48 [Source:HGNC Symbol;Acc:HGNC:26345]
ENSG00000183763	-1.09353	6.94782e-08	TRAIP	TRAF interacting protein [Source:HGNC Symbol;Acc:HGNC:30764]
ENSG00000170464	-1.09404	1.12646e-17	DNAJC18	DnaJ heat shock protein family (Hsp40) member C18 [Source:HGNC Symbol;Acc:HGNC:28429]
ENSG00000221994	-1.09426	0.00203499	ZNF630	zinc finger protein 630 [Source:HGNC Symbol;Acc:HGNC:28855]
ENSG00000116667	-1.09504	1.55145e-35	C1orf21	chromosome 1 open reading frame 21 [Source:HGNC Symbol;Acc:HGNC:15494]
ENSG00000267254	-1.09561	0.00149084	ZNF790-AS1	ZNF790 antisense RNA 1 [Source:HGNC Symbol;Acc:HGNC:27617]
ENSG00000178935	-1.09569	8.73645e-21	ZNF552	zinc finger protein 552 [Source:HGNC Symbol;Acc:HGNC:26135]
ENSG00000113916	-1.09584	1.59149e-21	BCL6	BCL6 transcription repressor [Source:HGNC Symbol;Acc:HGNC:1001]
ENSG00000164010	-1.09653	2.24685e-13	ERMAP	erythroblast membrane associated protein (Scianna blood group) [Source:HGNC Symbol;Acc:HGNC:15743]
ENSG00000178385	-1.0968	1.06066e-24	PLEKHM3	pleckstrin homology domain containing M3 [Source:HGNC Symbol;Acc:HGNC:34006]
ENSG00000006534	-1.09713	3.84168e-21	ALDH3B1	aldehyde dehydrogenase 3 family member B1 [Source:HGNC Symbol;Acc:HGNC:410]
ENSG00000227258	-1.09765	0.00326596	SMIM2-AS1	SMIM2 antisense RNA 1 [Source:HGNC Symbol;Acc:HGNC:42674]
ENSG00000272768	-1.0992	0.00678244	AC004854.2	novel transcript, antisense to PURB
ENSG00000166444	-1.09937	3.76045e-27	DENND2B	DENN domain containing 2B [Source:HGNC Symbol;Acc:HGNC:11350]
ENSG00000131242	-1.10044	7.64778e-24	RAB11FIP4	RAB11 family interacting protein 4 [Source:HGNC Symbol;Acc:HGNC:30267]
ENSG00000275880	-1.10219	2.78426e-05	AL139385.1	novel transcript, antisense to CARKD
ENSG00000137992	-1.10439	2.18279e-45	DBT	dihydrolipoamide branched chain transacylase E2 [Source:HGNC Symbol;Acc:HGNC:2698]
ENSG00000108352	-1.10451	1.41198e-30	RAPGEFL1	Rap guanine nucleotide exchange factor like 1 [Source:HGNC Symbol;Acc:HGNC:17428]
ENSG00000052802	-1.10649	3.40441e-69	MSMO1	methylsterol monooxygenase 1 [Source:HGNC Symbol;Acc:HGNC:10545]
ENSG00000111679	-1.10694	6.62728e-27	PTPN6	protein tyrosine phosphatase non-receptor type 6 [Source:HGNC Symbol;Acc:HGNC:9658]
ENSG00000109929	-1.10724	1.79681e-54	SC5D	sterol-C5-desaturase [Source:HGNC Symbol;Acc:HGNC:10547]
ENSG00000043039	-1.10724	1.52125e-14	BARX2	BARX homeobox 2 [Source:HGNC Symbol;Acc:HGNC:956]
ENSG00000165181	-1.10755	0.00731667	SHOC1	shortage in chiasmata 1 [Source:HGNC Symbol;Acc:HGNC:26535]
ENSG00000260912	-1.108	8.11065e-12	AL158206.1	novel transcript, overlapping ACER2
ENSG00000164292	-1.10826	7.00691e-46	RHOBTB3	Rho related BTB domain containing 3 [Source:HGNC Symbol;Acc:HGNC:18757]
ENSG00000115112	-1.109	2.72886e-32	TFCP2L1	transcription factor CP2 like 1 [Source:HGNC Symbol;Acc:HGNC:17925]
ENSG00000106399	-1.10946	4.83564e-22	RPA3	replication protein A3 [Source:HGNC Symbol;Acc:HGNC:10291]
ENSG00000106462	-1.10947	1.05293e-24	EZH2	enhancer of zeste 2 polycomb repressive complex 2 subunit [Source:HGNC Symbol;Acc:HGNC:3527]
ENSG00000120278	-1.10965	5.22153e-14	PLEKHG1	pleckstrin homology and RhoGEF domain containing G1 [Source:HGNC Symbol;Acc:HGNC:20884]
ENSG00000136059	-1.10992	2.88894e-16	VILL	villin like [Source:HGNC Symbol;Acc:HGNC:30906]
ENSG00000142459	-1.10992	7.98135e-28	EVI5L	ecotropic viral integration site 5 like [Source:HGNC Symbol;Acc:HGNC:30464]
ENSG00000170166	-1.11021	0.000134752	HOXD4	homeobox D4 [Source:HGNC Symbol;Acc:HGNC:5138]
ENSG00000126970	-1.11082	3.71013e-12	ZC4H2	zinc finger C4H2-type containing [Source:HGNC Symbol;Acc:HGNC:24931]
ENSG00000106733	-1.11253	4.02048e-28	NMRK1	nicotinamide riboside kinase 1 [Source:HGNC Symbol;Acc:HGNC:26057]
ENSG00000184949	-1.11387	0.000932965	FAM227A	family with sequence similarity 227 member A [Source:HGNC Symbol;Acc:HGNC:44197]
ENSG00000210151	-1.11522	1.77985e-05	MT-TS1	mitochondrially encoded tRNA-Ser (UCN) 1 [Source:HGNC Symbol;Acc:HGNC:7497]
ENSG00000204860	-1.11663	2.53261e-08	FAM201A	family with sequence similarity 201 member A [Source:HGNC Symbol;Acc:HGNC:27239]
ENSG00000189195	-1.11691	1.25402e-08	BTBD8	BTB domain containing 8 [Source:HGNC Symbol;Acc:HGNC:21019]
ENSG00000089177	-1.11807	2.78146e-46	KIF16B	kinesin family member 16B [Source:HGNC Symbol;Acc:HGNC:15869]
ENSG00000198435	-1.11854	3.35047e-10	NRARP	NOTCH regulated ankyrin repeat protein [Source:HGNC Symbol;Acc:HGNC:33843]
ENSG00000074855	-1.11864	4.59282e-19	ANO8	anoctamin 8 [Source:HGNC Symbol;Acc:HGNC:29329]
ENSG00000150967	-1.11926	6.01383e-11	ABCB9	ATP binding cassette subfamily B member 9 [Source:HGNC Symbol;Acc:HGNC:50]
ENSG00000165272	-1.11949	1.65593e-35	AQP3	aquaporin 3 (Gill blood group) [Source:HGNC Symbol;Acc:HGNC:636]
ENSG00000267309	-1.12056	0.00530227	AC092295.2	novel transcript, antisense to ZNF566
ENSG00000278192	-1.12139	0.00717833	AL118505.1	novel transcript
ENSG00000113448	-1.122	1.46531e-27	PDE4D	phosphodiesterase 4D [Source:HGNC Symbol;Acc:HGNC:8783]
ENSG00000135373	-1.12222	3.08896e-76	EHF	ETS homologous factor [Source:HGNC Symbol;Acc:HGNC:3246]
ENSG00000152284	-1.12247	1.03855e-16	TCF7L1	transcription factor 7 like 1 [Source:HGNC Symbol;Acc:HGNC:11640]
ENSG00000227496	-1.12278	1.1625e-06	AC099066.2	novel transcript
ENSG00000107485	-1.12295	0.000376253	GATA3	GATA binding protein 3 [Source:HGNC Symbol;Acc:HGNC:4172]
ENSG00000237548	-1.124	5.23883e-09	TTLL11-IT1	TTLL11 intronic transcript 1 [Source:HGNC Symbol;Acc:HGNC:24214]
ENSG00000122691	-1.1241	2.28717e-11	TWIST1	twist family bHLH transcription factor 1 [Source:HGNC Symbol;Acc:HGNC:12428]
ENSG00000183770	-1.12427	6.7374e-07	FOXL2	forkhead box L2 [Source:HGNC Symbol;Acc:HGNC:1092]
ENSG00000135709	-1.12458	2.33438e-31	KIAA0513	KIAA0513 [Source:HGNC Symbol;Acc:HGNC:29058]
ENSG00000138613	-1.12478	4.42647e-14	APH1B	aph-1 homolog B, gamma-secretase subunit [Source:HGNC Symbol;Acc:HGNC:24080]
ENSG00000112561	-1.12504	1.49548e-12	TFEB	transcription factor EB [Source:HGNC Symbol;Acc:HGNC:11753]
ENSG00000133983	-1.12592	1.92166e-05	COX16	cytochrome c oxidase assembly factor COX16 [Source:HGNC Symbol;Acc:HGNC:20213]
ENSG00000084731	-1.12665	2.10118e-15	KIF3C	kinesin family member 3C [Source:HGNC Symbol;Acc:HGNC:6321]
ENSG00000087586	-1.1273	1.26262e-26	AURKA	aurora kinase A [Source:HGNC Symbol;Acc:HGNC:11393]
ENSG00000233225	-1.12747	0.000371789	SSBP3P1	SSBP3 pseudogene 1 [Source:HGNC Symbol;Acc:HGNC:54577]
ENSG00000245556	-1.12954	1.373e-11	SCAMP1-AS1	SCAMP1 antisense RNA 1 [Source:HGNC Symbol;Acc:HGNC:50544]
ENSG00000184378	-1.12975	0.00178265	ACTRT3	actin related protein T3 [Source:HGNC Symbol;Acc:HGNC:24022]
ENSG00000144040	-1.13032	5.03173e-24	SFXN5	sideroflexin 5 [Source:HGNC Symbol;Acc:HGNC:16073]
ENSG00000160094	-1.13034	1.15297e-20	ZNF362	zinc finger protein 362 [Source:HGNC Symbol;Acc:HGNC:18079]
ENSG00000111671	-1.13053	7.34295e-09	SPSB2	splA/ryanodine receptor domain and SOCS box containing 2 [Source:HGNC Symbol;Acc:HGNC:29522]
ENSG00000242732	-1.13092	0.00144607	RTL5	retrotransposon Gag like 5 [Source:HGNC Symbol;Acc:HGNC:29430]
ENSG00000247796	-1.13171	2.17209e-08	AC008966.1	novel transcript, antisense to MOCS2
ENSG00000010318	-1.13295	7.68279e-11	PHF7	PHD finger protein 7 [Source:HGNC Symbol;Acc:HGNC:18458]
ENSG00000057149	-1.13307	8.639e-48	SERPINB3	serpin family B member 3 [Source:HGNC Symbol;Acc:HGNC:10569]
ENSG00000155368	-1.13328	3.58714e-61	DBI	diazepam binding inhibitor, acyl-CoA binding protein [Source:HGNC Symbol;Acc:HGNC:2690]
ENSG00000134780	-1.13335	0.000830646	DAGLA	diacylglycerol lipase alpha [Source:HGNC Symbol;Acc:HGNC:1165]
ENSG00000123104	-1.13353	1.8999e-37	ITPR2	inositol 1,4,5-trisphosphate receptor type 2 [Source:HGNC Symbol;Acc:HGNC:6181]
ENSG00000276256	-1.13379	1.04691e-17	AC011043.1	uncharacterized LOC389831 [Source:NCBI gene (formerly Entrezgene);Acc:389831]
ENSG00000180425	-1.13429	3.01289e-07	C11orf71	chromosome 11 open reading frame 71 [Source:HGNC Symbol;Acc:HGNC:25937]
ENSG00000118418	-1.13485	2.53092e-54	HMGN3	high mobility group nucleosomal binding domain 3 [Source:HGNC Symbol;Acc:HGNC:12312]
ENSG00000134222	-1.13761	1.59384e-08	PSRC1	proline and serine rich coiled-coil 1 [Source:HGNC Symbol;Acc:HGNC:24472]
ENSG00000223797	-1.13769	7.20311e-06	ENTPD3-AS1	ENTPD3 antisense RNA 1 [Source:HGNC Symbol;Acc:HGNC:26710]
ENSG00000160188	-1.13795	0.000583943	RSPH1	radial spoke head component 1 [Source:HGNC Symbol;Acc:HGNC:12371]
ENSG00000243477	-1.13812	2.15797e-07	NAA80	N-alpha-acetyltransferase 80, NatH catalytic subunit [Source:HGNC Symbol;Acc:HGNC:30252]
ENSG00000139354	-1.13867	1.07014e-07	GAS2L3	growth arrest specific 2 like 3 [Source:HGNC Symbol;Acc:HGNC:27475]
ENSG00000001461	-1.13922	4.40615e-61	NIPAL3	NIPA like domain containing 3 [Source:HGNC Symbol;Acc:HGNC:25233]
ENSG00000277196	-1.13965	9.75944e-05	AC007325.2	proline dehydrogenase 1, mitochondrial [Source:NCBI gene (formerly Entrezgene);Acc:102724788]
ENSG00000197043	-1.1417	1.50286e-07	ANXA6	annexin A6 [Source:HGNC Symbol;Acc:HGNC:544]
ENSG00000129028	-1.14268	1.92181e-07	THAP10	THAP domain containing 10 [Source:HGNC Symbol;Acc:HGNC:23193]
ENSG00000149503	-1.14272	5.70743e-34	INCENP	inner centromere protein [Source:HGNC Symbol;Acc:HGNC:6058]
ENSG00000109107	-1.14282	1.50094e-28	ALDOC	aldolase, fructose-bisphosphate C [Source:HGNC Symbol;Acc:HGNC:418]
ENSG00000047346	-1.14293	1.14976e-37	FAM214A	family with sequence similarity 214 member A [Source:HGNC Symbol;Acc:HGNC:25609]
ENSG00000158373	-1.14343	2.50724e-13	H2BC5	H2B clustered histone 5 [Source:HGNC Symbol;Acc:HGNC:4747]
ENSG00000004660	-1.14389	1.31919e-12	CAMKK1	calcium/calmodulin dependent protein kinase kinase 1 [Source:HGNC Symbol;Acc:HGNC:1469]
ENSG00000178295	-1.14392	1.87875e-29	GEN1	GEN1 Holliday junction 5' flap endonuclease [Source:HGNC Symbol;Acc:HGNC:26881]
ENSG00000240024	-1.14403	2.81081e-07	LINC00888	long intergenic non-protein coding RNA 888 [Source:HGNC Symbol;Acc:HGNC:48575]
ENSG00000143816	-1.1448	1.02028e-13	WNT9A	Wnt family member 9A [Source:HGNC Symbol;Acc:HGNC:12778]
ENSG00000172893	-1.14543	2.60947e-58	DHCR7	7-dehydrocholesterol reductase [Source:HGNC Symbol;Acc:HGNC:2860]
ENSG00000176208	-1.14581	2.07663e-15	ATAD5	ATPase family AAA domain containing 5 [Source:HGNC Symbol;Acc:HGNC:25752]
ENSG00000223891	-1.14583	1.27387e-06	OSER1-DT	OSER1 divergent transcript [Source:HGNC Symbol;Acc:HGNC:48585]
ENSG00000088179	-1.14647	2.29222e-28	PTPN4	protein tyrosine phosphatase non-receptor type 4 [Source:HGNC Symbol;Acc:HGNC:9656]
ENSG00000188917	-1.14693	1.23793e-15	TRMT2B	tRNA methyltransferase 2 homolog B [Source:HGNC Symbol;Acc:HGNC:25748]
ENSG00000170522	-1.14743	1.72214e-46	ELOVL6	ELOVL fatty acid elongase 6 [Source:HGNC Symbol;Acc:HGNC:15829]
ENSG00000147231	-1.14804	2.36944e-14	RADX	RPA1 related single stranded DNA binding protein, X-linked [Source:HGNC Symbol;Acc:HGNC:25486]
ENSG00000197444	-1.14815	4.27061e-05	OGDHL	oxoglutarate dehydrogenase like [Source:HGNC Symbol;Acc:HGNC:25590]
ENSG00000197275	-1.14834	0.0019872	RAD54B	RAD54 homolog B [Source:HGNC Symbol;Acc:HGNC:17228]
ENSG00000186529	-1.14844	1.90589e-08	CYP4F3	cytochrome P450 family 4 subfamily F member 3 [Source:HGNC Symbol;Acc:HGNC:2646]
ENSG00000105379	-1.14851	3.26385e-12	ETFB	electron transfer flavoprotein subunit beta [Source:HGNC Symbol;Acc:HGNC:3482]
ENSG00000146263	-1.1495	3.73674e-26	MMS22L	MMS22 like, DNA repair protein [Source:HGNC Symbol;Acc:HGNC:21475]
ENSG00000164985	-1.14969	6.28135e-36	PSIP1	PC4 and SFRS1 interacting protein 1 [Source:HGNC Symbol;Acc:HGNC:9527]
ENSG00000224592	-1.15231	0.000266413	MIR3659HG	MIR3659 host gene [Source:HGNC Symbol;Acc:HGNC:54306]
ENSG00000153790	-1.15269	8.99435e-07	C7orf31	chromosome 7 open reading frame 31 [Source:HGNC Symbol;Acc:HGNC:21722]
ENSG00000070669	-1.15285	0.00277824	ASNS	asparagine synthetase (glutamine-hydrolyzing) [Source:HGNC Symbol;Acc:HGNC:753]
ENSG00000164509	-1.15322	3.06489e-26	IL31RA	interleukin 31 receptor A [Source:HGNC Symbol;Acc:HGNC:18969]
ENSG00000175895	-1.15341	3.387e-44	PLEKHF2	pleckstrin homology and FYVE domain containing 2 [Source:HGNC Symbol;Acc:HGNC:20757]
ENSG00000163535	-1.15402	9.6265e-23	SGO2	shugoshin 2 [Source:HGNC Symbol;Acc:HGNC:30812]
ENSG00000215915	-1.15417	8.16937e-06	ATAD3C	ATPase family AAA domain containing 3C [Source:HGNC Symbol;Acc:HGNC:32151]
ENSG00000006576	-1.1546	3.12584e-34	PHTF2	putative homeodomain transcription factor 2 [Source:HGNC Symbol;Acc:HGNC:13411]
ENSG00000197536	-1.15608	0.00393077	IRF1-AS1	IRF1 antisense RNA 1 [Source:HGNC Symbol;Acc:HGNC:33838]
ENSG00000187134	-1.15632	2.04804e-49	AKR1C1	aldo-keto reductase family 1 member C1 [Source:HGNC Symbol;Acc:HGNC:384]
ENSG00000113369	-1.15709	5.2291e-64	ARRDC3	arrestin domain containing 3 [Source:HGNC Symbol;Acc:HGNC:29263]
ENSG00000011332	-1.15711	0.000806307	DPF1	double PHD fingers 1 [Source:HGNC Symbol;Acc:HGNC:20225]
ENSG00000147894	-1.15717	3.02071e-21	C9orf72	C9orf72-SMCR8 complex subunit [Source:HGNC Symbol;Acc:HGNC:28337]
ENSG00000183486	-1.15739	1.12693e-05	MX2	MX dynamin like GTPase 2 [Source:HGNC Symbol;Acc:HGNC:7533]
ENSG00000139209	-1.15743	1.05842e-05	SLC38A4	solute carrier family 38 member 4 [Source:HGNC Symbol;Acc:HGNC:14679]
ENSG00000142856	-1.15759	1.47733e-23	ITGB3BP	integrin subunit beta 3 binding protein [Source:HGNC Symbol;Acc:HGNC:6157]
ENSG00000226652	-1.15775	0.00606017	PSMD10P2	proteasome 26S subunit, non-ATPase, 10 pseudogene 2 [Source:HGNC Symbol;Acc:HGNC:30151]
ENSG00000177076	-1.15784	3.97443e-16	ACER2	alkaline ceramidase 2 [Source:HGNC Symbol;Acc:HGNC:23675]
ENSG00000143401	-1.15824	1.19472e-50	ANP32E	acidic nuclear phosphoprotein 32 family member E [Source:HGNC Symbol;Acc:HGNC:16673]
ENSG00000233621	-1.15826	1.47551e-05	LINC01137	long intergenic non-protein coding RNA 1137 [Source:HGNC Symbol;Acc:HGNC:49453]
ENSG00000279696	-1.15956	0.001486	AP001273.1	novel transcript
ENSG00000145687	-1.15957	9.56667e-57	SSBP2	single stranded DNA binding protein 2 [Source:HGNC Symbol;Acc:HGNC:15831]
ENSG00000058668	-1.16002	4.59371e-73	ATP2B4	ATPase plasma membrane Ca2+ transporting 4 [Source:HGNC Symbol;Acc:HGNC:817]
ENSG00000187790	-1.16059	7.50319e-18	FANCM	FA complementation group M [Source:HGNC Symbol;Acc:HGNC:23168]
ENSG00000253878	-1.16092	0.00578037	AC087752.3	novel transcript
ENSG00000172465	-1.16098	2.37429e-19	TCEAL1	transcription elongation factor A like 1 [Source:HGNC Symbol;Acc:HGNC:11616]
ENSG00000066468	-1.16102	1.65887e-36	FGFR2	fibroblast growth factor receptor 2 [Source:HGNC Symbol;Acc:HGNC:3689]
ENSG00000101842	-1.16106	0.000144996	VSIG1	V-set and immunoglobulin domain containing 1 [Source:HGNC Symbol;Acc:HGNC:28675]
ENSG00000108797	-1.1617	0.000381762	CNTNAP1	contactin associated protein 1 [Source:HGNC Symbol;Acc:HGNC:8011]
ENSG00000186019	-1.16222	1.09185e-08	AC021092.1	novel transcript, antisense to ZNF225 and ZNF224
ENSG00000174306	-1.16242	1.78741e-47	ZHX3	zinc fingers and homeoboxes 3 [Source:HGNC Symbol;Acc:HGNC:15935]
ENSG00000264247	-1.16277	3.73719e-17	LINC00909	long intergenic non-protein coding RNA 909 [Source:HGNC Symbol;Acc:HGNC:44331]
ENSG00000083720	-1.166	6.58605e-47	OXCT1	3-oxoacid CoA-transferase 1 [Source:HGNC Symbol;Acc:HGNC:8527]
ENSG00000151065	-1.1664	1.28923e-10	DCP1B	decapping mRNA 1B [Source:HGNC Symbol;Acc:HGNC:24451]
ENSG00000135414	-1.16718	1.43002e-11	GDF11	growth differentiation factor 11 [Source:HGNC Symbol;Acc:HGNC:4216]
ENSG00000168944	-1.16825	3.15219e-34	CEP120	centrosomal protein 120 [Source:HGNC Symbol;Acc:HGNC:26690]
ENSG00000198919	-1.16974	1.73399e-18	DZIP3	DAZ interacting zinc finger protein 3 [Source:HGNC Symbol;Acc:HGNC:30938]
ENSG00000270179	-1.17064	0.00473566	AP002840.2	novel transcript
ENSG00000116793	-1.17188	2.58654e-15	PHTF1	putative homeodomain transcription factor 1 [Source:HGNC Symbol;Acc:HGNC:8939]
ENSG00000003400	-1.17219	4.70373e-21	CASP10	caspase 10 [Source:HGNC Symbol;Acc:HGNC:1500]
ENSG00000019485	-1.17464	1.26019e-18	PRDM11	PR/SET domain 11 [Source:HGNC Symbol;Acc:HGNC:13996]
ENSG00000214293	-1.17483	2.02438e-12	APTR	Alu-mediated CDKN1A/p21 transcriptional regulator [Source:HGNC Symbol;Acc:HGNC:44173]
ENSG00000141569	-1.17527	5.12435e-19	TRIM65	tripartite motif containing 65 [Source:HGNC Symbol;Acc:HGNC:27316]
ENSG00000136720	-1.17531	4.56055e-43	HS6ST1	heparan sulfate 6-O-sulfotransferase 1 [Source:HGNC Symbol;Acc:HGNC:5201]
ENSG00000167536	-1.17598	8.28925e-08	DHRS13	dehydrogenase/reductase 13 [Source:HGNC Symbol;Acc:HGNC:28326]
ENSG00000171444	-1.17604	9.99417e-80	MCC	MCC regulator of WNT signaling pathway [Source:HGNC Symbol;Acc:HGNC:6935]
ENSG00000109436	-1.17651	1.87911e-52	TBC1D9	TBC1 domain family member 9 [Source:HGNC Symbol;Acc:HGNC:21710]
ENSG00000163053	-1.17728	2.11525e-19	SLC16A14	solute carrier family 16 member 14 [Source:HGNC Symbol;Acc:HGNC:26417]
ENSG00000119326	-1.17752	1.77389e-40	CTNNAL1	catenin alpha like 1 [Source:HGNC Symbol;Acc:HGNC:2512]
ENSG00000166153	-1.17771	0.00305457	DEPDC4	DEP domain containing 4 [Source:HGNC Symbol;Acc:HGNC:22952]
ENSG00000177990	-1.17856	0.00432298	DPY19L2	dpy-19 like 2 [Source:HGNC Symbol;Acc:HGNC:19414]
ENSG00000136305	-1.18002	7.35539e-05	CIDEB	cell death inducing DFFA like effector b [Source:HGNC Symbol;Acc:HGNC:1977]
ENSG00000099957	-1.18057	0.00473475	P2RX6	purinergic receptor P2X 6 [Source:HGNC Symbol;Acc:HGNC:8538]
ENSG00000147155	-1.18149	2.89935e-26	EBP	EBP cholestenol delta-isomerase [Source:HGNC Symbol;Acc:HGNC:3133]
ENSG00000135365	-1.18257	5.67208e-28	PHF21A	PHD finger protein 21A [Source:HGNC Symbol;Acc:HGNC:24156]
ENSG00000071246	-1.18356	0.00126542	VASH1	vasohibin 1 [Source:HGNC Symbol;Acc:HGNC:19964]
ENSG00000121691	-1.18378	3.05113e-45	CAT	catalase [Source:HGNC Symbol;Acc:HGNC:1516]
ENSG00000009413	-1.18526	4.00833e-41	REV3L	REV3 like, DNA directed polymerase zeta catalytic subunit [Source:HGNC Symbol;Acc:HGNC:9968]
ENSG00000227533	-1.18536	0.00897927	SLC2A1-AS1	SLC2A1 antisense RNA 1 [Source:HGNC Symbol;Acc:HGNC:44187]
ENSG00000160050	-1.18592	0.000147116	CCDC28B	coiled-coil domain containing 28B [Source:HGNC Symbol;Acc:HGNC:28163]
ENSG00000142065	-1.18602	4.35323e-09	ZFP14	ZFP14 zinc finger protein [Source:HGNC Symbol;Acc:HGNC:29312]
ENSG00000249042	-1.18742	2.66163e-15	AC008771.1	novel transcript
ENSG00000154642	-1.18878	1.90481e-48	C21orf91	chromosome 21 open reading frame 91 [Source:HGNC Symbol;Acc:HGNC:16459]
ENSG00000279348	-1.18936	1.02742e-18	AC012513.3	TEC
ENSG00000174564	-1.19068	1.60397e-81	IL20RB	interleukin 20 receptor subunit beta [Source:HGNC Symbol;Acc:HGNC:6004]
ENSG00000279069	-1.19083	0.0044475	AC015813.5	novel transcript
ENSG00000132563	-1.19122	0.00882436	REEP2	receptor accessory protein 2 [Source:HGNC Symbol;Acc:HGNC:17975]
ENSG00000263740	-1.19201	0.000373065	RN7SL4P	RNA, 7SL, cytoplasmic 4, pseudogene [Source:HGNC Symbol;Acc:HGNC:10039]
ENSG00000006025	-1.19308	3.06635e-10	OSBPL7	oxysterol binding protein like 7 [Source:HGNC Symbol;Acc:HGNC:16387]
ENSG00000139291	-1.19332	3.96342e-36	TMEM19	transmembrane protein 19 [Source:HGNC Symbol;Acc:HGNC:25605]
ENSG00000210144	-1.19387	0.00279989	MT-TY	mitochondrially encoded tRNA-Tyr (UAU/C) [Source:HGNC Symbol;Acc:HGNC:7502]
ENSG00000196408	-1.19389	0.00456289	NOXO1	NADPH oxidase organizer 1 [Source:HGNC Symbol;Acc:HGNC:19404]
ENSG00000179094	-1.19454	3.41177e-60	PER1	period circadian regulator 1 [Source:HGNC Symbol;Acc:HGNC:8845]
ENSG00000234390	-1.19576	0.00437493	USP27X-AS1	USP27X antisense RNA 1 (head to head) [Source:HGNC Symbol;Acc:HGNC:27249]
ENSG00000044459	-1.19662	1.90852e-18	CNTLN	centlein [Source:HGNC Symbol;Acc:HGNC:23432]
ENSG00000255529	-1.1969	1.05656e-37	POLR2M	RNA polymerase II subunit M [Source:HGNC Symbol;Acc:HGNC:14862]
ENSG00000124006	-1.19748	1.34194e-18	OBSL1	obscurin like cytoskeletal adaptor 1 [Source:HGNC Symbol;Acc:HGNC:29092]
ENSG00000164904	-1.19753	7.52413e-77	ALDH7A1	aldehyde dehydrogenase 7 family member A1 [Source:HGNC Symbol;Acc:HGNC:877]
ENSG00000237840	-1.19808	0.00543748	FAM21FP	family with sequence similarity 21 member F, pseudogene [Source:HGNC Symbol;Acc:HGNC:45011]
ENSG00000184083	-1.19823	8.71331e-10	FAM120C	family with sequence similarity 120C [Source:HGNC Symbol;Acc:HGNC:16949]
ENSG00000173267	-1.1986	8.88838e-24	SNCG	synuclein gamma [Source:HGNC Symbol;Acc:HGNC:11141]
ENSG00000104228	-1.19891	9.03654e-53	TRIM35	tripartite motif containing 35 [Source:HGNC Symbol;Acc:HGNC:16285]
ENSG00000146938	-1.19908	0.000505335	NLGN4X	neuroligin 4 X-linked [Source:HGNC Symbol;Acc:HGNC:14287]
ENSG00000198554	-1.19944	4.51171e-35	WDHD1	WD repeat and HMG-box DNA binding protein 1 [Source:HGNC Symbol;Acc:HGNC:23170]
ENSG00000101230	-1.19963	2.04694e-05	ISM1	isthmin 1 [Source:HGNC Symbol;Acc:HGNC:16213]
ENSG00000088305	-1.20154	6.02426e-06	DNMT3B	DNA methyltransferase 3 beta [Source:HGNC Symbol;Acc:HGNC:2979]
ENSG00000107105	-1.20302	1.21791e-30	ELAVL2	ELAV like RNA binding protein 2 [Source:HGNC Symbol;Acc:HGNC:3313]
ENSG00000180447	-1.20402	4.38459e-73	GAS1	growth arrest specific 1 [Source:HGNC Symbol;Acc:HGNC:4165]
ENSG00000078725	-1.20454	9.56136e-10	BRINP1	BMP/retinoic acid inducible neural specific 1 [Source:HGNC Symbol;Acc:HGNC:2687]
ENSG00000287126	-1.20557	0.000370795	AC108488.3	novel transcript
ENSG00000287625	-1.20583	0.000583152	AC022210.1	novel transcript
ENSG00000231113	-1.2066	0.00545264	AL035587.1	novel transcript
ENSG00000112297	-1.20733	1.05129e-88	CRYBG1	crystallin beta-gamma domain containing 1 [Source:HGNC Symbol;Acc:HGNC:356]
ENSG00000274173	-1.20897	1.65024e-18	AL035661.1	novel transcript
ENSG00000280120	-1.20987	0.00534388	AC073857.1	novel transcript
ENSG00000141298	-1.2099	2.63405e-27	SSH2	slingshot protein phosphatase 2 [Source:HGNC Symbol;Acc:HGNC:30580]
ENSG00000107882	-1.20997	6.71061e-35	SUFU	SUFU negative regulator of hedgehog signaling [Source:HGNC Symbol;Acc:HGNC:16466]
ENSG00000144893	-1.21095	0.00594362	MED12L	mediator complex subunit 12L [Source:HGNC Symbol;Acc:HGNC:16050]
ENSG00000123933	-1.21095	4.80126e-58	MXD4	MAX dimerization protein 4 [Source:HGNC Symbol;Acc:HGNC:13906]
ENSG00000287692	-1.21186	6.22658e-07	AC053545.1	novel transcript
ENSG00000170271	-1.21326	9.21747e-25	FAXDC2	fatty acid hydroxylase domain containing 2 [Source:HGNC Symbol;Acc:HGNC:1334]
ENSG00000227540	-1.215	6.58254e-06	DNAJC9-AS1	DNAJC9 antisense RNA 1 [Source:NCBI gene (formerly Entrezgene);Acc:414245]
ENSG00000102349	-1.21695	0.0015705	KLF8	Kruppel like factor 8 [Source:HGNC Symbol;Acc:HGNC:6351]
ENSG00000204682	-1.21704	2.76855e-07	MIR1915HG	MIR1915 host gene [Source:HGNC Symbol;Acc:HGNC:31448]
ENSG00000038210	-1.21755	1.52157e-57	PI4K2B	phosphatidylinositol 4-kinase type 2 beta [Source:HGNC Symbol;Acc:HGNC:18215]
ENSG00000109182	-1.21761	0.00850233	CWH43	cell wall biogenesis 43 C-terminal homolog [Source:HGNC Symbol;Acc:HGNC:26133]
ENSG00000204789	-1.21776	2.48101e-16	ZNF204P	zinc finger protein 204, pseudogene [Source:HGNC Symbol;Acc:HGNC:12995]
ENSG00000270362	-1.21883	3.4861e-08	HMGN3-AS1	HMGN3 antisense RNA 1 [Source:HGNC Symbol;Acc:HGNC:48984]
ENSG00000174236	-1.21929	0.00248981	REP15	RAB15 effector protein [Source:HGNC Symbol;Acc:HGNC:33748]
ENSG00000132541	-1.21954	6.64149e-21	RIDA	reactive intermediate imine deaminase A homolog [Source:HGNC Symbol;Acc:HGNC:16897]
ENSG00000165072	-1.21992	1.25676e-06	MAMDC2	MAM domain containing 2 [Source:HGNC Symbol;Acc:HGNC:23673]
ENSG00000167741	-1.22229	5.04558e-05	GGT6	gamma-glutamyltransferase 6 [Source:HGNC Symbol;Acc:HGNC:26891]
ENSG00000016082	-1.22296	1.36092e-05	ISL1	ISL LIM homeobox 1 [Source:HGNC Symbol;Acc:HGNC:6132]
ENSG00000136040	-1.22297	8.69731e-07	PLXNC1	plexin C1 [Source:HGNC Symbol;Acc:HGNC:9106]
ENSG00000206073	-1.22437	8.80468e-21	SERPINB4	serpin family B member 4 [Source:HGNC Symbol;Acc:HGNC:10570]
ENSG00000104447	-1.22528	9.53491e-27	TRPS1	transcriptional repressor GATA binding 1 [Source:HGNC Symbol;Acc:HGNC:12340]
ENSG00000157429	-1.2253	7.449e-06	ZNF19	zinc finger protein 19 [Source:HGNC Symbol;Acc:HGNC:12981]
ENSG00000083097	-1.22538	1.08202e-46	DOP1A	DOP1 leucine zipper like protein A [Source:HGNC Symbol;Acc:HGNC:21194]
ENSG00000158806	-1.2254	0.000737627	NPM2	nucleophosmin/nucleoplasmin 2 [Source:HGNC Symbol;Acc:HGNC:7930]
ENSG00000206535	-1.22571	0.00105769	LNP1	leukemia NUP98 fusion partner 1 [Source:HGNC Symbol;Acc:HGNC:28014]
ENSG00000170836	-1.22708	1.31137e-22	PPM1D	protein phosphatase, Mg2+/Mn2+ dependent 1D [Source:HGNC Symbol;Acc:HGNC:9277]
ENSG00000260101	-1.22975	0.00313431	AC008074.2	novel transcript
ENSG00000274070	-1.23194	7.68368e-16	CASTOR2	cytosolic arginine sensor for mTORC1 subunit 2 [Source:HGNC Symbol;Acc:HGNC:37073]
ENSG00000138796	-1.23283	1.18624e-58	HADH	hydroxyacyl-CoA dehydrogenase [Source:HGNC Symbol;Acc:HGNC:4799]
ENSG00000108439	-1.23344	1.32458e-39	PNPO	pyridoxamine 5'-phosphate oxidase [Source:HGNC Symbol;Acc:HGNC:30260]
ENSG00000214756	-1.23372	2.7331e-06	CSKMT	citrate synthase lysine methyltransferase [Source:HGNC Symbol;Acc:HGNC:33113]
ENSG00000181192	-1.23436	8.72749e-23	DHTKD1	dehydrogenase E1 and transketolase domain containing 1 [Source:HGNC Symbol;Acc:HGNC:23537]
ENSG00000166106	-1.23444	8.76667e-05	ADAMTS15	ADAM metallopeptidase with thrombospondin type 1 motif 15 [Source:HGNC Symbol;Acc:HGNC:16305]
ENSG00000165029	-1.23516	2.11822e-30	ABCA1	ATP binding cassette subfamily A member 1 [Source:HGNC Symbol;Acc:HGNC:29]
ENSG00000187908	-1.23912	0.00280522	DMBT1	deleted in malignant brain tumors 1 [Source:HGNC Symbol;Acc:HGNC:2926]
ENSG00000130592	-1.24091	0.000305878	LSP1	lymphocyte specific protein 1 [Source:HGNC Symbol;Acc:HGNC:6707]
ENSG00000140284	-1.24254	4.46153e-07	SLC27A2	solute carrier family 27 member 2 [Source:HGNC Symbol;Acc:HGNC:10996]
ENSG00000228801	-1.24341	3.93412e-07	AC064807.1	novel transcript
ENSG00000148218	-1.24342	5.08234e-32	ALAD	aminolevulinate dehydratase [Source:HGNC Symbol;Acc:HGNC:395]
ENSG00000197641	-1.2441	3.10457e-91	SERPINB13	serpin family B member 13 [Source:HGNC Symbol;Acc:HGNC:8944]
ENSG00000258376	-1.24422	0.000518417	AC004846.1	novel transcript, antisense to PAPLN
ENSG00000160285	-1.24425	5.51572e-33	LSS	lanosterol synthase [Source:HGNC Symbol;Acc:HGNC:6708]
ENSG00000186470	-1.2459	2.02805e-30	BTN3A2	butyrophilin subfamily 3 member A2 [Source:HGNC Symbol;Acc:HGNC:1139]
ENSG00000125863	-1.2463	5.07234e-31	MKKS	McKusick-Kaufman syndrome [Source:HGNC Symbol;Acc:HGNC:7108]
ENSG00000108176	-1.2467	5.13642e-05	DNAJC12	DnaJ heat shock protein family (Hsp40) member C12 [Source:HGNC Symbol;Acc:HGNC:28908]
ENSG00000124615	-1.24673	1.76157e-31	MOCS1	molybdenum cofactor synthesis 1 [Source:HGNC Symbol;Acc:HGNC:7190]
ENSG00000161642	-1.24706	3.49518e-57	ZNF385A	zinc finger protein 385A [Source:HGNC Symbol;Acc:HGNC:17521]
ENSG00000145675	-1.24734	2.60748e-86	PIK3R1	phosphoinositide-3-kinase regulatory subunit 1 [Source:HGNC Symbol;Acc:HGNC:8979]
ENSG00000183621	-1.24748	3.57558e-07	ZNF438	zinc finger protein 438 [Source:HGNC Symbol;Acc:HGNC:21029]
ENSG00000140323	-1.24848	1.51136e-05	DISP2	dispatched RND transporter family member 2 [Source:HGNC Symbol;Acc:HGNC:19712]
ENSG00000227036	-1.24879	3.52141e-38	LINC00511	long intergenic non-protein coding RNA 511 [Source:HGNC Symbol;Acc:HGNC:43564]
ENSG00000146021	-1.25089	4.66714e-11	KLHL3	kelch like family member 3 [Source:HGNC Symbol;Acc:HGNC:6354]
ENSG00000163531	-1.25127	1.12245e-14	NFASC	neurofascin [Source:HGNC Symbol;Acc:HGNC:29866]
ENSG00000130844	-1.25196	2.75986e-19	ZNF331	zinc finger protein 331 [Source:HGNC Symbol;Acc:HGNC:15489]
ENSG00000152782	-1.25294	8.94014e-23	PANK1	pantothenate kinase 1 [Source:HGNC Symbol;Acc:HGNC:8598]
ENSG00000110080	-1.25376	2.59856e-16	ST3GAL4	ST3 beta-galactoside alpha-2,3-sialyltransferase 4 [Source:HGNC Symbol;Acc:HGNC:10864]
ENSG00000219481	-1.25378	2.3529e-32	NBPF1	NBPF member 1 [Source:HGNC Symbol;Acc:HGNC:26088]
ENSG00000114166	-1.25432	1.05854e-27	KAT2B	lysine acetyltransferase 2B [Source:HGNC Symbol;Acc:HGNC:8638]
ENSG00000091128	-1.25444	0.00086036	LAMB4	laminin subunit beta 4 [Source:HGNC Symbol;Acc:HGNC:6491]
ENSG00000164294	-1.2546	1.61725e-48	GPX8	glutathione peroxidase 8 (putative) [Source:HGNC Symbol;Acc:HGNC:33100]
ENSG00000170917	-1.2547	2.14812e-09	NUDT6	nudix hydrolase 6 [Source:HGNC Symbol;Acc:HGNC:8053]
ENSG00000247271	-1.2555	1.67846e-14	ZBED5-AS1	ZBED5 antisense RNA 1 [Source:HGNC Symbol;Acc:HGNC:48646]
ENSG00000268895	-1.25584	0.000147361	A1BG-AS1	A1BG antisense RNA 1 [Source:HGNC Symbol;Acc:HGNC:37133]
ENSG00000174684	-1.25684	3.8884e-18	B4GAT1	beta-1,4-glucuronyltransferase 1 [Source:HGNC Symbol;Acc:HGNC:15685]
ENSG00000109670	-1.25726	1.89055e-61	FBXW7	F-box and WD repeat domain containing 7 [Source:HGNC Symbol;Acc:HGNC:16712]
ENSG00000100147	-1.25733	3.95789e-07	CCDC134	coiled-coil domain containing 134 [Source:HGNC Symbol;Acc:HGNC:26185]
ENSG00000128881	-1.25779	2.66378e-37	TTBK2	tau tubulin kinase 2 [Source:HGNC Symbol;Acc:HGNC:19141]
ENSG00000286707	-1.25832	0.00861575	AC010896.1	novel transcript
ENSG00000245848	-1.26029	5.15679e-24	CEBPA	CCAAT enhancer binding protein alpha [Source:HGNC Symbol;Acc:HGNC:1833]
ENSG00000247287	-1.26034	6.08438e-12	AL359220.1	novel transcript, antisense to PRKCH
ENSG00000133935	-1.26225	4.96528e-59	ERG28	ergosterol biosynthesis 28 homolog [Source:HGNC Symbol;Acc:HGNC:1187]
ENSG00000133119	-1.263	5.85234e-31	RFC3	replication factor C subunit 3 [Source:HGNC Symbol;Acc:HGNC:9971]
ENSG00000134986	-1.2633	5.42777e-49	NREP	neuronal regeneration related protein [Source:HGNC Symbol;Acc:HGNC:16834]
ENSG00000111728	-1.26477	0.000845294	ST8SIA1	ST8 alpha-N-acetyl-neuraminide alpha-2,8-sialyltransferase 1 [Source:HGNC Symbol;Acc:HGNC:10869]
ENSG00000138769	-1.265	2.76855e-07	CDKL2	cyclin dependent kinase like 2 [Source:HGNC Symbol;Acc:HGNC:1782]
ENSG00000267102	-1.26602	0.00438402	AC060766.1	RAB32, member RAS oncogene family (RAB32) pseudogene
ENSG00000184916	-1.26659	4.53285e-74	JAG2	jagged canonical Notch ligand 2 [Source:HGNC Symbol;Acc:HGNC:6189]
ENSG00000117155	-1.2669	2.10252e-51	SSX2IP	SSX family member 2 interacting protein [Source:HGNC Symbol;Acc:HGNC:16509]
ENSG00000228532	-1.26698	6.26674e-19	AC005000.1	small ubiquitin-like modifier 2 (SUMO2) pseudogene
ENSG00000168658	-1.26811	0.00261024	VWA3B	von Willebrand factor A domain containing 3B [Source:HGNC Symbol;Acc:HGNC:28385]
ENSG00000096092	-1.26898	2.50039e-44	TMEM14A	transmembrane protein 14A [Source:HGNC Symbol;Acc:HGNC:21076]
ENSG00000261556	-1.26932	0.000698855	SMG1P7	SMG1 pseudogene 7 [Source:HGNC Symbol;Acc:HGNC:49864]
ENSG00000088543	-1.26992	3.18812e-08	C3orf18	chromosome 3 open reading frame 18 [Source:HGNC Symbol;Acc:HGNC:24837]
ENSG00000140807	-1.27008	0.00102815	NKD1	NKD inhibitor of WNT signaling pathway 1 [Source:HGNC Symbol;Acc:HGNC:17045]
ENSG00000197594	-1.27011	0.00572973	ENPP1	ectonucleotide pyrophosphatase/phosphodiesterase 1 [Source:HGNC Symbol;Acc:HGNC:3356]
ENSG00000197124	-1.27045	4.15336e-06	ZNF682	zinc finger protein 682 [Source:HGNC Symbol;Acc:HGNC:28857]
ENSG00000030419	-1.27275	2.23797e-46	IKZF2	IKAROS family zinc finger 2 [Source:HGNC Symbol;Acc:HGNC:13177]
ENSG00000135324	-1.27286	2.52309e-06	MRAP2	melanocortin 2 receptor accessory protein 2 [Source:HGNC Symbol;Acc:HGNC:21232]
ENSG00000163734	-1.27321	0.000643392	CXCL3	C-X-C motif chemokine ligand 3 [Source:HGNC Symbol;Acc:HGNC:4604]
ENSG00000249279	-1.27412	1.32728e-15	LINC02057	long intergenic non-protein coding RNA 2057 [Source:HGNC Symbol;Acc:HGNC:52900]
ENSG00000196872	-1.27465	3.39095e-23	CRACDL	CRACD like [Source:HGNC Symbol;Acc:HGNC:33454]
ENSG00000135838	-1.27486	6.28578e-25	NPL	N-acetylneuraminate pyruvate lyase [Source:HGNC Symbol;Acc:HGNC:16781]
ENSG00000140463	-1.27607	1.87771e-21	BBS4	Bardet-Biedl syndrome 4 [Source:HGNC Symbol;Acc:HGNC:969]
ENSG00000065029	-1.27632	2.68634e-22	ZNF76	zinc finger protein 76 [Source:HGNC Symbol;Acc:HGNC:13149]
ENSG00000136161	-1.27805	6.19017e-23	RCBTB2	RCC1 and BTB domain containing protein 2 [Source:HGNC Symbol;Acc:HGNC:1914]
ENSG00000081026	-1.27816	1.30407e-34	MAGI3	membrane associated guanylate kinase, WW and PDZ domain containing 3 [Source:HGNC Symbol;Acc:HGNC:29647]
ENSG00000196118	-1.28145	0.000922366	CCDC189	coiled-coil domain containing 189 [Source:HGNC Symbol;Acc:HGNC:28078]
ENSG00000196502	-1.28276	2.22864e-14	SULT1A1	sulfotransferase family 1A member 1 [Source:HGNC Symbol;Acc:HGNC:11453]
ENSG00000011201	-1.28312	2.24834e-25	ANOS1	anosmin 1 [Source:HGNC Symbol;Acc:HGNC:6211]
ENSG00000104549	-1.28376	2.49437e-88	SQLE	squalene epoxidase [Source:HGNC Symbol;Acc:HGNC:11279]
ENSG00000079616	-1.28445	1.6958e-37	KIF22	kinesin family member 22 [Source:HGNC Symbol;Acc:HGNC:6391]
ENSG00000076003	-1.2847	5.47722e-48	MCM6	minichromosome maintenance complex component 6 [Source:HGNC Symbol;Acc:HGNC:6949]
ENSG00000155465	-1.28498	1.71939e-06	SLC7A7	solute carrier family 7 member 7 [Source:HGNC Symbol;Acc:HGNC:11065]
ENSG00000280594	-1.28518	0.00371183	BTG3-AS1	BTG3 antisense RNA 1 [Source:HGNC Symbol;Acc:HGNC:53145]
ENSG00000197375	-1.28524	1.00098e-52	SLC22A5	solute carrier family 22 member 5 [Source:HGNC Symbol;Acc:HGNC:10969]
ENSG00000235257	-1.28688	7.00273e-13	ITGA9-AS1	ITGA9 antisense RNA 1 [Source:HGNC Symbol;Acc:HGNC:49668]
ENSG00000116885	-1.28836	5.04782e-09	OSCP1	organic solute carrier partner 1 [Source:HGNC Symbol;Acc:HGNC:29971]
ENSG00000143971	-1.28894	1.45891e-42	ETAA1	ETAA1 activator of ATR kinase [Source:HGNC Symbol;Acc:HGNC:24648]
ENSG00000187624	-1.28969	7.40513e-09	C17orf97	chromosome 17 open reading frame 97 [Source:HGNC Symbol;Acc:HGNC:33800]
ENSG00000250722	-1.29134	3.0404e-06	SELENOP	selenoprotein P [Source:HGNC Symbol;Acc:HGNC:10751]
ENSG00000082458	-1.29217	2.48988e-27	DLG3	discs large MAGUK scaffold protein 3 [Source:HGNC Symbol;Acc:HGNC:2902]
ENSG00000088756	-1.29235	2.9249e-18	ARHGAP28	Rho GTPase activating protein 28 [Source:HGNC Symbol;Acc:HGNC:25509]
ENSG00000175764	-1.29563	3.80116e-25	TTLL11	tubulin tyrosine ligase like 11 [Source:HGNC Symbol;Acc:HGNC:18113]
ENSG00000116299	-1.29595	1.60745e-05	ELAPOR1	endosome-lysosome associated apoptosis and autophagy regulator 1 [Source:HGNC Symbol;Acc:HGNC:29618]
ENSG00000092068	-1.29784	1.42645e-38	SLC7A8	solute carrier family 7 member 8 [Source:HGNC Symbol;Acc:HGNC:11066]
ENSG00000285933	-1.29786	7.34828e-05	AP003498.2	novel transcript
ENSG00000138182	-1.29985	1.76218e-47	KIF20B	kinesin family member 20B [Source:HGNC Symbol;Acc:HGNC:7212]
ENSG00000138193	-1.30028	5.13731e-07	PLCE1	phospholipase C epsilon 1 [Source:HGNC Symbol;Acc:HGNC:17175]
ENSG00000188227	-1.3013	3.87376e-19	ZNF793	zinc finger protein 793 [Source:HGNC Symbol;Acc:HGNC:33115]
ENSG00000267710	-1.3014	0.000654695	EDDM13	epididymal protein 13 [Source:HGNC Symbol;Acc:HGNC:53168]
ENSG00000100100	-1.30192	5.26174e-47	PIK3IP1	phosphoinositide-3-kinase interacting protein 1 [Source:HGNC Symbol;Acc:HGNC:24942]
ENSG00000166147	-1.30437	9.58786e-28	FBN1	fibrillin 1 [Source:HGNC Symbol;Acc:HGNC:3603]
ENSG00000102271	-1.30461	1.71068e-52	KLHL4	kelch like family member 4 [Source:HGNC Symbol;Acc:HGNC:6355]
ENSG00000118707	-1.30548	1.13339e-29	TGIF2	TGFB induced factor homeobox 2 [Source:HGNC Symbol;Acc:HGNC:15764]
ENSG00000100297	-1.30623	6.00849e-36	MCM5	minichromosome maintenance complex component 5 [Source:HGNC Symbol;Acc:HGNC:6948]
ENSG00000128284	-1.30713	0.000260196	APOL3	apolipoprotein L3 [Source:HGNC Symbol;Acc:HGNC:14868]
ENSG00000159228	-1.30719	5.59129e-78	CBR1	carbonyl reductase 1 [Source:HGNC Symbol;Acc:HGNC:1548]
ENSG00000146233	-1.3077	7.03897e-15	CYP39A1	cytochrome P450 family 39 subfamily A member 1 [Source:HGNC Symbol;Acc:HGNC:17449]
ENSG00000162999	-1.3082	3.96155e-05	DUSP19	dual specificity phosphatase 19 [Source:HGNC Symbol;Acc:HGNC:18894]
ENSG00000167508	-1.31203	1.13227e-61	MVD	mevalonate diphosphate decarboxylase [Source:HGNC Symbol;Acc:HGNC:7529]
ENSG00000237945	-1.31228	5.33419e-36	LINC00649	long intergenic non-protein coding RNA 649 [Source:HGNC Symbol;Acc:HGNC:44305]
ENSG00000163032	-1.31295	3.65857e-25	VSNL1	visinin like 1 [Source:HGNC Symbol;Acc:HGNC:12722]
ENSG00000077312	-1.31461	6.77768e-38	SNRPA	small nuclear ribonucleoprotein polypeptide A [Source:HGNC Symbol;Acc:HGNC:11151]
ENSG00000156475	-1.31461	2.75226e-20	PPP2R2B	protein phosphatase 2 regulatory subunit Bbeta [Source:HGNC Symbol;Acc:HGNC:9305]
ENSG00000135679	-1.31487	2.78037e-77	MDM2	MDM2 proto-oncogene [Source:HGNC Symbol;Acc:HGNC:6973]
ENSG00000171345	-1.31751	2.04437e-98	KRT19	keratin 19 [Source:HGNC Symbol;Acc:HGNC:6436]
ENSG00000104738	-1.31762	4.15269e-74	MCM4	minichromosome maintenance complex component 4 [Source:HGNC Symbol;Acc:HGNC:6947]
ENSG00000280832	-1.31942	5.59584e-08	GSEC	G-quadruplex forming sequence containing lncRNA [Source:HGNC Symbol;Acc:HGNC:48645]
ENSG00000242193	-1.31999	2.04108e-06	CRYZL2P	crystallin zeta like 2, pseudogene [Source:HGNC Symbol;Acc:HGNC:52164]
ENSG00000112514	-1.32039	7.12407e-08	CUTA	cutA divalent cation tolerance homolog [Source:HGNC Symbol;Acc:HGNC:21101]
ENSG00000277586	-1.32126	3.58978e-44	NEFL	neurofilament light [Source:HGNC Symbol;Acc:HGNC:7739]
ENSG00000143867	-1.32139	4.2174e-15	OSR1	odd-skipped related transcription factor 1 [Source:HGNC Symbol;Acc:HGNC:8111]
ENSG00000174791	-1.32191	2.05073e-55	RIN1	Ras and Rab interactor 1 [Source:HGNC Symbol;Acc:HGNC:18749]
ENSG00000185305	-1.32221	5.09424e-51	ARL15	ADP ribosylation factor like GTPase 15 [Source:HGNC Symbol;Acc:HGNC:25945]
ENSG00000276449	-1.32429	0.00437315	AC004076.2	novel transcript
ENSG00000132881	-1.32491	1.488e-08	CPLANE2	ciliogenesis and planar polarity effector 2 [Source:HGNC Symbol;Acc:HGNC:28127]
ENSG00000224511	-1.32532	1.51585e-08	LINC00365	long intergenic non-protein coding RNA 365 [Source:HGNC Symbol;Acc:HGNC:42687]
ENSG00000130829	-1.32551	1.39733e-05	DUSP9	dual specificity phosphatase 9 [Source:HGNC Symbol;Acc:HGNC:3076]
ENSG00000145949	-1.326	0.000665114	MYLK4	myosin light chain kinase family member 4 [Source:HGNC Symbol;Acc:HGNC:27972]
ENSG00000077684	-1.3263	1.30677e-31	JADE1	jade family PHD finger 1 [Source:HGNC Symbol;Acc:HGNC:30027]
ENSG00000113161	-1.32731	8.44083e-109	HMGCR	3-hydroxy-3-methylglutaryl-CoA reductase [Source:HGNC Symbol;Acc:HGNC:5006]
ENSG00000277639	-1.32792	0.000642489	AC007906.2	novel protein
ENSG00000197093	-1.32847	3.90893e-12	GAL3ST4	galactose-3-O-sulfotransferase 4 [Source:HGNC Symbol;Acc:HGNC:24145]
ENSG00000134463	-1.32913	8.50599e-08	ECHDC3	enoyl-CoA hydratase domain containing 3 [Source:HGNC Symbol;Acc:HGNC:23489]
ENSG00000139132	-1.3295	3.39873e-49	FGD4	FYVE, RhoGEF and PH domain containing 4 [Source:HGNC Symbol;Acc:HGNC:19125]
ENSG00000076258	-1.33149	1.59236e-12	FMO4	flavin containing dimethylaniline monoxygenase 4 [Source:HGNC Symbol;Acc:HGNC:3772]
ENSG00000000460	-1.33216	1.40992e-24	C1orf112	chromosome 1 open reading frame 112 [Source:HGNC Symbol;Acc:HGNC:25565]
ENSG00000160752	-1.33219	7.16339e-88	FDPS	farnesyl diphosphate synthase [Source:HGNC Symbol;Acc:HGNC:3631]
ENSG00000212916	-1.33229	4.06943e-06	MAP10	microtubule associated protein 10 [Source:HGNC Symbol;Acc:HGNC:29265]
ENSG00000168016	-1.3324	1.10747e-19	TRANK1	tetratricopeptide repeat and ankyrin repeat containing 1 [Source:HGNC Symbol;Acc:HGNC:29011]
ENSG00000102781	-1.33335	1.00261e-32	KATNAL1	katanin catalytic subunit A1 like 1 [Source:HGNC Symbol;Acc:HGNC:28361]
ENSG00000079257	-1.33747	6.15179e-10	LXN	latexin [Source:HGNC Symbol;Acc:HGNC:13347]
ENSG00000251867	-1.33759	0.000986323	AC009812.1	novel transcript, antisense to ZBTB10
ENSG00000251429	-1.33797	0.00438622	AIDAP2	AIDA pseudogene 2 [Source:HGNC Symbol;Acc:HGNC:54664]
ENSG00000151474	-1.33851	5.02638e-17	FRMD4A	FERM domain containing 4A [Source:HGNC Symbol;Acc:HGNC:25491]
ENSG00000101347	-1.33985	1.3003e-36	SAMHD1	SAM and HD domain containing deoxynucleoside triphosphate triphosphohydrolase 1 [Source:HGNC Symbol;Acc:HGNC:15925]
ENSG00000103852	-1.34246	1.23109e-35	TTC23	tetratricopeptide repeat domain 23 [Source:HGNC Symbol;Acc:HGNC:25730]
ENSG00000237522	-1.34292	0.0019414	NONOP2	non-POU domain containing, octamer-binding pseudogene 2 [Source:HGNC Symbol;Acc:HGNC:42032]
ENSG00000204536	-1.34476	4.58314e-07	CCHCR1	coiled-coil alpha-helical rod protein 1 [Source:HGNC Symbol;Acc:HGNC:13930]
ENSG00000110876	-1.34544	9.89756e-06	SELPLG	selectin P ligand [Source:HGNC Symbol;Acc:HGNC:10722]
ENSG00000156298	-1.3456	0.00222913	TSPAN7	tetraspanin 7 [Source:HGNC Symbol;Acc:HGNC:11854]
ENSG00000163472	-1.34657	8.39317e-36	TMEM79	transmembrane protein 79 [Source:HGNC Symbol;Acc:HGNC:28196]
ENSG00000176399	-1.34795	1.64082e-07	DMRTA1	DMRT like family A1 [Source:HGNC Symbol;Acc:HGNC:13826]
ENSG00000249816	-1.34868	1.17666e-15	LINC00964	long intergenic non-protein coding RNA 964 [Source:HGNC Symbol;Acc:HGNC:27226]
ENSG00000172006	-1.34911	1.271e-09	ZNF554	zinc finger protein 554 [Source:HGNC Symbol;Acc:HGNC:26629]
ENSG00000128656	-1.35168	1.40999e-09	CHN1	chimerin 1 [Source:HGNC Symbol;Acc:HGNC:1943]
ENSG00000182218	-1.35215	0.00036606	HHIPL1	HHIP like 1 [Source:HGNC Symbol;Acc:HGNC:19710]
ENSG00000087245	-1.35268	4.30038e-18	MMP2	matrix metallopeptidase 2 [Source:HGNC Symbol;Acc:HGNC:7166]
ENSG00000135378	-1.35381	8.65092e-90	PRRG4	proline rich and Gla domain 4 [Source:HGNC Symbol;Acc:HGNC:30799]
ENSG00000176153	-1.35436	1.26335e-08	GPX2	glutathione peroxidase 2 [Source:HGNC Symbol;Acc:HGNC:4554]
ENSG00000274349	-1.35737	1.00286e-18	ZNF658	zinc finger protein 658 [Source:HGNC Symbol;Acc:HGNC:25226]
ENSG00000138346	-1.35763	1.12538e-17	DNA2	DNA replication helicase/nuclease 2 [Source:HGNC Symbol;Acc:HGNC:2939]
ENSG00000132646	-1.35798	4.27064e-89	PCNA	proliferating cell nuclear antigen [Source:HGNC Symbol;Acc:HGNC:8729]
ENSG00000135899	-1.35895	8.07605e-44	SP110	SP110 nuclear body protein [Source:HGNC Symbol;Acc:HGNC:5401]
ENSG00000114251	-1.35954	0.00011134	WNT5A	Wnt family member 5A [Source:HGNC Symbol;Acc:HGNC:12784]
ENSG00000138172	-1.36034	0.00326429	CALHM2	calcium homeostasis modulator family member 2 [Source:HGNC Symbol;Acc:HGNC:23493]
ENSG00000166828	-1.36116	2.52959e-28	SCNN1G	sodium channel epithelial 1 subunit gamma [Source:HGNC Symbol;Acc:HGNC:10602]
ENSG00000173727	-1.36162	1.1771e-05	AP000769.1	Finkel-Biskis-Reilly murine sarcoma virus (FBR-MuSV) ubiquitously expressed (FAU) pseudogene
ENSG00000171295	-1.36169	4.69298e-38	ZNF440	zinc finger protein 440 [Source:HGNC Symbol;Acc:HGNC:20874]
ENSG00000128596	-1.36213	0.000348684	CCDC136	coiled-coil domain containing 136 [Source:HGNC Symbol;Acc:HGNC:22225]
ENSG00000131089	-1.36352	1.43193e-31	ARHGEF9	Cdc42 guanine nucleotide exchange factor 9 [Source:HGNC Symbol;Acc:HGNC:14561]
[truncated: 1,348 more rows]
