# Supplementary material for: Multiple roles for hypoxia inducible factor 1-alpha in airway epithelial cells during mucormycosis
Source: Nat Commun. 2024 Jun 20;15:5282. doi: 10.1038/s41467-024-49637-8 (PMC11190229; doi:10.1038/s41467-024-49637-8)
Supplement: Supplementary file 6 — Supplementary Data 3 [file 41467_2024_49637_MOESM6_ESM.xlsx]

## Sheet: Hour6_vs_Uninfected.de_genes.an
Supplementary Table 3. Differentially expressed host genes after 6 hours of infection (FDR <0.01, LFC >= |1.0|)
Values represent log (base 2) fold change of infection/ uninfected.
"Inf" indicates that no reads were detected in the uninfected samples but the FDR value criteria were met.
"-Inf" indicated that no reads were detected in the infected samples but the FDR value criteria were met.
Ensemble Gene ID #	LFC	FDR	Gene Symbol	Annotation Notes
ENSG00000273035	Inf	0.00855897	AC007684.2	novel transcript, sense intronic to MAP4K3
ENSG00000276488	Inf	0.00202043	AC008735.4	novel transcript, antisense to ZNF865
ENSG00000268873	Inf	0.00722649	AC022601.1	novel transcript, antisense to DTNA
ENSG00000276867	Inf	3.09796e-05	AC074050.4	novel transcript
ENSG00000267504	Inf	0.000380632	AC090236.2	novel transcript, sense intronic to NEDD4L
ENSG00000150594	Inf	0.000538709	ADRA2A	adrenoceptor alpha 2A [Source:HGNC Symbol;Acc:HGNC:281]
ENSG00000237716	Inf	0.00396099	AL136309.2	novel transcript
ENSG00000227076	Inf	0.00834779	AL158166.1	novel transcript
ENSG00000176134	Inf	0.0061619	AL445665.1	methylenetetrahydrofolate dehydrogenase (NADP+ dependent) 1-like (MTHFD1L) pseudogene
ENSG00000283480	Inf	0.00211694	AL512380.2	novel transcript, antisense to SOX4
ENSG00000249007	Inf	0.000426177	AL691482.3	novel transcript
ENSG00000206878	Inf	0.00187404	AL713899.1
ENSG00000184906	Inf	0.000874874	AMYH02020865.1	methylenetetrahydrofolate dehydrogenase (NADP+ dependent) 1 like pseudogene [Source:NCBI gene (formerly Entrezgene);Acc:101929583]
ENSG00000256443	Inf	0.000560588	AP003559.1	novel transcript
ENSG00000161798	Inf	0.00388125	AQP5	aquaporin 5 [Source:HGNC Symbol;Acc:HGNC:638]
ENSG00000224388	Inf	0.00544912	BACE2-IT1	BACE2 intronic transcript 1 [Source:HGNC Symbol;Acc:HGNC:16024]
ENSG00000177692	Inf	1.88376e-10	DNAJC28	DnaJ heat shock protein family (Hsp40) member C28 [Source:HGNC Symbol;Acc:HGNC:1297]
ENSG00000140274	Inf	0.00136238	DUOXA2	dual oxidase maturation factor 2 [Source:HGNC Symbol;Acc:HGNC:32698]
ENSG00000268041	Inf	0.00067539	ERFL	ETS repressor factor like [Source:HGNC Symbol;Acc:HGNC:53894]
ENSG00000143630	Inf	0.000397582	HCN3	hyperpolarization activated cyclic nucleotide gated potassium channel 3 [Source:HGNC Symbol;Acc:HGNC:19183]
ENSG00000283122	Inf	6.88512e-05	HYMAI	hydatidiform mole associated and imprinted [Source:HGNC Symbol;Acc:HGNC:5326]
ENSG00000116014	Inf	0.000138861	KISS1R	KISS1 receptor [Source:HGNC Symbol;Acc:HGNC:4510]
ENSG00000203786	Inf	4.02736e-31	KPRP	keratinocyte proline rich protein [Source:HGNC Symbol;Acc:HGNC:31823]
ENSG00000212724	Inf	7.12181e-05	KRTAP2-3	keratin associated protein 2-3 [Source:HGNC Symbol;Acc:HGNC:18906]
ENSG00000204792	Inf	4.00877e-05	LINC01291	long intergenic non-protein coding RNA 1291 [Source:HGNC Symbol;Acc:HGNC:50358]
ENSG00000273415	Inf	6.3709e-06	LINC02725	long intergenic non-protein coding RNA 2725 [Source:HGNC Symbol;Acc:HGNC:54242]
ENSG00000266315	Inf	0.00612864	MIR4668	microRNA 4668 [Source:HGNC Symbol;Acc:HGNC:41545]
ENSG00000204174	Inf	0.00817108	NPY4R	neuropeptide Y receptor Y4 [Source:HGNC Symbol;Acc:HGNC:9329]
ENSG00000239948	Inf	7.22695e-06	RN7SL368P	RNA, 7SL, cytoplasmic 368, pseudogene [Source:HGNC Symbol;Acc:HGNC:46384]
ENSG00000276700	Inf	0.000148566	RNA5-8SN4	RNA, 5.8S ribosomal N4 [Source:HGNC Symbol;Acc:HGNC:53529]
ENSG00000252130	Inf	0.00525459	RNU6-1045P	RNA, U6 small nuclear 1045, pseudogene [Source:HGNC Symbol;Acc:HGNC:48008]
ENSG00000125508	Inf	0.00436239	SRMS	src-related kinase lacking C-terminal regulatory tyrosine and N-terminal myristylation sites [Source:HGNC Symbol;Acc:HGNC:11298]
ENSG00000215127	Inf	0.00104714	SYT14P1	synaptotagmin 14 pseudogene 1 [Source:HGNC Symbol;Acc:HGNC:33429]
ENSG00000188396	Inf	0.00312895	TCTEX1D4	Tctex1 domain containing 4 [Source:HGNC Symbol;Acc:HGNC:32315]
ENSG00000149506	Inf	3.6564e-07	ZP1	zona pellucida glycoprotein 1 [Source:HGNC Symbol;Acc:HGNC:13187]
ENSG00000117594	7.09252	7.33638e-18	HSD11B1	hydroxysteroid 11-beta dehydrogenase 1 [Source:HGNC Symbol;Acc:HGNC:5208]
ENSG00000059804	6.49001	0	SLC2A3	solute carrier family 2 member 3 [Source:HGNC Symbol;Acc:HGNC:11007]
ENSG00000169509	6.46245	0	CRCT1	cysteine rich C-terminal 1 [Source:HGNC Symbol;Acc:HGNC:29875]
ENSG00000205922	6.38259	1.95544e-11	ONECUT3	one cut homeobox 3 [Source:HGNC Symbol;Acc:HGNC:13399]
ENSG00000151651	6.029	0	ADAM8	ADAM metallopeptidase domain 8 [Source:HGNC Symbol;Acc:HGNC:215]
ENSG00000167772	5.93842	0	ANGPTL4	angiopoietin like 4 [Source:HGNC Symbol;Acc:HGNC:16039]
ENSG00000258667	5.93365	6.72928e-197	HIF1A-AS3	HIF1A antisense RNA 3 [Source:HGNC Symbol;Acc:HGNC:54284]
ENSG00000279803	5.9277	4.74559e-08	AC009090.5	TEC
ENSG00000165507	5.79049	0	DEPP1	DEPP1 autophagy regulator [Source:HGNC Symbol;Acc:HGNC:23355]
ENSG00000182175	5.70095	1.84353e-73	RGMA	repulsive guidance molecule BMP co-receptor a [Source:HGNC Symbol;Acc:HGNC:30308]
ENSG00000169248	5.65938	0	CXCL11	C-X-C motif chemokine ligand 11 [Source:HGNC Symbol;Acc:HGNC:10638]
ENSG00000134594	5.59773	1.70365e-38	RAB33A	RAB33A, member RAS oncogene family [Source:HGNC Symbol;Acc:HGNC:9773]
ENSG00000136244	5.40363	1.21456e-10	IL6	interleukin 6 [Source:HGNC Symbol;Acc:HGNC:6018]
ENSG00000131016	5.36682	0	AKAP12	A-kinase anchoring protein 12 [Source:HGNC Symbol;Acc:HGNC:370]
ENSG00000154451	5.16734	1.33559e-27	GBP5	guanylate binding protein 5 [Source:HGNC Symbol;Acc:HGNC:19895]
ENSG00000188089	5.12868	1.65671e-115	PLA2G4E	phospholipase A2 group IVE [Source:HGNC Symbol;Acc:HGNC:24791]
ENSG00000213958	5.08656	8.25107e-05	KRT18P29	keratin 18 pseudogene 29 [Source:HGNC Symbol;Acc:HGNC:33398]
ENSG00000136352	5.04152	5.77872e-14	NKX2-1	NK2 homeobox 1 [Source:HGNC Symbol;Acc:HGNC:11825]
ENSG00000180730	5.03776	0.000103804	SHISA2	shisa family member 2 [Source:HGNC Symbol;Acc:HGNC:20366]
ENSG00000269970	5.01541	0.000300752	AL162424.1	novel transcript, sense intronic to PTGS1
ENSG00000166920	5.01036	7.09864e-185	C15orf48	chromosome 15 open reading frame 48 [Source:HGNC Symbol;Acc:HGNC:29898]
ENSG00000156282	5.00926	4.69237e-27	CLDN17	claudin 17 [Source:HGNC Symbol;Acc:HGNC:2038]
ENSG00000125895	4.98975	1.33221e-34	TMEM74B	transmembrane protein 74B [Source:HGNC Symbol;Acc:HGNC:15893]
ENSG00000126262	4.98914	5.9575e-08	FFAR2	free fatty acid receptor 2 [Source:HGNC Symbol;Acc:HGNC:4501]
ENSG00000255100	4.9819	6.6701e-08	AP003119.2	novel transcript
ENSG00000255120	4.96916	0.000182738	OVOL1-AS1	OVOL1 antisense RNA 1 [Source:HGNC Symbol;Acc:HGNC:49319]
ENSG00000270120	4.96366	0.000205182	AC007728.3	novel transcript
ENSG00000261553	4.95804	2.07431e-50	AL137782.1	novel transcript
ENSG00000105143	4.93863	0.000435619	SLC1A6	solute carrier family 1 member 6 [Source:HGNC Symbol;Acc:HGNC:10944]
ENSG00000241684	4.90677	6.97675e-08	ADAMTS9-AS2	ADAMTS9 antisense RNA 2 [Source:HGNC Symbol;Acc:HGNC:42435]
ENSG00000230432	4.8885	0.000402744	AC114803.1	novel transcript
ENSG00000171246	4.797	1.75112e-14	NPTX1	neuronal pentraxin 1 [Source:HGNC Symbol;Acc:HGNC:7952]
ENSG00000114790	4.79619	0.000401857	ARHGEF26	Rho guanine nucleotide exchange factor 26 [Source:HGNC Symbol;Acc:HGNC:24490]
ENSG00000201176	4.77966	0.00075933	RNU6-853P	RNA, U6 small nuclear 853, pseudogene [Source:HGNC Symbol;Acc:HGNC:47816]
ENSG00000007306	4.75948	5.44636e-07	CEACAM7	CEA cell adhesion molecule 7 [Source:HGNC Symbol;Acc:HGNC:1819]
ENSG00000279065	4.72387	3.6459e-06	AL138688.1	TEC
ENSG00000157570	4.71225	1.17942e-32	TSPAN18	tetraspanin 18 [Source:HGNC Symbol;Acc:HGNC:20660]
ENSG00000163898	4.70768	7.40521e-192	LIPH	lipase H [Source:HGNC Symbol;Acc:HGNC:18483]
ENSG00000172201	4.70045	0.00133699	ID4	inhibitor of DNA binding 4, HLH protein [Source:HGNC Symbol;Acc:HGNC:5363]
ENSG00000141505	4.68908	0.00195966	ASGR1	asialoglycoprotein receptor 1 [Source:HGNC Symbol;Acc:HGNC:742]
ENSG00000177628	4.66313	1.25143e-10	GBA	glucosylceramidase beta [Source:HGNC Symbol;Acc:HGNC:4177]
ENSG00000232679	4.63887	0.00122004	LINC01705	long intergenic non-protein coding RNA 1705 [Source:HGNC Symbol;Acc:HGNC:52493]
ENSG00000269919	4.6229	2.60309e-06	AL022067.1	novel transcript, sense intronic to PRDM1
ENSG00000199038	4.60298	3.77332e-06	MIR210	microRNA 210 [Source:HGNC Symbol;Acc:HGNC:31587]
ENSG00000259094	4.60135	0.00195966	AC013457.1	novel transcript, antisense to MARCO
ENSG00000159263	4.59523	4.77666e-06	SIM2	SIM bHLH transcription factor 2 [Source:HGNC Symbol;Acc:HGNC:10883]
ENSG00000285106	4.57958	4.88099e-20	AC016831.6	novel transcript
ENSG00000103089	4.56648	4.31307e-23	FA2H	fatty acid 2-hydroxylase [Source:HGNC Symbol;Acc:HGNC:21197]
ENSG00000160013	4.5635	0.00449026	PTGIR	prostaglandin I2 receptor [Source:HGNC Symbol;Acc:HGNC:9602]
ENSG00000251985	4.556	0.00259927	RNU6-1161P	RNA, U6 small nuclear 1161, pseudogene [Source:HGNC Symbol;Acc:HGNC:48124]
ENSG00000280143	4.55316	2.99928e-12	AP000892.4	novel transcript
ENSG00000251728	4.53979	7.25216e-06	Y_RNA	Y RNA [Source:RFAM;Acc:RF00019]
ENSG00000135477	4.50386	9.79506e-06	KRT87P	keratin 87 pseudogene [Source:HGNC Symbol;Acc:HGNC:30198]
ENSG00000189143	4.50155	0	CLDN4	claudin 4 [Source:HGNC Symbol;Acc:HGNC:2046]
ENSG00000204060	4.49184	0.00511267	FOXO6	forkhead box O6 [Source:HGNC Symbol;Acc:HGNC:24814]
ENSG00000241280	4.47578	0.00275605	AC106712.1	novel transcript
ENSG00000100628	4.46588	1.12835e-11	ASB2	ankyrin repeat and SOCS box containing 2 [Source:HGNC Symbol;Acc:HGNC:16012]
ENSG00000277117	4.46422	5.27489e-14	FP565260.3	ICOS ligand [Source:NCBI gene (formerly Entrezgene);Acc:102723996]
ENSG00000241475	4.41891	0.00457221	AL160408.4	novel transcript
ENSG00000131737	4.41737	1.55845e-54	KRT34	keratin 34 [Source:HGNC Symbol;Acc:HGNC:6452]
ENSG00000234883	4.40013	0.00503557	MIR155HG	MIR155 host gene [Source:HGNC Symbol;Acc:HGNC:35460]
ENSG00000265539	4.39247	0.00509379	MIR3164	microRNA 3164 [Source:HGNC Symbol;Acc:HGNC:38288]
ENSG00000159516	4.36653	5.11339e-34	SPRR2G	small proline rich protein 2G [Source:HGNC Symbol;Acc:HGNC:11267]
ENSG00000269954	4.35811	0.00915142	AC022239.1	novel transcript, antisense to BLK
ENSG00000136869	4.35474	1.57618e-295	TLR4	toll like receptor 4 [Source:HGNC Symbol;Acc:HGNC:11850]
ENSG00000129437	4.35093	2.17403e-22	KLK14	kallikrein related peptidase 14 [Source:HGNC Symbol;Acc:HGNC:6362]
ENSG00000174502	4.33695	7.22714e-12	SLC26A9	solute carrier family 26 member 9 [Source:HGNC Symbol;Acc:HGNC:14469]
ENSG00000178404	4.31702	0.00655314	CEP295NL	CEP295 N-terminal like [Source:HGNC Symbol;Acc:HGNC:44659]
ENSG00000164056	4.26365	1.23843e-141	SPRY1	sprouty RTK signaling antagonist 1 [Source:HGNC Symbol;Acc:HGNC:11269]
ENSG00000283283	4.24917	1.0255e-27	AC013268.4	novel pseudogene, similar to zonadhesin (Zan)
ENSG00000274276	4.2373	1.91077e-13	CBSL	cystathionine beta-synthase like [Source:HGNC Symbol;Acc:HGNC:51829]
ENSG00000163216	4.13887	0	SPRR2D	small proline rich protein 2D [Source:HGNC Symbol;Acc:HGNC:11264]
ENSG00000262663	4.12698	0.000251324	AC087222.1	novel transcript, sense intronic TBCD
ENSG00000273174	4.125	5.68021e-14	AC108673.2	novel transcript, antisense to RAB43
ENSG00000137727	4.1084	1.7753e-05	ARHGAP20	Rho GTPase activating protein 20 [Source:HGNC Symbol;Acc:HGNC:18357]
ENSG00000287175	4.09306	1.70737e-07	AL513303.1	novel transcript
ENSG00000130775	4.06	9.96703e-205	THEMIS2	thymocyte selection associated family member 2 [Source:HGNC Symbol;Acc:HGNC:16839]
ENSG00000207607	4.05726	0.000455166	MIR200A	microRNA 200a [Source:HGNC Symbol;Acc:HGNC:31578]
ENSG00000226380	4.05047	9.61133e-15	AC016831.1	novel transcript
ENSG00000184254	4.04768	0	ALDH1A3	aldehyde dehydrogenase 1 family member A3 [Source:HGNC Symbol;Acc:HGNC:409]
ENSG00000138316	4.01422	7.82031e-11	ADAMTS14	ADAM metallopeptidase with thrombospondin type 1 motif 14 [Source:HGNC Symbol;Acc:HGNC:14899]
ENSG00000205426	3.99236	0	KRT81	keratin 81 [Source:HGNC Symbol;Acc:HGNC:6458]
ENSG00000164484	3.99114	1.21176e-34	TMEM200A	transmembrane protein 200A [Source:HGNC Symbol;Acc:HGNC:21075]
ENSG00000170442	3.96691	9.47014e-73	KRT86	keratin 86 [Source:HGNC Symbol;Acc:HGNC:6463]
ENSG00000156966	3.96565	2.24478e-09	B3GNT7	UDP-GlcNAc:betaGal beta-1,3-N-acetylglucosaminyltransferase 7 [Source:HGNC Symbol;Acc:HGNC:18811]
ENSG00000280434	3.9608	2.36249e-11	AL031595.3	novel transcript, sense overlapping PARVB
ENSG00000276107	3.95853	3.56624e-35	AC037198.1	novel transcript, sense intronic to THBS1
ENSG00000187260	3.94441	6.75451e-09	WDR86	WD repeat domain 86 [Source:HGNC Symbol;Acc:HGNC:28020]
ENSG00000185966	3.93227	1.49922e-06	LCE3E	late cornified envelope 3E [Source:HGNC Symbol;Acc:HGNC:29463]
ENSG00000134531	3.90562	0	EMP1	epithelial membrane protein 1 [Source:HGNC Symbol;Acc:HGNC:3333]
ENSG00000236242	3.88898	2.89687e-08	MYO16-AS1	MYO16 antisense RNA 1 [Source:HGNC Symbol;Acc:HGNC:39913]
ENSG00000011422	3.88843	0	PLAUR	plasminogen activator, urokinase receptor [Source:HGNC Symbol;Acc:HGNC:9053]
ENSG00000199400	3.87926	0.00147162	RNY4P19	RNY4 pseudogene 19 [Source:HGNC Symbol;Acc:HGNC:34069]
ENSG00000283167	3.87475	6.13299e-21	AC140479.6	novel pseudogene, similar to zonadhesin (Zan)
ENSG00000146192	3.86747	1.05589e-10	FGD2	FYVE, RhoGEF and PH domain containing 2 [Source:HGNC Symbol;Acc:HGNC:3664]
ENSG00000156413	3.85381	1.54511e-29	FUT6	fucosyltransferase 6 [Source:HGNC Symbol;Acc:HGNC:4017]
ENSG00000122254	3.83984	2.07791e-37	HS3ST2	heparan sulfate-glucosamine 3-sulfotransferase 2 [Source:HGNC Symbol;Acc:HGNC:5195]
ENSG00000170454	3.8366	0	KRT75	keratin 75 [Source:HGNC Symbol;Acc:HGNC:24431]
ENSG00000249992	3.83526	4.14656e-94	TMEM158	transmembrane protein 158 (gene/pseudogene) [Source:HGNC Symbol;Acc:HGNC:30293]
ENSG00000137766	3.82592	0.00249693	UNC13C	unc-13 homolog C [Source:HGNC Symbol;Acc:HGNC:23149]
ENSG00000088002	3.82431	4.27414e-285	SULT2B1	sulfotransferase family 2B member 1 [Source:HGNC Symbol;Acc:HGNC:11459]
ENSG00000178372	3.81661	1.29027e-29	CALML5	calmodulin like 5 [Source:HGNC Symbol;Acc:HGNC:18180]
ENSG00000232872	3.81416	0.00310654	CTAGE3P	CTAGE family member 3, pseudogene [Source:HGNC Symbol;Acc:HGNC:24348]
ENSG00000183018	3.80354	1.91034e-30	SPNS2	sphingolipid transporter 2 [Source:HGNC Symbol;Acc:HGNC:26992]
ENSG00000100311	3.78728	4.64771e-186	PDGFB	platelet derived growth factor subunit B [Source:HGNC Symbol;Acc:HGNC:8800]
ENSG00000207611	3.76855	0.00274617	MIR149	microRNA 149 [Source:HGNC Symbol;Acc:HGNC:31536]
ENSG00000153162	3.75725	3.30201e-13	BMP6	bone morphogenetic protein 6 [Source:HGNC Symbol;Acc:HGNC:1073]
ENSG00000129682	3.75718	1.16337e-36	FGF13	fibroblast growth factor 13 [Source:HGNC Symbol;Acc:HGNC:3670]
ENSG00000116285	3.75224	0	ERRFI1	ERBB receptor feedback inhibitor 1 [Source:HGNC Symbol;Acc:HGNC:18185]
ENSG00000229035	3.75058	8.66394e-09	SPRR2C	small proline rich protein 2C (pseudogene) [Source:HGNC Symbol;Acc:HGNC:11263]
ENSG00000169245	3.74987	8.84243e-132	CXCL10	C-X-C motif chemokine ligand 10 [Source:HGNC Symbol;Acc:HGNC:10637]
ENSG00000105388	3.74953	1.59055e-38	CEACAM5	CEA cell adhesion molecule 5 [Source:HGNC Symbol;Acc:HGNC:1817]
ENSG00000134363	3.72573	0	FST	follistatin [Source:HGNC Symbol;Acc:HGNC:3971]
ENSG00000279162	3.72061	0.00396206	AC141586.5	tec
ENSG00000140379	3.71778	3.74835e-20	BCL2A1	BCL2 related protein A1 [Source:HGNC Symbol;Acc:HGNC:991]
ENSG00000232504	3.71245	1.08934e-07	ST3GAL5-AS1	ST3GAL5 antisense RNA 1 (head to head) [Source:HGNC Symbol;Acc:HGNC:51129]
ENSG00000125531	3.6983	0.000335156	FNDC11	fibronectin type III domain containing 11 [Source:HGNC Symbol;Acc:HGNC:28764]
ENSG00000259207	3.68846	4.01091e-44	ITGB3	integrin subunit beta 3 [Source:HGNC Symbol;Acc:HGNC:6156]
ENSG00000196684	3.67612	6.8346e-20	HSH2D	hematopoietic SH2 domain containing [Source:HGNC Symbol;Acc:HGNC:24920]
ENSG00000278949	3.67034	0.000379924	AC127070.4	novel transcript
ENSG00000172818	3.63973	4.59907e-163	OVOL1	ovo like transcriptional repressor 1 [Source:HGNC Symbol;Acc:HGNC:8525]
ENSG00000186352	3.6345	5.17309e-250	ANKRD37	ankyrin repeat domain 37 [Source:HGNC Symbol;Acc:HGNC:29593]
ENSG00000163638	3.63323	8.02602e-27	ADAMTS9	ADAM metallopeptidase with thrombospondin type 1 motif 9 [Source:HGNC Symbol;Acc:HGNC:13202]
ENSG00000171124	3.63199	1.77412e-106	FUT3	fucosyltransferase 3 (Lewis blood group) [Source:HGNC Symbol;Acc:HGNC:4014]
ENSG00000166507	3.61825	0.000279925	NDST2	N-deacetylase and N-sulfotransferase 2 [Source:HGNC Symbol;Acc:HGNC:7681]
ENSG00000160200	3.61298	3.46023e-22	CBS	cystathionine beta-synthase [Source:HGNC Symbol;Acc:HGNC:1550]
ENSG00000203785	3.60611	7.33041e-192	SPRR2E	small proline rich protein 2E [Source:HGNC Symbol;Acc:HGNC:11265]
ENSG00000136688	3.59894	1.19645e-176	IL36G	interleukin 36 gamma [Source:HGNC Symbol;Acc:HGNC:15741]
ENSG00000249328	3.59648	3.25386e-06	AC036214.1	novel transcript
ENSG00000124772	3.59415	0.00783352	CPNE5	copine 5 [Source:HGNC Symbol;Acc:HGNC:2318]
ENSG00000203635	3.58848	1.31966e-11	AC144450.1	novel transcript
ENSG00000228446	3.57491	1.01205e-06	ANKRD49P1	ANKRD49 pseudogene 1 [Source:HGNC Symbol;Acc:HGNC:54619]
ENSG00000185022	3.57363	6.01619e-228	MAFF	MAF bZIP transcription factor F [Source:HGNC Symbol;Acc:HGNC:6780]
ENSG00000260091	3.57055	0.00809278	AC093752.3	novel transcript
ENSG00000131037	3.55975	1.30333e-252	EPS8L1	EPS8 like 1 [Source:HGNC Symbol;Acc:HGNC:21295]
ENSG00000168350	3.55699	0.000614473	DEGS2	delta 4-desaturase, sphingolipid 2 [Source:HGNC Symbol;Acc:HGNC:20113]
ENSG00000187187	3.54671	7.59803e-05	ZNF546	zinc finger protein 546 [Source:HGNC Symbol;Acc:HGNC:28671]
ENSG00000228613	3.54489	2.33352e-07	AC141930.1	novel transcript
ENSG00000185710	3.54291	0.000833614	SMG1P4	SMG1 pseudogene 4 [Source:HGNC Symbol;Acc:HGNC:49861]
ENSG00000264175	3.53213	1.45028e-05	MIR3189	microRNA 3189 [Source:HGNC Symbol;Acc:HGNC:38307]
ENSG00000277945	3.52757	1.56755e-09	AC107308.1	novel transcript, sense intronic to HMGA2
ENSG00000064270	3.52654	3.42986e-196	ATP2C2	ATPase secretory pathway Ca2+ transporting 2 [Source:HGNC Symbol;Acc:HGNC:29103]
ENSG00000100170	3.52157	4.73465e-26	SLC5A1	solute carrier family 5 member 1 [Source:HGNC Symbol;Acc:HGNC:11036]
ENSG00000153093	3.5043	9.01939e-05	ACOXL	acyl-CoA oxidase like [Source:HGNC Symbol;Acc:HGNC:25621]
ENSG00000280064	3.49822	0.00254583	AC130304.1	novel transcript
ENSG00000280269	3.49602	0.00129097	AP000577.2	TEC
ENSG00000241749	3.49552	5.84262e-07	RPSAP52	ribosomal protein SA pseudogene 52 [Source:HGNC Symbol;Acc:HGNC:35752]
ENSG00000003137	3.4926	4.62182e-142	CYP26B1	cytochrome P450 family 26 subfamily B member 1 [Source:HGNC Symbol;Acc:HGNC:20581]
ENSG00000167767	3.49249	0	KRT80	keratin 80 [Source:HGNC Symbol;Acc:HGNC:27056]
ENSG00000267682	3.48453	0.00178018	AC016590.2	novel transcript, sense intronic to HKR1
ENSG00000181652	3.48188	6.28645e-07	ATG9B	autophagy related 9B [Source:HGNC Symbol;Acc:HGNC:21899]
ENSG00000111674	3.4571	2.90675e-191	ENO2	enolase 2 [Source:HGNC Symbol;Acc:HGNC:3353]
ENSG00000207554	3.45626	0.00163111	MIR647	microRNA 647 [Source:HGNC Symbol;Acc:HGNC:32903]
ENSG00000227946	3.44584	4.23985e-05	AC007383.1	novel transcript
ENSG00000232082	3.44241	1.14873e-12	RPS6KA2-IT1	RPS6KA2 intronic transcript 1 [Source:HGNC Symbol;Acc:HGNC:41378]
ENSG00000137331	3.43283	0.00170061	IER3	immediate early response 3 [Source:HGNC Symbol;Acc:HGNC:5392]
ENSG00000280407	3.41194	0.000213289	AC132872.4	TEC
ENSG00000270956	3.40104	1.23788e-10	AC009948.2	novel transcript, antisense to TTN
ENSG00000137801	3.39365	0	THBS1	thrombospondin 1 [Source:HGNC Symbol;Acc:HGNC:11785]
ENSG00000145283	3.38946	1.23639e-29	SLC10A6	solute carrier family 10 member 6 [Source:HGNC Symbol;Acc:HGNC:30603]
ENSG00000172005	3.38212	2.32695e-11	MAL	mal, T cell differentiation protein [Source:HGNC Symbol;Acc:HGNC:6817]
ENSG00000261040	3.37566	0	WFDC21P	WAP four-disulfide core domain 21, pseudogene [Source:HGNC Symbol;Acc:HGNC:50357]
ENSG00000278621	3.36846	0.00276658	AC037198.2	novel transcript, antisense to THBS1
ENSG00000233785	3.36469	0.00363307	AC131011.1	novel transcript
ENSG00000172478	3.34595	7.22834e-71	MAB21L4	mab-21 like 4 [Source:HGNC Symbol;Acc:HGNC:26216]
ENSG00000279092	3.34413	1.93995e-23	AC025678.3	TEC
ENSG00000283286	3.34328	0.000511665	AC093277.1	novel transcript
ENSG00000145147	3.32287	4.2928e-57	SLIT2	slit guidance ligand 2 [Source:HGNC Symbol;Acc:HGNC:11086]
ENSG00000176845	3.31729	1.29151e-67	METRNL	meteorin like, glial cell differentiation regulator [Source:HGNC Symbol;Acc:HGNC:27584]
ENSG00000204175	3.31723	3.93251e-35	GPRIN2	G protein regulated inducer of neurite outgrowth 2 [Source:HGNC Symbol;Acc:HGNC:23730]
ENSG00000266498	3.31284	0.00433449	AC055811.3	novel transcript
ENSG00000237977	3.31193	6.75666e-11	EIF4HP2	eukaryotic translation initiation factor 4H pseudogene 2 [Source:HGNC Symbol;Acc:HGNC:49036]
ENSG00000127863	3.31152	4.22826e-45	TNFRSF19	TNF receptor superfamily member 19 [Source:HGNC Symbol;Acc:HGNC:11915]
ENSG00000112245	3.29299	2.44766e-32	PTP4A1	protein tyrosine phosphatase 4A1 [Source:HGNC Symbol;Acc:HGNC:9634]
ENSG00000254703	3.28465	4.2282e-34	SENCR	smooth muscle and endothelial cell enriched migration/differentiation-associated lncRNA [Source:HGNC Symbol;Acc:HGNC:44177]
ENSG00000253213	3.28386	3.09817e-05	USP12P1	USP12 pseudogene 1 [Source:HGNC Symbol;Acc:HGNC:12610]
ENSG00000236670	3.27518	0.00115427	KRT18P5	keratin 18 pseudogene 5 [Source:HGNC Symbol;Acc:HGNC:19259]
ENSG00000214049	3.27347	9.46757e-07	UCA1	urothelial cancer associated 1 [Source:HGNC Symbol;Acc:HGNC:37126]
ENSG00000189051	3.26849	2.30566e-07	RNF222	ring finger protein 222 [Source:HGNC Symbol;Acc:HGNC:34517]
ENSG00000237892	3.2663	1.44885e-30	KLF7-IT1	KLF7 intronic transcript 1 [Source:HGNC Symbol;Acc:HGNC:41355]
ENSG00000232334	3.26349	9.37988e-08	AL683842.1	novel pseudogene
ENSG00000138675	3.26259	1.21375e-146	FGF5	fibroblast growth factor 5 [Source:HGNC Symbol;Acc:HGNC:3683]
ENSG00000201208	3.25602	0.00599639	Y_RNA	Y RNA [Source:RFAM;Acc:RF00019]
ENSG00000124664	3.25209	1.78129e-21	SPDEF	SAM pointed domain containing ETS transcription factor [Source:HGNC Symbol;Acc:HGNC:17257]
ENSG00000285816	3.24526	2.1841e-09	AP000944.5	novel protein, POLA2-CDC42EP2 readthrough
ENSG00000188293	3.24406	5.31639e-22	IGFL1	IGF like family member 1 [Source:HGNC Symbol;Acc:HGNC:24093]
ENSG00000164171	3.24183	0	ITGA2	integrin subunit alpha 2 [Source:HGNC Symbol;Acc:HGNC:6137]
ENSG00000179348	3.23926	0.00507973	GATA2	GATA binding protein 2 [Source:HGNC Symbol;Acc:HGNC:4171]
ENSG00000187678	3.23303	2.89787e-35	SPRY4	sprouty RTK signaling antagonist 4 [Source:HGNC Symbol;Acc:HGNC:15533]
ENSG00000143847	3.22784	8.38615e-130	PPFIA4	PTPRF interacting protein alpha 4 [Source:HGNC Symbol;Acc:HGNC:9248]
ENSG00000241794	3.22446	0	SPRR2A	small proline rich protein 2A [Source:HGNC Symbol;Acc:HGNC:11261]
ENSG00000160145	3.2243	3.44382e-34	KALRN	kalirin RhoGEF kinase [Source:HGNC Symbol;Acc:HGNC:4814]
ENSG00000175832	3.22336	1.08695e-19	ETV4	ETS variant transcription factor 4 [Source:HGNC Symbol;Acc:HGNC:3493]
ENSG00000173698	3.22004	2.09508e-89	ADGRG2	adhesion G protein-coupled receptor G2 [Source:HGNC Symbol;Acc:HGNC:4516]
ENSG00000169436	3.21963	4.26821e-11	COL22A1	collagen type XXII alpha 1 chain [Source:HGNC Symbol;Acc:HGNC:22989]
ENSG00000225614	3.21738	2.22171e-08	ZNF469	zinc finger protein 469 [Source:HGNC Symbol;Acc:HGNC:23216]
ENSG00000175556	3.21656	0.00647744	LONRF3	LON peptidase N-terminal domain and ring finger 3 [Source:HGNC Symbol;Acc:HGNC:21152]
ENSG00000232536	3.21588	0.00620044	AL365436.2	novel transcript
ENSG00000267311	3.21083	3.44469e-08	AC007673.1	novel transcript, sense intronic to RAB27B
ENSG00000198108	3.20756	8.69466e-34	CHSY3	chondroitin sulfate synthase 3 [Source:HGNC Symbol;Acc:HGNC:24293]
ENSG00000162711	3.20684	1.35647e-40	NLRP3	NLR family pyrin domain containing 3 [Source:HGNC Symbol;Acc:HGNC:16400]
ENSG00000244274	3.1991	1.03796e-09	DBNDD2	dysbindin domain containing 2 [Source:HGNC Symbol;Acc:HGNC:15881]
ENSG00000138623	3.1831	1.07286e-143	SEMA7A	semaphorin 7A (John Milton Hagen blood group) [Source:HGNC Symbol;Acc:HGNC:10741]
ENSG00000151623	3.18153	5.37184e-46	NR3C2	nuclear receptor subfamily 3 group C member 2 [Source:HGNC Symbol;Acc:HGNC:7979]
ENSG00000175920	3.17351	0.000297374	DOK7	docking protein 7 [Source:HGNC Symbol;Acc:HGNC:26594]
ENSG00000116852	3.1731	1.2541e-34	KIF21B	kinesin family member 21B [Source:HGNC Symbol;Acc:HGNC:29442]
ENSG00000280285	3.17145	3.38728e-06	AC108215.1	TEC
ENSG00000116183	3.17045	1.2603e-61	PAPPA2	pappalysin 2 [Source:HGNC Symbol;Acc:HGNC:14615]
ENSG00000266897	3.16607	1.49305e-05	AC005546.1	novel transcript
ENSG00000197822	3.16	2.07635e-73	OCLN	occludin [Source:HGNC Symbol;Acc:HGNC:8104]
ENSG00000122733	3.15794	9.23724e-05	PHF24	PHD finger protein 24 [Source:HGNC Symbol;Acc:HGNC:29180]
ENSG00000137193	3.15708	0	PIM1	Pim-1 proto-oncogene, serine/threonine kinase [Source:HGNC Symbol;Acc:HGNC:8986]
ENSG00000188277	3.15363	4.88402e-26	C15orf62	chromosome 15 open reading frame 62 [Source:HGNC Symbol;Acc:HGNC:34489]
ENSG00000057657	3.13839	1.31522e-242	PRDM1	PR/SET domain 1 [Source:HGNC Symbol;Acc:HGNC:9346]
ENSG00000203709	3.13405	6.54519e-89	MIR29B2CHG	MIR29B2 and MIR29C host gene [Source:HGNC Symbol;Acc:HGNC:32018]
ENSG00000138678	3.13392	9.68919e-18	GPAT3	glycerol-3-phosphate acyltransferase 3 [Source:HGNC Symbol;Acc:HGNC:28157]
ENSG00000072832	3.12123	3.75967e-26	CRMP1	collapsin response mediator protein 1 [Source:HGNC Symbol;Acc:HGNC:2365]
ENSG00000079385	3.10978	2.85771e-27	CEACAM1	CEA cell adhesion molecule 1 [Source:HGNC Symbol;Acc:HGNC:1814]
ENSG00000287917	3.09448	1.43302e-05	AP000944.7	novel transcript, antisense to POLA2
ENSG00000176826	3.09106	2.99841e-225	FKBP9P1	FKBP prolyl isomerase 9 pseudogene 1 [Source:HGNC Symbol;Acc:HGNC:23568]
ENSG00000105877	3.08729	1.62015e-83	DNAH11	dynein axonemal heavy chain 11 [Source:HGNC Symbol;Acc:HGNC:2942]
ENSG00000279730	3.0866	0.00134197	KMT5AP1	KMT5A pseudogene 1 [Source:HGNC Symbol;Acc:HGNC:30088]
ENSG00000204128	3.08488	5.27791e-08	C2orf72	chromosome 2 open reading frame 72 [Source:HGNC Symbol;Acc:HGNC:27418]
ENSG00000139044	3.08024	2.3578e-247	B4GALNT3	beta-1,4-N-acetyl-galactosaminyltransferase 3 [Source:HGNC Symbol;Acc:HGNC:24137]
ENSG00000093134	3.07703	5.83416e-11	VNN3	vanin 3 [Source:HGNC Symbol;Acc:HGNC:16431]
ENSG00000101187	3.06696	1.14061e-97	SLCO4A1	solute carrier organic anion transporter family member 4A1 [Source:HGNC Symbol;Acc:HGNC:10953]
ENSG00000279744	3.06207	3.81354e-10	AC132938.6	TEC
ENSG00000215032	3.05806	4.9481e-05	GNL3LP1	G protein nucleolar 3 like pseudogene 1 [Source:HGNC Symbol;Acc:HGNC:25733]
ENSG00000153902	3.05478	0.000228532	LGI4	leucine rich repeat LGI family member 4 [Source:HGNC Symbol;Acc:HGNC:18712]
ENSG00000223542	3.05061	0.00292811	AL024497.1	novel transcript, antisense to EYA4
ENSG00000188766	3.04636	2.17965e-22	SPRED3	sprouty related EVH1 domain containing 3 [Source:HGNC Symbol;Acc:HGNC:31041]
ENSG00000136694	3.04026	8.05178e-06	IL36A	interleukin 36 alpha [Source:HGNC Symbol;Acc:HGNC:15562]
ENSG00000105427	3.03616	9.31467e-54	CNFN	cornifelin [Source:HGNC Symbol;Acc:HGNC:30183]
ENSG00000117525	3.03584	0	F3	coagulation factor III, tissue factor [Source:HGNC Symbol;Acc:HGNC:3541]
ENSG00000131196	3.02899	9.41416e-05	NFATC1	nuclear factor of activated T cells 1 [Source:HGNC Symbol;Acc:HGNC:7775]
ENSG00000267121	3.02179	4.81633e-27	AC008105.3	novel transcript, antisense to FMNL1
ENSG00000049192	3.01863	1.43406e-77	ADAMTS6	ADAM metallopeptidase with thrombospondin type 1 motif 6 [Source:HGNC Symbol;Acc:HGNC:222]
ENSG00000173805	3.01461	4.73704e-86	HAP1	huntingtin associated protein 1 [Source:HGNC Symbol;Acc:HGNC:4812]
ENSG00000283142	3.01295	2.62156e-06	AL049767.1	WAP four-disulfide core domain 15 family pseudogene
ENSG00000174945	2.99	0.00431605	AMZ1	archaelysin family metallopeptidase 1 [Source:HGNC Symbol;Acc:HGNC:22231]
ENSG00000184702	2.98732	9.89919e-05	SEPTIN5	septin 5 [Source:HGNC Symbol;Acc:HGNC:9164]
ENSG00000236039	2.9872	2.73186e-41	AC019117.1	novel transcript
ENSG00000135097	2.98569	0.00307435	MSI1	musashi RNA binding protein 1 [Source:HGNC Symbol;Acc:HGNC:7330]
ENSG00000166689	2.98017	5.66711e-248	PLEKHA7	pleckstrin homology domain containing A7 [Source:HGNC Symbol;Acc:HGNC:27049]
ENSG00000177181	2.97555	1.38196e-16	RIMKLA	ribosomal modification protein rimK like family member A [Source:HGNC Symbol;Acc:HGNC:28725]
ENSG00000243708	2.97476	0.00238708	PLA2G4B	phospholipase A2 group IVB [Source:HGNC Symbol;Acc:HGNC:9036]
ENSG00000156675	2.96874	0	RAB11FIP1	RAB11 family interacting protein 1 [Source:HGNC Symbol;Acc:HGNC:30265]
ENSG00000183742	2.96719	0	MACC1	MET transcriptional regulator MACC1 [Source:HGNC Symbol;Acc:HGNC:30215]
ENSG00000165617	2.96666	0.000262975	DACT1	dishevelled binding antagonist of beta catenin 1 [Source:HGNC Symbol;Acc:HGNC:17748]
ENSG00000225556	2.94034	0.000622015	C2CD4D	C2 calcium dependent domain containing 4D [Source:HGNC Symbol;Acc:HGNC:37210]
ENSG00000177614	2.92993	6.53514e-180	PGBD5	piggyBac transposable element derived 5 [Source:HGNC Symbol;Acc:HGNC:19405]
ENSG00000253944	2.9218	6.98484e-06	AC027117.2	novel transcript
ENSG00000176659	2.91643	1.91201e-69	C20orf197	chromosome 20 putative open reading frame 197 [Source:HGNC Symbol;Acc:HGNC:26601]
ENSG00000183309	2.91103	5.21089e-96	ZNF623	zinc finger protein 623 [Source:HGNC Symbol;Acc:HGNC:29084]
ENSG00000272788	2.90929	0.000160401	AP000864.1	novel transcript, sense intronic to SOGA2
ENSG00000215244	2.90494	0.000617972	LINC02649	long intergenic non-protein coding RNA 2649 [Source:HGNC Symbol;Acc:HGNC:54134]
ENSG00000166783	2.90439	2.6092e-26	MARF1	meiosis regulator and mRNA stability factor 1 [Source:HGNC Symbol;Acc:HGNC:29562]
ENSG00000207713	2.90155	0.00198789	MIR200C	microRNA 200c [Source:HGNC Symbol;Acc:HGNC:31580]
ENSG00000133985	2.89869	3.30487e-126	TTC9	tetratricopeptide repeat domain 9 [Source:HGNC Symbol;Acc:HGNC:20267]
ENSG00000203392	2.89851	1.91774e-11	AC105020.1	novel transcript, antisense to CSPG4
ENSG00000138166	2.89461	2.60963e-298	DUSP5	dual specificity phosphatase 5 [Source:HGNC Symbol;Acc:HGNC:3071]
ENSG00000136153	2.89196	0	LMO7	LIM domain 7 [Source:HGNC Symbol;Acc:HGNC:6646]
ENSG00000207973	2.89138	4.74559e-08	MIR589	microRNA 589 [Source:HGNC Symbol;Acc:HGNC:32845]
ENSG00000260774	2.89131	1.04432e-10	AC021087.3	novel transcript
ENSG00000268204	2.88817	0.00235445	AC008763.1	novel transcript, antisense to STXBP2
ENSG00000239419	2.88682	1.01451e-06	RN7SL535P	RNA, 7SL, cytoplasmic 535, pseudogene [Source:HGNC Symbol;Acc:HGNC:46551]
ENSG00000279901	2.88644	2.15842e-05	AC092117.2	tec
ENSG00000237330	2.88571	5.60471e-34	RNF223	ring finger protein 223 [Source:HGNC Symbol;Acc:HGNC:40020]
ENSG00000155966	2.86879	0.00210254	AFF2	AF4/FMR2 family member 2 [Source:HGNC Symbol;Acc:HGNC:3776]
ENSG00000282057	2.86732	6.37805e-13	AC092807.4	novel transcript
ENSG00000092295	2.86133	0	TGM1	transglutaminase 1 [Source:HGNC Symbol;Acc:HGNC:11777]
ENSG00000204463	2.86022	0.00371782	BAG6	BAG cochaperone 6 [Source:HGNC Symbol;Acc:HGNC:13919]
ENSG00000115525	2.85751	4.40994e-211	ST3GAL5	ST3 beta-galactoside alpha-2,3-sialyltransferase 5 [Source:HGNC Symbol;Acc:HGNC:10872]
ENSG00000157870	2.84217	3.72253e-11	PRXL2B	peroxiredoxin like 2B [Source:HGNC Symbol;Acc:HGNC:28390]
ENSG00000280152	2.84034	6.34173e-22	AC009078.3	TEC
ENSG00000112299	2.83759	1.30722e-07	VNN1	vanin 1 [Source:HGNC Symbol;Acc:HGNC:12705]
ENSG00000183691	2.83623	1.74232e-12	NOG	noggin [Source:HGNC Symbol;Acc:HGNC:7866]
ENSG00000137819	2.82739	2.66446e-30	PAQR5	progestin and adipoQ receptor family member 5 [Source:HGNC Symbol;Acc:HGNC:29645]
ENSG00000142224	2.82474	0.00381211	IL19	interleukin 19 [Source:HGNC Symbol;Acc:HGNC:5990]
ENSG00000082512	2.81401	1.64476e-59	TRAF5	TNF receptor associated factor 5 [Source:HGNC Symbol;Acc:HGNC:12035]
ENSG00000128383	2.80897	1.71e-16	APOBEC3A	apolipoprotein B mRNA editing enzyme catalytic subunit 3A [Source:HGNC Symbol;Acc:HGNC:17343]
ENSG00000170525	2.80877	0	PFKFB3	6-phosphofructo-2-kinase/fructose-2,6-biphosphatase 3 [Source:HGNC Symbol;Acc:HGNC:8874]
ENSG00000169035	2.80787	6.52688e-32	KLK7	kallikrein related peptidase 7 [Source:HGNC Symbol;Acc:HGNC:6368]
ENSG00000129451	2.80471	3.05088e-141	KLK10	kallikrein related peptidase 10 [Source:HGNC Symbol;Acc:HGNC:6358]
ENSG00000101188	2.80422	0.000607978	NTSR1	neurotensin receptor 1 [Source:HGNC Symbol;Acc:HGNC:8039]
ENSG00000101236	2.80323	9.19899e-259	RNF24	ring finger protein 24 [Source:HGNC Symbol;Acc:HGNC:13779]
ENSG00000226210	2.80207	3.86706e-18	WASH8P	WAS protein family homolog 8, pseudogene [Source:HGNC Symbol;Acc:HGNC:53913]
ENSG00000275888	2.8017	0.00158549	AC132872.3	novel transcript, antisense to CSNK1D
ENSG00000233828	2.80087	0.000993046	LINC01949	long intergenic non-protein coding RNA 1949 [Source:HGNC Symbol;Acc:HGNC:25650]
ENSG00000179399	2.79894	3.31748e-07	GPC5	glypican 5 [Source:HGNC Symbol;Acc:HGNC:4453]
ENSG00000170423	2.79597	4.24146e-67	KRT78	keratin 78 [Source:HGNC Symbol;Acc:HGNC:28926]
ENSG00000131634	2.78939	4.08695e-07	TMEM204	transmembrane protein 204 [Source:HGNC Symbol;Acc:HGNC:14158]
ENSG00000127249	2.78648	1.53429e-55	ATP13A4	ATPase 13A4 [Source:HGNC Symbol;Acc:HGNC:25422]
ENSG00000165171	2.78147	0.00067025	METTL27	methyltransferase like 27 [Source:HGNC Symbol;Acc:HGNC:19068]
ENSG00000204021	2.76717	1.2207e-10	LIPK	lipase family member K [Source:HGNC Symbol;Acc:HGNC:23444]
ENSG00000185666	2.76663	7.77568e-09	SYN3	synapsin III [Source:HGNC Symbol;Acc:HGNC:11496]
ENSG00000229512	2.76474	5.31e-24	AC068580.1	novel transcript
ENSG00000143882	2.76352	1.60548e-34	ATP6V1C2	ATPase H+ transporting V1 subunit C2 [Source:HGNC Symbol;Acc:HGNC:18264]
ENSG00000168454	2.7603	0.00740943	TXNDC2	thioredoxin domain containing 2 [Source:HGNC Symbol;Acc:HGNC:16470]
ENSG00000135605	2.76022	3.9771e-44	TEC	tec protein tyrosine kinase [Source:HGNC Symbol;Acc:HGNC:11719]
ENSG00000197632	2.75553	0	SERPINB2	serpin family B member 2 [Source:HGNC Symbol;Acc:HGNC:8584]
ENSG00000106034	2.75353	4.22906e-07	CPED1	cadherin like and PC-esterase domain containing 1 [Source:HGNC Symbol;Acc:HGNC:26159]
ENSG00000135074	2.75311	3.25647e-66	ADAM19	ADAM metallopeptidase domain 19 [Source:HGNC Symbol;Acc:HGNC:197]
ENSG00000162891	2.7505	0.00521712	IL20	interleukin 20 [Source:HGNC Symbol;Acc:HGNC:6002]
ENSG00000147872	2.75006	1.57254e-20	PLIN2	perilipin 2 [Source:HGNC Symbol;Acc:HGNC:248]
ENSG00000279144	2.74994	0.00420045	AC099667.1	TEC
ENSG00000183092	2.74673	4.99089e-05	BEGAIN	brain enriched guanylate kinase associated [Source:HGNC Symbol;Acc:HGNC:24163]
ENSG00000153551	2.74316	2.50786e-80	CMTM7	CKLF like MARVEL transmembrane domain containing 7 [Source:HGNC Symbol;Acc:HGNC:19178]
ENSG00000136695	2.7398	6.36676e-130	IL36RN	interleukin 36 receptor antagonist [Source:HGNC Symbol;Acc:HGNC:15561]
ENSG00000179546	2.73883	3.44599e-13	HTR1D	5-hydroxytryptamine receptor 1D [Source:HGNC Symbol;Acc:HGNC:5289]
ENSG00000164400	2.73446	0.00302428	CSF2	colony stimulating factor 2 [Source:HGNC Symbol;Acc:HGNC:2434]
ENSG00000169429	2.73129	2.43539e-65	CXCL8	C-X-C motif chemokine ligand 8 [Source:HGNC Symbol;Acc:HGNC:6025]
ENSG00000265907	2.72112	4.01735e-05	AP000919.1	novel transcript, antisense to LPIN2
ENSG00000164849	2.71569	1.26397e-12	GPR146	G protein-coupled receptor 146 [Source:HGNC Symbol;Acc:HGNC:21718]
ENSG00000234176	2.70449	0.00189196	HSPA8P1	heat shock protein family A (Hsp70) member 8 pseudogene 1 [Source:HGNC Symbol;Acc:HGNC:5245]
ENSG00000268670	2.70389	3.47585e-08	AC016586.1	novel transcript, sense intronic to ZBTB7A
ENSG00000020577	2.70241	0	SAMD4A	sterile alpha motif domain containing 4A [Source:HGNC Symbol;Acc:HGNC:23023]
ENSG00000185479	2.68427	0	KRT6B	keratin 6B [Source:HGNC Symbol;Acc:HGNC:6444]
ENSG00000201579	2.68093	0.000119683	RNU6-343P	RNA, U6 small nuclear 343, pseudogene [Source:HGNC Symbol;Acc:HGNC:47306]
ENSG00000198959	2.67796	3.87013e-159	TGM2	transglutaminase 2 [Source:HGNC Symbol;Acc:HGNC:11778]
ENSG00000099625	2.66976	7.737e-29	CBARP	CACN subunit beta associated regulatory protein [Source:HGNC Symbol;Acc:HGNC:28617]
ENSG00000103184	2.66919	0.0014412	SEC14L5	SEC14 like lipid binding 5 [Source:HGNC Symbol;Acc:HGNC:29032]
ENSG00000267882	2.66888	1.04644e-08	AL031666.2	novel transcript, antisense to ZMYND8
ENSG00000179168	2.66745	0.00359498	GGN	gametogenetin [Source:HGNC Symbol;Acc:HGNC:18869]
ENSG00000161638	2.66595	0	ITGA5	integrin subunit alpha 5 [Source:HGNC Symbol;Acc:HGNC:6141]
ENSG00000279801	2.65374	0.00063162	AC111170.4	TEC
ENSG00000283213	2.65288	0.00237057	AC130466.1	novel transcript
ENSG00000270640	2.64776	1.21612e-06	AC104695.3	novel transcript, sense intronic to FOSL2
ENSG00000147010	2.64619	2.23657e-220	SH3KBP1	SH3 domain containing kinase binding protein 1 [Source:HGNC Symbol;Acc:HGNC:13867]
ENSG00000119630	2.63718	6.68149e-215	PGF	placental growth factor [Source:HGNC Symbol;Acc:HGNC:8893]
ENSG00000123496	2.63402	1.0846e-18	IL13RA2	interleukin 13 receptor subunit alpha 2 [Source:HGNC Symbol;Acc:HGNC:5975]
ENSG00000275022	2.63347	0.00189399	MIR6753	microRNA 6753 [Source:HGNC Symbol;Acc:HGNC:50255]
ENSG00000109452	2.63013	5.80914e-248	INPP4B	inositol polyphosphate-4-phosphatase type II B [Source:HGNC Symbol;Acc:HGNC:6075]
ENSG00000274943	2.62717	1.32593e-06	AC079684.1	novel transcript, sense intronic to PPHLN1
ENSG00000104321	2.62713	6.28672e-05	TRPA1	transient receptor potential cation channel subfamily A member 1 [Source:HGNC Symbol;Acc:HGNC:497]
ENSG00000154734	2.62357	0	ADAMTS1	ADAM metallopeptidase with thrombospondin type 1 motif 1 [Source:HGNC Symbol;Acc:HGNC:217]
ENSG00000105825	2.62259	1.02173e-253	TFPI2	tissue factor pathway inhibitor 2 [Source:HGNC Symbol;Acc:HGNC:11761]
ENSG00000214814	2.61972	2.91944e-14	FER1L6	fer-1 like family member 6 [Source:HGNC Symbol;Acc:HGNC:28065]
ENSG00000159337	2.61925	0.00971279	PLA2G4D	phospholipase A2 group IVD [Source:HGNC Symbol;Acc:HGNC:30038]
ENSG00000104518	2.61422	0.000208883	GSDMD	gasdermin D [Source:HGNC Symbol;Acc:HGNC:25697]
ENSG00000148926	2.61109	0	ADM	adrenomedullin [Source:HGNC Symbol;Acc:HGNC:259]
ENSG00000228612	2.61076	1.23276e-09	HK2P1	hexokinase 2 pseudogene 1 [Source:HGNC Symbol;Acc:HGNC:4924]
ENSG00000151834	2.60906	0.00048454	GABRA2	gamma-aminobutyric acid type A receptor subunit alpha2 [Source:HGNC Symbol;Acc:HGNC:4076]
ENSG00000107968	2.6032	5.2079e-36	MAP3K8	mitogen-activated protein kinase kinase kinase 8 [Source:HGNC Symbol;Acc:HGNC:6860]
ENSG00000263968	2.60075	0.00026478	RN7SL381P	RNA, 7SL, cytoplasmic 381, pseudogene [Source:HGNC Symbol;Acc:HGNC:46397]
ENSG00000136404	2.59822	3.91417e-16	TM6SF1	transmembrane 6 superfamily member 1 [Source:HGNC Symbol;Acc:HGNC:11860]
ENSG00000019169	2.59808	3.60335e-05	MARCO	macrophage receptor with collagenous structure [Source:HGNC Symbol;Acc:HGNC:6895]
ENSG00000134107	2.59394	0	BHLHE40	basic helix-loop-helix family member e40 [Source:HGNC Symbol;Acc:HGNC:1046]
ENSG00000230002	2.59305	2.34644e-10	ALMS1-IT1	ALMS1 intronic transcript 1 [Source:HGNC Symbol;Acc:HGNC:41305]
ENSG00000283528	2.5929	1.07998e-07	TCAF2C	TRPM8 channel associated factor 2C [Source:HGNC Symbol;Acc:HGNC:53641]
ENSG00000118503	2.58122	2.05002e-289	TNFAIP3	TNF alpha induced protein 3 [Source:HGNC Symbol;Acc:HGNC:11896]
ENSG00000140937	2.57939	1.33345e-32	CDH11	cadherin 11 [Source:HGNC Symbol;Acc:HGNC:1750]
ENSG00000173221	2.57801	4.22773e-188	GLRX	glutaredoxin [Source:HGNC Symbol;Acc:HGNC:4330]
ENSG00000231047	2.57704	0.00114077	GCNT1P3	glucosaminyl (N-acetyl) transferase 1 pseudogene 3 [Source:HGNC Symbol;Acc:HGNC:37973]
ENSG00000105717	2.57238	0.00863189	PBX4	PBX homeobox 4 [Source:HGNC Symbol;Acc:HGNC:13403]
ENSG00000260190	2.56973	0.000265583	AL807752.5	novel transcript, overlapping FBXW5
ENSG00000102879	2.5653	7.07005e-99	CORO1A	coronin 1A [Source:HGNC Symbol;Acc:HGNC:2252]
ENSG00000158715	2.56313	1.62678e-39	SLC45A3	solute carrier family 45 member 3 [Source:HGNC Symbol;Acc:HGNC:8642]
ENSG00000283511	2.56244	5.53291e-32	AC137936.2	novel pseudogene
ENSG00000154553	2.56113	0.000844078	PDLIM3	PDZ and LIM domain 3 [Source:HGNC Symbol;Acc:HGNC:20767]
ENSG00000150051	2.56062	0.00590901	MKX	mohawk homeobox [Source:HGNC Symbol;Acc:HGNC:23729]
ENSG00000162892	2.55665	9.54849e-27	IL24	interleukin 24 [Source:HGNC Symbol;Acc:HGNC:11346]
ENSG00000166922	2.55543	2.71969e-08	SCG5	secretogranin V [Source:HGNC Symbol;Acc:HGNC:10816]
ENSG00000189056	2.55392	0.000123886	RELN	reelin [Source:HGNC Symbol;Acc:HGNC:9957]
ENSG00000170542	2.55195	2.9343e-13	SERPINB9	serpin family B member 9 [Source:HGNC Symbol;Acc:HGNC:8955]
ENSG00000008056	2.55022	1.18584e-05	SYN1	synapsin I [Source:HGNC Symbol;Acc:HGNC:11494]
ENSG00000181143	2.54839	0.00735617	MUC16	mucin 16, cell surface associated [Source:HGNC Symbol;Acc:HGNC:15582]
ENSG00000255221	2.54182	0.000123561	CARD17	caspase recruitment domain family member 17 [Source:HGNC Symbol;Acc:HGNC:33827]
ENSG00000277892	2.54173	0.0047861	MIR6746	microRNA 6746 [Source:HGNC Symbol;Acc:HGNC:49925]
ENSG00000141497	2.53919	8.29978e-12	ZMYND15	zinc finger MYND-type containing 15 [Source:HGNC Symbol;Acc:HGNC:20997]
ENSG00000143614	2.53892	7.78527e-18	GATAD2B	GATA zinc finger domain containing 2B [Source:HGNC Symbol;Acc:HGNC:30778]
ENSG00000252916	2.53476	0.000119444	RNU6-762P	RNA, U6 small nuclear 762, pseudogene [Source:HGNC Symbol;Acc:HGNC:47725]
ENSG00000270277	2.53421	0.000275988	AC009948.1	novel transcript, antisense to titin
ENSG00000235180	2.53332	0.00600428	LINC00601	long intergenic non-protein coding RNA 601 [Source:HGNC Symbol;Acc:HGNC:43916]
ENSG00000142959	2.53196	0.00359726	BEST4	bestrophin 4 [Source:HGNC Symbol;Acc:HGNC:17106]
ENSG00000182010	2.52895	1.47768e-62	RTKN2	rhotekin 2 [Source:HGNC Symbol;Acc:HGNC:19364]
ENSG00000179046	2.52692	0.000435312	TRIML2	tripartite motif family like 2 [Source:HGNC Symbol;Acc:HGNC:26378]
ENSG00000213937	2.52409	0.00143921	CLDN9	claudin 9 [Source:HGNC Symbol;Acc:HGNC:2051]
ENSG00000261578	2.52223	1.04117e-09	AP003119.3	novel transcript, overlapping to TSKU
ENSG00000104419	2.52221	0	NDRG1	N-myc downstream regulated 1 [Source:HGNC Symbol;Acc:HGNC:7679]
ENSG00000087495	2.51739	8.51244e-275	PHACTR3	phosphatase and actin regulator 3 [Source:HGNC Symbol;Acc:HGNC:15833]
ENSG00000274976	2.51604	3.78448e-05	AC087588.2	novel transcript, sense intronic to PKP2
ENSG00000139318	2.51558	1.08226e-170	DUSP6	dual specificity phosphatase 6 [Source:HGNC Symbol;Acc:HGNC:3072]
ENSG00000076641	2.51483	4.45887e-93	PAG1	phosphoprotein membrane anchor with glycosphingolipid microdomains 1 [Source:HGNC Symbol;Acc:HGNC:30043]
ENSG00000101265	2.51347	3.17854e-05	RASSF2	Ras association domain family member 2 [Source:HGNC Symbol;Acc:HGNC:9883]
ENSG00000108342	2.509	1.27425e-16	CSF3	colony stimulating factor 3 [Source:HGNC Symbol;Acc:HGNC:2438]
ENSG00000229065	2.5057	0.00931667	AL354893.2	novel transcript
ENSG00000246334	2.50449	5.45094e-07	PRR7-AS1	PRR7 antisense RNA 1 [Source:HGNC Symbol;Acc:HGNC:27961]
ENSG00000129521	2.49913	0	EGLN3	egl-9 family hypoxia inducible factor 3 [Source:HGNC Symbol;Acc:HGNC:14661]
ENSG00000181885	2.49612	2.39227e-207	CLDN7	claudin 7 [Source:HGNC Symbol;Acc:HGNC:2049]
ENSG00000280138	2.49581	1.93337e-35	AC027290.2	novel transcript
ENSG00000278002	2.49188	0.00266473	AL627171.1	novel transcript
ENSG00000137462	2.48809	1.4778e-127	TLR2	toll like receptor 2 [Source:HGNC Symbol;Acc:HGNC:11848]
ENSG00000144366	2.4861	3.03614e-26	GULP1	GULP PTB domain containing engulfment adaptor 1 [Source:HGNC Symbol;Acc:HGNC:18649]
ENSG00000132170	2.47886	1.06211e-55	PPARG	peroxisome proliferator activated receptor gamma [Source:HGNC Symbol;Acc:HGNC:9236]
ENSG00000088826	2.47679	3.64421e-95	SMOX	spermine oxidase [Source:HGNC Symbol;Acc:HGNC:15862]
ENSG00000151715	2.47638	1.75866e-11	TMEM45B	transmembrane protein 45B [Source:HGNC Symbol;Acc:HGNC:25194]
ENSG00000185950	2.47562	0	IRS2	insulin receptor substrate 2 [Source:HGNC Symbol;Acc:HGNC:6126]
ENSG00000169981	2.47531	1.16802e-06	ZNF35	zinc finger protein 35 [Source:HGNC Symbol;Acc:HGNC:13099]
ENSG00000265982	2.47467	2.77444e-09	AC103810.3	Rho GTPase-activating protein 27-like protein pseudogene
ENSG00000224773	2.47178	0.000291706	HSPA8P7	heat shock protein family A (Hsp70) member 8 pseudogene 7 [Source:HGNC Symbol;Acc:HGNC:44922]
ENSG00000104055	2.45957	0.000193207	TGM5	transglutaminase 5 [Source:HGNC Symbol;Acc:HGNC:11781]
ENSG00000172780	2.45532	3.24337e-42	RAB43	RAB43, member RAS oncogene family [Source:HGNC Symbol;Acc:HGNC:19983]
ENSG00000222009	2.4496	1.74489e-12	BTBD19	BTB domain containing 19 [Source:HGNC Symbol;Acc:HGNC:27145]
ENSG00000170345	2.4461	3.24469e-131	FOS	Fos proto-oncogene, AP-1 transcription factor subunit [Source:HGNC Symbol;Acc:HGNC:3796]
ENSG00000239112	2.44466	0.00262805	SNORD123	small nucleolar RNA, C/D box 123 [Source:HGNC Symbol;Acc:HGNC:33562]
ENSG00000155265	2.43719	2.15211e-28	GOLGA7B	golgin A7 family member B [Source:HGNC Symbol;Acc:HGNC:31668]
ENSG00000170485	2.43389	2.00726e-119	NPAS2	neuronal PAS domain protein 2 [Source:HGNC Symbol;Acc:HGNC:7895]
ENSG00000215853	2.43374	3.02507e-71	RPTN	repetin [Source:HGNC Symbol;Acc:HGNC:26809]
ENSG00000207568	2.43183	1.02665e-05	MIR203A	microRNA 203a [Source:HGNC Symbol;Acc:HGNC:31581]
ENSG00000231317	2.42776	7.2231e-06	AC091812.1	coiled-coil domain containing 144C (CCDC144C) pseudogene
ENSG00000110427	2.42512	1.06035e-48	KIAA1549L	KIAA1549 like [Source:HGNC Symbol;Acc:HGNC:24836]
ENSG00000213626	2.42236	7.25482e-52	LBH	LBH regulator of WNT signaling pathway [Source:HGNC Symbol;Acc:HGNC:29532]
ENSG00000274322	2.42126	1.57542e-08	AL136531.2	novel protein
ENSG00000248334	2.41978	0.000740496	WHAMMP2	WAS protein homolog associated with actin, golgi membranes and microtubules pseudogene 2 [Source:HGNC Symbol;Acc:HGNC:32360]
ENSG00000112379	2.4196	3.83972e-159	ARFGEF3	ARFGEF family member 3 [Source:HGNC Symbol;Acc:HGNC:21213]
ENSG00000184005	2.41912	2.67908e-16	ST6GALNAC3	ST6 N-acetylgalactosaminide alpha-2,6-sialyltransferase 3 [Source:HGNC Symbol;Acc:HGNC:19343]
ENSG00000031081	2.41873	1.18075e-11	ARHGAP31	Rho GTPase activating protein 31 [Source:HGNC Symbol;Acc:HGNC:29216]
ENSG00000172164	2.41544	4.53036e-07	SNTB1	syntrophin beta 1 [Source:HGNC Symbol;Acc:HGNC:11168]
ENSG00000100359	2.41387	5.39986e-06	SGSM3	small G protein signaling modulator 3 [Source:HGNC Symbol;Acc:HGNC:25228]
ENSG00000013588	2.41125	0	GPRC5A	G protein-coupled receptor class C group 5 member A [Source:HGNC Symbol;Acc:HGNC:9836]
ENSG00000167755	2.41011	4.65861e-12	KLK6	kallikrein related peptidase 6 [Source:HGNC Symbol;Acc:HGNC:6367]
ENSG00000288585	2.40118	1.30041e-06	AC010184.1	novel transcript
ENSG00000184012	2.40085	7.65119e-06	TMPRSS2	transmembrane serine protease 2 [Source:HGNC Symbol;Acc:HGNC:11876]
ENSG00000152766	2.3999	5.27992e-95	ANKRD22	ankyrin repeat domain 22 [Source:HGNC Symbol;Acc:HGNC:28321]
ENSG00000054179	2.39737	3.24762e-66	ENTPD2	ectonucleoside triphosphate diphosphohydrolase 2 [Source:HGNC Symbol;Acc:HGNC:3364]
ENSG00000254477	2.39603	0.00339077	AP000640.1	novel transcript
ENSG00000163207	2.39525	1.28226e-282	IVL	involucrin [Source:HGNC Symbol;Acc:HGNC:6187]
ENSG00000159176	2.39342	0	CSRP1	cysteine and glycine rich protein 1 [Source:HGNC Symbol;Acc:HGNC:2469]
ENSG00000169885	2.3905	0.000206113	CALML6	calmodulin like 6 [Source:HGNC Symbol;Acc:HGNC:24193]
ENSG00000117020	2.38938	8.54456e-13	AKT3	AKT serine/threonine kinase 3 [Source:HGNC Symbol;Acc:HGNC:393]
ENSG00000160999	2.3886	1.2559e-17	SH2B2	SH2B adaptor protein 2 [Source:HGNC Symbol;Acc:HGNC:17381]
ENSG00000134070	2.38817	1.10771e-22	IRAK2	interleukin 1 receptor associated kinase 2 [Source:HGNC Symbol;Acc:HGNC:6113]
ENSG00000244405	2.37849	1.38331e-20	ETV5	ETS variant transcription factor 5 [Source:HGNC Symbol;Acc:HGNC:3494]
ENSG00000136689	2.37648	0	IL1RN	interleukin 1 receptor antagonist [Source:HGNC Symbol;Acc:HGNC:6000]
ENSG00000115602	2.37292	1.03341e-48	IL1RL1	interleukin 1 receptor like 1 [Source:HGNC Symbol;Acc:HGNC:5998]
ENSG00000155034	2.37126	0	FBXL18	F-box and leucine rich repeat protein 18 [Source:HGNC Symbol;Acc:HGNC:21874]
ENSG00000107282	2.36974	1.18889e-06	APBA1	amyloid beta precursor protein binding family A member 1 [Source:HGNC Symbol;Acc:HGNC:578]
ENSG00000205363	2.3697	8.48094e-08	INSYN1	inhibitory synaptic factor 1 [Source:HGNC Symbol;Acc:HGNC:33753]
ENSG00000069667	2.36957	1.14667e-108	RORA	RAR related orphan receptor A [Source:HGNC Symbol;Acc:HGNC:10258]
ENSG00000189001	2.36671	8.2242e-242	SBSN	suprabasin [Source:HGNC Symbol;Acc:HGNC:24950]
ENSG00000184305	2.36546	1.82806e-28	CCSER1	coiled-coil serine rich protein 1 [Source:HGNC Symbol;Acc:HGNC:29349]
ENSG00000260892	2.36311	6.41864e-05	AC105020.4	novel transcript, antisense to CSPG4
ENSG00000204677	2.36198	0.00618181	FAM153CP	family with sequence similarity 153 member C, pseudogene [Source:HGNC Symbol;Acc:HGNC:33936]
ENSG00000102387	2.35739	0.00864867	TAF7L	TATA-box binding protein associated factor 7 like [Source:HGNC Symbol;Acc:HGNC:11548]
ENSG00000173762	2.35322	1.38302e-07	CD7	CD7 molecule [Source:HGNC Symbol;Acc:HGNC:1695]
ENSG00000231566	2.35256	4.25492e-30	LINC02595	long intergenic non-protein coding RNA 2595 [Source:HGNC Symbol;Acc:HGNC:53946]
ENSG00000169682	2.35178	4.89557e-06	SPNS1	sphingolipid transporter 1 (putative) [Source:HGNC Symbol;Acc:HGNC:30621]
ENSG00000151006	2.34507	1.66368e-14	PRSS53	serine protease 53 [Source:HGNC Symbol;Acc:HGNC:34407]
ENSG00000187583	2.34288	6.58107e-154	PLEKHN1	pleckstrin homology domain containing N1 [Source:HGNC Symbol;Acc:HGNC:25284]
ENSG00000074047	2.34179	9.84915e-33	GLI2	GLI family zinc finger 2 [Source:HGNC Symbol;Acc:HGNC:4318]
ENSG00000276855	2.34008	8.85521e-08	AC015922.3	novel transcript
ENSG00000164638	2.33657	2.02334e-36	SLC29A4	solute carrier family 29 member 4 [Source:HGNC Symbol;Acc:HGNC:23097]
ENSG00000042062	2.33553	3.07631e-05	RIPOR3	RIPOR family member 3 [Source:HGNC Symbol;Acc:HGNC:16168]
ENSG00000213782	2.33543	1.67385e-19	DDX47	DEAD-box helicase 47 [Source:HGNC Symbol;Acc:HGNC:18682]
ENSG00000127954	2.33415	8.64606e-104	STEAP4	STEAP4 metalloreductase [Source:HGNC Symbol;Acc:HGNC:21923]
ENSG00000164776	2.33277	4.27999e-06	PHKG1	phosphorylase kinase catalytic subunit gamma 1 [Source:HGNC Symbol;Acc:HGNC:8930]
ENSG00000261888	2.3302	2.67286e-05	AC144831.1	novel transcript
ENSG00000061656	2.32901	2.99027e-14	SPAG4	sperm associated antigen 4 [Source:HGNC Symbol;Acc:HGNC:11214]
ENSG00000178217	2.32266	0.000755333	SH2D4B	SH2 domain containing 4B [Source:HGNC Symbol;Acc:HGNC:31440]
ENSG00000173846	2.32239	3.12708e-85	PLK3	polo like kinase 3 [Source:HGNC Symbol;Acc:HGNC:2154]
ENSG00000179862	2.31677	1.98677e-43	CITED4	Cbp/p300 interacting transactivator with Glu/Asp rich carboxy-terminal domain 4 [Source:HGNC Symbol;Acc:HGNC:18696]
ENSG00000157542	2.31185	0.000374314	KCNJ6	potassium inwardly rectifying channel subfamily J member 6 [Source:HGNC Symbol;Acc:HGNC:6267]
ENSG00000237200	2.31022	0.00437465	ZBTB40-IT1	ZBTB40 intronic transcript 1 [Source:HGNC Symbol;Acc:HGNC:41493]
ENSG00000125398	2.30964	4.35654e-82	SOX9	SRY-box transcription factor 9 [Source:HGNC Symbol;Acc:HGNC:11204]
ENSG00000267632	2.30833	0.00120699	AC067852.3	novel transcript
ENSG00000101096	2.30718	1.21035e-08	NFATC2	nuclear factor of activated T cells 2 [Source:HGNC Symbol;Acc:HGNC:7776]
ENSG00000198835	2.30671	1.26853e-06	GJC2	gap junction protein gamma 2 [Source:HGNC Symbol;Acc:HGNC:17494]
ENSG00000163347	2.3054	0	CLDN1	claudin 1 [Source:HGNC Symbol;Acc:HGNC:2032]
ENSG00000054967	2.30022	5.40747e-77	RELT	RELT TNF receptor [Source:HGNC Symbol;Acc:HGNC:13764]
ENSG00000123689	2.30013	2.7512e-39	G0S2	G0/G1 switch 2 [Source:HGNC Symbol;Acc:HGNC:30229]
ENSG00000114268	2.28092	5.10694e-176	PFKFB4	6-phosphofructo-2-kinase/fructose-2,6-biphosphatase 4 [Source:HGNC Symbol;Acc:HGNC:8875]
ENSG00000137273	2.27951	1.59909e-07	FOXF2	forkhead box F2 [Source:HGNC Symbol;Acc:HGNC:3810]
ENSG00000188505	2.27669	4.80088e-45	NCCRP1	NCCRP1, F-box associated domain containing [Source:HGNC Symbol;Acc:HGNC:33739]
ENSG00000140519	2.27492	1.30421e-156	RHCG	Rh family C glycoprotein [Source:HGNC Symbol;Acc:HGNC:18140]
ENSG00000112715	2.27451	0	VEGFA	vascular endothelial growth factor A [Source:HGNC Symbol;Acc:HGNC:12680]
ENSG00000078081	2.27411	2.53516e-46	LAMP3	lysosomal associated membrane protein 3 [Source:HGNC Symbol;Acc:HGNC:14582]
ENSG00000008086	2.27055	1.08748e-192	CDKL5	cyclin dependent kinase like 5 [Source:HGNC Symbol;Acc:HGNC:11411]
ENSG00000288266	2.26912	0.00315289	AF064858.3	TEC
ENSG00000134954	2.2656	0	ETS1	ETS proto-oncogene 1, transcription factor [Source:HGNC Symbol;Acc:HGNC:3488]
ENSG00000186212	2.26554	4.23336e-75	SOWAHB	sosondowah ankyrin repeat domain family member B [Source:HGNC Symbol;Acc:HGNC:32958]
ENSG00000170689	2.26315	0.000492227	HOXB9	homeobox B9 [Source:HGNC Symbol;Acc:HGNC:5120]
ENSG00000142273	2.25735	1.37224e-120	CBLC	Cbl proto-oncogene C [Source:HGNC Symbol;Acc:HGNC:15961]
ENSG00000159399	2.25345	0	HK2	hexokinase 2 [Source:HGNC Symbol;Acc:HGNC:4923]
ENSG00000204323	2.25236	0.00394027	SMIM5	small integral membrane protein 5 [Source:HGNC Symbol;Acc:HGNC:40030]
ENSG00000236404	2.25026	3.0817e-05	VLDLR-AS1	VLDLR antisense RNA 1 [Source:HGNC Symbol;Acc:HGNC:49621]
ENSG00000156453	2.24685	8.92878e-209	PCDH1	protocadherin 1 [Source:HGNC Symbol;Acc:HGNC:8655]
ENSG00000184058	2.24559	3.86899e-92	TBX1	T-box transcription factor 1 [Source:HGNC Symbol;Acc:HGNC:11592]
ENSG00000279289	2.24505	0.000490914	AL136164.3	TEC
ENSG00000227038	2.24435	0.00646783	GTF2IP7	general transcription factor IIi pseudogene 7 [Source:HGNC Symbol;Acc:HGNC:51720]
ENSG00000142279	2.24434	3.44044e-94	WTIP	WT1 interacting protein [Source:HGNC Symbol;Acc:HGNC:20964]
ENSG00000280828	2.24064	0.00132488	AC090114.3	pseudogene similar to part of tousled-like kinase 2 (TLK2)
ENSG00000242242	2.24063	4.9896e-07	NECTIN3-AS1	NECTIN3 antisense RNA 1 [Source:HGNC Symbol;Acc:HGNC:40813]
ENSG00000184922	2.2384	9.43375e-99	FMNL1	formin like 1 [Source:HGNC Symbol;Acc:HGNC:1212]
ENSG00000134317	2.23648	1.6082e-225	GRHL1	grainyhead like transcription factor 1 [Source:HGNC Symbol;Acc:HGNC:17923]
ENSG00000153814	2.23635	1.52781e-104	JAZF1	JAZF zinc finger 1 [Source:HGNC Symbol;Acc:HGNC:28917]
ENSG00000120693	2.23529	4.2926e-09	SMAD9	SMAD family member 9 [Source:HGNC Symbol;Acc:HGNC:6774]
ENSG00000276916	2.23209	0.000283199	AL442125.2	novel transcript, sense intronic
ENSG00000065809	2.23129	2.35149e-80	FAM107B	family with sequence similarity 107 member B [Source:HGNC Symbol;Acc:HGNC:23726]
ENSG00000172382	2.22596	1.87836e-13	PRSS27	serine protease 27 [Source:HGNC Symbol;Acc:HGNC:15475]
ENSG00000163814	2.22544	0	CDCP1	CUB domain containing protein 1 [Source:HGNC Symbol;Acc:HGNC:24357]
ENSG00000179277	2.22539	2.68263e-09	MEIS3P1	Meis homeobox 3 pseudogene 1 [Source:HGNC Symbol;Acc:HGNC:7002]
ENSG00000164362	2.224	2.34185e-277	TERT	telomerase reverse transcriptase [Source:HGNC Symbol;Acc:HGNC:11730]
ENSG00000287185	2.22185	0.000839581	AC041005.1	novel transcript
ENSG00000163806	2.21505	8.53458e-16	SPDYA	speedy/RINGO cell cycle regulator family member A [Source:HGNC Symbol;Acc:HGNC:30613]
ENSG00000073756	2.21303	1.15729e-112	PTGS2	prostaglandin-endoperoxide synthase 2 [Source:HGNC Symbol;Acc:HGNC:9605]
ENSG00000254166	2.2094	2.21724e-187	CASC19	cancer susceptibility 19 [Source:HGNC Symbol;Acc:HGNC:49476]
ENSG00000167994	2.20912	1.27667e-06	RAB3IL1	RAB3A interacting protein like 1 [Source:HGNC Symbol;Acc:HGNC:9780]
ENSG00000101489	2.20859	0.003779	CELF4	CUGBP Elav-like family member 4 [Source:HGNC Symbol;Acc:HGNC:14015]
ENSG00000245532	2.20813	0	NEAT1	nuclear paraspeckle assembly transcript 1 [Source:HGNC Symbol;Acc:HGNC:30815]
ENSG00000136068	2.2021	3.47595e-290	FLNB	filamin B [Source:HGNC Symbol;Acc:HGNC:3755]
ENSG00000178852	2.1944	5.1168e-06	EFCAB13	EF-hand calcium binding domain 13 [Source:HGNC Symbol;Acc:HGNC:26864]
ENSG00000154764	2.19372	1.54189e-67	WNT7A	Wnt family member 7A [Source:HGNC Symbol;Acc:HGNC:12786]
ENSG00000164116	2.19306	1.3653e-14	GUCY1A1	guanylate cyclase 1 soluble subunit alpha 1 [Source:HGNC Symbol;Acc:HGNC:4685]
ENSG00000227959	2.19244	1.18584e-05	AL451042.2	novel transcript
ENSG00000115756	2.19104	7.84247e-158	HPCAL1	hippocalcin like 1 [Source:HGNC Symbol;Acc:HGNC:5145]
ENSG00000124143	2.18671	3.96311e-88	ARHGAP40	Rho GTPase activating protein 40 [Source:HGNC Symbol;Acc:HGNC:16226]
ENSG00000005073	2.18669	4.04766e-05	HOXA11	homeobox A11 [Source:HGNC Symbol;Acc:HGNC:5101]
ENSG00000179242	2.18574	2.13338e-24	CDH4	cadherin 4 [Source:HGNC Symbol;Acc:HGNC:1763]
ENSG00000132003	2.18506	6.09027e-53	ZSWIM4	zinc finger SWIM-type containing 4 [Source:HGNC Symbol;Acc:HGNC:25704]
ENSG00000137033	2.18403	2.34522e-218	IL33	interleukin 33 [Source:HGNC Symbol;Acc:HGNC:16028]
ENSG00000185873	2.18391	4.07272e-18	TMPRSS11B	transmembrane serine protease 11B [Source:HGNC Symbol;Acc:HGNC:25398]
ENSG00000138771	2.18074	2.35319e-160	SHROOM3	shroom family member 3 [Source:HGNC Symbol;Acc:HGNC:30422]
ENSG00000171587	2.18068	5.69549e-24	DSCAM	DS cell adhesion molecule [Source:HGNC Symbol;Acc:HGNC:3039]
ENSG00000252759	2.17895	0.000699401	Y_RNA	Y RNA [Source:RFAM;Acc:RF00019]
ENSG00000151702	2.17889	1.01786e-152	FLI1	Fli-1 proto-oncogene, ETS transcription factor [Source:HGNC Symbol;Acc:HGNC:3749]
ENSG00000130513	2.17764	2.74874e-122	GDF15	growth differentiation factor 15 [Source:HGNC Symbol;Acc:HGNC:30142]
ENSG00000235449	2.17753	0.00968211	AC098934.2	cytochrome c oxidase subunit VIIc (COX7C) pseudogene
ENSG00000086548	2.17243	3.60587e-25	CEACAM6	CEA cell adhesion molecule 6 [Source:HGNC Symbol;Acc:HGNC:1818]
ENSG00000075213	2.17215	1.96247e-145	SEMA3A	semaphorin 3A [Source:HGNC Symbol;Acc:HGNC:10723]
ENSG00000227467	2.16778	0.0015913	LINC01537	long intergenic non-protein coding RNA 1537 [Source:HGNC Symbol;Acc:HGNC:51301]
ENSG00000269906	2.16692	2.51242e-15	AL606834.1	novel transcript, sense intronic to SAV1
ENSG00000280219	2.16644	2.20261e-06	AC093908.1	TEC
ENSG00000182022	2.16383	2.57691e-239	CHST15	carbohydrate sulfotransferase 15 [Source:HGNC Symbol;Acc:HGNC:18137]
ENSG00000248727	2.16309	0.000210345	LINC01948	long intergenic non-protein coding RNA 1948 [Source:HGNC Symbol;Acc:HGNC:52772]
ENSG00000155324	2.16087	7.96211e-184	GRAMD2B	GRAM domain containing 2B [Source:HGNC Symbol;Acc:HGNC:24911]
ENSG00000273888	2.15933	0.000192918	FRMD6-AS1	FRMD6 antisense RNA 1 [Source:HGNC Symbol;Acc:HGNC:20129]
ENSG00000136830	2.15711	0	NIBAN2	niban apoptosis regulator 2 [Source:HGNC Symbol;Acc:HGNC:25282]
ENSG00000175121	2.1565	3.0525e-29	WFDC5	WAP four-disulfide core domain 5 [Source:HGNC Symbol;Acc:HGNC:20477]
ENSG00000120913	2.15639	6.5087e-114	PDLIM2	PDZ and LIM domain 2 [Source:HGNC Symbol;Acc:HGNC:13992]
ENSG00000131773	2.15449	2.81634e-34	KHDRBS3	KH RNA binding domain containing, signal transduction associated 3 [Source:HGNC Symbol;Acc:HGNC:18117]
ENSG00000273513	2.15224	6.56978e-11	TBC1D3K	TBC1 domain family member 3K [Source:HGNC Symbol;Acc:HGNC:51245]
ENSG00000172985	2.15053	3.11068e-23	SH3RF3	SH3 domain containing ring finger 3 [Source:HGNC Symbol;Acc:HGNC:24699]
ENSG00000183671	2.15035	7.9375e-09	GPR1	G protein-coupled receptor 1 [Source:HGNC Symbol;Acc:HGNC:4463]
ENSG00000146205	2.15009	5.60391e-12	ANO7	anoctamin 7 [Source:HGNC Symbol;Acc:HGNC:31677]
ENSG00000273361	2.14827	0.00250954	AC021016.2	novel transcript, antisense to CTDSP1
ENSG00000271327	2.14537	0.00224306	AC010201.2	novel transcript
ENSG00000162069	2.13958	3.92845e-57	BICDL2	BICD family like cargo adaptor 2 [Source:HGNC Symbol;Acc:HGNC:33584]
ENSG00000243742	2.13676	2.09245e-07	RPLP0P2	ribosomal protein lateral stalk subunit P0 pseudogene 2 [Source:HGNC Symbol;Acc:HGNC:17960]
ENSG00000276603	2.13527	4.26638e-32	AL109614.1	novel transcript, sense intronic to BLCAP
ENSG00000279133	2.13108	0.000216506	AC018628.1	TEC
ENSG00000142627	2.1279	3.01812e-186	EPHA2	EPH receptor A2 [Source:HGNC Symbol;Acc:HGNC:3386]
ENSG00000072163	2.11596	0.00302366	LIMS2	LIM zinc finger domain containing 2 [Source:HGNC Symbol;Acc:HGNC:16084]
ENSG00000204381	2.11494	1.29811e-19	LAYN	layilin [Source:HGNC Symbol;Acc:HGNC:29471]
ENSG00000134769	2.11387	4.77968e-90	DTNA	dystrobrevin alpha [Source:HGNC Symbol;Acc:HGNC:3057]
ENSG00000173597	2.11353	2.86101e-09	SULT1B1	sulfotransferase family 1B member 1 [Source:HGNC Symbol;Acc:HGNC:17845]
ENSG00000118242	2.11178	9.28869e-142	MREG	melanoregulin [Source:HGNC Symbol;Acc:HGNC:25478]
ENSG00000176170	2.1103	3.40153e-140	SPHK1	sphingosine kinase 1 [Source:HGNC Symbol;Acc:HGNC:11240]
ENSG00000122641	2.10938	1.09359e-184	INHBA	inhibin subunit beta A [Source:HGNC Symbol;Acc:HGNC:6066]
ENSG00000258021	2.10587	2.90083e-07	AC025259.2	filamin B, beta (FLNB) pseudogene
ENSG00000146592	2.10467	3.13189e-105	CREB5	cAMP responsive element binding protein 5 [Source:HGNC Symbol;Acc:HGNC:16844]
ENSG00000159527	2.10014	6.6608e-18	PGLYRP3	peptidoglycan recognition protein 3 [Source:HGNC Symbol;Acc:HGNC:30014]
ENSG00000002726	2.09997	1.14054e-06	AOC1	amine oxidase copper containing 1 [Source:HGNC Symbol;Acc:HGNC:80]
ENSG00000184731	2.09734	2.13002e-105	FAM110C	family with sequence similarity 110 member C [Source:HGNC Symbol;Acc:HGNC:33340]
ENSG00000213901	2.09306	0.000220043	SLC23A3	solute carrier family 23 member 3 [Source:HGNC Symbol;Acc:HGNC:20601]
ENSG00000184292	2.08886	1.66558e-264	TACSTD2	tumor associated calcium signal transducer 2 [Source:HGNC Symbol;Acc:HGNC:11530]
ENSG00000084628	2.08624	3.41719e-05	NKAIN1	sodium/potassium transporting ATPase interacting 1 [Source:HGNC Symbol;Acc:HGNC:25743]
ENSG00000092969	2.08477	1.02572e-190	TGFB2	transforming growth factor beta 2 [Source:HGNC Symbol;Acc:HGNC:11768]
ENSG00000253958	2.07795	1.80258e-27	CLDN23	claudin 23 [Source:HGNC Symbol;Acc:HGNC:17591]
ENSG00000136010	2.07346	2.23738e-78	ALDH1L2	aldehyde dehydrogenase 1 family member L2 [Source:HGNC Symbol;Acc:HGNC:26777]
ENSG00000248773	2.0726	0.00426508	AC108727.1	novel transcript
ENSG00000258689	2.07095	0.00236075	LINC01269	long intergenic non-protein coding RNA 1269 [Source:HGNC Symbol;Acc:HGNC:50325]
ENSG00000259820	2.0702	3.92845e-57	AC083843.2	novel transcript
ENSG00000128011	2.07016	1.32201e-07	LRFN1	leucine rich repeat and fibronectin type III domain containing 1 [Source:HGNC Symbol;Acc:HGNC:29290]
ENSG00000166535	2.06889	3.82343e-189	A2ML1	alpha-2-macroglobulin like 1 [Source:HGNC Symbol;Acc:HGNC:23336]
ENSG00000135245	2.06678	7.92085e-123	HILPDA	hypoxia inducible lipid droplet associated [Source:HGNC Symbol;Acc:HGNC:28859]
ENSG00000105289	2.06624	1.89781e-10	TJP3	tight junction protein 3 [Source:HGNC Symbol;Acc:HGNC:11829]
ENSG00000136167	2.0607	4.87483e-49	LCP1	lymphocyte cytosolic protein 1 [Source:HGNC Symbol;Acc:HGNC:6528]
ENSG00000197506	2.05857	1.04107e-14	SLC28A3	solute carrier family 28 member 3 [Source:HGNC Symbol;Acc:HGNC:16484]
ENSG00000169884	2.0549	0.00237644	WNT10B	Wnt family member 10B [Source:HGNC Symbol;Acc:HGNC:12775]
ENSG00000248323	2.05416	0.000208336	LUCAT1	lung cancer associated transcript 1 [Source:HGNC Symbol;Acc:HGNC:48498]
ENSG00000006016	2.05351	6.10504e-06	CRLF1	cytokine receptor like factor 1 [Source:HGNC Symbol;Acc:HGNC:2364]
ENSG00000029993	2.04323	4.33571e-288	HMGB3	high mobility group box 3 [Source:HGNC Symbol;Acc:HGNC:5004]
ENSG00000119862	2.03965	1.088e-170	LGALSL	galectin like [Source:HGNC Symbol;Acc:HGNC:25012]
ENSG00000120875	2.03742	4.59332e-234	DUSP4	dual specificity phosphatase 4 [Source:HGNC Symbol;Acc:HGNC:3070]
ENSG00000175161	2.03729	0.00217306	CADM2	cell adhesion molecule 2 [Source:HGNC Symbol;Acc:HGNC:29849]
ENSG00000179477	2.03375	2.08936e-06	ALOX12B	arachidonate 12-lipoxygenase, 12R type [Source:HGNC Symbol;Acc:HGNC:430]
ENSG00000163235	2.03071	9.02653e-205	TGFA	transforming growth factor alpha [Source:HGNC Symbol;Acc:HGNC:11765]
ENSG00000182389	2.03058	2.67237e-14	CACNB4	calcium voltage-gated channel auxiliary subunit beta 4 [Source:HGNC Symbol;Acc:HGNC:1404]
ENSG00000187699	2.02863	6.03238e-05	C2orf88	chromosome 2 open reading frame 88 [Source:HGNC Symbol;Acc:HGNC:28191]
ENSG00000184108	2.02831	0.000370747	TRIML1	tripartite motif family like 1 [Source:HGNC Symbol;Acc:HGNC:26698]
ENSG00000104856	2.02803	3.66666e-54	RELB	RELB proto-oncogene, NF-kB subunit [Source:HGNC Symbol;Acc:HGNC:9956]
ENSG00000259771	2.01912	5.47923e-06	AC092756.1	novel transcript, sense intronic to MYO1E
ENSG00000162894	2.01743	1.19344e-13	FCMR	Fc fragment of IgM receptor [Source:HGNC Symbol;Acc:HGNC:14315]
ENSG00000101210	2.01723	1.42689e-08	EEF1A2	eukaryotic translation elongation factor 1 alpha 2 [Source:HGNC Symbol;Acc:HGNC:3192]
ENSG00000283674	2.01511	3.18588e-08	AC068587.4	novel transcript
ENSG00000167306	2.0114	3.1108e-178	MYO5B	myosin VB [Source:HGNC Symbol;Acc:HGNC:7603]
ENSG00000153132	2.01012	2.04826e-160	CLGN	calmegin [Source:HGNC Symbol;Acc:HGNC:2060]
ENSG00000171552	2.00126	5.70942e-243	BCL2L1	BCL2 like 1 [Source:HGNC Symbol;Acc:HGNC:992]
ENSG00000133874	2.00107	2.34873e-30	RNF122	ring finger protein 122 [Source:HGNC Symbol;Acc:HGNC:21147]
ENSG00000213070	2.00085	1.40193e-08	HMGB3P6	high mobility group box 3 pseudogene 6 [Source:HGNC Symbol;Acc:HGNC:39283]
ENSG00000136999	1.9998	0.000985319	CCN3	cellular communication network factor 3 [Source:HGNC Symbol;Acc:HGNC:7885]
ENSG00000219607	1.99777	8.76666e-33	PPP1R3G	protein phosphatase 1 regulatory subunit 3G [Source:HGNC Symbol;Acc:HGNC:14945]
ENSG00000148154	1.9916	2.28767e-230	UGCG	UDP-glucose ceramide glucosyltransferase [Source:HGNC Symbol;Acc:HGNC:12524]
ENSG00000225932	1.98983	6.96604e-05	CTAGE4	CTAGE family member 4 [Source:HGNC Symbol;Acc:HGNC:24772]
ENSG00000233834	1.98799	1.36383e-08	AC005083.1	novel transcript
ENSG00000013619	1.98752	4.4232e-57	MAMLD1	mastermind like domain containing 1 [Source:HGNC Symbol;Acc:HGNC:2568]
ENSG00000188219	1.98682	1.24973e-05	POTEE	POTE ankyrin domain family member E [Source:HGNC Symbol;Acc:HGNC:33895]
ENSG00000183696	1.98635	3.76635e-191	UPP1	uridine phosphorylase 1 [Source:HGNC Symbol;Acc:HGNC:12576]
ENSG00000268104	1.98578	1.41981e-129	SLC6A14	solute carrier family 6 member 14 [Source:HGNC Symbol;Acc:HGNC:11047]
ENSG00000184792	1.98323	8.81958e-124	OSBP2	oxysterol binding protein 2 [Source:HGNC Symbol;Acc:HGNC:8504]
ENSG00000259341	1.98317	4.39253e-06	AC015660.1	novel transcript
ENSG00000111057	1.98097	1.32782e-220	KRT18	keratin 18 [Source:HGNC Symbol;Acc:HGNC:6430]
ENSG00000117228	1.98025	5.80225e-250	GBP1	guanylate binding protein 1 [Source:HGNC Symbol;Acc:HGNC:4182]
ENSG00000203930	1.9801	0.00988934	LINC00632	long intergenic non-protein coding RNA 632 [Source:HGNC Symbol;Acc:HGNC:27865]
ENSG00000087074	1.96924	2.30026e-214	PPP1R15A	protein phosphatase 1 regulatory subunit 15A [Source:HGNC Symbol;Acc:HGNC:14375]
ENSG00000164929	1.96789	1.33745e-20	BAALC	BAALC binder of MAP3K1 and KLF4 [Source:HGNC Symbol;Acc:HGNC:14333]
ENSG00000162373	1.96333	0.00615629	BEND5	BEN domain containing 5 [Source:HGNC Symbol;Acc:HGNC:25668]
ENSG00000166250	1.96245	2.43375e-190	CLMP	CXADR like membrane protein [Source:HGNC Symbol;Acc:HGNC:24039]
ENSG00000277130	1.96231	0.00707998	AC073569.3	novel transcript, antisense to PPP1R12A
ENSG00000171631	1.96151	0.00262522	P2RY6	pyrimidinergic receptor P2Y6 [Source:HGNC Symbol;Acc:HGNC:8543]
ENSG00000262454	1.95882	3.74036e-42	MIR193BHG	MIR193B host gene [Source:HGNC Symbol;Acc:HGNC:51945]
ENSG00000165935	1.95709	8.21598e-06	SMCO2	single-pass membrane protein with coiled-coil domains 2 [Source:HGNC Symbol;Acc:HGNC:34448]
ENSG00000212296	1.95595	0.00304668	SNORD72	small nucleolar RNA, C/D box 72 [Source:HGNC Symbol;Acc:HGNC:32733]
ENSG00000226312	1.95513	0.0015016	CFLAR-AS1	CFLAR antisense RNA 1 [Source:HGNC Symbol;Acc:HGNC:14437]
ENSG00000177679	1.95452	4.1082e-13	SRRM3	serine/arginine repetitive matrix 3 [Source:HGNC Symbol;Acc:HGNC:26729]
ENSG00000136802	1.95427	2.92022e-250	LRRC8A	leucine rich repeat containing 8 VRAC subunit A [Source:HGNC Symbol;Acc:HGNC:19027]
ENSG00000278493	1.95403	0.000994122	AC039056.2	novel transcript, sense intronic to EHD4
ENSG00000262152	1.95388	0.00184198	LINC00514	long intergenic non-protein coding RNA 514 [Source:HGNC Symbol;Acc:HGNC:27549]
ENSG00000213763	1.95346	2.1601e-10	ACTBP2	ACTB pseudogene 2 [Source:HGNC Symbol;Acc:HGNC:135]
ENSG00000178773	1.95258	8.20065e-41	CPNE7	copine 7 [Source:HGNC Symbol;Acc:HGNC:2320]
ENSG00000100068	1.94961	2.56551e-21	LRP5L	LDL receptor related protein 5 like [Source:HGNC Symbol;Acc:HGNC:25323]
ENSG00000164379	1.94821	6.08581e-130	FOXQ1	forkhead box Q1 [Source:HGNC Symbol;Acc:HGNC:20951]
ENSG00000159167	1.94136	4.12704e-32	STC1	stanniocalcin 1 [Source:HGNC Symbol;Acc:HGNC:11373]
ENSG00000153823	1.94084	3.47483e-129	PID1	phosphotyrosine interaction domain containing 1 [Source:HGNC Symbol;Acc:HGNC:26084]
ENSG00000159753	1.93739	0.000233505	CARMIL2	capping protein regulator and myosin 1 linker 2 [Source:HGNC Symbol;Acc:HGNC:27089]
ENSG00000140470	1.9355	0.000244992	ADAMTS17	ADAM metallopeptidase with thrombospondin type 1 motif 17 [Source:HGNC Symbol;Acc:HGNC:17109]
ENSG00000199024	1.93525	8.01612e-05	MIR103A2	microRNA 103a-2 [Source:HGNC Symbol;Acc:HGNC:31491]
ENSG00000124102	1.93403	2.08994e-175	PI3	peptidase inhibitor 3 [Source:HGNC Symbol;Acc:HGNC:8947]
ENSG00000229816	1.9335	2.995e-05	DDX50P1	DEAD-box helicase 50 pseudogene 1 [Source:HGNC Symbol;Acc:HGNC:18974]
ENSG00000105618	1.93099	0.000181909	PRPF31	pre-mRNA processing factor 31 [Source:HGNC Symbol;Acc:HGNC:15446]
ENSG00000256268	1.92924	1.01974e-07	LINC02454	long intergenic non-protein coding RNA 2454 [Source:HGNC Symbol;Acc:HGNC:53387]
ENSG00000143590	1.92895	1.04838e-25	EFNA3	ephrin A3 [Source:HGNC Symbol;Acc:HGNC:3223]
ENSG00000258791	1.9262	9.96e-34	LINC00520	long intergenic non-protein coding RNA 520 [Source:HGNC Symbol;Acc:HGNC:19843]
ENSG00000035403	1.92554	3.52498e-258	VCL	vinculin [Source:HGNC Symbol;Acc:HGNC:12665]
ENSG00000229091	1.92491	2.78518e-05	HSPA8P8	heat shock protein family A (Hsp70) member 8 pseudogene 8 [Source:HGNC Symbol;Acc:HGNC:44923]
ENSG00000140961	1.92346	3.28611e-21	OSGIN1	oxidative stress induced growth inhibitor 1 [Source:HGNC Symbol;Acc:HGNC:30093]
ENSG00000198092	1.92088	6.41606e-36	TMPRSS11F	transmembrane serine protease 11F [Source:HGNC Symbol;Acc:HGNC:29994]
ENSG00000217801	1.92031	6.38533e-07	AL390719.1	protein tyrosine phosphatase family pseudogene
ENSG00000153904	1.91643	9.59594e-69	DDAH1	dimethylarginine dimethylaminohydrolase 1 [Source:HGNC Symbol;Acc:HGNC:2715]
ENSG00000196968	1.91377	3.00989e-157	FUT11	fucosyltransferase 11 [Source:HGNC Symbol;Acc:HGNC:19233]
ENSG00000222112	1.90877	0.00322889	RN7SKP16	RN7SK pseudogene 16 [Source:HGNC Symbol;Acc:HGNC:45740]
ENSG00000143469	1.90322	0.00209605	SYT14	synaptotagmin 14 [Source:HGNC Symbol;Acc:HGNC:23143]
ENSG00000026036	1.90229	1.60251e-07	RTEL1-TNFRSF6B	RTEL1-TNFRSF6B readthrough (NMD candidate) [Source:HGNC Symbol;Acc:HGNC:44095]
ENSG00000187961	1.90161	5.25092e-53	KLHL17	kelch like family member 17 [Source:HGNC Symbol;Acc:HGNC:24023]
ENSG00000089127	1.90047	4.18586e-33	OAS1	2'-5'-oligoadenylate synthetase 1 [Source:HGNC Symbol;Acc:HGNC:8086]
ENSG00000140279	1.89913	9.92097e-09	DUOX2	dual oxidase 2 [Source:HGNC Symbol;Acc:HGNC:13273]
ENSG00000275894	1.89875	7.46872e-07	AL021578.1	novel transcript, sense intronic to SDC4
ENSG00000279520	1.8972	6.67929e-09	AC093525.8	tec
ENSG00000214193	1.89593	3.08377e-83	SH3D21	SH3 domain containing 21 [Source:HGNC Symbol;Acc:HGNC:26236]
ENSG00000188549	1.88896	2.15651e-95	CCDC9B	coiled-coil domain containing 9B [Source:HGNC Symbol;Acc:HGNC:33488]
ENSG00000143375	1.88669	5.33386e-125	CGN	cingulin [Source:HGNC Symbol;Acc:HGNC:17429]
ENSG00000261123	1.88635	0.000735921	AC009065.5	novel transcript, intronic to PKD1
ENSG00000175147	1.88503	7.35529e-30	TMEM51-AS1	TMEM51 antisense RNA 1 [Source:HGNC Symbol;Acc:HGNC:26301]
ENSG00000189433	1.88281	6.75048e-37	GJB4	gap junction protein beta 4 [Source:HGNC Symbol;Acc:HGNC:4286]
ENSG00000008513	1.88273	6.38165e-124	ST3GAL1	ST3 beta-galactoside alpha-2,3-sialyltransferase 1 [Source:HGNC Symbol;Acc:HGNC:10862]
ENSG00000129455	1.88148	1.57109e-05	KLK8	kallikrein related peptidase 8 [Source:HGNC Symbol;Acc:HGNC:6369]
ENSG00000131386	1.88084	4.64077e-06	GALNT15	polypeptide N-acetylgalactosaminyltransferase 15 [Source:HGNC Symbol;Acc:HGNC:21531]
ENSG00000261051	1.87656	9.80291e-34	AC107021.2	novel transcript, overlapping to PLOD2
ENSG00000165474	1.87632	2.90647e-242	GJB2	gap junction protein beta 2 [Source:HGNC Symbol;Acc:HGNC:4284]
ENSG00000110888	1.87239	1.9233e-125	CAPRIN2	caprin family member 2 [Source:HGNC Symbol;Acc:HGNC:21259]
ENSG00000086696	1.87099	2.15464e-11	HSD17B2	hydroxysteroid 17-beta dehydrogenase 2 [Source:HGNC Symbol;Acc:HGNC:5211]
ENSG00000223749	1.87069	2.85493e-112	MIR503HG	MIR503 host gene [Source:HGNC Symbol;Acc:HGNC:28258]
ENSG00000090339	1.86953	3.6644e-25	ICAM1	intercellular adhesion molecule 1 [Source:HGNC Symbol;Acc:HGNC:5344]
ENSG00000150510	1.8674	0.00071503	FAM124A	family with sequence similarity 124 member A [Source:HGNC Symbol;Acc:HGNC:26413]
ENSG00000204758	1.86347	2.38093e-10	AC008429.1	novel transcript, antisense to RPL26L1
ENSG00000006432	1.86277	9.49226e-117	MAP3K9	mitogen-activated protein kinase kinase kinase 9 [Source:HGNC Symbol;Acc:HGNC:6861]
ENSG00000160862	1.86238	9.12239e-05	AZGP1	alpha-2-glycoprotein 1, zinc-binding [Source:HGNC Symbol;Acc:HGNC:910]
ENSG00000151617	1.8619	4.52455e-25	EDNRA	endothelin receptor type A [Source:HGNC Symbol;Acc:HGNC:3179]
ENSG00000137767	1.86094	1.41478e-137	SQOR	sulfide quinone oxidoreductase [Source:HGNC Symbol;Acc:HGNC:20390]
ENSG00000187840	1.8596	2.9659e-117	EIF4EBP1	eukaryotic translation initiation factor 4E binding protein 1 [Source:HGNC Symbol;Acc:HGNC:3288]
ENSG00000180861	1.85825	7.51847e-05	LINC01559	long intergenic non-protein coding RNA 1559 [Source:HGNC Symbol;Acc:HGNC:26598]
ENSG00000090975	1.85706	7.73767e-57	PITPNM2	phosphatidylinositol transfer protein membrane associated 2 [Source:HGNC Symbol;Acc:HGNC:21044]
ENSG00000127129	1.85659	3.16694e-62	EDN2	endothelin 2 [Source:HGNC Symbol;Acc:HGNC:3177]
ENSG00000136944	1.85532	0.00954112	LMX1B	LIM homeobox transcription factor 1 beta [Source:HGNC Symbol;Acc:HGNC:6654]
ENSG00000111218	1.85416	2.22766e-42	PRMT8	protein arginine methyltransferase 8 [Source:HGNC Symbol;Acc:HGNC:5188]
ENSG00000087128	1.85401	3.70651e-11	TMPRSS11E	transmembrane serine protease 11E [Source:HGNC Symbol;Acc:HGNC:24465]
ENSG00000279765	1.8539	0.00048453	AC013394.1	novel protein
ENSG00000128283	1.85388	1.46939e-129	CDC42EP1	CDC42 effector protein 1 [Source:HGNC Symbol;Acc:HGNC:17014]
ENSG00000143536	1.8525	4.84365e-80	CRNN	cornulin [Source:HGNC Symbol;Acc:HGNC:1230]
ENSG00000145911	1.8504	5.13816e-23	N4BP3	NEDD4 binding protein 3 [Source:HGNC Symbol;Acc:HGNC:29852]
ENSG00000179698	1.84853	0.00452225	WDR97	WD repeat domain 97 [Source:HGNC Symbol;Acc:HGNC:26959]
ENSG00000023902	1.84721	1.72428e-32	PLEKHO1	pleckstrin homology domain containing O1 [Source:HGNC Symbol;Acc:HGNC:24310]
ENSG00000167771	1.84652	1.28177e-09	RCOR2	REST corepressor 2 [Source:HGNC Symbol;Acc:HGNC:27455]
ENSG00000198732	1.84467	1.31241e-81	SMOC1	SPARC related modular calcium binding 1 [Source:HGNC Symbol;Acc:HGNC:20318]
ENSG00000223653	1.8441	0.00826743	AL078459.1	novel transcript
ENSG00000125170	1.84176	4.53413e-48	DOK4	docking protein 4 [Source:HGNC Symbol;Acc:HGNC:19868]
ENSG00000157193	1.84098	4.47644e-68	LRP8	LDL receptor related protein 8 [Source:HGNC Symbol;Acc:HGNC:6700]
ENSG00000283538	1.83826	5.36364e-06	AC005972.3	novel transcript
ENSG00000138670	1.83779	1.2356e-16	RASGEF1B	RasGEF domain family member 1B [Source:HGNC Symbol;Acc:HGNC:24881]
ENSG00000250526	1.83758	0.00448085	CCT6P2	chaperonin containing TCP1 subunit 6 pseudogene 2 [Source:HGNC Symbol;Acc:HGNC:35150]
ENSG00000161921	1.83698	5.29049e-94	CXCL16	C-X-C motif chemokine ligand 16 [Source:HGNC Symbol;Acc:HGNC:16642]
ENSG00000162733	1.83402	6.48838e-15	DDR2	discoidin domain receptor tyrosine kinase 2 [Source:HGNC Symbol;Acc:HGNC:2731]
ENSG00000143632	1.83171	7.2556e-06	ACTA1	actin alpha 1, skeletal muscle [Source:HGNC Symbol;Acc:HGNC:129]
ENSG00000141738	1.83076	2.392e-49	GRB7	growth factor receptor bound protein 7 [Source:HGNC Symbol;Acc:HGNC:4567]
ENSG00000135604	1.82963	1.28144e-08	STX11	syntaxin 11 [Source:HGNC Symbol;Acc:HGNC:11429]
ENSG00000173281	1.82866	3.7134e-126	PPP1R3B	protein phosphatase 1 regulatory subunit 3B [Source:HGNC Symbol;Acc:HGNC:14942]
ENSG00000182489	1.82787	3.75814e-10	XKRX	XK related X-linked [Source:HGNC Symbol;Acc:HGNC:29845]
ENSG00000132837	1.82085	5.17607e-08	DMGDH	dimethylglycine dehydrogenase [Source:HGNC Symbol;Acc:HGNC:24475]
ENSG00000134830	1.81941	0.000690902	C5AR2	complement component 5a receptor 2 [Source:HGNC Symbol;Acc:HGNC:4527]
ENSG00000168575	1.81702	2.31711e-222	SLC20A2	solute carrier family 20 member 2 [Source:HGNC Symbol;Acc:HGNC:10947]
ENSG00000185262	1.81407	3.51436e-86	UBALD2	UBA like domain containing 2 [Source:HGNC Symbol;Acc:HGNC:28438]
ENSG00000167759	1.80723	3.53198e-20	KLK13	kallikrein related peptidase 13 [Source:HGNC Symbol;Acc:HGNC:6361]
ENSG00000232633	1.80588	0.000991708	AC079465.1	novel transcript
ENSG00000267069	1.8051	1.5064e-11	AP005264.1	novel transcript
ENSG00000173848	1.80204	1.32976e-201	NET1	neuroepithelial cell transforming 1 [Source:HGNC Symbol;Acc:HGNC:14592]
ENSG00000171476	1.8006	3.4732e-112	HOPX	HOP homeobox [Source:HGNC Symbol;Acc:HGNC:24961]
ENSG00000162654	1.8004	0.00108006	GBP4	guanylate binding protein 4 [Source:HGNC Symbol;Acc:HGNC:20480]
ENSG00000177283	1.79966	8.15696e-60	FZD8	frizzled class receptor 8 [Source:HGNC Symbol;Acc:HGNC:4046]
ENSG00000179913	1.79801	1.11618e-21	B3GNT3	UDP-GlcNAc:betaGal beta-1,3-N-acetylglucosaminyltransferase 3 [Source:HGNC Symbol;Acc:HGNC:13528]
ENSG00000115616	1.79775	2.24717e-07	SLC9A2	solute carrier family 9 member A2 [Source:HGNC Symbol;Acc:HGNC:11072]
ENSG00000179820	1.79625	1.56229e-158	MYADM	myeloid associated differentiation marker [Source:HGNC Symbol;Acc:HGNC:7544]
ENSG00000128567	1.79526	1.87665e-37	PODXL	podocalyxin like [Source:HGNC Symbol;Acc:HGNC:9171]
ENSG00000102878	1.79508	1.36686e-07	HSF4	heat shock transcription factor 4 [Source:HGNC Symbol;Acc:HGNC:5227]
ENSG00000163577	1.79468	1.62755e-73	EIF5A2	eukaryotic translation initiation factor 5A2 [Source:HGNC Symbol;Acc:HGNC:3301]
ENSG00000285976	1.79429	9.02071e-23	AL135905.2	novel protein
ENSG00000130202	1.79429	2.24497e-135	NECTIN2	nectin cell adhesion molecule 2 [Source:HGNC Symbol;Acc:HGNC:9707]
ENSG00000244462	1.79425	1.02906e-191	RBM12	RNA binding motif protein 12 [Source:HGNC Symbol;Acc:HGNC:9898]
ENSG00000134339	1.79391	2.85215e-10	SAA2	serum amyloid A2 [Source:HGNC Symbol;Acc:HGNC:10514]
ENSG00000242147	1.78978	1.22976e-11	LASTR	lncRNA associated with SART3 regulation of splicing [Source:HGNC Symbol;Acc:HGNC:54143]
ENSG00000254634	1.78897	0.00128939	SMG1P6	SMG1 pseudogene 6 [Source:HGNC Symbol;Acc:HGNC:49863]
ENSG00000152503	1.78858	3.63931e-24	TRIM36	tripartite motif containing 36 [Source:HGNC Symbol;Acc:HGNC:16280]
ENSG00000035862	1.78766	4.92512e-72	TIMP2	TIMP metallopeptidase inhibitor 2 [Source:HGNC Symbol;Acc:HGNC:11821]
ENSG00000167105	1.78386	3.49507e-07	TMEM92	transmembrane protein 92 [Source:HGNC Symbol;Acc:HGNC:26579]
ENSG00000121578	1.78196	1.05352e-120	B4GALT4	beta-1,4-galactosyltransferase 4 [Source:HGNC Symbol;Acc:HGNC:927]
ENSG00000189089	1.7815	0.000594893	RIMKLBP1	ribosomal modification protein rimK like family member B pseudogene 1 [Source:HGNC Symbol;Acc:HGNC:34034]
ENSG00000232926	1.78086	0.000120089	AC000078.1	ribosomal protein L8 (RPL8) pseudogene
ENSG00000006459	1.77869	1.98974e-120	KDM7A	lysine demethylase 7A [Source:HGNC Symbol;Acc:HGNC:22224]
ENSG00000179542	1.7757	1.02889e-05	SLITRK4	SLIT and NTRK like family member 4 [Source:HGNC Symbol;Acc:HGNC:23502]
ENSG00000169851	1.77258	8.78561e-164	PCDH7	protocadherin 7 [Source:HGNC Symbol;Acc:HGNC:8659]
ENSG00000157881	1.77109	9.99806e-05	PANK4	pantothenate kinase 4 (inactive) [Source:HGNC Symbol;Acc:HGNC:19366]
ENSG00000141579	1.76894	2.31183e-79	ZNF750	zinc finger protein 750 [Source:HGNC Symbol;Acc:HGNC:25843]
ENSG00000149177	1.76829	2.32315e-18	PTPRJ	protein tyrosine phosphatase receptor type J [Source:HGNC Symbol;Acc:HGNC:9673]
ENSG00000102934	1.76828	0.00244498	PLLP	plasmolipin [Source:HGNC Symbol;Acc:HGNC:18553]
ENSG00000136490	1.76656	0.0041996	LIMD2	LIM domain containing 2 [Source:HGNC Symbol;Acc:HGNC:28142]
ENSG00000118523	1.76138	5.36533e-65	CCN2	cellular communication network factor 2 [Source:HGNC Symbol;Acc:HGNC:2500]
ENSG00000229544	1.76024	4.16639e-05	NKX1-2	NK1 homeobox 2 [Source:HGNC Symbol;Acc:HGNC:31652]
ENSG00000129514	1.75836	0.000436028	FOXA1	forkhead box A1 [Source:HGNC Symbol;Acc:HGNC:5021]
ENSG00000171617	1.75721	2.6247e-139	ENC1	ectodermal-neural cortex 1 [Source:HGNC Symbol;Acc:HGNC:3345]
ENSG00000140465	1.75711	4.27947e-16	CYP1A1	cytochrome P450 family 1 subfamily A member 1 [Source:HGNC Symbol;Acc:HGNC:2595]
ENSG00000245975	1.75709	3.16719e-05	AC090515.2	novel transcript
ENSG00000106089	1.75239	1.69887e-35	STX1A	syntaxin 1A [Source:HGNC Symbol;Acc:HGNC:11433]
ENSG00000258279	1.75141	1.48563e-07	LINC00592	long intergenic non-protein coding RNA 592 [Source:HGNC Symbol;Acc:HGNC:27474]
ENSG00000176920	1.75067	2.58513e-13	FUT2	fucosyltransferase 2 [Source:HGNC Symbol;Acc:HGNC:4013]
ENSG00000252711	1.74963	0.000623455	RN7SKP116	RN7SK pseudogene 116 [Source:HGNC Symbol;Acc:HGNC:45840]
ENSG00000165124	1.74609	1.77708e-26	SVEP1	sushi, von Willebrand factor type A, EGF and pentraxin domain containing 1 [Source:HGNC Symbol;Acc:HGNC:15985]
ENSG00000149260	1.74164	6.96096e-15	CAPN5	calpain 5 [Source:HGNC Symbol;Acc:HGNC:1482]
ENSG00000119280	1.73775	1.00052e-86	C1orf198	chromosome 1 open reading frame 198 [Source:HGNC Symbol;Acc:HGNC:25900]
ENSG00000157510	1.73714	1.73289e-79	AFAP1L1	actin filament associated protein 1 like 1 [Source:HGNC Symbol;Acc:HGNC:26714]
ENSG00000254554	1.73581	2.82145e-12	AC080023.1	novel transcript
ENSG00000130589	1.73534	4.20732e-130	HELZ2	helicase with zinc finger 2 [Source:HGNC Symbol;Acc:HGNC:30021]
ENSG00000140254	1.7347	3.86253e-28	DUOXA1	dual oxidase maturation factor 1 [Source:HGNC Symbol;Acc:HGNC:26507]
ENSG00000161960	1.73352	1.54807e-22	EIF4A1	eukaryotic translation initiation factor 4A1 [Source:HGNC Symbol;Acc:HGNC:3282]
ENSG00000181418	1.73194	0.00443444	DDN	dendrin [Source:HGNC Symbol;Acc:HGNC:24458]
ENSG00000147408	1.73142	0.000166274	CSGALNACT1	chondroitin sulfate N-acetylgalactosaminyltransferase 1 [Source:HGNC Symbol;Acc:HGNC:24290]
ENSG00000135069	1.73086	4.67839e-191	PSAT1	phosphoserine aminotransferase 1 [Source:HGNC Symbol;Acc:HGNC:19129]
ENSG00000227634	1.72656	0.000757623	LINC01714	long intergenic non-protein coding RNA 1714 [Source:HGNC Symbol;Acc:HGNC:52501]
ENSG00000100429	1.7257	5.99574e-05	HDAC10	histone deacetylase 10 [Source:HGNC Symbol;Acc:HGNC:18128]
ENSG00000165959	1.72545	1.05398e-85	CLMN	calmin [Source:HGNC Symbol;Acc:HGNC:19972]
ENSG00000183458	1.72328	4.20224e-05	AC138932.1	polycystic kidney disease 1 (autosomal dominant) (PKD1) pseudogene
ENSG00000147813	1.72311	0.000978153	NAPRT	nicotinate phosphoribosyltransferase [Source:HGNC Symbol;Acc:HGNC:30450]
ENSG00000198467	1.72198	1.64925e-64	TPM2	tropomyosin 2 [Source:HGNC Symbol;Acc:HGNC:12011]
ENSG00000261732	1.71956	0.000173106	AL031708.1	novel protein
ENSG00000113946	1.71832	4.00291e-14	CLDN16	claudin 16 [Source:HGNC Symbol;Acc:HGNC:2037]
ENSG00000149596	1.71678	3.07183e-77	JPH2	junctophilin 2 [Source:HGNC Symbol;Acc:HGNC:14202]
ENSG00000100292	1.7167	7.46894e-12	HMOX1	heme oxygenase 1 [Source:HGNC Symbol;Acc:HGNC:5013]
ENSG00000224975	1.71279	2.68263e-09	INE1	inactivation escape 1 [Source:HGNC Symbol;Acc:HGNC:6060]
ENSG00000255398	1.70678	7.23136e-13	HCAR3	hydroxycarboxylic acid receptor 3 [Source:HGNC Symbol;Acc:HGNC:16824]
ENSG00000279365	1.70363	0.00894618	AP000695.3	novel transcript
ENSG00000271303	1.70229	4.86223e-05	SRXN1	sulfiredoxin 1 [Source:HGNC Symbol;Acc:HGNC:16132]
ENSG00000115109	1.69968	2.24243e-108	EPB41L5	erythrocyte membrane protein band 4.1 like 5 [Source:HGNC Symbol;Acc:HGNC:19819]
ENSG00000109971	1.69844	2.28563e-158	HSPA8	heat shock protein family A (Hsp70) member 8 [Source:HGNC Symbol;Acc:HGNC:5241]
ENSG00000222041	1.69649	4.84652e-43	CYTOR	cytoskeleton regulator RNA [Source:HGNC Symbol;Acc:HGNC:28717]
ENSG00000153234	1.69429	8.61697e-17	NR4A2	nuclear receptor subfamily 4 group A member 2 [Source:HGNC Symbol;Acc:HGNC:7981]
ENSG00000214357	1.69376	2.68112e-75	NEURL1B	neuralized E3 ubiquitin protein ligase 1B [Source:HGNC Symbol;Acc:HGNC:35422]
ENSG00000162409	1.69369	8.85147e-12	PRKAA2	protein kinase AMP-activated catalytic subunit alpha 2 [Source:HGNC Symbol;Acc:HGNC:9377]
ENSG00000135766	1.69295	1.58543e-55	EGLN1	egl-9 family hypoxia inducible factor 1 [Source:HGNC Symbol;Acc:HGNC:1232]
ENSG00000102287	1.69256	9.20261e-23	GABRE	gamma-aminobutyric acid type A receptor subunit epsilon [Source:HGNC Symbol;Acc:HGNC:4085]
ENSG00000161249	1.6919	8.94248e-153	DMKN	dermokine [Source:HGNC Symbol;Acc:HGNC:25063]
ENSG00000125845	1.69041	4.04637e-102	BMP2	bone morphogenetic protein 2 [Source:HGNC Symbol;Acc:HGNC:1069]
ENSG00000119125	1.69008	1.88629e-101	GDA	guanine deaminase [Source:HGNC Symbol;Acc:HGNC:4212]
ENSG00000154127	1.68862	1.36204e-41	UBASH3B	ubiquitin associated and SH3 domain containing B [Source:HGNC Symbol;Acc:HGNC:29884]
ENSG00000248643	1.68642	0.00193622	RBM14-RBM4	RBM14-RBM4 readthrough [Source:HGNC Symbol;Acc:HGNC:38840]
ENSG00000089116	1.68347	1.20773e-05	LHX5	LIM homeobox 5 [Source:HGNC Symbol;Acc:HGNC:14216]
ENSG00000039560	1.68171	7.31344e-187	RAI14	retinoic acid induced 14 [Source:HGNC Symbol;Acc:HGNC:14873]
ENSG00000154134	1.68142	6.28888e-17	ROBO3	roundabout guidance receptor 3 [Source:HGNC Symbol;Acc:HGNC:13433]
ENSG00000167971	1.68049	1.2012e-05	CASKIN1	CASK interacting protein 1 [Source:HGNC Symbol;Acc:HGNC:20879]
ENSG00000131620	1.67753	1.71813e-06	ANO1	anoctamin 1 [Source:HGNC Symbol;Acc:HGNC:21625]
ENSG00000198873	1.67685	4.72815e-40	GRK5	G protein-coupled receptor kinase 5 [Source:HGNC Symbol;Acc:HGNC:4544]
ENSG00000149948	1.6757	2.75697e-140	HMGA2	high mobility group AT-hook 2 [Source:HGNC Symbol;Acc:HGNC:5009]
ENSG00000287235	1.67555	0.00231109	AL732437.2	novel transcript
ENSG00000161653	1.67478	1.57465e-06	NAGS	N-acetylglutamate synthase [Source:HGNC Symbol;Acc:HGNC:17996]
ENSG00000140848	1.67399	7.30027e-28	CPNE2	copine 2 [Source:HGNC Symbol;Acc:HGNC:2315]
ENSG00000052344	1.67316	7.89461e-165	PRSS8	serine protease 8 [Source:HGNC Symbol;Acc:HGNC:9491]
ENSG00000182938	1.673	1.47607e-07	OTOP3	otopetrin 3 [Source:HGNC Symbol;Acc:HGNC:19658]
ENSG00000197646	1.67125	2.94983e-22	PDCD1LG2	programmed cell death 1 ligand 2 [Source:HGNC Symbol;Acc:HGNC:18731]
ENSG00000121742	1.66822	5.62574e-82	GJB6	gap junction protein beta 6 [Source:HGNC Symbol;Acc:HGNC:4288]
ENSG00000213085	1.66177	0.000823853	CFAP45	cilia and flagella associated protein 45 [Source:HGNC Symbol;Acc:HGNC:17229]
ENSG00000130584	1.6602	4.56518e-08	ZBTB46	zinc finger and BTB domain containing 46 [Source:HGNC Symbol;Acc:HGNC:16094]
ENSG00000120254	1.65814	3.95962e-140	MTHFD1L	methylenetetrahydrofolate dehydrogenase (NADP+ dependent) 1 like [Source:HGNC Symbol;Acc:HGNC:21055]
ENSG00000125844	1.65682	1.33934e-189	RRBP1	ribosome binding protein 1 [Source:HGNC Symbol;Acc:HGNC:10448]
ENSG00000162757	1.65503	1.55942e-154	C1orf74	chromosome 1 open reading frame 74 [Source:HGNC Symbol;Acc:HGNC:26319]
ENSG00000137936	1.65485	2.06568e-171	BCAR3	BCAR3 adaptor protein, NSP family member [Source:HGNC Symbol;Acc:HGNC:973]
ENSG00000116396	1.65338	4.7153e-12	KCNC4	potassium voltage-gated channel subfamily C member 4 [Source:HGNC Symbol;Acc:HGNC:6236]
ENSG00000125775	1.6515	9.45713e-123	SDCBP2	syndecan binding protein 2 [Source:HGNC Symbol;Acc:HGNC:15756]
ENSG00000189377	1.65133	1.00789e-08	CXCL17	C-X-C motif chemokine ligand 17 [Source:HGNC Symbol;Acc:HGNC:19232]
ENSG00000258559	1.64839	0.00354497	AC005519.1	novel transcript, sense overlapping ABCD4
ENSG00000171729	1.64801	3.48332e-62	TMEM51	transmembrane protein 51 [Source:HGNC Symbol;Acc:HGNC:25488]
ENSG00000205763	1.64633	1.88346e-22	RP9P	RP9 pseudogene [Source:HGNC Symbol;Acc:HGNC:33969]
ENSG00000142178	1.64557	1.84979e-136	SIK1	salt inducible kinase 1 [Source:HGNC Symbol;Acc:HGNC:11142]
ENSG00000117245	1.64203	0.000587482	KIF17	kinesin family member 17 [Source:HGNC Symbol;Acc:HGNC:19167]
ENSG00000186654	1.64074	3.29901e-41	PRR5	proline rich 5 [Source:HGNC Symbol;Acc:HGNC:31682]
ENSG00000268628	1.63962	2.46877e-11	AL121761.1	novel transcript
ENSG00000106688	1.63945	1.24917e-07	SLC1A1	solute carrier family 1 member 1 [Source:HGNC Symbol;Acc:HGNC:10939]
ENSG00000264635	1.63686	0.000336791	AP001020.2	novel transcript, sense intronic toYES1
ENSG00000116260	1.63551	1.51641e-182	QSOX1	quiescin sulfhydryl oxidase 1 [Source:HGNC Symbol;Acc:HGNC:9756]
ENSG00000166532	1.63388	1.37175e-164	RIMKLB	ribosomal modification protein rimK like family member B [Source:HGNC Symbol;Acc:HGNC:29228]
ENSG00000095203	1.63229	3.27804e-131	EPB41L4B	erythrocyte membrane protein band 4.1 like 4B [Source:HGNC Symbol;Acc:HGNC:19818]
ENSG00000275993	1.63181	7.73903e-124	SIK1B	salt inducible kinase 1B (putative) [Source:HGNC Symbol;Acc:HGNC:52389]
ENSG00000269925	1.62839	2.65682e-06	Z98884.2	novel transcript, sense intronic to VAMP3
ENSG00000002587	1.62821	2.20937e-22	HS3ST1	heparan sulfate-glucosamine 3-sulfotransferase 1 [Source:HGNC Symbol;Acc:HGNC:5194]
ENSG00000103888	1.62807	3.43514e-18	CEMIP	cell migration inducing hyaluronidase 1 [Source:HGNC Symbol;Acc:HGNC:29213]
ENSG00000118194	1.62649	0.000288794	TNNT2	troponin T2, cardiac type [Source:HGNC Symbol;Acc:HGNC:11949]
ENSG00000140859	1.62602	2.40226e-96	KIFC3	kinesin family member C3 [Source:HGNC Symbol;Acc:HGNC:6326]
ENSG00000113070	1.62534	1.54617e-36	HBEGF	heparin binding EGF like growth factor [Source:HGNC Symbol;Acc:HGNC:3059]
ENSG00000162407	1.62389	2.7989e-14	PLPP3	phospholipid phosphatase 3 [Source:HGNC Symbol;Acc:HGNC:9229]
ENSG00000198933	1.62351	4.94028e-41	TBKBP1	TBK1 binding protein 1 [Source:HGNC Symbol;Acc:HGNC:30140]
ENSG00000183688	1.62113	2.53318e-07	RFLNB	refilin B [Source:HGNC Symbol;Acc:HGNC:28705]
ENSG00000105523	1.62097	3.04342e-09	FAM83E	family with sequence similarity 83 member E [Source:HGNC Symbol;Acc:HGNC:25972]
ENSG00000106852	1.62079	1.92133e-15	LHX6	LIM homeobox 6 [Source:HGNC Symbol;Acc:HGNC:21735]
ENSG00000153707	1.61913	5.02645e-14	PTPRD	protein tyrosine phosphatase receptor type D [Source:HGNC Symbol;Acc:HGNC:9668]
ENSG00000198113	1.61565	3.03522e-69	TOR4A	torsin family 4 member A [Source:HGNC Symbol;Acc:HGNC:25981]
ENSG00000130707	1.61391	3.58838e-134	ASS1	argininosuccinate synthase 1 [Source:HGNC Symbol;Acc:HGNC:758]
ENSG00000213943	1.61364	0.000554048	KRT18P17	keratin 18 pseudogene 17 [Source:HGNC Symbol;Acc:HGNC:33385]
ENSG00000166068	1.61047	2.98677e-66	SPRED1	sprouty related EVH1 domain containing 1 [Source:HGNC Symbol;Acc:HGNC:20249]
ENSG00000146070	1.60914	0.0014669	PLA2G7	phospholipase A2 group VII [Source:HGNC Symbol;Acc:HGNC:9040]
ENSG00000081181	1.60832	9.62645e-29	ARG2	arginase 2 [Source:HGNC Symbol;Acc:HGNC:664]
ENSG00000134668	1.60817	1.51172e-57	SPOCD1	SPOC domain containing 1 [Source:HGNC Symbol;Acc:HGNC:26338]
ENSG00000169247	1.60774	2.86392e-35	SH3TC2	SH3 domain and tetratricopeptide repeats 2 [Source:HGNC Symbol;Acc:HGNC:29427]
ENSG00000168703	1.60724	3.3293e-07	WFDC12	WAP four-disulfide core domain 12 [Source:HGNC Symbol;Acc:HGNC:16115]
ENSG00000251003	1.60717	0.00188644	ZFPM2-AS1	ZFPM2 antisense RNA 1 [Source:HGNC Symbol;Acc:HGNC:50698]
ENSG00000251493	1.6061	1.50339e-58	FOXD1	forkhead box D1 [Source:HGNC Symbol;Acc:HGNC:3802]
ENSG00000180758	1.60528	8.40983e-59	GPR157	G protein-coupled receptor 157 [Source:HGNC Symbol;Acc:HGNC:23687]
ENSG00000115318	1.60507	0.00184	LOXL3	lysyl oxidase like 3 [Source:HGNC Symbol;Acc:HGNC:13869]
ENSG00000269934	1.60366	0.00687223	AL353593.1	novel transcript, antisense to OBSCN
ENSG00000009790	1.60256	0.00377462	TRAF3IP3	TRAF3 interacting protein 3 [Source:HGNC Symbol;Acc:HGNC:30766]
ENSG00000167397	1.602	5.09709e-07	VKORC1	vitamin K epoxide reductase complex subunit 1 [Source:HGNC Symbol;Acc:HGNC:23663]
ENSG00000164176	1.60125	5.98167e-33	EDIL3	EGF like repeats and discoidin domains 3 [Source:HGNC Symbol;Acc:HGNC:3173]
ENSG00000104611	1.59776	1.7767e-62	SH2D4A	SH2 domain containing 4A [Source:HGNC Symbol;Acc:HGNC:26102]
ENSG00000163219	1.59605	2.25506e-09	ARHGAP25	Rho GTPase activating protein 25 [Source:HGNC Symbol;Acc:HGNC:28951]
ENSG00000152256	1.5945	6.42136e-109	PDK1	pyruvate dehydrogenase kinase 1 [Source:HGNC Symbol;Acc:HGNC:8809]
ENSG00000130158	1.59373	1.33687e-88	DOCK6	dedicator of cytokinesis 6 [Source:HGNC Symbol;Acc:HGNC:19189]
ENSG00000099139	1.59285	4.03946e-35	PCSK5	proprotein convertase subtilisin/kexin type 5 [Source:HGNC Symbol;Acc:HGNC:8747]
ENSG00000244300	1.59208	0.00389454	GATA2-AS1	GATA2 antisense RNA 1 [Source:HGNC Symbol;Acc:HGNC:51108]
ENSG00000163516	1.59093	2.25593e-132	ANKZF1	ankyrin repeat and zinc finger peptidyl tRNA hydrolase 1 [Source:HGNC Symbol;Acc:HGNC:25527]
ENSG00000197943	1.5904	2.26948e-19	PLCG2	phospholipase C gamma 2 [Source:HGNC Symbol;Acc:HGNC:9066]
ENSG00000130827	1.59005	1.01223e-61	PLXNA3	plexin A3 [Source:HGNC Symbol;Acc:HGNC:9101]
ENSG00000152784	1.58749	6.40692e-05	PRDM8	PR/SET domain 8 [Source:HGNC Symbol;Acc:HGNC:13993]
ENSG00000178531	1.58523	1.32335e-09	CTXN1	cortexin 1 [Source:HGNC Symbol;Acc:HGNC:31108]
ENSG00000183638	1.58388	0.00459035	RP1L1	RP1 like 1 [Source:HGNC Symbol;Acc:HGNC:15946]
ENSG00000186448	1.58372	4.69516e-05	ZNF197	zinc finger protein 197 [Source:HGNC Symbol;Acc:HGNC:12988]
ENSG00000287384	1.58369	0.000191771	AL096840.3	novel transcript
ENSG00000225269	1.58332	1.18587e-05	LINC00705	long intergenic non-protein coding RNA 705 [Source:HGNC Symbol;Acc:HGNC:27874]
ENSG00000050344	1.58207	1.04898e-34	NFE2L3	nuclear factor, erythroid 2 like 3 [Source:HGNC Symbol;Acc:HGNC:7783]
ENSG00000275216	1.58035	5.06796e-59	AL161431.1	novel transcript
ENSG00000182782	1.58024	6.12947e-13	HCAR2	hydroxycarboxylic acid receptor 2 [Source:HGNC Symbol;Acc:HGNC:24827]
ENSG00000112182	1.58006	5.43251e-31	BACH2	BTB domain and CNC homolog 2 [Source:HGNC Symbol;Acc:HGNC:14078]
ENSG00000119139	1.57854	1.97632e-21	TJP2	tight junction protein 2 [Source:HGNC Symbol;Acc:HGNC:11828]
ENSG00000287387	1.57637	4.86018e-05	AC010883.3	novel transcript, antisense to ZFP36L2
ENSG00000213859	1.57623	9.37854e-147	KCTD11	potassium channel tetramerization domain containing 11 [Source:HGNC Symbol;Acc:HGNC:21302]
ENSG00000175592	1.57372	2.0177e-26	FOSL1	FOS like 1, AP-1 transcription factor subunit [Source:HGNC Symbol;Acc:HGNC:13718]
ENSG00000165626	1.57372	1.21099e-16	BEND7	BEN domain containing 7 [Source:HGNC Symbol;Acc:HGNC:23514]
ENSG00000174343	1.57239	0.00702087	CHRNA9	cholinergic receptor nicotinic alpha 9 subunit [Source:HGNC Symbol;Acc:HGNC:14079]
ENSG00000154429	1.57223	2.24746e-60	CCSAP	centriole, cilia and spindle associated protein [Source:HGNC Symbol;Acc:HGNC:29578]
ENSG00000175130	1.57107	6.40289e-71	MARCKSL1	MARCKS like 1 [Source:HGNC Symbol;Acc:HGNC:7142]
ENSG00000143702	1.56953	4.9668e-05	CEP170	centrosomal protein 170 [Source:HGNC Symbol;Acc:HGNC:28920]
ENSG00000197358	1.56904	7.56508e-07	BNIP3P1	BCL2 interacting protein 3 pseudogene 1 [Source:HGNC Symbol;Acc:HGNC:19922]
ENSG00000267279	1.56777	0.000889462	AC090409.1	novel transcript
ENSG00000153233	1.5663	0.00166235	PTPRR	protein tyrosine phosphatase receptor type R [Source:HGNC Symbol;Acc:HGNC:9680]
ENSG00000102265	1.56312	1.83229e-121	TIMP1	TIMP metallopeptidase inhibitor 1 [Source:HGNC Symbol;Acc:HGNC:11820]
ENSG00000206712	1.56292	0.000317036	RNU6-26P	RNA, U6 small nuclear 26, pseudogene [Source:HGNC Symbol;Acc:HGNC:34252]
ENSG00000232545	1.56249	0.00804391	AC253536.3	novel transcript
ENSG00000170961	1.5607	0.007805	HAS2	hyaluronan synthase 2 [Source:HGNC Symbol;Acc:HGNC:4819]
ENSG00000276141	1.55974	1.75677e-13	WHAMMP3	WAS protein homolog associated with actin, golgi membranes and microtubules pseudogene 3 [Source:HGNC Symbol;Acc:HGNC:27892]
ENSG00000170786	1.55943	3.26482e-37	SDR16C5	short chain dehydrogenase/reductase family 16C member 5 [Source:HGNC Symbol;Acc:HGNC:30311]
ENSG00000254087	1.55897	7.63691e-86	LYN	LYN proto-oncogene, Src family tyrosine kinase [Source:HGNC Symbol;Acc:HGNC:6735]
ENSG00000269927	1.55594	1.03687e-06	AC004817.3	novel transcript
ENSG00000236751	1.55476	1.18717e-07	LINC01186	long intergenic non-protein coding RNA 1186 [Source:HGNC Symbol;Acc:HGNC:49573]
ENSG00000091129	1.5515	3.63234e-34	NRCAM	neuronal cell adhesion molecule [Source:HGNC Symbol;Acc:HGNC:7994]
ENSG00000177144	1.55126	3.90755e-05	NUDT4B	nudix hydrolase 4B [Source:HGNC Symbol;Acc:HGNC:18012]
ENSG00000243449	1.5506	6.31464e-27	C4orf48	chromosome 4 open reading frame 48 [Source:HGNC Symbol;Acc:HGNC:34437]
ENSG00000274419	1.55023	0.000410783	TBC1D3D	TBC1 domain family member 3D [Source:HGNC Symbol;Acc:HGNC:28944]
ENSG00000128203	1.54815	4.54325e-24	ASPHD2	aspartate beta-hydroxylase domain containing 2 [Source:HGNC Symbol;Acc:HGNC:30437]
ENSG00000214176	1.54637	8.06897e-52	PLEKHM1P1	pleckstrin homology and RUN domain containing M1 pseudogene 1 [Source:HGNC Symbol;Acc:HGNC:35411]
ENSG00000175471	1.54489	0.000301542	MCTP1	multiple C2 and transmembrane domain containing 1 [Source:HGNC Symbol;Acc:HGNC:26183]
ENSG00000155903	1.54438	4.70212e-72	RASA2	RAS p21 protein activator 2 [Source:HGNC Symbol;Acc:HGNC:9872]
ENSG00000141622	1.54341	6.61792e-27	RNF165	ring finger protein 165 [Source:HGNC Symbol;Acc:HGNC:31696]
ENSG00000121207	1.53789	4.15018e-09	LRAT	lecithin retinol acyltransferase [Source:HGNC Symbol;Acc:HGNC:6685]
ENSG00000277778	1.53663	2.38903e-08	PGM5P2	phosphoglucomutase 5 pseudogene 2 [Source:HGNC Symbol;Acc:HGNC:18965]
ENSG00000137166	1.53341	3.48854e-58	FOXP4	forkhead box P4 [Source:HGNC Symbol;Acc:HGNC:20842]
ENSG00000127947	1.53283	6.18174e-145	PTPN12	protein tyrosine phosphatase non-receptor type 12 [Source:HGNC Symbol;Acc:HGNC:9645]
ENSG00000198517	1.53277	1.94287e-91	MAFK	MAF bZIP transcription factor K [Source:HGNC Symbol;Acc:HGNC:6782]
ENSG00000203805	1.53242	8.96131e-05	PLPP4	phospholipid phosphatase 4 [Source:HGNC Symbol;Acc:HGNC:23531]
ENSG00000160213	1.53207	8.33981e-163	CSTB	cystatin B [Source:HGNC Symbol;Acc:HGNC:2482]
ENSG00000149054	1.53204	3.54683e-43	ZNF215	zinc finger protein 215 [Source:HGNC Symbol;Acc:HGNC:13007]
ENSG00000092330	1.53084	5.2951e-110	TINF2	TERF1 interacting nuclear factor 2 [Source:HGNC Symbol;Acc:HGNC:11824]
ENSG00000149418	1.52975	6.20629e-143	ST14	suppression of tumorigenicity 14 [Source:HGNC Symbol;Acc:HGNC:11344]
ENSG00000284606	1.52948	0.000655376	AC105233.4	novel transcript
ENSG00000225177	1.52751	2.00258e-11	AL590617.2	novel transcript
ENSG00000152952	1.52715	3.48893e-166	PLOD2	procollagen-lysine,2-oxoglutarate 5-dioxygenase 2 [Source:HGNC Symbol;Acc:HGNC:9082]
ENSG00000236296	1.52465	2.00165e-06	GUSBP5	GUSB pseudogene 5 [Source:HGNC Symbol;Acc:HGNC:42319]
ENSG00000259856	1.5242	3.08753e-09	RAB43P1	RAB43 pseudogene 1 [Source:HGNC Symbol;Acc:HGNC:33153]
ENSG00000125148	1.52407	1.1103e-165	MT2A	metallothionein 2A [Source:HGNC Symbol;Acc:HGNC:7406]
ENSG00000130821	1.52378	7.25988e-149	SLC6A8	solute carrier family 6 member 8 [Source:HGNC Symbol;Acc:HGNC:11055]
ENSG00000239556	1.5231	0.00422797	AC004951.2	uroplakin-like protein (UPLP) pseudogene
ENSG00000261150	1.51976	6.42154e-149	EPPK1	epiplakin 1 [Source:HGNC Symbol;Acc:HGNC:15577]
ENSG00000249210	1.51952	0.00194379	GAPDHP38	glyceraldehyde 3 phosphate dehydrogenase pseudogene 38 [Source:HGNC Symbol;Acc:HGNC:37792]
ENSG00000214013	1.5177	1.98968e-84	GANC	glucosidase alpha, neutral C [Source:HGNC Symbol;Acc:HGNC:4139]
ENSG00000197892	1.51714	3.64778e-69	KIF13B	kinesin family member 13B [Source:HGNC Symbol;Acc:HGNC:14405]
ENSG00000143369	1.51494	7.23196e-20	ECM1	extracellular matrix protein 1 [Source:HGNC Symbol;Acc:HGNC:3153]
ENSG00000186314	1.51427	5.18267e-29	PRELID2	PRELI domain containing 2 [Source:HGNC Symbol;Acc:HGNC:28306]
ENSG00000136449	1.50725	0.00398358	MYCBPAP	MYCBP associated protein [Source:HGNC Symbol;Acc:HGNC:19677]
ENSG00000109046	1.5061	1.38149e-141	WSB1	WD repeat and SOCS box containing 1 [Source:HGNC Symbol;Acc:HGNC:19221]
ENSG00000217027	1.50482	0.000896441	TPT1P4	tumor protein, translationally-controlled 1 pseudogene 4 [Source:HGNC Symbol;Acc:HGNC:49298]
ENSG00000208772	1.50439	0.000669365	SNORD94	small nucleolar RNA, C/D box 94 [Source:HGNC Symbol;Acc:HGNC:32756]
ENSG00000160360	1.50414	4.92058e-45	GPSM1	G protein signaling modulator 1 [Source:HGNC Symbol;Acc:HGNC:17858]
ENSG00000254681	1.50401	0.000482479	PKD1P5	polycystin 1, transient receptor potential channel interacting pseudogene 5 [Source:HGNC Symbol;Acc:HGNC:30069]
ENSG00000275342	1.50103	6.15235e-85	PRAG1	PEAK1 related, kinase-activating pseudokinase 1 [Source:HGNC Symbol;Acc:HGNC:25438]
ENSG00000267216	1.50072	3.38071e-07	ZNF8-ERVK3-1	ZNF8-ERVK3-1 readthrough [Source:NCBI gene (formerly Entrezgene);Acc:108903150]
ENSG00000014164	1.49996	6.98665e-39	ZC3H3	zinc finger CCCH-type containing 3 [Source:HGNC Symbol;Acc:HGNC:28972]
ENSG00000069482	1.4983	1.09884e-05	GAL	galanin and GMAP prepropeptide [Source:HGNC Symbol;Acc:HGNC:4114]
ENSG00000256006	1.49615	3.44413e-08	AC084117.1	novel transcript
ENSG00000198417	1.49464	1.78077e-13	MT1F	metallothionein 1F [Source:HGNC Symbol;Acc:HGNC:7398]
ENSG00000130881	1.49317	4.41949e-15	LRP3	LDL receptor related protein 3 [Source:HGNC Symbol;Acc:HGNC:6695]
ENSG00000133401	1.49286	1.09532e-94	PDZD2	PDZ domain containing 2 [Source:HGNC Symbol;Acc:HGNC:18486]
ENSG00000060982	1.49163	6.22093e-61	BCAT1	branched chain amino acid transaminase 1 [Source:HGNC Symbol;Acc:HGNC:976]
ENSG00000244486	1.49087	2.03575e-09	SCARF2	scavenger receptor class F member 2 [Source:HGNC Symbol;Acc:HGNC:19869]
ENSG00000157483	1.48876	3.82986e-154	MYO1E	myosin IE [Source:HGNC Symbol;Acc:HGNC:7599]
ENSG00000168453	1.48795	2.27792e-78	HR	HR lysine demethylase and nuclear receptor corepressor [Source:HGNC Symbol;Acc:HGNC:5172]
ENSG00000152518	1.48745	3.80877e-157	ZFP36L2	ZFP36 ring finger protein like 2 [Source:HGNC Symbol;Acc:HGNC:1108]
ENSG00000064225	1.48535	7.55817e-07	ST3GAL6	ST3 beta-galactoside alpha-2,3-sialyltransferase 6 [Source:HGNC Symbol;Acc:HGNC:18080]
ENSG00000224080	1.48283	0.000161625	UBE2FP1	UBE2F pseudogene 1 [Source:HGNC Symbol;Acc:HGNC:44535]
ENSG00000112033	1.48282	1.23861e-129	PPARD	peroxisome proliferator activated receptor delta [Source:HGNC Symbol;Acc:HGNC:9235]
ENSG00000068971	1.48228	3.64046e-61	PPP2R5B	protein phosphatase 2 regulatory subunit B'beta [Source:HGNC Symbol;Acc:HGNC:9310]
ENSG00000126878	1.48014	3.71896e-20	AIF1L	allograft inflammatory factor 1 like [Source:HGNC Symbol;Acc:HGNC:28904]
ENSG00000182196	1.48007	0.00998744	ARL6IP4	ADP ribosylation factor like GTPase 6 interacting protein 4 [Source:HGNC Symbol;Acc:HGNC:18076]
ENSG00000214021	1.47923	4.82576e-31	TTLL3	tubulin tyrosine ligase like 3 [Source:HGNC Symbol;Acc:HGNC:24483]
ENSG00000008517	1.47765	0.00323483	IL32	interleukin 32 [Source:HGNC Symbol;Acc:HGNC:16830]
ENSG00000234618	1.47758	1.48588e-30	RPSAP9	ribosomal protein SA pseudogene 9 [Source:HGNC Symbol;Acc:HGNC:31463]
ENSG00000175697	1.47535	0.000191771	GPR156	G protein-coupled receptor 156 [Source:HGNC Symbol;Acc:HGNC:20844]
ENSG00000152463	1.47518	7.59594e-09	OLAH	oleoyl-ACP hydrolase [Source:HGNC Symbol;Acc:HGNC:25625]
ENSG00000060140	1.47341	2.47355e-12	STYK1	serine/threonine/tyrosine kinase 1 [Source:HGNC Symbol;Acc:HGNC:18889]
ENSG00000133816	1.47234	1.02682e-114	MICAL2	microtubule associated monooxygenase, calponin and LIM domain containing 2 [Source:HGNC Symbol;Acc:HGNC:24693]
ENSG00000104490	1.47224	8.77217e-07	NCALD	neurocalcin delta [Source:HGNC Symbol;Acc:HGNC:7655]
ENSG00000071242	1.47201	2.45396e-85	RPS6KA2	ribosomal protein S6 kinase A2 [Source:HGNC Symbol;Acc:HGNC:10431]
ENSG00000177943	1.47198	4.4307e-05	MAMDC4	MAM domain containing 4 [Source:HGNC Symbol;Acc:HGNC:24083]
ENSG00000198369	1.46922	2.40694e-47	SPRED2	sprouty related EVH1 domain containing 2 [Source:HGNC Symbol;Acc:HGNC:17722]
ENSG00000177453	1.46833	0.000252981	NIM1K	NIM1 serine/threonine protein kinase [Source:HGNC Symbol;Acc:HGNC:28646]
ENSG00000241484	1.46778	1.03584e-07	ARHGAP8	Rho GTPase activating protein 8 [Source:HGNC Symbol;Acc:HGNC:677]
ENSG00000196517	1.46665	6.4052e-44	SLC6A9	solute carrier family 6 member 9 [Source:HGNC Symbol;Acc:HGNC:11056]
ENSG00000083454	1.46648	0.00171175	P2RX5	purinergic receptor P2X 5 [Source:HGNC Symbol;Acc:HGNC:8536]
ENSG00000272578	1.4664	0.0017098	AP000347.1	glucuronidase, beta (GUSB) pseudogene
ENSG00000145819	1.46626	2.10911e-83	ARHGAP26	Rho GTPase activating protein 26 [Source:HGNC Symbol;Acc:HGNC:17073]
ENSG00000223773	1.46428	2.46681e-11	CD99P1	CD99 molecule pseudogene 1 [Source:HGNC Symbol;Acc:HGNC:7083]
ENSG00000253305	1.46421	3.9531e-07	PCDHGB6	protocadherin gamma subfamily B, 6 [Source:HGNC Symbol;Acc:HGNC:8713]
ENSG00000144802	1.46224	5.4678e-55	NFKBIZ	NFKB inhibitor zeta [Source:HGNC Symbol;Acc:HGNC:29805]
ENSG00000235885	1.46039	1.1803e-09	LINC01828	long intergenic non-protein coding RNA 1828 [Source:HGNC Symbol;Acc:HGNC:52634]
ENSG00000197355	1.45846	7.59781e-25	UAP1L1	UDP-N-acetylglucosamine pyrophosphorylase 1 like 1 [Source:HGNC Symbol;Acc:HGNC:28082]
ENSG00000176383	1.4574	1.37188e-13	B3GNT4	UDP-GlcNAc:betaGal beta-1,3-N-acetylglucosaminyltransferase 4 [Source:HGNC Symbol;Acc:HGNC:15683]
ENSG00000103855	1.45697	4.37397e-75	CD276	CD276 molecule [Source:HGNC Symbol;Acc:HGNC:19137]
ENSG00000105419	1.4562	6.61455e-10	MEIS3	Meis homeobox 3 [Source:HGNC Symbol;Acc:HGNC:29537]
ENSG00000146966	1.45396	1.22536e-07	DENND2A	DENN domain containing 2A [Source:HGNC Symbol;Acc:HGNC:22212]
ENSG00000175414	1.45387	4.12536e-26	ARL10	ADP ribosylation factor like GTPase 10 [Source:HGNC Symbol;Acc:HGNC:22042]
ENSG00000113396	1.44975	4.4845e-07	SLC27A6	solute carrier family 27 member 6 [Source:HGNC Symbol;Acc:HGNC:11000]
ENSG00000227542	1.44778	0.00183895	AC092614.1	novel transcript
ENSG00000125089	1.44534	2.78167e-77	SH3TC1	SH3 domain and tetratricopeptide repeats 1 [Source:HGNC Symbol;Acc:HGNC:26009]
ENSG00000108846	1.44254	1.93583e-44	ABCC3	ATP binding cassette subfamily C member 3 [Source:HGNC Symbol;Acc:HGNC:54]
ENSG00000183578	1.44184	5.13033e-32	TNFAIP8L3	TNF alpha induced protein 8 like 3 [Source:HGNC Symbol;Acc:HGNC:20620]
ENSG00000227954	1.44148	4.99456e-12	TARID	TCF21 antisense RNA inducing promoter demethylation [Source:HGNC Symbol;Acc:HGNC:50506]
ENSG00000182103	1.44044	1.8075e-15	FAM181B	family with sequence similarity 181 member B [Source:HGNC Symbol;Acc:HGNC:28512]
ENSG00000199691	1.43869	2.06475e-05	RN7SKP173	RN7SK pseudogene 173 [Source:HGNC Symbol;Acc:HGNC:45897]
ENSG00000166510	1.43671	2.80404e-37	CCDC68	coiled-coil domain containing 68 [Source:HGNC Symbol;Acc:HGNC:24350]
ENSG00000122547	1.43515	4.72472e-07	EEPD1	endonuclease/exonuclease/phosphatase family domain containing 1 [Source:HGNC Symbol;Acc:HGNC:22223]
ENSG00000259429	1.43437	0.00320549	UBE2Q2P2	ubiquitin conjugating enzyme E2 Q2 pseudogene 2 [Source:HGNC Symbol;Acc:HGNC:37440]
ENSG00000187764	1.4341	1.09375e-10	SEMA4D	semaphorin 4D [Source:HGNC Symbol;Acc:HGNC:10732]
ENSG00000196878	1.43353	1.60178e-146	LAMB3	laminin subunit beta 3 [Source:HGNC Symbol;Acc:HGNC:6490]
ENSG00000196890	1.43321	0.0017376	H2BU1	H2B.U histone 1 [Source:HGNC Symbol;Acc:HGNC:20514]
ENSG00000239911	1.43208	0.000586223	PRKAG2-AS1	PRKAG2 antisense RNA 1 [Source:HGNC Symbol;Acc:HGNC:40468]
ENSG00000177191	1.43091	2.83744e-09	B3GNT8	UDP-GlcNAc:betaGal beta-1,3-N-acetylglucosaminyltransferase 8 [Source:HGNC Symbol;Acc:HGNC:24139]
ENSG00000147027	1.43044	7.12664e-11	TMEM47	transmembrane protein 47 [Source:HGNC Symbol;Acc:HGNC:18515]
ENSG00000285517	1.43036	2.73716e-24	AC010198.2	long intergenic non-protein coding RNA 941
ENSG00000197191	1.42999	3.43629e-13	CYSRT1	cysteine rich tail 1 [Source:HGNC Symbol;Acc:HGNC:30529]
ENSG00000136327	1.4292	1.03436e-05	NKX2-8	NK2 homeobox 8 [Source:HGNC Symbol;Acc:HGNC:16364]
ENSG00000165799	1.4287	1.39312e-47	RNASE7	ribonuclease A family member 7 [Source:HGNC Symbol;Acc:HGNC:19278]
ENSG00000153802	1.42838	3.52646e-24	TMPRSS11D	transmembrane serine protease 11D [Source:HGNC Symbol;Acc:HGNC:24059]
ENSG00000162817	1.42548	4.92252e-16	C1orf115	chromosome 1 open reading frame 115 [Source:HGNC Symbol;Acc:HGNC:25873]
ENSG00000156299	1.42465	8.85205e-50	TIAM1	TIAM Rac1 associated GEF 1 [Source:HGNC Symbol;Acc:HGNC:11805]
ENSG00000227676	1.42256	0.000231207	LINC01068	long intergenic non-protein coding RNA 1068 [Source:HGNC Symbol;Acc:HGNC:49106]
ENSG00000279198	1.42234	2.52447e-05	AC008894.3	TEC
ENSG00000132481	1.42138	5.29583e-21	TRIM47	tripartite motif containing 47 [Source:HGNC Symbol;Acc:HGNC:19020]
ENSG00000118898	1.42136	1.62471e-142	PPL	periplakin [Source:HGNC Symbol;Acc:HGNC:9273]
ENSG00000111335	1.42041	3.88818e-10	OAS2	2'-5'-oligoadenylate synthetase 2 [Source:HGNC Symbol;Acc:HGNC:8087]
ENSG00000114315	1.41953	1.78775e-82	HES1	hes family bHLH transcription factor 1 [Source:HGNC Symbol;Acc:HGNC:5192]
ENSG00000172638	1.41688	0.000176773	EFEMP2	EGF containing fibulin extracellular matrix protein 2 [Source:HGNC Symbol;Acc:HGNC:3219]
ENSG00000162545	1.41683	6.56557e-81	CAMK2N1	calcium/calmodulin dependent protein kinase II inhibitor 1 [Source:HGNC Symbol;Acc:HGNC:24190]
ENSG00000092621	1.41679	8.89199e-93	PHGDH	phosphoglycerate dehydrogenase [Source:HGNC Symbol;Acc:HGNC:8923]
ENSG00000227765	1.41671	0.00829845	MYL12BP2	myosin light chain 12B pseudogene 2 [Source:HGNC Symbol;Acc:HGNC:51650]
ENSG00000139636	1.41621	3.73115e-62	LMBR1L	limb development membrane protein 1 like [Source:HGNC Symbol;Acc:HGNC:18268]
ENSG00000099840	1.41327	2.06585e-11	IZUMO4	IZUMO family member 4 [Source:HGNC Symbol;Acc:HGNC:26950]
ENSG00000127329	1.41266	4.21333e-07	PTPRB	protein tyrosine phosphatase receptor type B [Source:HGNC Symbol;Acc:HGNC:9665]
ENSG00000175265	1.41117	1.11073e-85	GOLGA8A	golgin A8 family member A [Source:HGNC Symbol;Acc:HGNC:31972]
ENSG00000254612	1.41098	1.28957e-35	DNAJB6P1	DNAJB6 pseudogene 1 [Source:HGNC Symbol;Acc:HGNC:54754]
ENSG00000196428	1.41052	1.28796e-102	TSC22D2	TSC22 domain family member 2 [Source:HGNC Symbol;Acc:HGNC:29095]
ENSG00000145623	1.41046	1.02475e-124	OSMR	oncostatin M receptor [Source:HGNC Symbol;Acc:HGNC:8507]
ENSG00000125810	1.40978	0.00118184	CD93	CD93 molecule [Source:HGNC Symbol;Acc:HGNC:15855]
ENSG00000101104	1.40863	1.25911e-36	PABPC1L	poly(A) binding protein cytoplasmic 1 like [Source:HGNC Symbol;Acc:HGNC:15797]
ENSG00000074416	1.40795	8.93684e-86	MGLL	monoglyceride lipase [Source:HGNC Symbol;Acc:HGNC:17038]
ENSG00000197930	1.40568	6.47583e-135	ERO1A	endoplasmic reticulum oxidoreductase 1 alpha [Source:HGNC Symbol;Acc:HGNC:13280]
ENSG00000164251	1.40495	5.77776e-112	F2RL1	F2R like trypsin receptor 1 [Source:HGNC Symbol;Acc:HGNC:3538]
ENSG00000281195	1.40479	0.000351314	AC007878.1	novel transcript
ENSG00000151640	1.40354	3.6992e-42	DPYSL4	dihydropyrimidinase like 4 [Source:HGNC Symbol;Acc:HGNC:3016]
ENSG00000160072	1.40117	1.43607e-72	ATAD3B	ATPase family AAA domain containing 3B [Source:HGNC Symbol;Acc:HGNC:24007]
ENSG00000089094	1.40045	3.46356e-61	KDM2B	lysine demethylase 2B [Source:HGNC Symbol;Acc:HGNC:13610]
ENSG00000057704	1.39957	1.16453e-61	TMCC3	transmembrane and coiled-coil domain family 3 [Source:HGNC Symbol;Acc:HGNC:29199]
ENSG00000167914	1.39879	0.000409677	GSDMA	gasdermin A [Source:HGNC Symbol;Acc:HGNC:13311]
ENSG00000237931	1.39763	0.000917184	CLIC4P3	chloride intracellular channel 4 pseudogene 3 [Source:HGNC Symbol;Acc:HGNC:49799]
ENSG00000177173	1.39507	0.0019603	NAP1L4P1	nucleosome assembly protein 1 like 4 pseudogene 1 [Source:HGNC Symbol;Acc:HGNC:39740]
ENSG00000136237	1.39449	1.69357e-42	RAPGEF5	Rap guanine nucleotide exchange factor 5 [Source:HGNC Symbol;Acc:HGNC:16862]
ENSG00000176171	1.39339	3.72938e-137	BNIP3	BCL2 interacting protein 3 [Source:HGNC Symbol;Acc:HGNC:1084]
ENSG00000280693	1.39216	4.69516e-05	SH3PXD2A-AS1	SH3PXD2A antisense RNA 1 [Source:HGNC Symbol;Acc:HGNC:45242]
ENSG00000065600	1.39167	7.03846e-36	PACC1	proton activated chloride channel 1 [Source:HGNC Symbol;Acc:HGNC:25593]
ENSG00000159128	1.39104	8.22416e-14	IFNGR2	interferon gamma receptor 2 [Source:HGNC Symbol;Acc:HGNC:5440]
ENSG00000003989	1.39077	3.08134e-63	SLC7A2	solute carrier family 7 member 2 [Source:HGNC Symbol;Acc:HGNC:11060]
ENSG00000237643	1.38914	0.00190907	AL365226.1	novel transcript
ENSG00000161647	1.38906	9.511e-26	MPP3	membrane palmitoylated protein 3 [Source:HGNC Symbol;Acc:HGNC:7221]
ENSG00000169474	1.38864	1.34073e-97	SPRR1A	small proline rich protein 1A [Source:HGNC Symbol;Acc:HGNC:11259]
ENSG00000118804	1.38736	2.04858e-05	STBD1	starch binding domain 1 [Source:HGNC Symbol;Acc:HGNC:24854]
ENSG00000163209	1.38672	1.35782e-109	SPRR3	small proline rich protein 3 [Source:HGNC Symbol;Acc:HGNC:11268]
ENSG00000052749	1.3867	7.08369e-99	RRP12	ribosomal RNA processing 12 homolog [Source:HGNC Symbol;Acc:HGNC:29100]
ENSG00000171867	1.38643	2.46039e-132	PRNP	prion protein [Source:HGNC Symbol;Acc:HGNC:9449]
ENSG00000136883	1.386	0.00894949	KIF12	kinesin family member 12 [Source:HGNC Symbol;Acc:HGNC:21495]
ENSG00000235245	1.38516	0.000209603	AL360181.2	novel transcript
ENSG00000114019	1.38339	6.92384e-115	AMOTL2	angiomotin like 2 [Source:HGNC Symbol;Acc:HGNC:17812]
ENSG00000140931	1.38282	1.39749e-38	CMTM3	CKLF like MARVEL transmembrane domain containing 3 [Source:HGNC Symbol;Acc:HGNC:19174]
ENSG00000158125	1.3823	4.64346e-49	XDH	xanthine dehydrogenase [Source:HGNC Symbol;Acc:HGNC:12805]
ENSG00000149295	1.38218	0.00853155	DRD2	dopamine receptor D2 [Source:HGNC Symbol;Acc:HGNC:3023]
ENSG00000070047	1.38161	1.01064e-12	PHRF1	PHD and ring finger domains 1 [Source:HGNC Symbol;Acc:HGNC:24351]
ENSG00000272574	1.38133	0.00121891	AL596325.2	novel transcript, sense intronic to UAP1
ENSG00000254726	1.38123	6.05879e-42	MEX3A	mex-3 RNA binding family member A [Source:HGNC Symbol;Acc:HGNC:33482]
ENSG00000215154	1.38011	1.01317e-12	AC141586.1	potassium channel tetramerisation domain containing 5 (KCTD5) pseudogene
ENSG00000173432	1.37912	2.61714e-100	SAA1	serum amyloid A1 [Source:HGNC Symbol;Acc:HGNC:10513]
ENSG00000279500	1.37866	4.20836e-06	AC108704.2	novel transcript
ENSG00000067798	1.37832	0.000298973	NAV3	neuron navigator 3 [Source:HGNC Symbol;Acc:HGNC:15998]
ENSG00000251600	1.37812	0.00276972	AC107223.1	novel transcript, antisense to GYPA
ENSG00000167207	1.37809	3.56627e-16	NOD2	nucleotide binding oligomerization domain containing 2 [Source:HGNC Symbol;Acc:HGNC:5331]
ENSG00000136155	1.37665	1.36201e-113	SCEL	sciellin [Source:HGNC Symbol;Acc:HGNC:10573]
ENSG00000078269	1.37628	1.59423e-47	SYNJ2	synaptojanin 2 [Source:HGNC Symbol;Acc:HGNC:11504]
ENSG00000077238	1.37593	2.6347e-99	IL4R	interleukin 4 receptor [Source:HGNC Symbol;Acc:HGNC:6015]
ENSG00000171385	1.37591	0.000651334	KCND3	potassium voltage-gated channel subfamily D member 3 [Source:HGNC Symbol;Acc:HGNC:6239]
ENSG00000170921	1.37581	1.80763e-123	TANC2	tetratricopeptide repeat, ankyrin repeat and coiled-coil containing 2 [Source:HGNC Symbol;Acc:HGNC:30212]
ENSG00000283445	1.37574	2.02129e-05	AL136985.3	novel transcript
ENSG00000142188	1.37571	1.92775e-08	TMEM50B	transmembrane protein 50B [Source:HGNC Symbol;Acc:HGNC:1280]
ENSG00000107984	1.37465	3.62351e-120	DKK1	dickkopf WNT signaling pathway inhibitor 1 [Source:HGNC Symbol;Acc:HGNC:2891]
ENSG00000182957	1.37449	9.40526e-08	SPATA13	spermatogenesis associated 13 [Source:HGNC Symbol;Acc:HGNC:23222]
ENSG00000131459	1.37332	0.0013271	GFPT2	glutamine-fructose-6-phosphate transaminase 2 [Source:HGNC Symbol;Acc:HGNC:4242]
ENSG00000241923	1.37098	0.0014963	RPL14P3	ribosomal protein L14 pseudogene 3 [Source:HGNC Symbol;Acc:HGNC:36638]
ENSG00000163995	1.36849	0.000930123	ABLIM2	actin binding LIM protein family member 2 [Source:HGNC Symbol;Acc:HGNC:19195]
ENSG00000163110	1.36732	5.17792e-135	PDLIM5	PDZ and LIM domain 5 [Source:HGNC Symbol;Acc:HGNC:17468]
ENSG00000162591	1.36703	0.00335111	MEGF6	multiple EGF like domains 6 [Source:HGNC Symbol;Acc:HGNC:3232]
ENSG00000233493	1.36684	0.00173785	TMEM238	transmembrane protein 238 [Source:HGNC Symbol;Acc:HGNC:40042]
ENSG00000162723	1.3666	3.77399e-12	SLAMF9	SLAM family member 9 [Source:HGNC Symbol;Acc:HGNC:18430]
ENSG00000069399	1.36656	3.5768e-20	BCL3	BCL3 transcription coactivator [Source:HGNC Symbol;Acc:HGNC:998]
ENSG00000107551	1.36595	8.32756e-16	RASSF4	Ras association domain family member 4 [Source:HGNC Symbol;Acc:HGNC:20793]
ENSG00000120896	1.3653	4.99457e-62	SORBS3	sorbin and SH3 domain containing 3 [Source:HGNC Symbol;Acc:HGNC:30907]
ENSG00000250067	1.36508	3.62024e-06	YJEFN3	YjeF N-terminal domain containing 3 [Source:HGNC Symbol;Acc:HGNC:24785]
ENSG00000128849	1.36218	4.08072e-13	CGNL1	cingulin like 1 [Source:HGNC Symbol;Acc:HGNC:25931]
ENSG00000167080	1.36168	2.71082e-05	B4GALNT2	beta-1,4-N-acetyl-galactosaminyltransferase 2 [Source:HGNC Symbol;Acc:HGNC:24136]
ENSG00000073350	1.35639	1.16143e-56	LLGL2	LLGL scribble cell polarity complex component 2 [Source:HGNC Symbol;Acc:HGNC:6629]
ENSG00000184988	1.3544	0.00740773	TMEM106A	transmembrane protein 106A [Source:HGNC Symbol;Acc:HGNC:28288]
ENSG00000185838	1.35292	1.47187e-15	GNB1L	G protein subunit beta 1 like [Source:HGNC Symbol;Acc:HGNC:4397]
ENSG00000116663	1.35146	1.70483e-14	FBXO6	F-box protein 6 [Source:HGNC Symbol;Acc:HGNC:13585]
ENSG00000183010	1.35092	2.53283e-51	PYCR1	pyrroline-5-carboxylate reductase 1 [Source:HGNC Symbol;Acc:HGNC:9721]
ENSG00000184060	1.34966	4.07765e-09	ADAP2	ArfGAP with dual PH domains 2 [Source:HGNC Symbol;Acc:HGNC:16487]
ENSG00000140403	1.34701	1.38992e-42	DNAJA4	DnaJ heat shock protein family (Hsp40) member A4 [Source:HGNC Symbol;Acc:HGNC:14885]
ENSG00000133101	1.34678	1.75705e-10	CCNA1	cyclin A1 [Source:HGNC Symbol;Acc:HGNC:1577]
ENSG00000279048	1.34466	0.00406509	AC080080.1	tec
ENSG00000038427	1.34288	5.38295e-95	VCAN	versican [Source:HGNC Symbol;Acc:HGNC:2464]
ENSG00000125798	1.34197	5.38374e-20	FOXA2	forkhead box A2 [Source:HGNC Symbol;Acc:HGNC:5022]
ENSG00000231574	1.34179	2.74446e-09	LINC02015	long intergenic non-protein coding RNA 2015 [Source:HGNC Symbol;Acc:HGNC:52850]
ENSG00000197183	1.34171	5.40323e-47	NOL4L	nucleolar protein 4 like [Source:HGNC Symbol;Acc:HGNC:16106]
ENSG00000140682	1.34111	8.25538e-49	TGFB1I1	transforming growth factor beta 1 induced transcript 1 [Source:HGNC Symbol;Acc:HGNC:11767]
ENSG00000135312	1.34077	1.87799e-13	HTR1B	5-hydroxytryptamine receptor 1B [Source:HGNC Symbol;Acc:HGNC:5287]
ENSG00000249915	1.33947	1.33221e-33	PDCD6	programmed cell death 6 [Source:HGNC Symbol;Acc:HGNC:8765]
ENSG00000117595	1.33849	2.16111e-126	IRF6	interferon regulatory factor 6 [Source:HGNC Symbol;Acc:HGNC:6121]
ENSG00000251194	1.33799	0.000873113	AL133330.1	novel transcript
ENSG00000125629	1.33719	4.69547e-79	INSIG2	insulin induced gene 2 [Source:HGNC Symbol;Acc:HGNC:20452]
ENSG00000088881	1.33621	0.00219145	EBF4	EBF family member 4 [Source:HGNC Symbol;Acc:HGNC:29278]
ENSG00000135480	1.3361	3.72977e-06	KRT7	keratin 7 [Source:HGNC Symbol;Acc:HGNC:6445]
ENSG00000196353	1.3361	0.00136708	CPNE4	copine 4 [Source:HGNC Symbol;Acc:HGNC:2317]
ENSG00000148468	1.33592	6.22803e-28	FAM171A1	family with sequence similarity 171 member A1 [Source:HGNC Symbol;Acc:HGNC:23522]
ENSG00000133048	1.33575	0.000204351	CHI3L1	chitinase 3 like 1 [Source:HGNC Symbol;Acc:HGNC:1932]
ENSG00000167702	1.33573	4.44456e-59	KIFC2	kinesin family member C2 [Source:HGNC Symbol;Acc:HGNC:29530]
ENSG00000103226	1.33474	0.00302501	NOMO3	NODAL modulator 3 [Source:HGNC Symbol;Acc:HGNC:25242]
ENSG00000243406	1.33283	0.000270823	MRPS31P5	mitochondrial ribosomal protein S31 pseudogene 5 [Source:HGNC Symbol;Acc:HGNC:39253]
ENSG00000089060	1.33238	1.89532e-44	SLC8B1	solute carrier family 8 member B1 [Source:HGNC Symbol;Acc:HGNC:26175]
ENSG00000273343	1.33215	0.00335786	AC007663.4	novel transcript, sense intronic to DGCR6L
ENSG00000176428	1.33185	0.000630351	VPS37D	VPS37D subunit of ESCRT-I [Source:HGNC Symbol;Acc:HGNC:18287]
ENSG00000147050	1.33124	3.43476e-104	KDM6A	lysine demethylase 6A [Source:HGNC Symbol;Acc:HGNC:12637]
ENSG00000072422	1.33065	1.91181e-32	RHOBTB1	Rho related BTB domain containing 1 [Source:HGNC Symbol;Acc:HGNC:18738]
ENSG00000121895	1.32953	5.56614e-24	TMEM156	transmembrane protein 156 [Source:HGNC Symbol;Acc:HGNC:26260]
ENSG00000274602	1.32786	2.38646e-05	PI4KAP1	phosphatidylinositol 4-kinase alpha pseudogene 1 [Source:HGNC Symbol;Acc:HGNC:33576]
ENSG00000166582	1.32784	5.16046e-07	CENPV	centromere protein V [Source:HGNC Symbol;Acc:HGNC:29920]
ENSG00000240731	1.32679	0.000247282	AL139287.1	novel transcript
ENSG00000076864	1.32669	1.46449e-10	RAP1GAP	RAP1 GTPase activating protein [Source:HGNC Symbol;Acc:HGNC:9858]
ENSG00000109089	1.32647	1.48017e-79	CDR2L	cerebellar degeneration related protein 2 like [Source:HGNC Symbol;Acc:HGNC:29999]
ENSG00000183347	1.3255	3.05627e-101	GBP6	guanylate binding protein family member 6 [Source:HGNC Symbol;Acc:HGNC:25395]
ENSG00000228434	1.32203	0.00202126	AC004951.1	novel transcript
ENSG00000178922	1.32126	1.28288e-32	HYI	hydroxypyruvate isomerase (putative) [Source:HGNC Symbol;Acc:HGNC:26948]
ENSG00000113504	1.32113	1.24017e-10	SLC12A7	solute carrier family 12 member 7 [Source:HGNC Symbol;Acc:HGNC:10915]
ENSG00000147676	1.32106	1.30942e-126	MAL2	mal, T cell differentiation protein 2 (gene/pseudogene) [Source:HGNC Symbol;Acc:HGNC:13634]
ENSG00000067082	1.3209	1.02067e-125	KLF6	Kruppel like factor 6 [Source:HGNC Symbol;Acc:HGNC:2235]
ENSG00000165757	1.32011	0.00752936	JCAD	junctional cadherin 5 associated [Source:HGNC Symbol;Acc:HGNC:29283]
ENSG00000204624	1.3188	3.03144e-05	DISP3	dispatched RND transporter family member 3 [Source:HGNC Symbol;Acc:HGNC:29251]
ENSG00000147036	1.31791	2.99976e-16	LANCL3	LanC like 3 [Source:HGNC Symbol;Acc:HGNC:24767]
ENSG00000278987	1.31724	8.31313e-05	AL031009.1	TEC
ENSG00000213949	1.31699	8.93222e-29	ITGA1	integrin subunit alpha 1 [Source:HGNC Symbol;Acc:HGNC:6134]
ENSG00000115548	1.31634	4.8974e-104	KDM3A	lysine demethylase 3A [Source:HGNC Symbol;Acc:HGNC:20815]
ENSG00000266709	1.31612	1.12916e-06	AC005224.3	novel transcript
ENSG00000198286	1.31469	9.44594e-15	CARD11	caspase recruitment domain family member 11 [Source:HGNC Symbol;Acc:HGNC:16393]
ENSG00000254470	1.31445	3.28308e-56	AP5B1	adaptor related protein complex 5 subunit beta 1 [Source:HGNC Symbol;Acc:HGNC:25104]
ENSG00000240616	1.31425	0.0093398	RPS6P25	ribosomal protein S6 pseudogene 25 [Source:HGNC Symbol;Acc:HGNC:35948]
ENSG00000025708	1.31347	4.8231e-09	TYMP	thymidine phosphorylase [Source:HGNC Symbol;Acc:HGNC:3148]
ENSG00000239382	1.31258	5.74626e-05	ALKBH6	alkB homolog 6 [Source:HGNC Symbol;Acc:HGNC:28243]
ENSG00000278932	1.31193	0.00355068	CR381653.1	novel transcript
ENSG00000165030	1.31126	1.4931e-92	NFIL3	nuclear factor, interleukin 3 regulated [Source:HGNC Symbol;Acc:HGNC:7787]
ENSG00000213923	1.31084	1.72416e-102	CSNK1E	casein kinase 1 epsilon [Source:HGNC Symbol;Acc:HGNC:2453]
ENSG00000145901	1.31055	1.02709e-110	TNIP1	TNFAIP3 interacting protein 1 [Source:HGNC Symbol;Acc:HGNC:16903]
ENSG00000251102	1.30949	0.00640184	CTBP2P4	CTBP2 pseudogene 4 [Source:HGNC Symbol;Acc:HGNC:45196]
ENSG00000124107	1.30873	1.36016e-121	SLPI	secretory leukocyte peptidase inhibitor [Source:HGNC Symbol;Acc:HGNC:11092]
ENSG00000177483	1.30832	0.00774019	RBM44	RNA binding motif protein 44 [Source:HGNC Symbol;Acc:HGNC:24756]
ENSG00000123143	1.30807	9.58911e-32	PKN1	protein kinase N1 [Source:HGNC Symbol;Acc:HGNC:9405]
ENSG00000163083	1.30431	1.06413e-10	INHBB	inhibin subunit beta B [Source:HGNC Symbol;Acc:HGNC:6067]
ENSG00000104892	1.30252	3.89427e-53	KLC3	kinesin light chain 3 [Source:HGNC Symbol;Acc:HGNC:20717]
ENSG00000143367	1.30089	3.694e-91	TUFT1	tuftelin 1 [Source:HGNC Symbol;Acc:HGNC:12422]
ENSG00000040608	1.30044	3.42448e-14	RTN4R	reticulon 4 receptor [Source:HGNC Symbol;Acc:HGNC:18601]
ENSG00000106868	1.30029	2.73244e-13	SUSD1	sushi domain containing 1 [Source:HGNC Symbol;Acc:HGNC:25413]
ENSG00000143217	1.29889	2.12793e-73	NECTIN4	nectin cell adhesion molecule 4 [Source:HGNC Symbol;Acc:HGNC:19688]
ENSG00000224081	1.29874	3.10162e-07	SLC44A3-AS1	SLC44A3 antisense RNA 1 [Source:HGNC Symbol;Acc:HGNC:49057]
ENSG00000280287	1.29854	3.99405e-08	AC131212.3	novel transcript
ENSG00000103966	1.29693	1.22051e-83	EHD4	EH domain containing 4 [Source:HGNC Symbol;Acc:HGNC:3245]
ENSG00000165948	1.29677	3.11425e-05	IFI27L1	interferon alpha inducible protein 27 like 1 [Source:HGNC Symbol;Acc:HGNC:19754]
ENSG00000168404	1.29322	1.29737e-25	MLKL	mixed lineage kinase domain like pseudokinase [Source:HGNC Symbol;Acc:HGNC:26617]
ENSG00000105137	1.29084	2.96276e-17	SYDE1	synapse defective Rho GTPase homolog 1 [Source:HGNC Symbol;Acc:HGNC:25824]
ENSG00000104067	1.28965	4.35429e-31	TJP1	tight junction protein 1 [Source:HGNC Symbol;Acc:HGNC:11827]
ENSG00000144730	1.28909	5.47911e-20	IL17RD	interleukin 17 receptor D [Source:HGNC Symbol;Acc:HGNC:17616]
ENSG00000144711	1.28888	2.16315e-50	IQSEC1	IQ motif and Sec7 domain ArfGEF 1 [Source:HGNC Symbol;Acc:HGNC:29112]
ENSG00000215788	1.28795	9.49542e-32	TNFRSF25	TNF receptor superfamily member 25 [Source:HGNC Symbol;Acc:HGNC:11910]
ENSG00000236345	1.28755	0.000409677	SCAT8	S-phase cancer associated transcript 8 [Source:HGNC Symbol;Acc:HGNC:40967]
ENSG00000110400	1.28469	2.43368e-119	NECTIN1	nectin cell adhesion molecule 1 [Source:HGNC Symbol;Acc:HGNC:9706]
ENSG00000223745	1.28278	4.5417e-33	CCDC18-AS1	CCDC18 antisense RNA 1 [Source:HGNC Symbol;Acc:HGNC:52262]
ENSG00000286048	1.2822	0.000102183	AC008966.3	novel transcript, antisense to ITGA2
ENSG00000167757	1.28144	1.50879e-22	KLK11	kallikrein related peptidase 11 [Source:HGNC Symbol;Acc:HGNC:6359]
ENSG00000149925	1.28047	9.64909e-21	ALDOA	aldolase, fructose-bisphosphate A [Source:HGNC Symbol;Acc:HGNC:414]
ENSG00000091127	1.27919	3.13886e-62	PUS7	pseudouridine synthase 7 [Source:HGNC Symbol;Acc:HGNC:26033]
ENSG00000167916	1.27887	3.09126e-08	KRT24	keratin 24 [Source:HGNC Symbol;Acc:HGNC:18527]
ENSG00000157168	1.2754	5.72265e-58	NRG1	neuregulin 1 [Source:HGNC Symbol;Acc:HGNC:7997]
ENSG00000198399	1.27432	1.72932e-77	ITSN2	intersectin 2 [Source:HGNC Symbol;Acc:HGNC:6184]
ENSG00000159860	1.27226	0.00236169	TCAF2P1	TRPM8 channel associated factor 2 pseudogene 1 [Source:HGNC Symbol;Acc:HGNC:33603]
ENSG00000168264	1.27121	5.8144e-97	IRF2BP2	interferon regulatory factor 2 binding protein 2 [Source:HGNC Symbol;Acc:HGNC:21729]
ENSG00000175040	1.2704	7.79358e-102	CHST2	carbohydrate sulfotransferase 2 [Source:HGNC Symbol;Acc:HGNC:1970]
ENSG00000128591	1.26885	5.48761e-08	FLNC	filamin C [Source:HGNC Symbol;Acc:HGNC:3756]
ENSG00000259153	1.26677	9.19714e-23	AC004816.1	novel transcript
ENSG00000160584	1.26671	4.07243e-59	SIK3	SIK family kinase 3 [Source:HGNC Symbol;Acc:HGNC:29165]
ENSG00000076356	1.26441	8.67035e-84	PLXNA2	plexin A2 [Source:HGNC Symbol;Acc:HGNC:9100]
ENSG00000171889	1.26432	2.63306e-32	MIR31HG	MIR31 host gene [Source:HGNC Symbol;Acc:HGNC:37187]
ENSG00000163993	1.26381	4.87105e-76	S100P	S100 calcium binding protein P [Source:HGNC Symbol;Acc:HGNC:10504]
ENSG00000095059	1.26264	1.59916e-05	DHPS	deoxyhypusine synthase [Source:HGNC Symbol;Acc:HGNC:2869]
ENSG00000256356	1.2619	0.000527793	HSPA8P5	heat shock protein family A (Hsp70) member 8 pseudogene 5 [Source:HGNC Symbol;Acc:HGNC:44920]
ENSG00000135046	1.26082	6.52549e-90	ANXA1	annexin A1 [Source:HGNC Symbol;Acc:HGNC:533]
ENSG00000096433	1.25956	9.227e-102	ITPR3	inositol 1,4,5-trisphosphate receptor type 3 [Source:HGNC Symbol;Acc:HGNC:6182]
ENSG00000263535	1.25937	3.83961e-35	AK4P1	adenylate kinase 4 pseudogene 1 [Source:HGNC Symbol;Acc:HGNC:364]
ENSG00000240032	1.25817	4.26308e-08	LNCSRLR	lncRNA sorafenib resistance in renal cell carcinoma associated [Source:HGNC Symbol;Acc:HGNC:52753]
ENSG00000062716	1.25807	6.91089e-104	VMP1	vacuole membrane protein 1 [Source:HGNC Symbol;Acc:HGNC:29559]
ENSG00000132334	1.25804	1.44875e-47	PTPRE	protein tyrosine phosphatase receptor type E [Source:HGNC Symbol;Acc:HGNC:9669]
ENSG00000142871	1.25796	5.14159e-105	CCN1	cellular communication network factor 1 [Source:HGNC Symbol;Acc:HGNC:2654]
ENSG00000187595	1.25772	0.00541259	ZNF385C	zinc finger protein 385C [Source:HGNC Symbol;Acc:HGNC:33722]
ENSG00000185215	1.25716	3.95806e-09	TNFAIP2	TNF alpha induced protein 2 [Source:HGNC Symbol;Acc:HGNC:11895]
ENSG00000273311	1.25591	9.92989e-19	DGCR11	DiGeorge syndrome critical region gene 11 [Source:HGNC Symbol;Acc:HGNC:17226]
ENSG00000109762	1.25563	8.62068e-29	SNX25	sorting nexin 25 [Source:HGNC Symbol;Acc:HGNC:21883]
ENSG00000116191	1.25556	2.96464e-64	RALGPS2	Ral GEF with PH domain and SH3 binding motif 2 [Source:HGNC Symbol;Acc:HGNC:30279]
ENSG00000234769	1.25464	0.000422452	WASH4P	WASP family homolog 4, pseudogene [Source:HGNC Symbol;Acc:HGNC:14126]
ENSG00000203761	1.25417	3.31778e-11	MSTO2P	misato family member 2, pseudogene [Source:HGNC Symbol;Acc:HGNC:26329]
ENSG00000253972	1.25352	0.00718567	MAL2-AS1	MAL2 antisense RNA 1 [Source:HGNC Symbol;Acc:HGNC:53626]
ENSG00000174516	1.25087	6.66402e-15	PELI3	pellino E3 ubiquitin protein ligase family member 3 [Source:HGNC Symbol;Acc:HGNC:30010]
ENSG00000151690	1.2507	2.01089e-61	MFSD6	major facilitator superfamily domain containing 6 [Source:HGNC Symbol;Acc:HGNC:24711]
ENSG00000197114	1.2504	1.06291e-18	ZGPAT	zinc finger CCCH-type and G-patch domain containing [Source:HGNC Symbol;Acc:HGNC:15948]
ENSG00000272666	1.24851	3.45953e-05	KLHDC7B-DT	KLHDC7B divergent transcript [Source:HGNC Symbol;Acc:HGNC:53791]
ENSG00000160214	1.24783	1.7585e-65	RRP1	ribosomal RNA processing 1 [Source:HGNC Symbol;Acc:HGNC:18785]
ENSG00000173706	1.24407	3.51741e-101	HEG1	heart development protein with EGF like domains 1 [Source:HGNC Symbol;Acc:HGNC:29227]
ENSG00000147697	1.24396	7.70694e-25	GSDMC	gasdermin C [Source:HGNC Symbol;Acc:HGNC:7151]
ENSG00000155367	1.24373	7.45981e-07	PPM1J	protein phosphatase, Mg2+/Mn2+ dependent 1J [Source:HGNC Symbol;Acc:HGNC:20785]
ENSG00000176720	1.24333	2.87835e-37	BOK	BCL2 family apoptosis regulator BOK [Source:HGNC Symbol;Acc:HGNC:1087]
ENSG00000033327	1.24329	3.02644e-17	GAB2	GRB2 associated binding protein 2 [Source:HGNC Symbol;Acc:HGNC:14458]
ENSG00000278571	1.24016	0.000866966	MIR7161	microRNA 7161 [Source:HGNC Symbol;Acc:HGNC:49985]
ENSG00000132382	1.23633	1.03571e-71	MYBBP1A	MYB binding protein 1a [Source:HGNC Symbol;Acc:HGNC:7546]
ENSG00000146858	1.23565	1.00881e-11	ZC3HAV1L	zinc finger CCCH-type containing, antiviral 1 like [Source:HGNC Symbol;Acc:HGNC:22423]
ENSG00000076067	1.23539	1.51792e-69	RBMS2	RNA binding motif single stranded interacting protein 2 [Source:HGNC Symbol;Acc:HGNC:9909]
ENSG00000135926	1.23456	1.7453e-106	TMBIM1	transmembrane BAX inhibitor motif containing 1 [Source:HGNC Symbol;Acc:HGNC:23410]
ENSG00000137648	1.23342	5.05404e-09	TMPRSS4	transmembrane serine protease 4 [Source:HGNC Symbol;Acc:HGNC:11878]
ENSG00000143079	1.23312	4.9776e-77	CTTNBP2NL	CTTNBP2 N-terminal like [Source:HGNC Symbol;Acc:HGNC:25330]
ENSG00000177494	1.2314	2.4236e-53	ZBED2	zinc finger BED-type containing 2 [Source:HGNC Symbol;Acc:HGNC:20710]
ENSG00000236438	1.23039	0.00159962	FAM157A	family with sequence similarity 157 member A [Source:HGNC Symbol;Acc:HGNC:34079]
ENSG00000151882	1.23008	3.77981e-17	CCL28	C-C motif chemokine ligand 28 [Source:HGNC Symbol;Acc:HGNC:17700]
ENSG00000228109	1.22957	7.49123e-05	MELTF-AS1	MELTF antisense RNA 1 [Source:HGNC Symbol;Acc:HGNC:40373]
ENSG00000216624	1.22931	0.000243176	GAPDHP72	glyceraldehyde-3-phosphate dehydrogenase pseudogene 72 [Source:HGNC Symbol;Acc:HGNC:22955]
ENSG00000242588	1.22907	0.00030667	AC108010.1	novel transcript
ENSG00000178409	1.22869	6.4313e-23	BEND3	BEN domain containing 3 [Source:HGNC Symbol;Acc:HGNC:23040]
ENSG00000153885	1.22725	7.69018e-63	KCTD15	potassium channel tetramerization domain containing 15 [Source:HGNC Symbol;Acc:HGNC:23297]
ENSG00000236017	1.22559	1.24392e-05	ASMTL-AS1	ASMTL antisense RNA 1 [Source:HGNC Symbol;Acc:HGNC:25811]
ENSG00000213693	1.22464	0.00306188	SEC14L1P1	SEC14 like 1 pseudogene 1 [Source:HGNC Symbol;Acc:HGNC:44189]
ENSG00000106077	1.22445	6.0788e-21	ABHD11	abhydrolase domain containing 11 [Source:HGNC Symbol;Acc:HGNC:16407]
ENSG00000166446	1.22363	9.53237e-36	CDYL2	chromodomain Y like 2 [Source:HGNC Symbol;Acc:HGNC:23030]
ENSG00000069812	1.22325	7.76529e-83	HES2	hes family bHLH transcription factor 2 [Source:HGNC Symbol;Acc:HGNC:16005]
ENSG00000107281	1.22263	2.15514e-40	NPDC1	neural proliferation, differentiation and control 1 [Source:HGNC Symbol;Acc:HGNC:7899]
ENSG00000148344	1.2221	1.92404e-37	PTGES	prostaglandin E synthase [Source:HGNC Symbol;Acc:HGNC:9599]
ENSG00000149591	1.22149	4.40137e-107	TAGLN	transgelin [Source:HGNC Symbol;Acc:HGNC:11553]
ENSG00000023608	1.22085	1.82116e-42	SNAPC1	small nuclear RNA activating complex polypeptide 1 [Source:HGNC Symbol;Acc:HGNC:11134]
ENSG00000124215	1.22078	0.000240796	CDH26	cadherin 26 [Source:HGNC Symbol;Acc:HGNC:15902]
ENSG00000060558	1.21915	4.17099e-72	GNA15	G protein subunit alpha 15 [Source:HGNC Symbol;Acc:HGNC:4383]
ENSG00000207067	1.21875	0.0030937	SNORA72	small nucleolar RNA, H/ACA box 72 [Source:HGNC Symbol;Acc:HGNC:10234]
ENSG00000233237	1.21776	2.24853e-15	LINC00472	long intergenic non-protein coding RNA 472 [Source:HGNC Symbol;Acc:HGNC:21380]
ENSG00000108465	1.2172	3.9186e-12	CDK5RAP3	CDK5 regulatory subunit associated protein 3 [Source:HGNC Symbol;Acc:HGNC:18673]
ENSG00000177150	1.21632	1.87412e-58	FAM210A	family with sequence similarity 210 member A [Source:HGNC Symbol;Acc:HGNC:28346]
ENSG00000182795	1.21622	7.93725e-105	C1orf116	chromosome 1 open reading frame 116 [Source:HGNC Symbol;Acc:HGNC:28667]
ENSG00000141985	1.21595	5.43409e-95	SH3GL1	SH3 domain containing GRB2 like 1, endophilin A2 [Source:HGNC Symbol;Acc:HGNC:10830]
ENSG00000169258	1.21547	2.95105e-32	GPRIN1	G protein regulated inducer of neurite outgrowth 1 [Source:HGNC Symbol;Acc:HGNC:24835]
ENSG00000130545	1.21521	6.70236e-32	CRB3	crumbs cell polarity complex component 3 [Source:HGNC Symbol;Acc:HGNC:20237]
ENSG00000186806	1.21454	3.80941e-08	VSIG10L	V-set and immunoglobulin domain containing 10 like [Source:HGNC Symbol;Acc:HGNC:27111]
ENSG00000204894	1.21437	2.34945e-18	AC104692.1	pseudogene similar to phosphoserine phosphatase (PSPH)
ENSG00000262001	1.2134	5.14871e-06	DLGAP1-AS2	DLGAP1 antisense RNA 2 [Source:HGNC Symbol;Acc:HGNC:28146]
ENSG00000213694	1.21086	5.33792e-09	S1PR3	sphingosine-1-phosphate receptor 3 [Source:HGNC Symbol;Acc:HGNC:3167]
ENSG00000243679	1.20975	1.30539e-10	AC018638.5	novel pseudogene
ENSG00000163435	1.20945	2.68187e-31	ELF3	E74 like ETS transcription factor 3 [Source:HGNC Symbol;Acc:HGNC:3318]
ENSG00000021355	1.20907	2.89993e-37	SERPINB1	serpin family B member 1 [Source:HGNC Symbol;Acc:HGNC:3311]
ENSG00000234585	1.20696	2.23523e-08	CCT6P3	chaperonin containing TCP1 subunit 6 pseudogene 3 [Source:HGNC Symbol;Acc:HGNC:35137]
ENSG00000140297	1.20643	3.41833e-08	GCNT3	glucosaminyl (N-acetyl) transferase 3, mucin type [Source:HGNC Symbol;Acc:HGNC:4205]
ENSG00000243302	1.20608	8.39374e-09	AC018638.4	novel pseudogene
ENSG00000153179	1.2055	7.3471e-45	RASSF3	Ras association domain family member 3 [Source:HGNC Symbol;Acc:HGNC:14271]
ENSG00000127415	1.20385	1.26088e-19	IDUA	alpha-L-iduronidase [Source:HGNC Symbol;Acc:HGNC:5391]
ENSG00000178026	1.20105	5.64078e-05	LRRC75B	leucine rich repeat containing 75B [Source:HGNC Symbol;Acc:HGNC:33155]
ENSG00000166813	1.20042	8.45617e-30	KIF7	kinesin family member 7 [Source:HGNC Symbol;Acc:HGNC:30497]
ENSG00000115339	1.19967	1.34873e-84	GALNT3	polypeptide N-acetylgalactosaminyltransferase 3 [Source:HGNC Symbol;Acc:HGNC:4125]
ENSG00000127666	1.19917	7.37287e-36	TICAM1	toll like receptor adaptor molecule 1 [Source:HGNC Symbol;Acc:HGNC:18348]
ENSG00000213315	1.19792	0.00109534	AL122020.1	ribosomal protein S18 (RPS18) pseudogene
ENSG00000040531	1.19753	1.35086e-19	CTNS	cystinosin, lysosomal cystine transporter [Source:HGNC Symbol;Acc:HGNC:2518]
ENSG00000197608	1.19707	2.58622e-35	ZNF841	zinc finger protein 841 [Source:HGNC Symbol;Acc:HGNC:27611]
ENSG00000254332	1.19661	4.64879e-18	AF201337.1	tropomyosin 4 (TPM4) pseudogene
ENSG00000242445	1.19631	0.00207333	RPL7AP11	ribosomal protein L7a pseudogene 11 [Source:HGNC Symbol;Acc:HGNC:35242]
ENSG00000088836	1.19625	3.17544e-22	SLC4A11	solute carrier family 4 member 11 [Source:HGNC Symbol;Acc:HGNC:16438]
ENSG00000148429	1.19585	2.88963e-37	USP6NL	USP6 N-terminal like [Source:HGNC Symbol;Acc:HGNC:16858]
ENSG00000230715	1.19548	1.7e-07	AC018638.2	novel pseudogene
ENSG00000160191	1.19405	0.00581789	PDE9A	phosphodiesterase 9A [Source:HGNC Symbol;Acc:HGNC:8795]
ENSG00000179335	1.19401	7.16847e-63	CLK3	CDC like kinase 3 [Source:HGNC Symbol;Acc:HGNC:2071]
ENSG00000258602	1.19066	0.00125876	LINC01629	long intergenic non-protein coding RNA 1629 [Source:HGNC Symbol;Acc:HGNC:52260]
ENSG00000219200	1.19048	0.000654138	RNASEK	ribonuclease K [Source:HGNC Symbol;Acc:HGNC:33911]
ENSG00000116584	1.19042	5.80691e-49	ARHGEF2	Rho/Rac guanine nucleotide exchange factor 2 [Source:HGNC Symbol;Acc:HGNC:682]
ENSG00000218426	1.19029	2.01445e-36	AL590867.2	60S ribosomal protein L27a (RPL27A) pseudogene
ENSG00000277883	1.18955	0.000229772	NLRP3P1	NLR family pyrin domain containing 3 pseudogene 1 [Source:HGNC Symbol;Acc:HGNC:29886]
ENSG00000250412	1.18824	0.00136546	KLHL2P1	kelch like family member 2 pseudogene 1 [Source:HGNC Symbol;Acc:HGNC:44046]
ENSG00000281357	1.18808	1.59916e-05	ARRDC3-AS1	ARRDC3 antisense RNA 1 [Source:HGNC Symbol;Acc:HGNC:44145]
ENSG00000174021	1.18752	4.74897e-11	GNG5	G protein subunit gamma 5 [Source:HGNC Symbol;Acc:HGNC:4408]
ENSG00000128604	1.18576	1.72938e-20	IRF5	interferon regulatory factor 5 [Source:HGNC Symbol;Acc:HGNC:6120]
ENSG00000198324	1.18531	1.85934e-26	PHETA1	PH domain containing endocytic trafficking adaptor 1 [Source:HGNC Symbol;Acc:HGNC:26509]
ENSG00000171680	1.18198	2.01749e-56	PLEKHG5	pleckstrin homology and RhoGEF domain containing G5 [Source:HGNC Symbol;Acc:HGNC:29105]
ENSG00000278291	1.18157	1.05563e-09	AL161772.1	novel transcript, antisense to IL17D
ENSG00000176749	1.18134	1.05515e-28	CDK5R1	cyclin dependent kinase 5 regulatory subunit 1 [Source:HGNC Symbol;Acc:HGNC:1775]
ENSG00000271943	1.18128	4.78778e-15	AC098614.2	tropomyosin 4 (TPM4) pseudogene
ENSG00000226278	1.18107	4.50406e-54	PSPHP1	phosphoserine phosphatase pseudogene 1 [Source:HGNC Symbol;Acc:HGNC:9578]
ENSG00000099875	1.18083	1.49424e-99	MKNK2	MAPK interacting serine/threonine kinase 2 [Source:HGNC Symbol;Acc:HGNC:7111]
ENSG00000003249	1.18003	4.05544e-07	DBNDD1	dysbindin domain containing 1 [Source:HGNC Symbol;Acc:HGNC:28455]
ENSG00000279233	1.17971	0.000349976	AC122688.3	novel transcript
ENSG00000185507	1.17933	0.00713273	IRF7	interferon regulatory factor 7 [Source:HGNC Symbol;Acc:HGNC:6122]
ENSG00000037965	1.17837	0.000252815	HOXC8	homeobox C8 [Source:HGNC Symbol;Acc:HGNC:5129]
ENSG00000273284	1.17737	2.41585e-05	AP001033.2	novel transcript, sense intronic to ANKRD12
ENSG00000221926	1.17671	2.23573e-66	TRIM16	tripartite motif containing 16 [Source:HGNC Symbol;Acc:HGNC:17241]
ENSG00000111799	1.17546	1.53918e-68	COL12A1	collagen type XII alpha 1 chain [Source:HGNC Symbol;Acc:HGNC:2188]
ENSG00000104765	1.1749	4.13112e-86	BNIP3L	BCL2 interacting protein 3 like [Source:HGNC Symbol;Acc:HGNC:1085]
ENSG00000163734	1.17235	7.34876e-07	CXCL3	C-X-C motif chemokine ligand 3 [Source:HGNC Symbol;Acc:HGNC:4604]
ENSG00000113739	1.17178	2.68882e-77	STC2	stanniocalcin 2 [Source:HGNC Symbol;Acc:HGNC:11374]
ENSG00000229656	1.16948	0.00228772	ITGB1-DT	ITGB1 divergent transcript [Source:HGNC Symbol;Acc:HGNC:53718]
ENSG00000229097	1.16894	6.03168e-06	CALM2P2	calmodulin 2 pseudogene 2 [Source:HGNC Symbol;Acc:HGNC:1447]
ENSG00000196814	1.16891	2.71418e-09	MVB12B	multivesicular body subunit 12B [Source:HGNC Symbol;Acc:HGNC:23368]
ENSG00000197182	1.1678	8.86994e-08	MIRLET7BHG	MIRLET7B host gene [Source:HGNC Symbol;Acc:HGNC:37189]
ENSG00000170919	1.16661	2.81819e-47	TPT1-AS1	TPT1 antisense RNA 1 [Source:HGNC Symbol;Acc:HGNC:43686]
ENSG00000130396	1.16625	1.27709e-89	AFDN	afadin, adherens junction formation factor [Source:HGNC Symbol;Acc:HGNC:7137]
ENSG00000236871	1.16622	0.000698882	LINC00106	long intergenic non-protein coding RNA 106 [Source:HGNC Symbol;Acc:HGNC:31843]
ENSG00000270069	1.16436	2.18133e-23	MIR222HG	miR222/221 cluster host gene [Source:HGNC Symbol;Acc:HGNC:49555]
ENSG00000121716	1.16209	2.77935e-14	PILRB	paired immunoglobin like type 2 receptor beta [Source:HGNC Symbol;Acc:HGNC:18297]
ENSG00000261512	1.16175	2.60681e-08	AC092368.3	novel transcript
ENSG00000116691	1.16131	7.20086e-29	MIIP	migration and invasion inhibitory protein [Source:HGNC Symbol;Acc:HGNC:25715]
ENSG00000214455	1.16121	0.000712449	RCN1P2	reticulocalbin 1 pseudogene 2 [Source:HGNC Symbol;Acc:HGNC:39204]
ENSG00000109103	1.16115	4.01737e-40	UNC119	unc-119 lipid binding chaperone [Source:HGNC Symbol;Acc:HGNC:12565]
ENSG00000120694	1.16094	2.549e-96	HSPH1	heat shock protein family H (Hsp110) member 1 [Source:HGNC Symbol;Acc:HGNC:16969]
ENSG00000218891	1.16084	1.43807e-27	ZNF579	zinc finger protein 579 [Source:HGNC Symbol;Acc:HGNC:26646]
ENSG00000140400	1.16017	1.14855e-54	MAN2C1	mannosidase alpha class 2C member 1 [Source:HGNC Symbol;Acc:HGNC:6827]
ENSG00000206538	1.15742	2.35287e-88	VGLL3	vestigial like family member 3 [Source:HGNC Symbol;Acc:HGNC:24327]
ENSG00000178127	1.15694	0.00299094	NDUFV2	NADH:ubiquinone oxidoreductase core subunit V2 [Source:HGNC Symbol;Acc:HGNC:7717]
ENSG00000175984	1.15663	2.30283e-58	DENND2C	DENN domain containing 2C [Source:HGNC Symbol;Acc:HGNC:24748]
ENSG00000189420	1.15514	0.00341466	ZFP92	ZFP92 zinc finger protein [Source:HGNC Symbol;Acc:HGNC:12865]
ENSG00000099849	1.15347	2.5896e-13	RASSF7	Ras association domain family member 7 [Source:HGNC Symbol;Acc:HGNC:1166]
ENSG00000067840	1.15315	0.00942055	PDZD4	PDZ domain containing 4 [Source:HGNC Symbol;Acc:HGNC:21167]
ENSG00000121316	1.15307	4.47588e-05	PLBD1	phospholipase B domain containing 1 [Source:HGNC Symbol;Acc:HGNC:26215]
ENSG00000134815	1.15233	2.34016e-35	DHX34	DExH-box helicase 34 [Source:HGNC Symbol;Acc:HGNC:16719]
ENSG00000075618	1.15219	2.62838e-96	FSCN1	fascin actin-bundling protein 1 [Source:HGNC Symbol;Acc:HGNC:11148]
ENSG00000148426	1.15216	4.61583e-55	PROSER2	proline and serine rich 2 [Source:HGNC Symbol;Acc:HGNC:23728]
ENSG00000153317	1.15188	5.80253e-54	ASAP1	ArfGAP with SH3 domain, ankyrin repeat and PH domain 1 [Source:HGNC Symbol;Acc:HGNC:2720]
ENSG00000131979	1.15035	2.3341e-21	GCH1	GTP cyclohydrolase 1 [Source:HGNC Symbol;Acc:HGNC:4193]
ENSG00000157111	1.14938	0.000239881	TMEM171	transmembrane protein 171 [Source:HGNC Symbol;Acc:HGNC:27031]
ENSG00000025039	1.14916	1.18778e-11	RRAGD	Ras related GTP binding D [Source:HGNC Symbol;Acc:HGNC:19903]
ENSG00000266088	1.14825	0.00874701	AC004585.1	novel transcript
ENSG00000188994	1.14806	2.96575e-74	ZNF292	zinc finger protein 292 [Source:HGNC Symbol;Acc:HGNC:18410]
ENSG00000215252	1.14792	5.42396e-49	GOLGA8B	golgin A8 family member B [Source:HGNC Symbol;Acc:HGNC:31973]
ENSG00000233608	1.14782	0.00341226	TWIST2	twist family bHLH transcription factor 2 [Source:HGNC Symbol;Acc:HGNC:20670]
ENSG00000171368	1.14589	9.30618e-22	TPPP	tubulin polymerization promoting protein [Source:HGNC Symbol;Acc:HGNC:24164]
ENSG00000169047	1.1449	1.07942e-77	IRS1	insulin receptor substrate 1 [Source:HGNC Symbol;Acc:HGNC:6125]
ENSG00000261971	1.1423	0.00136877	MMP25-AS1	MMP25 antisense RNA 1 [Source:HGNC Symbol;Acc:HGNC:51372]
ENSG00000125966	1.14207	5.47732e-05	MMP24	matrix metallopeptidase 24 [Source:HGNC Symbol;Acc:HGNC:7172]
ENSG00000130340	1.14122	4.10169e-60	SNX9	sorting nexin 9 [Source:HGNC Symbol;Acc:HGNC:14973]
ENSG00000179627	1.14116	4.33647e-22	ZBTB42	zinc finger and BTB domain containing 42 [Source:HGNC Symbol;Acc:HGNC:32550]
ENSG00000163900	1.14046	3.95657e-51	TMEM41A	transmembrane protein 41A [Source:HGNC Symbol;Acc:HGNC:30544]
ENSG00000198406	1.14007	1.00913e-21	BZW1P2	basic leucine zipper and W2 domains 1 pseudogene 2 [Source:HGNC Symbol;Acc:HGNC:33954]
ENSG00000039139	1.14001	2.41217e-09	DNAH5	dynein axonemal heavy chain 5 [Source:HGNC Symbol;Acc:HGNC:2950]
ENSG00000168970	1.1385	0.000102042	JMJD7-PLA2G4B	JMJD7-PLA2G4B readthrough [Source:HGNC Symbol;Acc:HGNC:34449]
ENSG00000143631	1.13586	1.2413e-12	FLG	filaggrin [Source:HGNC Symbol;Acc:HGNC:3748]
ENSG00000143322	1.13578	2.07931e-64	ABL2	ABL proto-oncogene 2, non-receptor tyrosine kinase [Source:HGNC Symbol;Acc:HGNC:77]
ENSG00000264425	1.13374	0.00936442	MIR4653	microRNA 4653 [Source:HGNC Symbol;Acc:HGNC:41562]
ENSG00000015475	1.132	7.99398e-34	BID	BH3 interacting domain death agonist [Source:HGNC Symbol;Acc:HGNC:1050]
ENSG00000101276	1.1317	4.20161e-13	SLC52A3	solute carrier family 52 member 3 [Source:HGNC Symbol;Acc:HGNC:16187]
ENSG00000180747	1.13164	2.3585e-10	SMG1P3	SMG1 pseudogene 3 [Source:HGNC Symbol;Acc:HGNC:49860]
ENSG00000150667	1.13138	0.00147875	FSIP1	fibrous sheath interacting protein 1 [Source:HGNC Symbol;Acc:HGNC:21674]
ENSG00000171791	1.12845	0.000280549	BCL2	BCL2 apoptosis regulator [Source:HGNC Symbol;Acc:HGNC:990]
ENSG00000117143	1.12816	1.84927e-63	UAP1	UDP-N-acetylglucosamine pyrophosphorylase 1 [Source:HGNC Symbol;Acc:HGNC:12457]
ENSG00000070190	1.12813	7.68043e-56	DAPP1	dual adaptor of phosphotyrosine and 3-phosphoinositides 1 [Source:HGNC Symbol;Acc:HGNC:16500]
ENSG00000115414	1.1254	2.11663e-90	FN1	fibronectin 1 [Source:HGNC Symbol;Acc:HGNC:3778]
ENSG00000181588	1.12477	9.02704e-55	MEX3D	mex-3 RNA binding family member D [Source:HGNC Symbol;Acc:HGNC:16734]
ENSG00000122778	1.12464	2.88871e-10	KIAA1549	KIAA1549 [Source:HGNC Symbol;Acc:HGNC:22219]
ENSG00000105141	1.12449	6.55664e-41	CASP14	caspase 14 [Source:HGNC Symbol;Acc:HGNC:1502]
ENSG00000115221	1.12268	2.49951e-47	ITGB6	integrin subunit beta 6 [Source:HGNC Symbol;Acc:HGNC:6161]
ENSG00000180448	1.12217	6.10249e-14	ARHGAP45	Rho GTPase activating protein 45 [Source:HGNC Symbol;Acc:HGNC:17102]
ENSG00000126822	1.12165	2.26229e-66	PLEKHG3	pleckstrin homology and RhoGEF domain containing G3 [Source:HGNC Symbol;Acc:HGNC:20364]
ENSG00000145390	1.12133	4.34487e-64	USP53	ubiquitin specific peptidase 53 [Source:HGNC Symbol;Acc:HGNC:29255]
ENSG00000170293	1.12117	9.6865e-08	CMTM8	CKLF like MARVEL transmembrane domain containing 8 [Source:HGNC Symbol;Acc:HGNC:19179]
ENSG00000105643	1.12093	2.8514e-25	ARRDC2	arrestin domain containing 2 [Source:HGNC Symbol;Acc:HGNC:25225]
ENSG00000124191	1.12007	1.96929e-06	TOX2	TOX high mobility group box family member 2 [Source:HGNC Symbol;Acc:HGNC:16095]
ENSG00000185112	1.11996	1.42725e-20	FAM43A	family with sequence similarity 43 member A [Source:HGNC Symbol;Acc:HGNC:26888]
ENSG00000172965	1.11874	9.88684e-20	MIR4435-2HG	MIR4435-2 host gene [Source:HGNC Symbol;Acc:HGNC:35163]
ENSG00000135114	1.11626	2.60568e-10	OASL	2'-5'-oligoadenylate synthetase like [Source:HGNC Symbol;Acc:HGNC:8090]
ENSG00000065923	1.11599	5.84523e-13	SLC9A7	solute carrier family 9 member A7 [Source:HGNC Symbol;Acc:HGNC:17123]
ENSG00000124766	1.11582	3.41166e-89	SOX4	SRY-box transcription factor 4 [Source:HGNC Symbol;Acc:HGNC:11200]
ENSG00000171533	1.11558	5.24015e-05	MAP6	microtubule associated protein 6 [Source:HGNC Symbol;Acc:HGNC:6868]
ENSG00000099814	1.11557	1.19647e-75	CEP170B	centrosomal protein 170B [Source:HGNC Symbol;Acc:HGNC:20362]
ENSG00000141068	1.11517	1.11096e-11	KSR1	kinase suppressor of ras 1 [Source:HGNC Symbol;Acc:HGNC:6465]
ENSG00000077782	1.11494	9.3471e-11	FGFR1	fibroblast growth factor receptor 1 [Source:HGNC Symbol;Acc:HGNC:3688]
ENSG00000061273	1.11452	5.72815e-60	HDAC7	histone deacetylase 7 [Source:HGNC Symbol;Acc:HGNC:14067]
ENSG00000180921	1.11373	5.87662e-09	FAM83H	family with sequence similarity 83 member H [Source:HGNC Symbol;Acc:HGNC:24797]
ENSG00000106078	1.11344	8.68563e-42	COBL	cordon-bleu WH2 repeat protein [Source:HGNC Symbol;Acc:HGNC:22199]
ENSG00000241852	1.11181	7.80015e-22	C8orf58	chromosome 8 open reading frame 58 [Source:HGNC Symbol;Acc:HGNC:32233]
ENSG00000172175	1.10993	4.57544e-64	MALT1	MALT1 paracaspase [Source:HGNC Symbol;Acc:HGNC:6819]
ENSG00000213250	1.10985	1.62651e-05	RBMS2P1	RNA binding motif single stranded interacting protein 2 pseudogene 1 [Source:HGNC Symbol;Acc:HGNC:30994]
ENSG00000143067	1.1097	3.47153e-21	ZNF697	zinc finger protein 697 [Source:HGNC Symbol;Acc:HGNC:32034]
ENSG00000169242	1.1091	9.84508e-60	EFNA1	ephrin A1 [Source:HGNC Symbol;Acc:HGNC:3221]
ENSG00000176014	1.10887	1.88385e-89	TUBB6	tubulin beta 6 class V [Source:HGNC Symbol;Acc:HGNC:20776]
ENSG00000080561	1.10781	1.26388e-21	MID2	midline 2 [Source:HGNC Symbol;Acc:HGNC:7096]
ENSG00000111145	1.10765	9.55774e-60	ELK3	ETS transcription factor ELK3 [Source:HGNC Symbol;Acc:HGNC:3325]
ENSG00000171700	1.10724	1.80494e-17	RGS19	regulator of G protein signaling 19 [Source:HGNC Symbol;Acc:HGNC:13735]
ENSG00000182704	1.10652	2.84955e-40	TSKU	tsukushi, small leucine rich proteoglycan [Source:HGNC Symbol;Acc:HGNC:28850]
ENSG00000287431	1.10555	0.00186711	AC027601.5	novel transcript
ENSG00000119547	1.10466	0.00224637	ONECUT2	one cut homeobox 2 [Source:HGNC Symbol;Acc:HGNC:8139]
ENSG00000163739	1.10375	4.169e-13	CXCL1	C-X-C motif chemokine ligand 1 [Source:HGNC Symbol;Acc:HGNC:4602]
ENSG00000142694	1.10341	2.53142e-09	EVA1B	eva-1 homolog B [Source:HGNC Symbol;Acc:HGNC:25558]
ENSG00000072110	1.10153	1.49595e-86	ACTN1	actinin alpha 1 [Source:HGNC Symbol;Acc:HGNC:163]
ENSG00000166342	1.10112	0.00047672	NETO1	neuropilin and tolloid like 1 [Source:HGNC Symbol;Acc:HGNC:13823]
ENSG00000171163	1.09859	7.36445e-29	ZNF692	zinc finger protein 692 [Source:HGNC Symbol;Acc:HGNC:26049]
ENSG00000165732	1.09734	3.34465e-87	DDX21	DExD-box helicase 21 [Source:HGNC Symbol;Acc:HGNC:2744]
ENSG00000236876	1.09669	2.52972e-10	TMSB4XP1	TMSB4X pseudogene 1 [Source:HGNC Symbol;Acc:HGNC:11883]
ENSG00000214535	1.09651	0.0051251	RPS15AP1	ribosomal protein S15a pseudogene 1 [Source:HGNC Symbol;Acc:HGNC:16598]
ENSG00000229647	1.09632	1.51968e-32	MYOSLID	myocardin-induced smooth muscle lncRNA, inducer of differentiation [Source:HGNC Symbol;Acc:HGNC:51821]
ENSG00000148677	1.09629	1.83189e-08	ANKRD1	ankyrin repeat domain 1 [Source:HGNC Symbol;Acc:HGNC:15819]
ENSG00000114737	1.09546	1.70166e-11	CISH	cytokine inducible SH2 containing protein [Source:HGNC Symbol;Acc:HGNC:1984]
ENSG00000158055	1.09531	1.51736e-50	GRHL3	grainyhead like transcription factor 3 [Source:HGNC Symbol;Acc:HGNC:25839]
ENSG00000267519	1.0947	6.76592e-41	AC020916.1	novel transcript
ENSG00000167460	1.0945	3.47315e-72	TPM4	tropomyosin 4 [Source:HGNC Symbol;Acc:HGNC:12013]
ENSG00000185920	1.09382	1.4387e-15	PTCH1	patched 1 [Source:HGNC Symbol;Acc:HGNC:9585]
ENSG00000171017	1.09325	3.08739e-24	LRRC8E	leucine rich repeat containing 8 VRAC subunit E [Source:HGNC Symbol;Acc:HGNC:26272]
ENSG00000196937	1.09284	6.46411e-67	FAM3C	FAM3 metabolism regulating signaling molecule C [Source:HGNC Symbol;Acc:HGNC:18664]
ENSG00000142544	1.09175	1.93575e-12	CTU1	cytosolic thiouridylase subunit 1 [Source:HGNC Symbol;Acc:HGNC:29590]
ENSG00000279457	1.08944	5.31833e-09	WASH9P	WAS protein family homolog 9, pseudogene [Source:HGNC Symbol;Acc:HGNC:53981]
ENSG00000275713	1.08934	0.00017598	H2BC9	H2B clustered histone 9 [Source:HGNC Symbol;Acc:HGNC:4755]
ENSG00000120256	1.08876	3.11299e-29	LRP11	LDL receptor related protein 11 [Source:HGNC Symbol;Acc:HGNC:16936]
ENSG00000066735	1.0887	0.000181171	KIF26A	kinesin family member 26A [Source:HGNC Symbol;Acc:HGNC:20226]
ENSG00000043355	1.0884	4.90905e-12	ZIC2	Zic family member 2 [Source:HGNC Symbol;Acc:HGNC:12873]
ENSG00000229692	1.08776	0.00429178	SOS1-IT1	SOS1 intronic transcript 1 [Source:HGNC Symbol;Acc:HGNC:41385]
ENSG00000197321	1.08764	6.36541e-52	SVIL	supervillin [Source:HGNC Symbol;Acc:HGNC:11480]
ENSG00000268858	1.08759	5.38085e-19	AL118506.1	uncharacterized LOC112268269 [Source:NCBI gene (formerly Entrezgene);Acc:112268269]
ENSG00000101849	1.08635	8.40411e-22	TBL1X	transducin beta like 1 X-linked [Source:HGNC Symbol;Acc:HGNC:11585]
ENSG00000135318	1.08563	2.34241e-44	NT5E	5'-nucleotidase ecto [Source:HGNC Symbol;Acc:HGNC:8021]
ENSG00000100036	1.08471	1.92509e-11	SLC35E4	solute carrier family 35 member E4 [Source:HGNC Symbol;Acc:HGNC:17058]
ENSG00000140577	1.08403	1.42868e-32	CRTC3	CREB regulated transcription coactivator 3 [Source:HGNC Symbol;Acc:HGNC:26148]
ENSG00000205746	1.08365	0.000431416	AC126755.1	polycystic kidney disease 1 (autosomal dominant) (PKD1) pseudogene
ENSG00000134198	1.08363	0.000156737	TSPAN2	tetraspanin 2 [Source:HGNC Symbol;Acc:HGNC:20659]
ENSG00000161091	1.08352	4.77004e-62	MFSD12	major facilitator superfamily domain containing 12 [Source:HGNC Symbol;Acc:HGNC:28299]
ENSG00000112559	1.0832	8.54564e-41	MDFI	MyoD family inhibitor [Source:HGNC Symbol;Acc:HGNC:6967]
ENSG00000109099	1.08306	0.00799897	PMP22	peripheral myelin protein 22 [Source:HGNC Symbol;Acc:HGNC:9118]
ENSG00000178172	1.08293	6.9758e-05	SPINK6	serine peptidase inhibitor Kazal type 6 [Source:HGNC Symbol;Acc:HGNC:29486]
ENSG00000239857	1.08253	0.00038416	GET4	guided entry of tail-anchored proteins factor 4 [Source:HGNC Symbol;Acc:HGNC:21690]
ENSG00000145555	1.08195	4.43091e-80	MYO10	myosin X [Source:HGNC Symbol;Acc:HGNC:7593]
ENSG00000227232	1.08117	2.2965e-12	WASH7P	WASP family homolog 7, pseudogene [Source:HGNC Symbol;Acc:HGNC:38034]
ENSG00000109321	1.07993	7.79046e-78	AREG	amphiregulin [Source:HGNC Symbol;Acc:HGNC:651]
ENSG00000171316	1.07971	7.75086e-51	CHD7	chromodomain helicase DNA binding protein 7 [Source:HGNC Symbol;Acc:HGNC:20626]
ENSG00000155760	1.07925	3.33102e-06	FZD7	frizzled class receptor 7 [Source:HGNC Symbol;Acc:HGNC:4045]
ENSG00000170837	1.07858	6.05844e-06	GPR27	G protein-coupled receptor 27 [Source:HGNC Symbol;Acc:HGNC:4482]
ENSG00000145362	1.07848	1.32636e-07	ANK2	ankyrin 2 [Source:HGNC Symbol;Acc:HGNC:493]
ENSG00000247095	1.07786	2.55073e-17	MIR210HG	MIR210 host gene [Source:HGNC Symbol;Acc:HGNC:39524]
ENSG00000124171	1.07711	7.23601e-19	PARD6B	par-6 family cell polarity regulator beta [Source:HGNC Symbol;Acc:HGNC:16245]
ENSG00000013441	1.07636	2.50382e-69	CLK1	CDC like kinase 1 [Source:HGNC Symbol;Acc:HGNC:2068]
ENSG00000287168	1.07616	5.44648e-05	AL512625.3	novel transcript
ENSG00000170545	1.07606	2.10261e-22	SMAGP	small cell adhesion glycoprotein [Source:HGNC Symbol;Acc:HGNC:26918]
ENSG00000228288	1.07558	0.000132217	PCAT6	prostate cancer associated transcript 6 [Source:HGNC Symbol;Acc:HGNC:43714]
ENSG00000131378	1.07468	6.22165e-33	RFTN1	raftlin, lipid raft linker 1 [Source:HGNC Symbol;Acc:HGNC:30278]
ENSG00000095015	1.07435	1.71777e-51	MAP3K1	mitogen-activated protein kinase kinase kinase 1 [Source:HGNC Symbol;Acc:HGNC:6848]
ENSG00000110218	1.07318	4.81422e-59	PANX1	pannexin 1 [Source:HGNC Symbol;Acc:HGNC:8599]
ENSG00000124882	1.0726	1.87277e-32	EREG	epiregulin [Source:HGNC Symbol;Acc:HGNC:3443]
ENSG00000197457	1.07234	1.01206e-16	STMN3	stathmin 3 [Source:HGNC Symbol;Acc:HGNC:15926]
ENSG00000084112	1.07122	6.88268e-53	SSH1	slingshot protein phosphatase 1 [Source:HGNC Symbol;Acc:HGNC:30579]
ENSG00000161791	1.07007	2.28067e-20	FMNL3	formin like 3 [Source:HGNC Symbol;Acc:HGNC:23698]
ENSG00000137124	1.06985	6.28873e-56	ALDH1B1	aldehyde dehydrogenase 1 family member B1 [Source:HGNC Symbol;Acc:HGNC:407]
ENSG00000167377	1.06874	3.61235e-06	ZNF23	zinc finger protein 23 [Source:HGNC Symbol;Acc:HGNC:13023]
ENSG00000078124	1.0685	4.26709e-40	ACER3	alkaline ceramidase 3 [Source:HGNC Symbol;Acc:HGNC:16066]
ENSG00000090924	1.0673	9.03131e-27	PLEKHG2	pleckstrin homology and RhoGEF domain containing G2 [Source:HGNC Symbol;Acc:HGNC:29515]
ENSG00000284753	1.06521	2.47371e-07	EEF1AKMT4	EEF1A lysine methyltransferase 4 [Source:HGNC Symbol;Acc:HGNC:53611]
ENSG00000163689	1.0626	4.22024e-10	CFAP20DC	CFAP20 domain containing [Source:HGNC Symbol;Acc:HGNC:24763]
ENSG00000260088	1.06193	0.00275744	DDX59-AS1	DDX59 antisense RNA 1 [Source:HGNC Symbol;Acc:HGNC:41094]
ENSG00000164061	1.06124	0.00117925	BSN	bassoon presynaptic cytomatrix protein [Source:HGNC Symbol;Acc:HGNC:1117]
ENSG00000061918	1.06098	0.000180749	GUCY1B1	guanylate cyclase 1 soluble subunit beta 1 [Source:HGNC Symbol;Acc:HGNC:4687]
ENSG00000259562	1.06045	0.000981065	AC090607.2	zinc finger CCHC-type and RNA binding motif 1 (ZCRB1) pseudogene
ENSG00000271011	1.06043	0.00750369	AC010680.3	novel transcript, antisense to TTN
ENSG00000103326	1.06041	1.68498e-43	CAPN15	calpain 15 [Source:HGNC Symbol;Acc:HGNC:11182]
ENSG00000129667	1.06034	3.65842e-25	RHBDF2	rhomboid 5 homolog 2 [Source:HGNC Symbol;Acc:HGNC:20788]
ENSG00000175866	1.06002	1.06782e-57	BAIAP2	BAR/IMD domain containing adaptor protein 2 [Source:HGNC Symbol;Acc:HGNC:947]
ENSG00000119950	1.05936	5.57694e-64	MXI1	MAX interactor 1, dimerization protein [Source:HGNC Symbol;Acc:HGNC:7534]
ENSG00000188042	1.05709	7.66562e-50	ARL4C	ADP ribosylation factor like GTPase 4C [Source:HGNC Symbol;Acc:HGNC:698]
ENSG00000104783	1.05674	1.15078e-13	KCNN4	potassium calcium-activated channel subfamily N member 4 [Source:HGNC Symbol;Acc:HGNC:6293]
ENSG00000211455	1.05442	2.40424e-63	STK38L	serine/threonine kinase 38 like [Source:HGNC Symbol;Acc:HGNC:17848]
ENSG00000248734	1.05314	0.00637957	AC008906.1	novel transcript
ENSG00000270060	1.05166	0.00769679	AC090589.3	novel transcript
ENSG00000182580	1.05001	1.24464e-25	EPHB3	EPH receptor B3 [Source:HGNC Symbol;Acc:HGNC:3394]
ENSG00000145715	1.04962	2.42038e-63	RASA1	RAS p21 protein activator 1 [Source:HGNC Symbol;Acc:HGNC:9871]
ENSG00000175505	1.0494	0.00011137	CLCF1	cardiotrophin like cytokine factor 1 [Source:HGNC Symbol;Acc:HGNC:17412]
ENSG00000196812	1.04897	3.23235e-11	ZSCAN16	zinc finger and SCAN domain containing 16 [Source:HGNC Symbol;Acc:HGNC:20813]
ENSG00000177054	1.04843	2.60269e-44	ZDHHC13	zinc finger DHHC-type palmitoyltransferase 13 [Source:HGNC Symbol;Acc:HGNC:18413]
ENSG00000136542	1.04831	8.74719e-62	GALNT5	polypeptide N-acetylgalactosaminyltransferase 5 [Source:HGNC Symbol;Acc:HGNC:4127]
ENSG00000240950	1.04789	0.00150756	AC021074.1	ribosomal protein L8 (RPL8) pseudogene
ENSG00000223705	1.04764	3.22584e-19	NSUN5P1	NSUN5 pseudogene 1 [Source:HGNC Symbol;Acc:HGNC:19146]
ENSG00000176909	1.04759	0.00881572	MAMSTR	MEF2 activating motif and SAP domain containing transcriptional regulator [Source:HGNC Symbol;Acc:HGNC:26689]
ENSG00000235448	1.04662	0.00307376	LURAP1L-AS1	LURAP1L antisense RNA 1 [Source:HGNC Symbol;Acc:HGNC:49761]
ENSG00000185467	1.04656	0.000978989	KPNA7	karyopherin subunit alpha 7 [Source:HGNC Symbol;Acc:HGNC:21839]
ENSG00000184156	1.04515	0.000211486	KCNQ3	potassium voltage-gated channel subfamily Q member 3 [Source:HGNC Symbol;Acc:HGNC:6297]
ENSG00000110047	1.0446	4.73487e-49	EHD1	EH domain containing 1 [Source:HGNC Symbol;Acc:HGNC:3242]
ENSG00000166136	1.04325	0.000101174	NDUFB8	NADH:ubiquinone oxidoreductase subunit B8 [Source:HGNC Symbol;Acc:HGNC:7703]
ENSG00000234383	1.04307	0.000557894	CTBP2P8	CTBP2 pseudogene 8 [Source:HGNC Symbol;Acc:HGNC:45200]
ENSG00000115008	1.04218	9.0177e-64	IL1A	interleukin 1 alpha [Source:HGNC Symbol;Acc:HGNC:5991]
ENSG00000074964	1.04031	2.31846e-22	ARHGEF10L	Rho guanine nucleotide exchange factor 10 like [Source:HGNC Symbol;Acc:HGNC:25540]
ENSG00000205129	1.04012	0.0011143	C4orf47	chromosome 4 open reading frame 47 [Source:HGNC Symbol;Acc:HGNC:34346]
ENSG00000161542	1.03998	6.33175e-38	PRPSAP1	phosphoribosyl pyrophosphate synthetase associated protein 1 [Source:HGNC Symbol;Acc:HGNC:9466]
ENSG00000070495	1.0397	1.13073e-31	JMJD6	jumonji domain containing 6, arginine demethylase and lysine hydroxylase [Source:HGNC Symbol;Acc:HGNC:19355]
ENSG00000076826	1.03762	1.15415e-25	CAMSAP3	calmodulin regulated spectrin associated protein family member 3 [Source:HGNC Symbol;Acc:HGNC:29307]
ENSG00000159208	1.03757	2.87442e-07	CIART	circadian associated repressor of transcription [Source:HGNC Symbol;Acc:HGNC:25200]
ENSG00000278864	1.03751	1.68276e-11	AC055811.4	novel transcript
ENSG00000105376	1.03636	2.70295e-06	ICAM5	intercellular adhesion molecule 5 [Source:HGNC Symbol;Acc:HGNC:5348]
ENSG00000185101	1.03617	1.31927e-19	ANO9	anoctamin 9 [Source:HGNC Symbol;Acc:HGNC:20679]
ENSG00000067191	1.03609	1.13428e-08	CACNB1	calcium voltage-gated channel auxiliary subunit beta 1 [Source:HGNC Symbol;Acc:HGNC:1401]
ENSG00000178814	1.0343	3.33642e-14	OPLAH	5-oxoprolinase, ATP-hydrolysing [Source:HGNC Symbol;Acc:HGNC:8149]
ENSG00000186854	1.03402	9.1783e-05	TRABD2A	TraB domain containing 2A [Source:HGNC Symbol;Acc:HGNC:27013]
ENSG00000184232	1.03395	1.37387e-17	OAF	out at first homolog [Source:HGNC Symbol;Acc:HGNC:28752]
ENSG00000204152	1.03131	2.00738e-12	TIMM23B	translocase of inner mitochondrial membrane 23 homolog B [Source:HGNC Symbol;Acc:HGNC:23581]
ENSG00000165802	1.03104	5.14258e-50	NSMF	NMDA receptor synaptonuclear signaling and neuronal migration factor [Source:HGNC Symbol;Acc:HGNC:29843]
ENSG00000177706	1.03012	4.96816e-07	FAM20C	FAM20C golgi associated secretory pathway kinase [Source:HGNC Symbol;Acc:HGNC:22140]
ENSG00000118292	1.02906	0.000205439	C1orf54	chromosome 1 open reading frame 54 [Source:HGNC Symbol;Acc:HGNC:26258]
ENSG00000117394	1.02859	2.88665e-72	SLC2A1	solute carrier family 2 member 1 [Source:HGNC Symbol;Acc:HGNC:11005]
ENSG00000229644	1.02779	1.14411e-27	NAMPTP1	nicotinamide phosphoribosyltransferase pseudogene 1 [Source:HGNC Symbol;Acc:HGNC:17633]
ENSG00000183386	1.02768	2.51083e-24	FHL3	four and a half LIM domains 3 [Source:HGNC Symbol;Acc:HGNC:3704]
ENSG00000185596	1.0274	9.11215e-24	WASH3P	WASP family homolog 3, pseudogene [Source:HGNC Symbol;Acc:HGNC:24362]
ENSG00000022267	1.02714	4.37941e-55	FHL1	four and a half LIM domains 1 [Source:HGNC Symbol;Acc:HGNC:3702]
ENSG00000104368	1.02695	2.99571e-06	PLAT	plasminogen activator, tissue type [Source:HGNC Symbol;Acc:HGNC:9051]
ENSG00000092529	1.02668	9.42758e-08	CAPN3	calpain 3 [Source:HGNC Symbol;Acc:HGNC:1480]
ENSG00000240184	1.02652	1.31215e-33	PCDHGC3	protocadherin gamma subfamily C, 3 [Source:HGNC Symbol;Acc:HGNC:8716]
ENSG00000233429	1.02625	1.73042e-07	HOTAIRM1	HOXA transcript antisense RNA, myeloid-specific 1 [Source:HGNC Symbol;Acc:HGNC:37117]
ENSG00000127311	1.02578	4.4756e-07	HELB	DNA helicase B [Source:HGNC Symbol;Acc:HGNC:17196]
ENSG00000261786	1.02576	1.44129e-11	AC006058.1	novel transcript
ENSG00000162458	1.02462	7.34047e-71	FBLIM1	filamin binding LIM protein 1 [Source:HGNC Symbol;Acc:HGNC:24686]
ENSG00000105357	1.02418	9.65984e-17	MYH14	myosin heavy chain 14 [Source:HGNC Symbol;Acc:HGNC:23212]
ENSG00000106278	1.02313	1.98405e-19	PTPRZ1	protein tyrosine phosphatase receptor type Z1 [Source:HGNC Symbol;Acc:HGNC:9685]
ENSG00000120800	1.0228	6.27216e-54	UTP20	UTP20 small subunit processome component [Source:HGNC Symbol;Acc:HGNC:17897]
ENSG00000176978	1.02163	8.5327e-35	DPP7	dipeptidyl peptidase 7 [Source:HGNC Symbol;Acc:HGNC:14892]
ENSG00000075624	1.02082	1.37382e-39	ACTB	actin beta [Source:HGNC Symbol;Acc:HGNC:132]
ENSG00000159884	1.02043	3.22422e-24	CCDC107	coiled-coil domain containing 107 [Source:HGNC Symbol;Acc:HGNC:28465]
ENSG00000127507	1.02024	2.58221e-09	ADGRE2	adhesion G protein-coupled receptor E2 [Source:HGNC Symbol;Acc:HGNC:3337]
ENSG00000073712	1.01993	3.5311e-39	FERMT2	fermitin family member 2 [Source:HGNC Symbol;Acc:HGNC:15767]
ENSG00000092820	1.01987	1.4646e-75	EZR	ezrin [Source:HGNC Symbol;Acc:HGNC:12691]
ENSG00000198455	1.01881	1.13087e-49	ZXDB	zinc finger X-linked duplicated B [Source:HGNC Symbol;Acc:HGNC:13199]
ENSG00000113645	1.01866	3.08043e-49	WWC1	WW and C2 domain containing 1 [Source:HGNC Symbol;Acc:HGNC:29435]
ENSG00000166478	1.01815	2.96048e-30	ZNF143	zinc finger protein 143 [Source:HGNC Symbol;Acc:HGNC:12928]
ENSG00000114923	1.01742	1.9196e-18	SLC4A3	solute carrier family 4 member 3 [Source:HGNC Symbol;Acc:HGNC:11029]
ENSG00000185760	1.01738	1.13303e-05	KCNQ5	potassium voltage-gated channel subfamily Q member 5 [Source:HGNC Symbol;Acc:HGNC:6299]
ENSG00000035141	1.01659	7.4791e-39	FAM136A	family with sequence similarity 136 member A [Source:HGNC Symbol;Acc:HGNC:25911]
ENSG00000125731	1.01646	2.8772e-44	SH2D3A	SH2 domain containing 3A [Source:HGNC Symbol;Acc:HGNC:16885]
ENSG00000108557	1.0164	1.83419e-54	RAI1	retinoic acid induced 1 [Source:HGNC Symbol;Acc:HGNC:9834]
ENSG00000169032	1.01574	2.3369e-64	MAP2K1	mitogen-activated protein kinase kinase 1 [Source:HGNC Symbol;Acc:HGNC:6840]
ENSG00000123908	1.01433	1.60917e-51	AGO2	argonaute RISC catalytic component 2 [Source:HGNC Symbol;Acc:HGNC:3263]
ENSG00000167861	1.01266	3.9173e-09	HID1	HID1 domain containing [Source:HGNC Symbol;Acc:HGNC:15736]
ENSG00000197714	1.01251	1.57789e-07	ZNF460	zinc finger protein 460 [Source:HGNC Symbol;Acc:HGNC:21628]
ENSG00000163013	1.01251	3.38105e-20	FBXO41	F-box protein 41 [Source:HGNC Symbol;Acc:HGNC:29409]
ENSG00000261801	1.0114	0.000335977	LOXL1-AS1	LOXL1 antisense RNA 1 [Source:HGNC Symbol;Acc:HGNC:44169]
ENSG00000050327	1.01024	2.01334e-33	ARHGEF5	Rho guanine nucleotide exchange factor 5 [Source:HGNC Symbol;Acc:HGNC:13209]
ENSG00000260160	1.00906	0.000140852	AC011468.1	novel transcript
ENSG00000106459	1.00835	2.88176e-20	NRF1	nuclear respiratory factor 1 [Source:HGNC Symbol;Acc:HGNC:7996]
ENSG00000073921	1.00809	1.84836e-71	PICALM	phosphatidylinositol binding clathrin assembly protein [Source:HGNC Symbol;Acc:HGNC:15514]
ENSG00000115226	1.00774	0.00066698	FNDC4	fibronectin type III domain containing 4 [Source:HGNC Symbol;Acc:HGNC:20239]
ENSG00000214226	1.00731	0.00319088	C17orf67	chromosome 17 open reading frame 67 [Source:HGNC Symbol;Acc:HGNC:27900]
ENSG00000188508	1.0068	1.87973e-26	KRTDAP	keratinocyte differentiation associated protein [Source:HGNC Symbol;Acc:HGNC:16313]
ENSG00000141519	1.00657	0.00153507	CCDC40	coiled-coil domain containing 40 [Source:HGNC Symbol;Acc:HGNC:26090]
ENSG00000102886	1.00654	5.27392e-08	GDPD3	glycerophosphodiester phosphodiesterase domain containing 3 [Source:HGNC Symbol;Acc:HGNC:28638]
ENSG00000132740	1.00598	4.47964e-24	IGHMBP2	immunoglobulin mu DNA binding protein 2 [Source:HGNC Symbol;Acc:HGNC:5542]
ENSG00000070610	1.0056	7.05412e-40	GBA2	glucosylceramidase beta 2 [Source:HGNC Symbol;Acc:HGNC:18986]
ENSG00000148516	1.00546	3.97431e-05	ZEB1	zinc finger E-box binding homeobox 1 [Source:HGNC Symbol;Acc:HGNC:11642]
ENSG00000276550	1.00477	6.86786e-08	HERC2P2	hect domain and RLD 2 pseudogene 2 [Source:HGNC Symbol;Acc:HGNC:4870]
ENSG00000198742	1.00457	3.399e-52	SMURF1	SMAD specific E3 ubiquitin protein ligase 1 [Source:HGNC Symbol;Acc:HGNC:16807]
ENSG00000184220	1.00386	1.31508e-31	CMSS1	cms1 ribosomal small subunit homolog [Source:HGNC Symbol;Acc:HGNC:28666]
ENSG00000180398	1.0035	1.10386e-56	MCFD2	multiple coagulation factor deficiency 2, ER cargo receptor complex subunit [Source:HGNC Symbol;Acc:HGNC:18451]
ENSG00000188910	1.00277	1.95587e-59	GJB3	gap junction protein beta 3 [Source:HGNC Symbol;Acc:HGNC:4285]
ENSG00000166398	1.00244	1.85953e-21	GARRE1	granule associated Rac and RHOG effector 1 [Source:HGNC Symbol;Acc:HGNC:29016]
ENSG00000160271	1.00189	5.62151e-10	RALGDS	ral guanine nucleotide dissociation stimulator [Source:HGNC Symbol;Acc:HGNC:9842]
ENSG00000128833	1.00165	1.9895e-22	MYO5C	myosin VC [Source:HGNC Symbol;Acc:HGNC:7604]
ENSG00000269439	1.00102	0.000708371	AC010618.3	novel transcript
ENSG00000136111	1.00004	2.46672e-32	TBC1D4	TBC1 domain family member 4 [Source:HGNC Symbol;Acc:HGNC:19165]
ENSG00000132122	-1.00102	3.41788e-08	SPATA6	spermatogenesis associated 6 [Source:HGNC Symbol;Acc:HGNC:18309]
ENSG00000174007	-1.00192	0.00256796	CEP19	centrosomal protein 19 [Source:HGNC Symbol;Acc:HGNC:28209]
ENSG00000256812	-1.00221	4.50638e-39	CAPNS2	calpain small subunit 2 [Source:HGNC Symbol;Acc:HGNC:16371]
ENSG00000170917	-1.00234	1.57326e-07	NUDT6	nudix hydrolase 6 [Source:HGNC Symbol;Acc:HGNC:8053]
ENSG00000101935	-1.00337	5.73617e-42	AMMECR1	AMMECR nuclear protein 1 [Source:HGNC Symbol;Acc:HGNC:467]
ENSG00000138756	-1.0034	1.16022e-41	BMP2K	BMP2 inducible kinase [Source:HGNC Symbol;Acc:HGNC:18041]
ENSG00000184208	-1.00368	2.46329e-29	C22orf46	chromosome 22 open reading frame 46 [Source:HGNC Symbol;Acc:HGNC:26294]
ENSG00000111846	-1.00386	1.69512e-05	GCNT2	glucosaminyl (N-acetyl) transferase 2 (I blood group) [Source:HGNC Symbol;Acc:HGNC:4204]
ENSG00000224914	-1.00389	3.51655e-17	LINC00863	long intergenic non-protein coding RNA 863 [Source:HGNC Symbol;Acc:HGNC:45162]
ENSG00000067221	-1.00487	2.89153e-17	STOML1	stomatin like 1 [Source:HGNC Symbol;Acc:HGNC:14560]
ENSG00000147592	-1.00545	1.4416e-20	LACTB2	lactamase beta 2 [Source:HGNC Symbol;Acc:HGNC:18512]
ENSG00000124795	-1.00576	2.68795e-65	DEK	DEK proto-oncogene [Source:HGNC Symbol;Acc:HGNC:2768]
ENSG00000119640	-1.00634	1.29573e-10	ACYP1	acylphosphatase 1 [Source:HGNC Symbol;Acc:HGNC:179]
ENSG00000205268	-1.0069	9.07756e-41	PDE7A	phosphodiesterase 7A [Source:HGNC Symbol;Acc:HGNC:8791]
ENSG00000137601	-1.00707	1.42562e-32	NEK1	NIMA related kinase 1 [Source:HGNC Symbol;Acc:HGNC:7744]
ENSG00000186104	-1.00762	6.52235e-21	CYP2R1	cytochrome P450 family 2 subfamily R member 1 [Source:HGNC Symbol;Acc:HGNC:20580]
ENSG00000149289	-1.00767	1.75865e-34	ZC3H12C	zinc finger CCCH-type containing 12C [Source:HGNC Symbol;Acc:HGNC:29362]
ENSG00000136280	-1.00779	3.45631e-33	CCM2	CCM2 scaffold protein [Source:HGNC Symbol;Acc:HGNC:21708]
ENSG00000248485	-1.0088	0.000975629	PCP4L1	Purkinje cell protein 4 like 1 [Source:HGNC Symbol;Acc:HGNC:20448]
ENSG00000260947	-1.00932	0.00380776	AL356489.2	novel transcript
ENSG00000149311	-1.00997	1.17144e-47	ATM	ATM serine/threonine kinase [Source:HGNC Symbol;Acc:HGNC:795]
ENSG00000025434	-1.01023	1.43165e-08	NR1H3	nuclear receptor subfamily 1 group H member 3 [Source:HGNC Symbol;Acc:HGNC:7966]
ENSG00000088179	-1.01203	3.52919e-29	PTPN4	protein tyrosine phosphatase non-receptor type 4 [Source:HGNC Symbol;Acc:HGNC:9656]
ENSG00000244198	-1.01383	0.00647175	ARHGEF35-AS1	ARHGEF35 antisense RNA 1 [Source:HGNC Symbol;Acc:HGNC:41292]
ENSG00000136305	-1.01498	0.000337214	CIDEB	cell death inducing DFFA like effector b [Source:HGNC Symbol;Acc:HGNC:1977]
ENSG00000185332	-1.01542	0.00206499	TMEM105	TMEM105 long non-coding RNA [Source:NCBI gene (formerly Entrezgene);Acc:284186]
ENSG00000223960	-1.0161	1.16296e-17	CHROMR	cholesterol induced regulator of metabolism RNA [Source:HGNC Symbol;Acc:HGNC:54059]
ENSG00000133119	-1.0168	1.05255e-26	RFC3	replication factor C subunit 3 [Source:HGNC Symbol;Acc:HGNC:9971]
ENSG00000168398	-1.01721	4.31307e-23	BDKRB2	bradykinin receptor B2 [Source:HGNC Symbol;Acc:HGNC:1030]
ENSG00000151466	-1.01805	3.15326e-19	SCLT1	sodium channel and clathrin linker 1 [Source:HGNC Symbol;Acc:HGNC:26406]
ENSG00000168679	-1.01864	1.89241e-19	SLC16A4	solute carrier family 16 member 4 [Source:HGNC Symbol;Acc:HGNC:10925]
ENSG00000103647	-1.01908	0.00478314	CORO2B	coronin 2B [Source:HGNC Symbol;Acc:HGNC:2256]
ENSG00000203965	-1.01959	2.21485e-13	EFCAB7	EF-hand calcium binding domain 7 [Source:HGNC Symbol;Acc:HGNC:29379]
ENSG00000143578	-1.0198	1.7774e-11	CREB3L4	cAMP responsive element binding protein 3 like 4 [Source:HGNC Symbol;Acc:HGNC:18854]
ENSG00000119392	-1.01984	3.40431e-41	GLE1	GLE1 RNA export mediator [Source:HGNC Symbol;Acc:HGNC:4315]
ENSG00000125384	-1.02017	0.00172113	PTGER2	prostaglandin E receptor 2 [Source:HGNC Symbol;Acc:HGNC:9594]
ENSG00000213793	-1.02057	8.36483e-18	ZNF888	zinc finger protein 888 [Source:HGNC Symbol;Acc:HGNC:38695]
ENSG00000183048	-1.02135	1.55153e-06	SLC25A10	solute carrier family 25 member 10 [Source:HGNC Symbol;Acc:HGNC:10980]
ENSG00000149503	-1.02156	1.01514e-35	INCENP	inner centromere protein [Source:HGNC Symbol;Acc:HGNC:6058]
ENSG00000164920	-1.02341	2.2252e-12	OSR2	odd-skipped related transciption factor 2 [Source:HGNC Symbol;Acc:HGNC:15830]
ENSG00000136527	-1.02358	9.12506e-62	TRA2B	transformer 2 beta homolog [Source:HGNC Symbol;Acc:HGNC:10781]
ENSG00000176623	-1.0242	1.3463e-37	RMDN1	regulator of microtubule dynamics 1 [Source:HGNC Symbol;Acc:HGNC:24285]
ENSG00000104760	-1.02507	0.00645197	FGL1	fibrinogen like 1 [Source:HGNC Symbol;Acc:HGNC:3695]
ENSG00000100297	-1.02615	1.58928e-30	MCM5	minichromosome maintenance complex component 5 [Source:HGNC Symbol;Acc:HGNC:6948]
ENSG00000213801	-1.02621	0.00802351	ZNF321P	zinc finger protein 321, pseudogene [Source:HGNC Symbol;Acc:HGNC:13827]
ENSG00000118961	-1.02683	7.34594e-36	LDAH	lipid droplet associated hydrolase [Source:HGNC Symbol;Acc:HGNC:26145]
ENSG00000105379	-1.02742	2.82291e-12	ETFB	electron transfer flavoprotein subunit beta [Source:HGNC Symbol;Acc:HGNC:3482]
ENSG00000172469	-1.0278	2.92118e-33	MANEA	mannosidase endo-alpha [Source:HGNC Symbol;Acc:HGNC:21072]
ENSG00000272693	-1.02808	0.00345803	AC073107.1	nuclear protein 2, transcriptional regulator (NUPR2) pseudogene
ENSG00000157216	-1.02819	1.76767e-28	SSBP3	single stranded DNA binding protein 3 [Source:HGNC Symbol;Acc:HGNC:15674]
ENSG00000145022	-1.02937	9.78156e-22	TCTA	T cell leukemia translocation altered [Source:HGNC Symbol;Acc:HGNC:11692]
ENSG00000165029	-1.03046	3.9626e-28	ABCA1	ATP binding cassette subfamily A member 1 [Source:HGNC Symbol;Acc:HGNC:29]
ENSG00000247287	-1.03069	2.19344e-10	AL359220.1	novel transcript, antisense to PRKCH
ENSG00000135338	-1.03073	9.58931e-15	LCA5	lebercilin LCA5 [Source:HGNC Symbol;Acc:HGNC:31923]
ENSG00000278175	-1.03081	5.45811e-08	GLIDR	glioblastoma down-regulated RNA [Source:HGNC Symbol;Acc:HGNC:48823]
ENSG00000130816	-1.03144	1.06228e-44	DNMT1	DNA methyltransferase 1 [Source:HGNC Symbol;Acc:HGNC:2976]
ENSG00000183287	-1.03147	4.18354e-48	CCBE1	collagen and calcium binding EGF domains 1 [Source:HGNC Symbol;Acc:HGNC:29426]
ENSG00000162493	-1.03149	1.03396e-37	PDPN	podoplanin [Source:HGNC Symbol;Acc:HGNC:29602]
ENSG00000048471	-1.03291	2.37231e-28	SNX29	sorting nexin 29 [Source:HGNC Symbol;Acc:HGNC:30542]
ENSG00000059122	-1.03413	5.52395e-39	FLYWCH1	FLYWCH-type zinc finger 1 [Source:HGNC Symbol;Acc:HGNC:25404]
ENSG00000183722	-1.03453	1.33471e-17	LHFPL6	LHFPL tetraspan subfamily member 6 [Source:HGNC Symbol;Acc:HGNC:6586]
ENSG00000138769	-1.035	1.75275e-06	CDKL2	cyclin dependent kinase like 2 [Source:HGNC Symbol;Acc:HGNC:1782]
ENSG00000112972	-1.03511	4.4142e-79	HMGCS1	3-hydroxy-3-methylglutaryl-CoA synthase 1 [Source:HGNC Symbol;Acc:HGNC:5007]
ENSG00000138182	-1.03574	1.63956e-40	KIF20B	kinesin family member 20B [Source:HGNC Symbol;Acc:HGNC:7212]
ENSG00000137563	-1.03586	2.20294e-32	GGH	gamma-glutamyl hydrolase [Source:HGNC Symbol;Acc:HGNC:4248]
ENSG00000211451	-1.03687	0.000532372	GNRHR2	gonadotropin releasing hormone receptor 2 (pseudogene) [Source:HGNC Symbol;Acc:HGNC:16341]
ENSG00000261286	-1.03689	0.00941973	ATP2C2-AS1	ATP2C2 antisense RNA 1 [Source:HGNC Symbol;Acc:HGNC:53167]
ENSG00000196793	-1.03707	0.00833963	ZNF239	zinc finger protein 239 [Source:HGNC Symbol;Acc:HGNC:13031]
ENSG00000019485	-1.03727	6.7792e-19	PRDM11	PR/SET domain 11 [Source:HGNC Symbol;Acc:HGNC:13996]
ENSG00000237945	-1.03742	1.62248e-30	LINC00649	long intergenic non-protein coding RNA 649 [Source:HGNC Symbol;Acc:HGNC:44305]
ENSG00000156265	-1.03802	1.18762e-24	MAP3K7CL	MAP3K7 C-terminal like [Source:HGNC Symbol;Acc:HGNC:16457]
ENSG00000163376	-1.0386	1.43485e-17	KBTBD8	kelch repeat and BTB domain containing 8 [Source:HGNC Symbol;Acc:HGNC:30691]
ENSG00000278784	-1.03869	0.006672	AL136295.7	novel transcript
ENSG00000182993	-1.0393	2.38856e-06	C12orf60	chromosome 12 open reading frame 60 [Source:HGNC Symbol;Acc:HGNC:28726]
ENSG00000143158	-1.04027	1.17916e-39	MPC2	mitochondrial pyruvate carrier 2 [Source:HGNC Symbol;Acc:HGNC:24515]
ENSG00000127928	-1.04192	0.000278542	GNGT1	G protein subunit gamma transducin 1 [Source:HGNC Symbol;Acc:HGNC:4411]
ENSG00000167797	-1.04234	2.41826e-18	CDK2AP2	cyclin dependent kinase 2 associated protein 2 [Source:HGNC Symbol;Acc:HGNC:30833]
ENSG00000163923	-1.04239	0.00200865	RPL39L	ribosomal protein L39 like [Source:HGNC Symbol;Acc:HGNC:17094]
ENSG00000155368	-1.04295	8.0841e-64	DBI	diazepam binding inhibitor, acyl-CoA binding protein [Source:HGNC Symbol;Acc:HGNC:2690]
ENSG00000253570	-1.04322	2.72322e-28	RNF5P1	ring finger protein 5 pseudogene 1 [Source:HGNC Symbol;Acc:HGNC:31053]
ENSG00000123815	-1.04372	1.23011e-21	COQ8B	coenzyme Q8B [Source:HGNC Symbol;Acc:HGNC:19041]
ENSG00000184613	-1.04516	0.000331163	NELL2	neural EGFL like 2 [Source:HGNC Symbol;Acc:HGNC:7751]
ENSG00000146021	-1.04704	7.12e-10	KLHL3	kelch like family member 3 [Source:HGNC Symbol;Acc:HGNC:6354]
ENSG00000215210	-1.04872	0.00537033	RBMXP2	RBMX pseudogene 2 [Source:HGNC Symbol;Acc:HGNC:23284]
ENSG00000149929	-1.04892	1.8561e-28	HIRIP3	HIRA interacting protein 3 [Source:HGNC Symbol;Acc:HGNC:4917]
ENSG00000138413	-1.04903	1.80589e-70	IDH1	isocitrate dehydrogenase (NADP(+)) 1 [Source:HGNC Symbol;Acc:HGNC:5382]
ENSG00000120915	-1.04911	1.4314e-14	EPHX2	epoxide hydrolase 2 [Source:HGNC Symbol;Acc:HGNC:3402]
ENSG00000197019	-1.05014	4.51694e-30	SERTAD1	SERTA domain containing 1 [Source:HGNC Symbol;Acc:HGNC:17932]
ENSG00000158806	-1.05086	0.00118902	NPM2	nucleophosmin/nucleoplasmin 2 [Source:HGNC Symbol;Acc:HGNC:7930]
ENSG00000150687	-1.05133	2.6779e-61	PRSS23	serine protease 23 [Source:HGNC Symbol;Acc:HGNC:14370]
ENSG00000179869	-1.05141	0.00278494	ABCA13	ATP binding cassette subfamily A member 13 [Source:HGNC Symbol;Acc:HGNC:14638]
ENSG00000196391	-1.0519	1.28419e-09	ZNF774	zinc finger protein 774 [Source:HGNC Symbol;Acc:HGNC:33108]
ENSG00000125434	-1.05209	0.000130785	SLC25A35	solute carrier family 25 member 35 [Source:HGNC Symbol;Acc:HGNC:31921]
ENSG00000132436	-1.05237	4.67174e-27	FIGNL1	fidgetin like 1 [Source:HGNC Symbol;Acc:HGNC:13286]
ENSG00000116667	-1.05277	4.77785e-41	C1orf21	chromosome 1 open reading frame 21 [Source:HGNC Symbol;Acc:HGNC:15494]
ENSG00000107882	-1.05304	1.58405e-35	SUFU	SUFU negative regulator of hedgehog signaling [Source:HGNC Symbol;Acc:HGNC:16466]
ENSG00000151150	-1.05316	1.19382e-49	ANK3	ankyrin 3 [Source:HGNC Symbol;Acc:HGNC:494]
ENSG00000233382	-1.05328	0.00547222	NKAPP1	NFKB activating protein pseudogene 1 [Source:HGNC Symbol;Acc:HGNC:26706]
ENSG00000189339	-1.05406	5.47585e-42	SLC35E2B	solute carrier family 35 member E2B [Source:HGNC Symbol;Acc:HGNC:33941]
ENSG00000123416	-1.05432	4.29814e-80	TUBA1B	tubulin alpha 1b [Source:HGNC Symbol;Acc:HGNC:18809]
ENSG00000000460	-1.05485	5.27246e-21	C1orf112	chromosome 1 open reading frame 112 [Source:HGNC Symbol;Acc:HGNC:25565]
ENSG00000251867	-1.05501	0.00456154	AC009812.1	novel transcript, antisense to ZBTB10
ENSG00000179476	-1.05588	2.42075e-08	C14orf28	chromosome 14 open reading frame 28 [Source:HGNC Symbol;Acc:HGNC:19834]
ENSG00000147274	-1.05607	1.99967e-72	RBMX	RNA binding motif protein X-linked [Source:HGNC Symbol;Acc:HGNC:9910]
ENSG00000205213	-1.05642	2.69797e-65	LGR4	leucine rich repeat containing G protein-coupled receptor 4 [Source:HGNC Symbol;Acc:HGNC:13299]
ENSG00000076003	-1.0566	2.55845e-42	MCM6	minichromosome maintenance complex component 6 [Source:HGNC Symbol;Acc:HGNC:6949]
ENSG00000186470	-1.05715	7.80042e-29	BTN3A2	butyrophilin subfamily 3 member A2 [Source:HGNC Symbol;Acc:HGNC:1139]
ENSG00000259959	-1.05844	3.17965e-06	AC107068.1	novel transcript
ENSG00000102362	-1.05965	0.00104106	SYTL4	synaptotagmin like 4 [Source:HGNC Symbol;Acc:HGNC:15588]
ENSG00000144935	-1.05983	2.62045e-11	TRPC1	transient receptor potential cation channel subfamily C member 1 [Source:HGNC Symbol;Acc:HGNC:12333]
ENSG00000128335	-1.06023	1.31853e-28	APOL2	apolipoprotein L2 [Source:HGNC Symbol;Acc:HGNC:619]
ENSG00000225828	-1.06029	0.00028025	FAM229A	family with sequence similarity 229 member A [Source:HGNC Symbol;Acc:HGNC:44652]
ENSG00000196072	-1.06145	2.24118e-59	BLOC1S2	biogenesis of lysosomal organelles complex 1 subunit 2 [Source:HGNC Symbol;Acc:HGNC:20984]
ENSG00000198909	-1.06237	1.0233e-24	MAP3K3	mitogen-activated protein kinase kinase kinase 3 [Source:HGNC Symbol;Acc:HGNC:6855]
ENSG00000109618	-1.06292	9.58793e-23	SEPSECS	Sep (O-phosphoserine) tRNA:Sec (selenocysteine) tRNA synthase [Source:HGNC Symbol;Acc:HGNC:30605]
ENSG00000155111	-1.06303	6.5236e-30	CDK19	cyclin dependent kinase 19 [Source:HGNC Symbol;Acc:HGNC:19338]
ENSG00000248932	-1.06317	1.34928e-05	AC046134.2	novel transcript, antisense to RBP2, RBP1 & NMNAT3
ENSG00000174485	-1.06332	9.73206e-37	DENND4A	DENN domain containing 4A [Source:HGNC Symbol;Acc:HGNC:24321]
ENSG00000162755	-1.0643	0.00247184	KLHDC9	kelch domain containing 9 [Source:HGNC Symbol;Acc:HGNC:28489]
ENSG00000130349	-1.06488	3.20266e-23	MTRES1	mitochondrial transcription rescue factor 1 [Source:HGNC Symbol;Acc:HGNC:17971]
ENSG00000143401	-1.06548	5.12996e-54	ANP32E	acidic nuclear phosphoprotein 32 family member E [Source:HGNC Symbol;Acc:HGNC:16673]
ENSG00000248383	-1.0658	1.6545e-11	PCDHAC1	protocadherin alpha subfamily C, 1 [Source:HGNC Symbol;Acc:HGNC:8676]
ENSG00000119138	-1.06587	5.57251e-58	KLF9	Kruppel like factor 9 [Source:HGNC Symbol;Acc:HGNC:1123]
ENSG00000197124	-1.06627	9.89995e-06	ZNF682	zinc finger protein 682 [Source:HGNC Symbol;Acc:HGNC:28857]
ENSG00000169871	-1.06738	1.13522e-65	TRIM56	tripartite motif containing 56 [Source:HGNC Symbol;Acc:HGNC:19028]
ENSG00000167552	-1.06755	2.42517e-59	TUBA1A	tubulin alpha 1a [Source:HGNC Symbol;Acc:HGNC:20766]
ENSG00000214293	-1.06838	2.3599e-13	APTR	Alu-mediated CDKN1A/p21 transcriptional regulator [Source:HGNC Symbol;Acc:HGNC:44173]
ENSG00000134222	-1.06955	1.28773e-09	PSRC1	proline and serine rich coiled-coil 1 [Source:HGNC Symbol;Acc:HGNC:24472]
ENSG00000067064	-1.06989	5.98575e-66	IDI1	isopentenyl-diphosphate delta isomerase 1 [Source:HGNC Symbol;Acc:HGNC:5387]
ENSG00000223478	-1.06999	1.48138e-07	AL441992.1	novel transcript
ENSG00000269001	-1.07074	2.33622e-05	AC092070.2	zinc finger protein 818, pseudogene
ENSG00000100629	-1.0716	1.06917e-13	CEP128	centrosomal protein 128 [Source:HGNC Symbol;Acc:HGNC:20359]
ENSG00000116151	-1.0722	2.56618e-07	MORN1	MORN repeat containing 1 [Source:HGNC Symbol;Acc:HGNC:25852]
ENSG00000265451	-1.0727	0.00463945	AC012447.1	novel transcript, antisense to CLASP1
ENSG00000156298	-1.0727	0.00766928	TSPAN7	tetraspanin 7 [Source:HGNC Symbol;Acc:HGNC:11854]
ENSG00000198182	-1.07282	1.47327e-14	ZNF607	zinc finger protein 607 [Source:HGNC Symbol;Acc:HGNC:28192]
ENSG00000116711	-1.07291	1.84051e-12	PLA2G4A	phospholipase A2 group IVA [Source:HGNC Symbol;Acc:HGNC:9035]
ENSG00000206073	-1.07439	1.56517e-20	SERPINB4	serpin family B member 4 [Source:HGNC Symbol;Acc:HGNC:10570]
ENSG00000168936	-1.07501	5.19088e-43	TMEM129	transmembrane protein 129, E3 ubiquitin ligase [Source:HGNC Symbol;Acc:HGNC:25137]
ENSG00000136824	-1.07547	7.9986e-54	SMC2	structural maintenance of chromosomes 2 [Source:HGNC Symbol;Acc:HGNC:14011]
ENSG00000269609	-1.07561	8.05207e-13	RPARP-AS1	RPARP antisense RNA 1 [Source:HGNC Symbol;Acc:HGNC:45238]
ENSG00000105875	-1.07617	8.09373e-38	WDR91	WD repeat domain 91 [Source:HGNC Symbol;Acc:HGNC:24997]
ENSG00000268573	-1.07764	3.72105e-05	AC011815.1	novel transcript
ENSG00000182584	-1.07829	3.77755e-05	ACTL10	actin like 10 [Source:HGNC Symbol;Acc:HGNC:16127]
ENSG00000151773	-1.07841	1.13181e-10	CCDC122	coiled-coil domain containing 122 [Source:HGNC Symbol;Acc:HGNC:26478]
ENSG00000122257	-1.07848	3.87932e-53	RBBP6	RB binding protein 6, ubiquitin ligase [Source:HGNC Symbol;Acc:HGNC:9889]
ENSG00000271862	-1.07883	0.00923149	AC104118.1	novel transcript
ENSG00000164989	-1.07928	6.44865e-07	CCDC171	coiled-coil domain containing 171 [Source:HGNC Symbol;Acc:HGNC:29828]
ENSG00000173947	-1.08037	1.54676e-05	PIFO	primary cilia formation [Source:HGNC Symbol;Acc:HGNC:27009]
ENSG00000126733	-1.08038	4.97047e-08	DACH2	dachshund family transcription factor 2 [Source:HGNC Symbol;Acc:HGNC:16814]
ENSG00000166451	-1.08068	8.68451e-23	CENPN	centromere protein N [Source:HGNC Symbol;Acc:HGNC:30873]
ENSG00000269473	-1.081	0.00228832	AC012313.8	novel transcript
ENSG00000149476	-1.08114	6.11012e-27	TKFC	triokinase and FMN cyclase [Source:HGNC Symbol;Acc:HGNC:24552]
ENSG00000163536	-1.08118	8.85791e-11	SERPINI1	serpin family I member 1 [Source:HGNC Symbol;Acc:HGNC:8943]
ENSG00000226824	-1.08139	0.000187851	AC006001.2	novel transcript
ENSG00000150636	-1.08159	0.00100177	CCDC102B	coiled-coil domain containing 102B [Source:HGNC Symbol;Acc:HGNC:26295]
ENSG00000054282	-1.08247	0.00825037	SDCCAG8	SHH signaling and ciliogenesis regulator SDCCAG8 [Source:HGNC Symbol;Acc:HGNC:10671]
ENSG00000173083	-1.08343	1.62348e-19	HPSE	heparanase [Source:HGNC Symbol;Acc:HGNC:5164]
ENSG00000187098	-1.08352	1.89574e-22	MITF	melanocyte inducing transcription factor [Source:HGNC Symbol;Acc:HGNC:7105]
ENSG00000143156	-1.08546	2.29555e-27	NME7	NME/NM23 family member 7 [Source:HGNC Symbol;Acc:HGNC:20461]
ENSG00000232931	-1.08567	2.49438e-15	LINC00342	long intergenic non-protein coding RNA 342 [Source:HGNC Symbol;Acc:HGNC:42470]
ENSG00000203872	-1.08855	0.00398621	C6orf163	chromosome 6 open reading frame 163 [Source:HGNC Symbol;Acc:HGNC:21403]
ENSG00000157470	-1.08978	0.000885256	FAM81A	family with sequence similarity 81 member A [Source:HGNC Symbol;Acc:HGNC:28379]
ENSG00000124523	-1.0899	2.37172e-26	SIRT5	sirtuin 5 [Source:HGNC Symbol;Acc:HGNC:14933]
ENSG00000197013	-1.09008	4.57084e-16	ZNF429	zinc finger protein 429 [Source:HGNC Symbol;Acc:HGNC:20817]
ENSG00000185924	-1.09018	1.10023e-25	RTN4RL1	reticulon 4 receptor like 1 [Source:HGNC Symbol;Acc:HGNC:21329]
ENSG00000188921	-1.09057	2.8872e-34	HACD4	3-hydroxyacyl-CoA dehydratase 4 [Source:HGNC Symbol;Acc:HGNC:20920]
ENSG00000132204	-1.0912	0.00610246	LINC00470	long intergenic non-protein coding RNA 470 [Source:HGNC Symbol;Acc:HGNC:1225]
ENSG00000230487	-1.09431	1.96253e-06	PSMG3-AS1	PSMG3 antisense RNA 1 (head to head) [Source:HGNC Symbol;Acc:HGNC:22230]
ENSG00000083720	-1.09447	1.23883e-52	OXCT1	3-oxoacid CoA-transferase 1 [Source:HGNC Symbol;Acc:HGNC:8527]
ENSG00000101574	-1.09625	5.08512e-18	METTL4	methyltransferase like 4 [Source:HGNC Symbol;Acc:HGNC:24726]
ENSG00000111885	-1.09882	1.36929e-31	MAN1A1	mannosidase alpha class 1A member 1 [Source:HGNC Symbol;Acc:HGNC:6821]
ENSG00000114107	-1.09884	4.09445e-20	CEP70	centrosomal protein 70 [Source:HGNC Symbol;Acc:HGNC:29972]
ENSG00000124508	-1.10018	1.2558e-15	BTN2A2	butyrophilin subfamily 2 member A2 [Source:HGNC Symbol;Acc:HGNC:1137]
ENSG00000048392	-1.10105	2.73821e-53	RRM2B	ribonucleotide reductase regulatory TP53 inducible subunit M2B [Source:HGNC Symbol;Acc:HGNC:17296]
ENSG00000170836	-1.10127	7.58645e-24	PPM1D	protein phosphatase, Mg2+/Mn2+ dependent 1D [Source:HGNC Symbol;Acc:HGNC:9277]
ENSG00000197375	-1.10195	1.32653e-49	SLC22A5	solute carrier family 22 member 5 [Source:HGNC Symbol;Acc:HGNC:10969]
ENSG00000131669	-1.10198	1.40932e-20	NINJ1	ninjurin 1 [Source:HGNC Symbol;Acc:HGNC:7824]
ENSG00000236144	-1.102	1.74089e-16	TMEM147-AS1	TMEM147 antisense RNA 1 [Source:HGNC Symbol;Acc:HGNC:51273]
ENSG00000066135	-1.10288	3.42453e-42	KDM4A	lysine demethylase 4A [Source:HGNC Symbol;Acc:HGNC:22978]
ENSG00000148218	-1.10329	6.31156e-33	ALAD	aminolevulinate dehydratase [Source:HGNC Symbol;Acc:HGNC:395]
ENSG00000213347	-1.1035	1.17224e-09	MXD3	MAX dimerization protein 3 [Source:HGNC Symbol;Acc:HGNC:14008]
ENSG00000079616	-1.10414	1.55084e-36	KIF22	kinesin family member 22 [Source:HGNC Symbol;Acc:HGNC:6391]
ENSG00000140876	-1.1045	1.10887e-06	NUDT7	nudix hydrolase 7 [Source:HGNC Symbol;Acc:HGNC:8054]
ENSG00000139173	-1.10475	1.68968e-16	TMEM117	transmembrane protein 117 [Source:HGNC Symbol;Acc:HGNC:25308]
ENSG00000153879	-1.10479	1.16729e-59	CEBPG	CCAAT enhancer binding protein gamma [Source:HGNC Symbol;Acc:HGNC:1837]
ENSG00000101353	-1.1049	0.00746284	MROH8	maestro heat like repeat family member 8 [Source:HGNC Symbol;Acc:HGNC:16125]
ENSG00000101871	-1.10543	9.66069e-57	MID1	midline 1 [Source:HGNC Symbol;Acc:HGNC:7095]
ENSG00000204923	-1.10614	1.39829e-08	FBXO48	F-box protein 48 [Source:HGNC Symbol;Acc:HGNC:33857]
ENSG00000227540	-1.10646	2.75648e-06	DNAJC9-AS1	DNAJC9 antisense RNA 1 [Source:NCBI gene (formerly Entrezgene);Acc:414245]
ENSG00000123505	-1.10698	3.23317e-68	AMD1	adenosylmethionine decarboxylase 1 [Source:HGNC Symbol;Acc:HGNC:457]
ENSG00000181938	-1.10831	3.85468e-13	GINS3	GINS complex subunit 3 [Source:HGNC Symbol;Acc:HGNC:25851]
ENSG00000215271	-1.10965	1.05154e-34	HOMEZ	homeobox and leucine zipper encoding [Source:HGNC Symbol;Acc:HGNC:20164]
ENSG00000100439	-1.10995	1.48292e-39	ABHD4	abhydrolase domain containing 4, N-acyl phospholipase B [Source:HGNC Symbol;Acc:HGNC:20154]
ENSG00000152782	-1.11025	1.56441e-23	PANK1	pantothenate kinase 1 [Source:HGNC Symbol;Acc:HGNC:8598]
ENSG00000163832	-1.11075	2.2004e-26	ELP6	elongator acetyltransferase complex subunit 6 [Source:HGNC Symbol;Acc:HGNC:25976]
ENSG00000205325	-1.11206	2.52985e-08	AC005863.1	novel transcript
ENSG00000205464	-1.11316	2.51086e-10	ATP6AP1L	ATPase H+ transporting accessory protein 1 like [Source:HGNC Symbol;Acc:HGNC:28091]
ENSG00000198554	-1.11403	3.63476e-39	WDHD1	WD repeat and HMG-box DNA binding protein 1 [Source:HGNC Symbol;Acc:HGNC:23170]
ENSG00000105519	-1.11432	0.000645238	CAPS	calcyphosine [Source:HGNC Symbol;Acc:HGNC:1487]
ENSG00000140463	-1.11459	2.5187e-22	BBS4	Bardet-Biedl syndrome 4 [Source:HGNC Symbol;Acc:HGNC:969]
ENSG00000256294	-1.11499	4.55802e-17	ZNF225	zinc finger protein 225 [Source:HGNC Symbol;Acc:HGNC:13018]
ENSG00000176153	-1.11576	1.89902e-07	GPX2	glutathione peroxidase 2 [Source:HGNC Symbol;Acc:HGNC:4554]
ENSG00000198840	-1.11622	1.23751e-83	MT-ND3	mitochondrially encoded NADH:ubiquinone oxidoreductase core subunit 3 [Source:HGNC Symbol;Acc:HGNC:7458]
ENSG00000151320	-1.11638	1.56036e-13	AKAP6	A-kinase anchoring protein 6 [Source:HGNC Symbol;Acc:HGNC:376]
ENSG00000128881	-1.11646	1.69867e-38	TTBK2	tau tubulin kinase 2 [Source:HGNC Symbol;Acc:HGNC:19141]
ENSG00000262049	-1.11692	0.000606064	AC139530.1	novel transcript, antisense to HGS
ENSG00000185813	-1.11743	1.29061e-40	PCYT2	phosphate cytidylyltransferase 2, ethanolamine [Source:HGNC Symbol;Acc:HGNC:8756]
ENSG00000223891	-1.11878	2.58598e-07	OSER1-DT	OSER1 divergent transcript [Source:HGNC Symbol;Acc:HGNC:48585]
ENSG00000055163	-1.1195	2.89923e-46	CYFIP2	cytoplasmic FMR1 interacting protein 2 [Source:HGNC Symbol;Acc:HGNC:13760]
ENSG00000270558	-1.12037	0.00673358	AC025449.1	chromobox homolog 3 (CBX3) pseudogene
ENSG00000169621	-1.12037	4.03411e-09	APLF	aprataxin and PNKP like factor [Source:HGNC Symbol;Acc:HGNC:28724]
ENSG00000179029	-1.12038	5.20945e-17	TMEM107	transmembrane protein 107 [Source:HGNC Symbol;Acc:HGNC:28128]
ENSG00000276256	-1.12058	2.96621e-22	AC011043.1	uncharacterized LOC389831 [Source:NCBI gene (formerly Entrezgene);Acc:389831]
ENSG00000106258	-1.12248	1.94997e-27	CYP3A5	cytochrome P450 family 3 subfamily A member 5 [Source:HGNC Symbol;Acc:HGNC:2638]
ENSG00000114166	-1.12285	2.62377e-28	KAT2B	lysine acetyltransferase 2B [Source:HGNC Symbol;Acc:HGNC:8638]
ENSG00000054654	-1.12402	6.1838e-77	SYNE2	spectrin repeat containing nuclear envelope protein 2 [Source:HGNC Symbol;Acc:HGNC:17084]
ENSG00000184588	-1.12547	7.08794e-13	PDE4B	phosphodiesterase 4B [Source:HGNC Symbol;Acc:HGNC:8781]
ENSG00000113580	-1.12563	1.10609e-78	NR3C1	nuclear receptor subfamily 3 group C member 1 [Source:HGNC Symbol;Acc:HGNC:7978]
ENSG00000099194	-1.12638	6.28366e-86	SCD	stearoyl-CoA desaturase [Source:HGNC Symbol;Acc:HGNC:10571]
ENSG00000169891	-1.12676	5.57891e-13	REPS2	RALBP1 associated Eps domain containing 2 [Source:HGNC Symbol;Acc:HGNC:9963]
ENSG00000253313	-1.12727	1.38078e-05	C1orf210	chromosome 1 open reading frame 210 [Source:HGNC Symbol;Acc:HGNC:28755]
ENSG00000079150	-1.12754	4.8065e-17	FKBP7	FKBP prolyl isomerase 7 [Source:HGNC Symbol;Acc:HGNC:3723]
ENSG00000033170	-1.12809	7.69312e-26	FUT8	fucosyltransferase 8 [Source:HGNC Symbol;Acc:HGNC:4019]
ENSG00000171346	-1.12846	5.36162e-85	KRT15	keratin 15 [Source:HGNC Symbol;Acc:HGNC:6421]
ENSG00000058668	-1.12883	3.19447e-84	ATP2B4	ATPase plasma membrane Ca2+ transporting 4 [Source:HGNC Symbol;Acc:HGNC:817]
ENSG00000186480	-1.12897	3.89942e-61	INSIG1	insulin induced gene 1 [Source:HGNC Symbol;Acc:HGNC:6083]
ENSG00000216937	-1.1297	0.00266454	CCDC7	coiled-coil domain containing 7 [Source:HGNC Symbol;Acc:HGNC:26533]
ENSG00000103546	-1.13002	0.00296037	SLC6A2	solute carrier family 6 member 2 [Source:HGNC Symbol;Acc:HGNC:11048]
ENSG00000178947	-1.13032	1.51646e-07	SMIM10L2A	small integral membrane protein 10 like 2A [Source:HGNC Symbol;Acc:HGNC:34499]
ENSG00000164904	-1.13098	2.62877e-83	ALDH7A1	aldehyde dehydrogenase 7 family member A1 [Source:HGNC Symbol;Acc:HGNC:877]
ENSG00000163701	-1.13143	9.55913e-29	IL17RE	interleukin 17 receptor E [Source:HGNC Symbol;Acc:HGNC:18439]
ENSG00000175183	-1.13191	3.20772e-26	CSRP2	cysteine and glycine rich protein 2 [Source:HGNC Symbol;Acc:HGNC:2470]
ENSG00000160752	-1.13375	8.57407e-80	FDPS	farnesyl diphosphate synthase [Source:HGNC Symbol;Acc:HGNC:3631]
ENSG00000071794	-1.13416	1.28589e-41	HLTF	helicase like transcription factor [Source:HGNC Symbol;Acc:HGNC:11099]
ENSG00000159423	-1.13452	1.07528e-42	ALDH4A1	aldehyde dehydrogenase 4 family member A1 [Source:HGNC Symbol;Acc:HGNC:406]
ENSG00000213963	-1.13462	1.41373e-07	AC019080.1	novel transcript
ENSG00000196502	-1.13494	1.87756e-15	SULT1A1	sulfotransferase family 1A member 1 [Source:HGNC Symbol;Acc:HGNC:11453]
ENSG00000163686	-1.13533	9.7183e-11	ABHD6	abhydrolase domain containing 6, acylglycerol lipase [Source:HGNC Symbol;Acc:HGNC:21398]
ENSG00000139324	-1.13582	1.42937e-65	TMTC3	transmembrane O-mannosyltransferase targeting cadherins 3 [Source:HGNC Symbol;Acc:HGNC:26899]
ENSG00000164292	-1.13596	1.48068e-59	RHOBTB3	Rho related BTB domain containing 3 [Source:HGNC Symbol;Acc:HGNC:18757]
ENSG00000234160	-1.13649	5.65923e-09	AL513165.1	novel transcript
ENSG00000186767	-1.1366	1.11854e-15	SPIN4	spindlin family member 4 [Source:HGNC Symbol;Acc:HGNC:27040]
ENSG00000169752	-1.13702	0.0052992	NRG4	neuregulin 4 [Source:HGNC Symbol;Acc:HGNC:29862]
ENSG00000271109	-1.13779	0.00437853	AC008555.4	novel transcript
ENSG00000274349	-1.13783	5.21299e-18	ZNF658	zinc finger protein 658 [Source:HGNC Symbol;Acc:HGNC:25226]
ENSG00000141582	-1.13813	5.45793e-39	CBX4	chromobox 4 [Source:HGNC Symbol;Acc:HGNC:1554]
ENSG00000159556	-1.1385	0.00198662	ISL2	ISL LIM homeobox 2 [Source:HGNC Symbol;Acc:HGNC:18524]
ENSG00000133935	-1.1392	1.03659e-60	ERG28	ergosterol biosynthesis 28 homolog [Source:HGNC Symbol;Acc:HGNC:1187]
ENSG00000247735	-1.14119	0.00515339	AC120114.1	novel transcript, antisense to KCTD13
ENSG00000132386	-1.1412	5.88623e-10	SERPINF1	serpin family F member 1 [Source:HGNC Symbol;Acc:HGNC:8824]
ENSG00000123104	-1.14126	1.72309e-48	ITPR2	inositol 1,4,5-trisphosphate receptor type 2 [Source:HGNC Symbol;Acc:HGNC:6181]
ENSG00000142856	-1.14133	5.01396e-29	ITGB3BP	integrin subunit beta 3 binding protein [Source:HGNC Symbol;Acc:HGNC:6157]
ENSG00000167740	-1.14423	7.96154e-12	CYB5D2	cytochrome b5 domain containing 2 [Source:HGNC Symbol;Acc:HGNC:28471]
ENSG00000138346	-1.14448	2.88943e-17	DNA2	DNA replication helicase/nuclease 2 [Source:HGNC Symbol;Acc:HGNC:2939]
ENSG00000009413	-1.14517	1.23447e-48	REV3L	REV3 like, DNA directed polymerase zeta catalytic subunit [Source:HGNC Symbol;Acc:HGNC:9968]
ENSG00000177990	-1.14518	0.001992	DPY19L2	dpy-19 like 2 [Source:HGNC Symbol;Acc:HGNC:19414]
ENSG00000155846	-1.14573	2.22852e-35	PPARGC1B	PPARG coactivator 1 beta [Source:HGNC Symbol;Acc:HGNC:30022]
ENSG00000125841	-1.14599	1.54158e-05	NRSN2	neurensin 2 [Source:HGNC Symbol;Acc:HGNC:16229]
ENSG00000137266	-1.1471	6.4956e-43	SLC22A23	solute carrier family 22 member 23 [Source:HGNC Symbol;Acc:HGNC:21106]
ENSG00000219481	-1.14737	7.69387e-36	NBPF1	NBPF member 1 [Source:HGNC Symbol;Acc:HGNC:26088]
ENSG00000152380	-1.14758	0.00320986	FAM151B	family with sequence similarity 151 member B [Source:HGNC Symbol;Acc:HGNC:33716]
ENSG00000115392	-1.1479	1.14044e-18	FANCL	FA complementation group L [Source:HGNC Symbol;Acc:HGNC:20748]
ENSG00000278768	-1.14818	1.00994e-11	BACE1-AS	BACE1 antisense RNA [Source:HGNC Symbol;Acc:HGNC:37125]
ENSG00000151503	-1.14839	4.63887e-42	NCAPD3	non-SMC condensin II complex subunit D3 [Source:HGNC Symbol;Acc:HGNC:28952]
ENSG00000100154	-1.14875	3.05656e-12	TTC28	tetratricopeptide repeat domain 28 [Source:HGNC Symbol;Acc:HGNC:29179]
ENSG00000187790	-1.14883	8.97786e-23	FANCM	FA complementation group M [Source:HGNC Symbol;Acc:HGNC:23168]
ENSG00000125740	-1.14978	0.00775325	FOSB	FosB proto-oncogene, AP-1 transcription factor subunit [Source:HGNC Symbol;Acc:HGNC:3797]
ENSG00000231584	-1.15008	0.00032634	FAHD2CP	fumarylacetoacetate hydrolase domain containing 2C, pseudogene [Source:HGNC Symbol;Acc:HGNC:44135]
ENSG00000088756	-1.15096	3.31685e-19	ARHGAP28	Rho GTPase activating protein 28 [Source:HGNC Symbol;Acc:HGNC:25509]
ENSG00000225361	-1.15101	0.00734598	PPP1R26-AS1	PPP1R26 antisense RNA 1 [Source:HGNC Symbol;Acc:HGNC:48717]
ENSG00000247828	-1.15191	1.0428e-33	TMEM161B-AS1	TMEM161B antisense RNA 1 [Source:HGNC Symbol;Acc:HGNC:43839]
ENSG00000121691	-1.15314	9.58989e-54	CAT	catalase [Source:HGNC Symbol;Acc:HGNC:1516]
ENSG00000189014	-1.15314	4.11953e-06	SHLD2P3	shieldin complex subunit 2 pseudogene 3 [Source:HGNC Symbol;Acc:HGNC:34038]
ENSG00000177042	-1.15331	1.65746e-14	TMEM80	transmembrane protein 80 [Source:HGNC Symbol;Acc:HGNC:27453]
ENSG00000260388	-1.1535	0.00768389	LINC00562	long intergenic non-protein coding RNA 562 [Source:HGNC Symbol;Acc:HGNC:43706]
ENSG00000143013	-1.15409	4.74551e-43	LMO4	LIM domain only 4 [Source:HGNC Symbol;Acc:HGNC:6644]
ENSG00000272768	-1.15594	0.00194352	AC004854.2	novel transcript, antisense to PURB
ENSG00000184898	-1.15712	2.98633e-31	RBM43	RNA binding motif protein 43 [Source:HGNC Symbol;Acc:HGNC:24790]
ENSG00000165389	-1.15721	9.51419e-71	SPTSSA	serine palmitoyltransferase small subunit A [Source:HGNC Symbol;Acc:HGNC:20361]
ENSG00000175536	-1.15852	0.000602341	LIPT2	lipoyl(octanoyl) transferase 2 [Source:HGNC Symbol;Acc:HGNC:37216]
ENSG00000138101	-1.15888	9.22951e-26	DTNB	dystrobrevin beta [Source:HGNC Symbol;Acc:HGNC:3058]
ENSG00000073282	-1.16147	2.60804e-92	TP63	tumor protein p63 [Source:HGNC Symbol;Acc:HGNC:15979]
ENSG00000244055	-1.16215	6.34021e-08	AC007566.1	novel transcript, antisense to ERVW-1 and PEX1
ENSG00000284052	-1.16345	0.00156696	AC006460.2	novel transcript
ENSG00000166311	-1.1641	1.221e-27	SMPD1	sphingomyelin phosphodiesterase 1 [Source:HGNC Symbol;Acc:HGNC:11120]
ENSG00000203739	-1.16462	0.000727485	AL645568.1	novel transcript
ENSG00000131650	-1.16516	0.000174643	KREMEN2	kringle containing transmembrane protein 2 [Source:HGNC Symbol;Acc:HGNC:18797]
ENSG00000132846	-1.16525	5.21451e-16	ZBED3	zinc finger BED-type containing 3 [Source:HGNC Symbol;Acc:HGNC:20711]
ENSG00000122378	-1.16579	1.46206e-50	PRXL2A	peroxiredoxin like 2A [Source:HGNC Symbol;Acc:HGNC:28651]
ENSG00000198189	-1.16651	1.20477e-12	HSD17B11	hydroxysteroid 17-beta dehydrogenase 11 [Source:HGNC Symbol;Acc:HGNC:22960]
ENSG00000168939	-1.16696	5.57764e-11	SPRY3	sprouty RTK signaling antagonist 3 [Source:HGNC Symbol;Acc:HGNC:11271]
ENSG00000272750	-1.16705	0.00354497	AL592148.3	novel transcript, antisense to MIA3
ENSG00000124374	-1.16717	2.27411e-26	PAIP2B	poly(A) binding protein interacting protein 2B [Source:HGNC Symbol;Acc:HGNC:29200]
ENSG00000120832	-1.16871	9.8299e-17	MTERF2	mitochondrial transcription termination factor 2 [Source:HGNC Symbol;Acc:HGNC:30779]
ENSG00000184602	-1.16895	7.81839e-61	SNN	stannin [Source:HGNC Symbol;Acc:HGNC:11149]
ENSG00000116704	-1.16898	2.54168e-57	SLC35D1	solute carrier family 35 member D1 [Source:HGNC Symbol;Acc:HGNC:20800]
ENSG00000123870	-1.16978	3.65523e-06	ZNF137P	zinc finger protein 137, pseudogene [Source:HGNC Symbol;Acc:HGNC:12921]
ENSG00000079459	-1.17001	8.48581e-99	FDFT1	farnesyl-diphosphate farnesyltransferase 1 [Source:HGNC Symbol;Acc:HGNC:3629]
ENSG00000115255	-1.17315	1.16164e-14	REEP6	receptor accessory protein 6 [Source:HGNC Symbol;Acc:HGNC:30078]
ENSG00000277196	-1.17315	1.64463e-05	AC007325.2	proline dehydrogenase 1, mitochondrial [Source:NCBI gene (formerly Entrezgene);Acc:102724788]
ENSG00000092421	-1.17333	3.59901e-08	SEMA6A	semaphorin 6A [Source:HGNC Symbol;Acc:HGNC:10738]
ENSG00000163531	-1.17391	1.2618e-15	NFASC	neurofascin [Source:HGNC Symbol;Acc:HGNC:29866]
ENSG00000261061	-1.17427	6.23274e-07	AC092718.4	novel transcript
ENSG00000087586	-1.17427	3.85587e-36	AURKA	aurora kinase A [Source:HGNC Symbol;Acc:HGNC:11393]
ENSG00000133983	-1.17459	6.7867e-07	COX16	cytochrome c oxidase assembly factor COX16 [Source:HGNC Symbol;Acc:HGNC:20213]
ENSG00000146834	-1.17848	1.55565e-53	MEPCE	methylphosphate capping enzyme [Source:HGNC Symbol;Acc:HGNC:20247]
ENSG00000270179	-1.17879	0.00497923	AP002840.2	novel transcript
ENSG00000079215	-1.18011	8.97659e-53	SLC1A3	solute carrier family 1 member 3 [Source:HGNC Symbol;Acc:HGNC:10941]
ENSG00000175611	-1.1811	1.34902e-18	LINC00476	long intergenic non-protein coding RNA 476 [Source:HGNC Symbol;Acc:HGNC:27858]
ENSG00000163738	-1.18157	3.29875e-35	MTHFD2L	methylenetetrahydrofolate dehydrogenase (NADP+ dependent) 2 like [Source:HGNC Symbol;Acc:HGNC:31865]
ENSG00000118418	-1.18185	3.08417e-71	HMGN3	high mobility group nucleosomal binding domain 3 [Source:HGNC Symbol;Acc:HGNC:12312]
ENSG00000275964	-1.18205	0.000104632	AL355001.2	novel transcript
ENSG00000245573	-1.18248	9.56861e-07	BDNF-AS	BDNF antisense RNA [Source:HGNC Symbol;Acc:HGNC:20608]
ENSG00000108439	-1.18467	3.20663e-46	PNPO	pyridoxamine 5'-phosphate oxidase [Source:HGNC Symbol;Acc:HGNC:30260]
ENSG00000142973	-1.18476	4.69988e-22	CYP4B1	cytochrome P450 family 4 subfamily B member 1 [Source:HGNC Symbol;Acc:HGNC:2644]
ENSG00000109846	-1.18517	4.66801e-33	CRYAB	crystallin alpha B [Source:HGNC Symbol;Acc:HGNC:2389]
ENSG00000155016	-1.18603	3.12889e-34	CYP2U1	cytochrome P450 family 2 subfamily U member 1 [Source:HGNC Symbol;Acc:HGNC:20582]
ENSG00000142875	-1.18649	3.86131e-36	PRKACB	protein kinase cAMP-activated catalytic subunit beta [Source:HGNC Symbol;Acc:HGNC:9381]
ENSG00000165533	-1.18739	1.17474e-30	TTC8	tetratricopeptide repeat domain 8 [Source:HGNC Symbol;Acc:HGNC:20087]
ENSG00000137691	-1.18845	0.000155367	CFAP300	cilia and flagella associated protein 300 [Source:HGNC Symbol;Acc:HGNC:28188]
ENSG00000239306	-1.18882	1.44909e-45	RBM14	RNA binding motif protein 14 [Source:HGNC Symbol;Acc:HGNC:14219]
ENSG00000168496	-1.18883	2.02287e-41	FEN1	flap structure-specific endonuclease 1 [Source:HGNC Symbol;Acc:HGNC:3650]
ENSG00000231365	-1.18968	2.98931e-37	WARS2-AS1	WARS2 antisense RNA 1 [Source:HGNC Symbol;Acc:HGNC:40612]
ENSG00000184083	-1.19108	2.70794e-11	FAM120C	family with sequence similarity 120C [Source:HGNC Symbol;Acc:HGNC:16949]
ENSG00000109654	-1.19122	5.66412e-27	TRIM2	tripartite motif containing 2 [Source:HGNC Symbol;Acc:HGNC:15974]
ENSG00000158445	-1.1913	3.85119e-09	KCNB1	potassium voltage-gated channel subfamily B member 1 [Source:HGNC Symbol;Acc:HGNC:6231]
ENSG00000163032	-1.1914	1.29948e-27	VSNL1	visinin like 1 [Source:HGNC Symbol;Acc:HGNC:12722]
ENSG00000134574	-1.19182	5.6028e-45	DDB2	damage specific DNA binding protein 2 [Source:HGNC Symbol;Acc:HGNC:2718]
ENSG00000243486	-1.19206	0.00839015	AC068985.1	novel transcript
ENSG00000072858	-1.19251	0.00178874	SIDT1	SID1 transmembrane family member 1 [Source:HGNC Symbol;Acc:HGNC:25967]
ENSG00000112290	-1.19365	5.4361e-46	WASF1	WASP family member 1 [Source:HGNC Symbol;Acc:HGNC:12732]
ENSG00000129675	-1.194	0.00238223	ARHGEF6	Rac/Cdc42 guanine nucleotide exchange factor 6 [Source:HGNC Symbol;Acc:HGNC:685]
ENSG00000013573	-1.19408	1.37991e-24	DDX11	DEAD/H-box helicase 11 [Source:HGNC Symbol;Acc:HGNC:2736]
ENSG00000186834	-1.1941	8.14404e-77	HEXIM1	HEXIM P-TEFb complex subunit 1 [Source:HGNC Symbol;Acc:HGNC:24953]
ENSG00000151470	-1.19517	3.97377e-31	C4orf33	chromosome 4 open reading frame 33 [Source:HGNC Symbol;Acc:HGNC:27025]
ENSG00000277938	-1.19543	0.000652225	AL035252.3	novel transcript
ENSG00000228532	-1.19588	4.36325e-20	AC005000.1	small ubiquitin-like modifier 2 (SUMO2) pseudogene
ENSG00000126947	-1.19623	1.44965e-32	ARMCX1	armadillo repeat containing X-linked 1 [Source:HGNC Symbol;Acc:HGNC:18073]
ENSG00000107957	-1.19657	7.33139e-95	SH3PXD2A	SH3 and PX domains 2A [Source:HGNC Symbol;Acc:HGNC:23664]
ENSG00000188486	-1.19684	8.39666e-41	H2AX	H2A.X variant histone [Source:HGNC Symbol;Acc:HGNC:4739]
ENSG00000188227	-1.19767	4.25191e-21	ZNF793	zinc finger protein 793 [Source:HGNC Symbol;Acc:HGNC:33115]
ENSG00000154310	-1.19775	2.14585e-33	TNIK	TRAF2 and NCK interacting kinase [Source:HGNC Symbol;Acc:HGNC:30765]
ENSG00000170835	-1.19781	4.37579e-11	CEL	carboxyl ester lipase [Source:HGNC Symbol;Acc:HGNC:1848]
ENSG00000151164	-1.19805	0.00949286	RAD9B	RAD9 checkpoint clamp component B [Source:HGNC Symbol;Acc:HGNC:21700]
ENSG00000150347	-1.19908	6.38131e-57	ARID5B	AT-rich interaction domain 5B [Source:HGNC Symbol;Acc:HGNC:17362]
ENSG00000133111	-1.19915	4.16424e-10	RFXAP	regulatory factor X associated protein [Source:HGNC Symbol;Acc:HGNC:9988]
ENSG00000064309	-1.19947	2.49792e-06	CDON	cell adhesion associated, oncogene regulated [Source:HGNC Symbol;Acc:HGNC:17104]
ENSG00000166153	-1.19971	0.00137623	DEPDC4	DEP domain containing 4 [Source:HGNC Symbol;Acc:HGNC:22952]
ENSG00000171219	-1.2004	2.44316e-56	CDC42BPG	CDC42 binding protein kinase gamma [Source:HGNC Symbol;Acc:HGNC:29829]
ENSG00000166508	-1.2021	5.21289e-66	MCM7	minichromosome maintenance complex component 7 [Source:HGNC Symbol;Acc:HGNC:6950]
ENSG00000185480	-1.20328	1.33608e-15	PARPBP	PARP1 binding protein [Source:HGNC Symbol;Acc:HGNC:26074]
ENSG00000264247	-1.20328	2.14821e-23	LINC00909	long intergenic non-protein coding RNA 909 [Source:HGNC Symbol;Acc:HGNC:44331]
ENSG00000138463	-1.20427	2.28921e-47	SLC49A4	solute carrier family 49 member 4 [Source:HGNC Symbol;Acc:HGNC:16628]
ENSG00000139508	-1.20509	2.31355e-12	SLC46A3	solute carrier family 46 member 3 [Source:HGNC Symbol;Acc:HGNC:27501]
ENSG00000087903	-1.20512	4.28803e-22	RFX2	regulatory factor X2 [Source:HGNC Symbol;Acc:HGNC:9983]
ENSG00000125885	-1.20513	4.23068e-22	MCM8	minichromosome maintenance 8 homologous recombination repair factor [Source:HGNC Symbol;Acc:HGNC:16147]
ENSG00000088543	-1.20634	4.29911e-09	C3orf18	chromosome 3 open reading frame 18 [Source:HGNC Symbol;Acc:HGNC:24837]
ENSG00000004660	-1.2078	7.62669e-17	CAMKK1	calcium/calmodulin dependent protein kinase kinase 1 [Source:HGNC Symbol;Acc:HGNC:1469]
ENSG00000272476	-1.20806	0.00193375	AL024507.2	novel transcript, antisense to SEC63
ENSG00000196275	-1.20859	2.14954e-05	GTF2IRD2	GTF2I repeat domain containing 2 [Source:HGNC Symbol;Acc:HGNC:30775]
ENSG00000157578	-1.2086	0.00105318	LCA5L	lebercilin LCA5 like [Source:HGNC Symbol;Acc:HGNC:1255]
ENSG00000163507	-1.21266	2.0962e-25	CIP2A	cellular inhibitor of PP2A [Source:HGNC Symbol;Acc:HGNC:29302]
ENSG00000102174	-1.21296	2.05876e-26	PHEX	phosphate regulating endopeptidase homolog X-linked [Source:HGNC Symbol;Acc:HGNC:8918]
ENSG00000250802	-1.21301	0.000420206	ZBED3-AS1	ZBED3 antisense RNA 1 [Source:HGNC Symbol;Acc:HGNC:44188]
ENSG00000198964	-1.21326	3.27409e-55	SGMS1	sphingomyelin synthase 1 [Source:HGNC Symbol;Acc:HGNC:29799]
ENSG00000163684	-1.21334	3.23474e-29	RPP14	ribonuclease P/MRP subunit p14 [Source:HGNC Symbol;Acc:HGNC:30327]
ENSG00000143878	-1.21341	2.37813e-98	RHOB	ras homolog family member B [Source:HGNC Symbol;Acc:HGNC:668]
ENSG00000139531	-1.21342	7.30508e-19	SUOX	sulfite oxidase [Source:HGNC Symbol;Acc:HGNC:11460]
ENSG00000241399	-1.21376	0.00258476	CD302	CD302 molecule [Source:HGNC Symbol;Acc:HGNC:30843]
ENSG00000123810	-1.21675	2.43873e-06	B9D2	B9 domain containing 2 [Source:HGNC Symbol;Acc:HGNC:28636]
ENSG00000163521	-1.21683	7.71344e-08	GLB1L	galactosidase beta 1 like [Source:HGNC Symbol;Acc:HGNC:28129]
ENSG00000230513	-1.21737	3.94635e-10	THAP7-AS1	THAP7 antisense RNA 1 [Source:HGNC Symbol;Acc:HGNC:41013]
ENSG00000132881	-1.21773	3.55171e-09	CPLANE2	ciliogenesis and planar polarity effector 2 [Source:HGNC Symbol;Acc:HGNC:28127]
ENSG00000118971	-1.21792	2.98695e-107	CCND2	cyclin D2 [Source:HGNC Symbol;Acc:HGNC:1583]
ENSG00000010292	-1.21839	2.07334e-69	NCAPD2	non-SMC condensin I complex subunit D2 [Source:HGNC Symbol;Acc:HGNC:24305]
ENSG00000106479	-1.21876	8.34955e-26	ZNF862	zinc finger protein 862 [Source:HGNC Symbol;Acc:HGNC:34519]
ENSG00000280734	-1.21912	0.00125697	LINC01232	long intergenic non-protein coding RNA 1232 [Source:HGNC Symbol;Acc:HGNC:49755]
ENSG00000104738	-1.21922	9.23114e-80	MCM4	minichromosome maintenance complex component 4 [Source:HGNC Symbol;Acc:HGNC:6947]
ENSG00000213516	-1.2199	4.86836e-45	RBMXL1	RBMX like 1 [Source:HGNC Symbol;Acc:HGNC:25073]
ENSG00000231652	-1.21997	0.00148606	AL590428.1	novel transcript
ENSG00000166262	-1.22001	9.57018e-09	FAM227B	family with sequence similarity 227 member B [Source:HGNC Symbol;Acc:HGNC:26543]
ENSG00000053770	-1.2201	9.55569e-65	AP5M1	adaptor related protein complex 5 subunit mu 1 [Source:HGNC Symbol;Acc:HGNC:20192]
ENSG00000152475	-1.22111	0.00965158	ZNF837	zinc finger protein 837 [Source:HGNC Symbol;Acc:HGNC:25164]
ENSG00000145604	-1.22349	5.80016e-60	SKP2	S-phase kinase associated protein 2 [Source:HGNC Symbol;Acc:HGNC:10901]
ENSG00000253161	-1.22497	3.01066e-10	LINC01605	long intergenic non-protein coding RNA 1605 [Source:HGNC Symbol;Acc:HGNC:51654]
ENSG00000084764	-1.22583	3.45025e-31	MAPRE3	microtubule associated protein RP/EB family member 3 [Source:HGNC Symbol;Acc:HGNC:6892]
ENSG00000259994	-1.22634	0.00460891	AL353796.1	novel transcript, overlapping to MTPAP
ENSG00000272112	-1.2296	0.00611881	AC011374.2	novel transcript
ENSG00000129151	-1.22963	1.72285e-19	BBOX1	gamma-butyrobetaine hydroxylase 1 [Source:HGNC Symbol;Acc:HGNC:964]
ENSG00000166669	-1.2308	6.92324e-09	ATF7IP2	activating transcription factor 7 interacting protein 2 [Source:HGNC Symbol;Acc:HGNC:20397]
ENSG00000118596	-1.23136	9.71328e-52	SLC16A7	solute carrier family 16 member 7 [Source:HGNC Symbol;Acc:HGNC:10928]
ENSG00000112414	-1.23149	4.71462e-78	ADGRG6	adhesion G protein-coupled receptor G6 [Source:HGNC Symbol;Acc:HGNC:13841]
ENSG00000139291	-1.2325	3.3088e-47	TMEM19	transmembrane protein 19 [Source:HGNC Symbol;Acc:HGNC:25605]
ENSG00000247199	-1.23262	0.000151446	AC011346.1	novel transcript, antisense to SPINK9, SPINK7 and SPINK13
ENSG00000047644	-1.23296	1.38628e-49	WWC3	WWC family member 3 [Source:HGNC Symbol;Acc:HGNC:29237]
ENSG00000106399	-1.2331	2.74884e-32	RPA3	replication protein A3 [Source:HGNC Symbol;Acc:HGNC:10291]
ENSG00000101945	-1.23328	4.13817e-21	SUV39H1	suppressor of variegation 3-9 homolog 1 [Source:HGNC Symbol;Acc:HGNC:11479]
ENSG00000272150	-1.23342	0.00173204	NBPF25P	NBPF member 25, pseudogene [Source:HGNC Symbol;Acc:HGNC:45046]
ENSG00000189184	-1.23428	1.04329e-07	PCDH18	protocadherin 18 [Source:HGNC Symbol;Acc:HGNC:14268]
ENSG00000168944	-1.23438	6.30952e-48	CEP120	centrosomal protein 120 [Source:HGNC Symbol;Acc:HGNC:26690]
ENSG00000214106	-1.23562	1.34559e-21	PAXIP1-AS2	PAXIP1 antisense RNA 2 [Source:HGNC Symbol;Acc:HGNC:48958]
ENSG00000121988	-1.23781	8.34955e-26	ZRANB3	zinc finger RANBP2-type containing 3 [Source:HGNC Symbol;Acc:HGNC:25249]
ENSG00000233654	-1.23901	0.00010407	AC108047.1	novel transcript
ENSG00000277511	-1.23981	0.00599412	AC116407.2	novel transcript
[truncated: 1,601 more rows]
