# Supplementary material for: Multiple roles for hypoxia inducible factor 1-alpha in airway epithelial cells during mucormycosis
Source: Nat Commun. 2024 Jun 20;15:5282. doi: 10.1038/s41467-024-49637-8 (PMC11190229; doi:10.1038/s41467-024-49637-8)
Supplement: Supplementary file 7 — Supplementary Data 4 [file 41467_2024_49637_MOESM7_ESM.xlsx]

## Sheet: Hour16_vs_Uninfected.de_genes.a
Supplementary Table 4. Differentially expressed host genes after 16 hours of infection (FDR <0.01, LFC >= |1.0|)
Values represent log (base 2) fold change of infection/ uninfected.
"Inf" indicates that no reads were detected in the uninfected samples but the FDR value criteria were met.
"-Inf" indicated that no reads were detected in the infected samples but the FDR value criteria were met.
Ensemble Gene ID #	LFC	FDR	Gene Symbol	Annotation Notes
ENSG00000203786	Inf	2.24813e-41	KPRP	keratinocyte proline rich protein [Source:HGNC Symbol;Acc:HGNC:31823]
ENSG00000116014	Inf	1.22577e-16	KISS1R	KISS1 receptor [Source:HGNC Symbol;Acc:HGNC:4510]
ENSG00000273415	Inf	2.23876e-10	LINC02725	long intergenic non-protein coding RNA 2725 [Source:HGNC Symbol;Acc:HGNC:54242]
ENSG00000267504	Inf	2.09445e-09	AC090236.2	novel transcript, sense intronic to NEDD4L
ENSG00000204792	Inf	3.08455e-07	LINC01291	long intergenic non-protein coding RNA 1291 [Source:HGNC Symbol;Acc:HGNC:50358]
ENSG00000206992	Inf	3.34936e-07	RNU6-574P	RNA, U6 small nuclear 574, pseudogene [Source:HGNC Symbol;Acc:HGNC:47537]
ENSG00000159261	Inf	0.000134408	CLDN14	claudin 14 [Source:HGNC Symbol;Acc:HGNC:2035]
ENSG00000254088	Inf	0.000261083	SLC2A3P4	solute carrier family 2 member 3 pseudogene 4 [Source:HGNC Symbol;Acc:HGNC:31076]
ENSG00000239948	Inf	0.000334037	RN7SL368P	RNA, 7SL, cytoplasmic 368, pseudogene [Source:HGNC Symbol;Acc:HGNC:46384]
ENSG00000203706	Inf	0.000364967	SERTAD4-AS1	SERTAD4 antisense RNA 1 [Source:HGNC Symbol;Acc:HGNC:32019]
ENSG00000230162	Inf	0.000480645	CT45A11P	cancer/testis antigen family 45 member A11, pseudogene [Source:HGNC Symbol;Acc:HGNC:51336]
ENSG00000279463	Inf	0.00049539	AL159972.1	novel transcript, sense intronic to KLF12
ENSG00000131668	Inf	0.000727279	BARX1	BARX homeobox 1 [Source:HGNC Symbol;Acc:HGNC:955]
ENSG00000149506	Inf	0.000945532	ZP1	zona pellucida glycoprotein 1 [Source:HGNC Symbol;Acc:HGNC:13187]
ENSG00000006128	Inf	0.0009627	TAC1	tachykinin precursor 1 [Source:HGNC Symbol;Acc:HGNC:11517]
ENSG00000140274	Inf	0.00130182	DUOXA2	dual oxidase maturation factor 2 [Source:HGNC Symbol;Acc:HGNC:32698]
ENSG00000267927	Inf	0.00133014	AC010320.1	novel transcript, antisense to ZNF836
ENSG00000237716	Inf	0.00133665	AL136309.2	novel transcript
ENSG00000163823	Inf	0.00137023	CCR1	C-C motif chemokine receptor 1 [Source:HGNC Symbol;Acc:HGNC:1602]
ENSG00000204256	Inf	0.00183475	BRD2	bromodomain containing 2 [Source:HGNC Symbol;Acc:HGNC:1103]
ENSG00000271079	Inf	0.00196607	CTAGE15	CTAGE family member 15 [Source:HGNC Symbol;Acc:HGNC:37295]
ENSG00000106031	Inf	0.00361043	HOXA13	homeobox A13 [Source:HGNC Symbol;Acc:HGNC:5102]
ENSG00000234737	Inf	0.00522882	KRT18P15	keratin 18 pseudogene 15 [Source:HGNC Symbol;Acc:HGNC:32449]
ENSG00000274798	Inf	0.00691689	AC025166.1	novel transcript
ENSG00000276867	Inf	0.00933617	AC074050.4	novel transcript
ENSG00000165507	7.79581	0	DEPP1	DEPP1 autophagy regulator [Source:HGNC Symbol;Acc:HGNC:23355]
ENSG00000117594	7.58616	1.94518e-20	HSD11B1	hydroxysteroid 11-beta dehydrogenase 1 [Source:HGNC Symbol;Acc:HGNC:5208]
ENSG00000059804	7.38067	0	SLC2A3	solute carrier family 2 member 3 [Source:HGNC Symbol;Acc:HGNC:11007]
ENSG00000237550	6.97574	0	AC243919.1	ribosomal protein L9 pseudogene 9
ENSG00000230432	6.55499	9.48682e-11	AC114803.1	novel transcript
ENSG00000169509	6.49691	1.76485e-260	CRCT1	cysteine rich C-terminal 1 [Source:HGNC Symbol;Acc:HGNC:29875]
ENSG00000121966	6.32754	6.62777e-23	CXCR4	C-X-C motif chemokine receptor 4 [Source:HGNC Symbol;Acc:HGNC:2561]
ENSG00000265145	6.03109	1.13355e-07	SNORD53	small nucleolar RNA, C/D box 53 [Source:HGNC Symbol;Acc:HGNC:10203]
ENSG00000230836	5.82876	8.79668e-07	LINC01293	long intergenic non-protein coding RNA 1293 [Source:HGNC Symbol;Acc:HGNC:50362]
ENSG00000152315	5.78685	1.47911e-06	KCNK13	potassium two pore domain channel subfamily K member 13 [Source:HGNC Symbol;Acc:HGNC:6275]
ENSG00000166920	5.73093	4.8686e-235	C15orf48	chromosome 15 open reading frame 48 [Source:HGNC Symbol;Acc:HGNC:29898]
ENSG00000287725	5.72805	6.1452e-06	AP003071.5	novel protein, TPCN2 - SMIM38 readthrough
ENSG00000184545	5.72702	2.10398e-24	DUSP8	dual specificity phosphatase 8 [Source:HGNC Symbol;Acc:HGNC:3074]
ENSG00000151651	5.63128	0	ADAM8	ADAM metallopeptidase domain 8 [Source:HGNC Symbol;Acc:HGNC:215]
ENSG00000168350	5.59927	2.90392e-14	DEGS2	delta 4-desaturase, sphingolipid 2 [Source:HGNC Symbol;Acc:HGNC:20113]
ENSG00000135477	5.54538	9.19431e-10	KRT87P	keratin 87 pseudogene [Source:HGNC Symbol;Acc:HGNC:30198]
ENSG00000267430	5.51809	1.92318e-05	AC036176.2	proteasome (prosome, macropain) 26S subunit, ATPase, 5 (PSMC5) pseudogene
ENSG00000205922	5.51124	1.95933e-05	ONECUT3	one cut homeobox 3 [Source:HGNC Symbol;Acc:HGNC:13399]
ENSG00000105143	5.47623	4.87392e-05	SLC1A6	solute carrier family 1 member 6 [Source:HGNC Symbol;Acc:HGNC:10944]
ENSG00000128917	5.45003	1.20227e-25	DLL4	delta like canonical Notch ligand 4 [Source:HGNC Symbol;Acc:HGNC:2910]
ENSG00000270120	5.40109	3.41477e-05	AC007728.3	novel transcript
ENSG00000064300	5.3584	0	NGFR	nerve growth factor receptor [Source:HGNC Symbol;Acc:HGNC:7809]
ENSG00000131016	5.35277	0	AKAP12	A-kinase anchoring protein 12 [Source:HGNC Symbol;Acc:HGNC:370]
ENSG00000154451	5.3177	1.92981e-25	GBP5	guanylate binding protein 5 [Source:HGNC Symbol;Acc:HGNC:19895]
ENSG00000269970	5.3089	0.000160826	AL162424.1	novel transcript, sense intronic to PTGS1
ENSG00000198203	5.23638	4.67602e-08	SULT1C2	sulfotransferase family 1C member 2 [Source:HGNC Symbol;Acc:HGNC:11456]
ENSG00000269919	5.2221	7.89643e-08	AL022067.1	novel transcript, sense intronic to PRDM1
ENSG00000134594	5.20116	5.64999e-24	RAB33A	RAB33A, member RAS oncogene family [Source:HGNC Symbol;Acc:HGNC:9773]
ENSG00000163121	5.16498	1.17313e-10	NEURL3	neuralized E3 ubiquitin protein ligase 3 [Source:HGNC Symbol;Acc:HGNC:25162]
ENSG00000124575	5.16051	5.66084e-16	H1-3	H1.3 linker histone, cluster member [Source:HGNC Symbol;Acc:HGNC:4717]
ENSG00000147614	5.15652	2.38169e-30	ATP6V0D2	ATPase H+ transporting V0 subunit d2 [Source:HGNC Symbol;Acc:HGNC:18266]
ENSG00000141505	5.15101	0.000506742	ASGR1	asialoglycoprotein receptor 1 [Source:HGNC Symbol;Acc:HGNC:742]
ENSG00000263120	5.10332	0.000279898	AC004584.3	novel transcript, sense intronic to SCPEP1
ENSG00000266498	5.05996	7.77095e-10	AC055811.3	novel transcript
ENSG00000183055	5.03133	0.00096298	FAM133CP	family with sequence similarity 133 member C, pseudogene [Source:HGNC Symbol;Acc:HGNC:44190]
ENSG00000140465	5.00548	4.37202e-271	CYP1A1	cytochrome P450 family 1 subfamily A member 1 [Source:HGNC Symbol;Acc:HGNC:2595]
ENSG00000170442	4.95725	6.62356e-130	KRT86	keratin 86 [Source:HGNC Symbol;Acc:HGNC:6463]
ENSG00000167083	4.95431	0.00166131	GNGT2	G protein subunit gamma transducin 2 [Source:HGNC Symbol;Acc:HGNC:4412]
ENSG00000185710	4.9392	6.64494e-09	SMG1P4	SMG1 pseudogene 4 [Source:HGNC Symbol;Acc:HGNC:49861]
ENSG00000169248	4.92826	5.10548e-241	CXCL11	C-X-C motif chemokine ligand 11 [Source:HGNC Symbol;Acc:HGNC:10638]
ENSG00000167772	4.91032	0	ANGPTL4	angiopoietin like 4 [Source:HGNC Symbol;Acc:HGNC:16039]
ENSG00000251985	4.88846	0.00159879	RNU6-1161P	RNA, U6 small nuclear 1161, pseudogene [Source:HGNC Symbol;Acc:HGNC:48124]
ENSG00000184351	4.88108	3.51616e-08	KRTAP19-1	keratin associated protein 19-1 [Source:HGNC Symbol;Acc:HGNC:18936]
ENSG00000255850	4.82044	0.00313084	RXYLT1-AS1	RXYLT1 antisense RNA 1 [Source:HGNC Symbol;Acc:HGNC:48910]
ENSG00000138316	4.81078	3.97841e-16	ADAMTS14	ADAM metallopeptidase with thrombospondin type 1 motif 14 [Source:HGNC Symbol;Acc:HGNC:14899]
ENSG00000205426	4.79085	0	KRT81	keratin 81 [Source:HGNC Symbol;Acc:HGNC:6458]
ENSG00000258667	4.78674	7.44822e-66	HIF1A-AS3	HIF1A antisense RNA 3 [Source:HGNC Symbol;Acc:HGNC:54284]
ENSG00000183018	4.78508	2.4714e-56	SPNS2	sphingolipid transporter 2 [Source:HGNC Symbol;Acc:HGNC:26992]
ENSG00000111674	4.76522	0	ENO2	enolase 2 [Source:HGNC Symbol;Acc:HGNC:3353]
ENSG00000187904	4.75913	1.43906e-05	AC097382.1	novel transcript, sense overlapping TBC1D14
ENSG00000202392	4.74642	1.14587e-05	RN7SKP292	RN7SK pseudogene 292 [Source:HGNC Symbol;Acc:HGNC:46016]
ENSG00000251728	4.71938	1.72693e-05	Y_RNA	Y RNA [Source:RFAM;Acc:RF00019]
ENSG00000019102	4.71472	0.00556393	VSIG2	V-set and immunoglobulin domain containing 2 [Source:HGNC Symbol;Acc:HGNC:17149]
ENSG00000214144	4.61837	0.00563279	AL390728.1	heat shock 70kDa protein 8 (HSPA8) pseudogene
ENSG00000199545	4.61531	0.00785855	RNA5SP195	RNA, 5S ribosomal pseudogene 195 [Source:HGNC Symbol;Acc:HGNC:43095]
ENSG00000131737	4.55312	2.64048e-48	KRT34	keratin 34 [Source:HGNC Symbol;Acc:HGNC:6452]
ENSG00000243836	4.4954	7.98998e-05	WDR86-AS1	WDR86 antisense RNA 1 [Source:HGNC Symbol;Acc:HGNC:41186]
ENSG00000213958	4.49429	0.00766397	KRT18P29	keratin 18 pseudogene 29 [Source:HGNC Symbol;Acc:HGNC:33398]
ENSG00000261553	4.49141	8.81212e-28	AL137782.1	novel transcript
ENSG00000159263	4.47396	0.000136032	SIM2	SIM bHLH transcription factor 2 [Source:HGNC Symbol;Acc:HGNC:10883]
ENSG00000164400	4.47068	9.76789e-11	CSF2	colony stimulating factor 2 [Source:HGNC Symbol;Acc:HGNC:2434]
ENSG00000188293	4.44925	8.17459e-52	IGFL1	IGF like family member 1 [Source:HGNC Symbol;Acc:HGNC:24093]
ENSG00000164484	4.42673	1.0125e-39	TMEM200A	transmembrane protein 200A [Source:HGNC Symbol;Acc:HGNC:21075]
ENSG00000126262	4.41506	0.00017031	FFAR2	free fatty acid receptor 2 [Source:HGNC Symbol;Acc:HGNC:4501]
ENSG00000188089	4.38532	3.41706e-49	PLA2G4E	phospholipase A2 group IVE [Source:HGNC Symbol;Acc:HGNC:24791]
ENSG00000162892	4.38032	3.07361e-120	IL24	interleukin 24 [Source:HGNC Symbol;Acc:HGNC:11346]
ENSG00000186352	4.37785	0	ANKRD37	ankyrin repeat domain 37 [Source:HGNC Symbol;Acc:HGNC:29593]
ENSG00000175920	4.33722	1.05648e-08	DOK7	docking protein 7 [Source:HGNC Symbol;Acc:HGNC:26594]
ENSG00000125895	4.33031	2.89736e-17	TMEM74B	transmembrane protein 74B [Source:HGNC Symbol;Acc:HGNC:15893]
ENSG00000124664	4.31509	1.01191e-44	SPDEF	SAM pointed domain containing ETS transcription factor [Source:HGNC Symbol;Acc:HGNC:17257]
ENSG00000113196	4.29208	1.19348e-11	HAND1	heart and neural crest derivatives expressed 1 [Source:HGNC Symbol;Acc:HGNC:4807]
ENSG00000263934	4.28863	1.06243e-39	SNORD3A	small nucleolar RNA, C/D box 3A [Source:HGNC Symbol;Acc:HGNC:33189]
ENSG00000242814	4.28843	0.000312122	AC113398.1	ribosomal protein L28 (RPL28) pseudogene
ENSG00000103089	4.22129	8.15175e-15	FA2H	fatty acid 2-hydroxylase [Source:HGNC Symbol;Acc:HGNC:21197]
ENSG00000130775	4.21833	1.62589e-177	THEMIS2	thymocyte selection associated family member 2 [Source:HGNC Symbol;Acc:HGNC:16839]
ENSG00000011422	4.1846	0	PLAUR	plasminogen activator, urokinase receptor [Source:HGNC Symbol;Acc:HGNC:9053]
ENSG00000182175	4.1715	3.64173e-18	RGMA	repulsive guidance molecule BMP co-receptor a [Source:HGNC Symbol;Acc:HGNC:30308]
ENSG00000088002	4.15692	5.73968e-265	SULT2B1	sulfotransferase family 2B member 1 [Source:HGNC Symbol;Acc:HGNC:11459]
ENSG00000126368	4.14856	9.03714e-177	NR1D1	nuclear receptor subfamily 1 group D member 1 [Source:HGNC Symbol;Acc:HGNC:7962]
ENSG00000280064	4.14308	8.01209e-05	AC130304.1	novel transcript
ENSG00000278996	4.13649	0.00075428	FP671120.4	novel transcript
ENSG00000276980	4.13354	1.32397e-09	AC008760.2	novel transcript, sense intronic C3
ENSG00000238222	4.11709	6.12848e-05	MKRN4P	makorin ring finger protein 4, pseudogene [Source:HGNC Symbol;Acc:HGNC:7115]
ENSG00000100448	4.10518	0.00123186	CTSG	cathepsin G [Source:HGNC Symbol;Acc:HGNC:2532]
ENSG00000118181	4.09673	3.28753e-104	RPS25	ribosomal protein S25 [Source:HGNC Symbol;Acc:HGNC:10413]
ENSG00000287002	4.09428	6.47457e-05	AL589644.1	ras responsive element binding protein 1 (RREB1) pseudogene
ENSG00000241684	4.07137	0.00119374	ADAMTS9-AS2	ADAMTS9 antisense RNA 2 [Source:HGNC Symbol;Acc:HGNC:42435]
ENSG00000129437	4.06976	6.74128e-15	KLK14	kallikrein related peptidase 14 [Source:HGNC Symbol;Acc:HGNC:6362]
ENSG00000196684	4.05209	2.78967e-22	HSH2D	hematopoietic SH2 domain containing [Source:HGNC Symbol;Acc:HGNC:24920]
ENSG00000229028	4.03012	0.00155787	KRT223P	keratin 223 pseudogene [Source:HGNC Symbol;Acc:HGNC:32968]
ENSG00000228613	4.01507	8.14478e-09	AC141930.1	novel transcript
ENSG00000240386	4.00411	9.80297e-13	LCE1F	late cornified envelope 1F [Source:HGNC Symbol;Acc:HGNC:29467]
ENSG00000170454	3.99231	6.61262e-278	KRT75	keratin 75 [Source:HGNC Symbol;Acc:HGNC:24431]
ENSG00000274276	3.97299	5.87606e-09	CBSL	cystathionine beta-synthase like [Source:HGNC Symbol;Acc:HGNC:51829]
ENSG00000185022	3.96829	2.77945e-227	MAFF	MAF bZIP transcription factor F [Source:HGNC Symbol;Acc:HGNC:6780]
ENSG00000157570	3.94145	1.04276e-14	TSPAN18	tetraspanin 18 [Source:HGNC Symbol;Acc:HGNC:20660]
ENSG00000203635	3.93385	1.09875e-12	AC144450.1	novel transcript
ENSG00000178372	3.91762	7.95914e-26	CALML5	calmodulin like 5 [Source:HGNC Symbol;Acc:HGNC:18180]
ENSG00000276107	3.89953	1.71931e-26	AC037198.1	novel transcript, sense intronic to THBS1
ENSG00000172005	3.89853	4.968e-14	MAL	mal, T cell differentiation protein [Source:HGNC Symbol;Acc:HGNC:6817]
ENSG00000279162	3.89781	0.00361635	AC141586.5	tec
ENSG00000228612	3.8967	1.90834e-25	HK2P1	hexokinase 2 pseudogene 1 [Source:HGNC Symbol;Acc:HGNC:4924]
ENSG00000283342	3.89002	0.000297447	AC241584.2	neuroblastoma breakpoint family, member 13, pseudogene
ENSG00000146192	3.87289	8.58938e-09	FGD2	FYVE, RhoGEF and PH domain containing 2 [Source:HGNC Symbol;Acc:HGNC:3664]
ENSG00000127863	3.87089	9.15037e-60	TNFRSF19	TNF receptor superfamily member 19 [Source:HGNC Symbol;Acc:HGNC:11915]
ENSG00000074317	3.83195	5.04341e-06	SNCB	synuclein beta [Source:HGNC Symbol;Acc:HGNC:11140]
ENSG00000151623	3.82242	3.15375e-66	NR3C2	nuclear receptor subfamily 3 group C member 2 [Source:HGNC Symbol;Acc:HGNC:7979]
ENSG00000263648	3.82188	0.000397424	AC005244.1	dynein, light chain, Tctex-type 1 (DYNLT1) pseudogene
ENSG00000105717	3.82064	9.5945e-07	PBX4	PBX homeobox 4 [Source:HGNC Symbol;Acc:HGNC:13403]
ENSG00000227495	3.81773	0.000797708	KIF1C-AS1	KIF1C antisense RNA 1 [Source:HGNC Symbol;Acc:HGNC:40324]
ENSG00000269546	3.81116	0.00868031	CLIC4P2	chloride intracellular channel 4 pseudogene 2 [Source:HGNC Symbol;Acc:HGNC:49798]
ENSG00000177181	3.80045	2.37897e-28	RIMKLA	ribosomal modification protein rimK like family member A [Source:HGNC Symbol;Acc:HGNC:28725]
ENSG00000287682	3.79794	0.000501839	AC020651.2	novel transcript
ENSG00000199038	3.7951	0.0051177	MIR210	microRNA 210 [Source:HGNC Symbol;Acc:HGNC:31587]
ENSG00000072832	3.7898	3.84244e-39	CRMP1	collapsin response mediator protein 1 [Source:HGNC Symbol;Acc:HGNC:2365]
ENSG00000102032	3.77477	3.06456e-07	RENBP	renin binding protein [Source:HGNC Symbol;Acc:HGNC:9959]
ENSG00000269653	3.76306	0.00820088	AC011479.3	novel transcript, sense intronic to SIPA1L3
ENSG00000172818	3.75818	1.24427e-138	OVOL1	ovo like transcriptional repressor 1 [Source:HGNC Symbol;Acc:HGNC:8525]
ENSG00000169035	3.75779	4.82544e-63	KLK7	kallikrein related peptidase 7 [Source:HGNC Symbol;Acc:HGNC:6368]
ENSG00000140009	3.75765	0.00826081	ESR2	estrogen receptor 2 [Source:HGNC Symbol;Acc:HGNC:3468]
ENSG00000134107	3.74908	0	BHLHE40	basic helix-loop-helix family member e40 [Source:HGNC Symbol;Acc:HGNC:1046]
ENSG00000137193	3.7434	0	PIM1	Pim-1 proto-oncogene, serine/threonine kinase [Source:HGNC Symbol;Acc:HGNC:8986]
ENSG00000241749	3.73846	4.80681e-07	RPSAP52	ribosomal protein SA pseudogene 52 [Source:HGNC Symbol;Acc:HGNC:35752]
ENSG00000129682	3.73054	2.46197e-28	FGF13	fibroblast growth factor 13 [Source:HGNC Symbol;Acc:HGNC:3670]
ENSG00000232587	3.72665	0.00860814	EEF1A1P3	eukaryotic translation elongation factor 1 alpha 1 pseudogene 3 [Source:HGNC Symbol;Acc:HGNC:3194]
ENSG00000283167	3.72133	5.21525e-15	AC140479.6	novel pseudogene, similar to zonadhesin (Zan)
ENSG00000186469	3.71828	2.78855e-137	GNG2	G protein subunit gamma 2 [Source:HGNC Symbol;Acc:HGNC:4404]
ENSG00000273554	3.70858	2.01698e-05	AC136616.1
ENSG00000131037	3.70033	9.13802e-207	EPS8L1	EPS8 like 1 [Source:HGNC Symbol;Acc:HGNC:21295]
ENSG00000064270	3.69858	4.79637e-169	ATP2C2	ATPase secretory pathway Ca2+ transporting 2 [Source:HGNC Symbol;Acc:HGNC:29103]
ENSG00000235674	3.68138	1.99109e-05	LDHAP2	lactate dehydrogenase A pseudogene 2 [Source:HGNC Symbol;Acc:HGNC:6537]
ENSG00000149599	3.66765	9.82382e-32	DUSP15	dual specificity phosphatase 15 [Source:HGNC Symbol;Acc:HGNC:16236]
ENSG00000175832	3.66262	1.42534e-23	ETV4	ETS variant transcription factor 4 [Source:HGNC Symbol;Acc:HGNC:3493]
ENSG00000171124	3.66201	3.57861e-85	FUT3	fucosyltransferase 3 (Lewis blood group) [Source:HGNC Symbol;Acc:HGNC:4014]
ENSG00000260454	3.6595	0.000124086	AL355607.2	novel transcript
ENSG00000278621	3.6523	0.00142331	AC037198.2	novel transcript, antisense to THBS1
ENSG00000274976	3.64997	1.42799e-11	AC087588.2	novel transcript, sense intronic to PKP2
ENSG00000177628	3.64721	0.000299703	GBA	glucosylceramidase beta [Source:HGNC Symbol;Acc:HGNC:4177]
ENSG00000025039	3.64182	6.34982e-171	RRAGD	Ras related GTP binding D [Source:HGNC Symbol;Acc:HGNC:19903]
ENSG00000279744	3.6276	1.12935e-13	AC132938.6	TEC
ENSG00000176428	3.62	1.93904e-41	VPS37D	VPS37D subunit of ESCRT-I [Source:HGNC Symbol;Acc:HGNC:18287]
ENSG00000201185	3.6176	7.51637e-06	RNA5SP202	RNA, 5S ribosomal pseudogene 202 [Source:HGNC Symbol;Acc:HGNC:43102]
ENSG00000105877	3.61726	7.69646e-105	DNAH11	dynein axonemal heavy chain 11 [Source:HGNC Symbol;Acc:HGNC:2942]
ENSG00000100628	3.61707	4.15239e-05	ASB2	ankyrin repeat and SOCS box containing 2 [Source:HGNC Symbol;Acc:HGNC:16012]
ENSG00000027869	3.61442	0.000420617	SH2D2A	SH2 domain containing 2A [Source:HGNC Symbol;Acc:HGNC:10821]
ENSG00000233597	3.60758	0.000321382	AC133435.1	ribosomal protein L19 (RPL19) pseudogene
ENSG00000148926	3.60678	0	ADM	adrenomedullin [Source:HGNC Symbol;Acc:HGNC:259]
ENSG00000279739	3.60262	2.04315e-13	AC011369.2	TEC
ENSG00000149260	3.60105	2.49619e-93	CAPN5	calpain 5 [Source:HGNC Symbol;Acc:HGNC:1482]
ENSG00000165030	3.59738	0	NFIL3	nuclear factor, interleukin 3 regulated [Source:HGNC Symbol;Acc:HGNC:7787]
ENSG00000146966	3.59048	1.03905e-75	DENND2A	DENN domain containing 2A [Source:HGNC Symbol;Acc:HGNC:22212]
ENSG00000214711	3.57602	9.79237e-126	CAPN14	calpain 14 [Source:HGNC Symbol;Acc:HGNC:16664]
ENSG00000061656	3.57229	4.23027e-41	SPAG4	sperm associated antigen 4 [Source:HGNC Symbol;Acc:HGNC:11214]
ENSG00000183696	3.56479	0	UPP1	uridine phosphorylase 1 [Source:HGNC Symbol;Acc:HGNC:12576]
ENSG00000169436	3.55873	3.8619e-12	COL22A1	collagen type XXII alpha 1 chain [Source:HGNC Symbol;Acc:HGNC:22989]
ENSG00000181652	3.55584	5.24402e-06	ATG9B	autophagy related 9B [Source:HGNC Symbol;Acc:HGNC:21899]
ENSG00000134363	3.53734	7.39748e-304	FST	follistatin [Source:HGNC Symbol;Acc:HGNC:3971]
ENSG00000151834	3.53428	2.12782e-07	GABRA2	gamma-aminobutyric acid type A receptor subunit alpha2 [Source:HGNC Symbol;Acc:HGNC:4076]
ENSG00000163898	3.51775	6.46711e-56	LIPH	lipase H [Source:HGNC Symbol;Acc:HGNC:18483]
ENSG00000185966	3.5125	0.000519359	LCE3E	late cornified envelope 3E [Source:HGNC Symbol;Acc:HGNC:29463]
ENSG00000002079	3.5113	1.80937e-08	MYH16	myosin heavy chain 16 pseudogene [Source:HGNC Symbol;Acc:HGNC:31038]
ENSG00000157542	3.51053	4.34173e-10	KCNJ6	potassium inwardly rectifying channel subfamily J member 6 [Source:HGNC Symbol;Acc:HGNC:6267]
ENSG00000197653	3.5009	3.89648e-09	DNAH10	dynein axonemal heavy chain 10 [Source:HGNC Symbol;Acc:HGNC:2941]
ENSG00000168298	3.49953	3.10293e-14	H1-4	H1.4 linker histone, cluster member [Source:HGNC Symbol;Acc:HGNC:4718]
ENSG00000157404	3.49755	3.04725e-35	KIT	KIT proto-oncogene, receptor tyrosine kinase [Source:HGNC Symbol;Acc:HGNC:6342]
ENSG00000130513	3.49576	1.22692e-279	GDF15	growth differentiation factor 15 [Source:HGNC Symbol;Acc:HGNC:30142]
ENSG00000138135	3.49138	8.38317e-08	CH25H	cholesterol 25-hydroxylase [Source:HGNC Symbol;Acc:HGNC:1907]
ENSG00000213362	3.49031	0.00397863	FTH1P12	ferritin heavy chain 1 pseudogene 12 [Source:HGNC Symbol;Acc:HGNC:3982]
ENSG00000156413	3.48414	5.09771e-17	FUT6	fucosyltransferase 6 [Source:HGNC Symbol;Acc:HGNC:4017]
ENSG00000171862	3.48125	1.87622e-10	PTEN	phosphatase and tensin homolog [Source:HGNC Symbol;Acc:HGNC:9588]
ENSG00000125845	3.48097	0	BMP2	bone morphogenetic protein 2 [Source:HGNC Symbol;Acc:HGNC:1069]
ENSG00000119630	3.47599	2.0073e-292	PGF	placental growth factor [Source:HGNC Symbol;Acc:HGNC:8893]
ENSG00000173698	3.47458	2.66611e-87	ADGRG2	adhesion G protein-coupled receptor G2 [Source:HGNC Symbol;Acc:HGNC:4516]
ENSG00000120693	3.46509	6.35106e-25	SMAD9	SMAD family member 9 [Source:HGNC Symbol;Acc:HGNC:6774]
ENSG00000279144	3.45885	0.000140822	AC099667.1	TEC
ENSG00000239445	3.45511	0.00111648	ST3GAL6-AS1	ST3GAL6 antisense RNA 1 [Source:HGNC Symbol;Acc:HGNC:40828]
ENSG00000166912	3.44681	1.79094e-12	MTMR10	myotubularin related protein 10 [Source:HGNC Symbol;Acc:HGNC:25999]
ENSG00000087074	3.44474	0	PPP1R15A	protein phosphatase 1 regulatory subunit 15A [Source:HGNC Symbol;Acc:HGNC:14375]
ENSG00000223086	3.44384	0.0037704	RNA5SP155	RNA, 5S ribosomal pseudogene 155 [Source:HGNC Symbol;Acc:HGNC:43055]
ENSG00000079385	3.4322	2.63617e-29	CEACAM1	CEA cell adhesion molecule 1 [Source:HGNC Symbol;Acc:HGNC:1814]
ENSG00000216490	3.4292	0.000915194	IFI30	IFI30 lysosomal thiol reductase [Source:HGNC Symbol;Acc:HGNC:5398]
ENSG00000159399	3.41322	0	HK2	hexokinase 2 [Source:HGNC Symbol;Acc:HGNC:4923]
ENSG00000179168	3.40972	4.68059e-05	GGN	gametogenetin [Source:HGNC Symbol;Acc:HGNC:18869]
ENSG00000160145	3.40737	3.02025e-32	KALRN	kalirin RhoGEF kinase [Source:HGNC Symbol;Acc:HGNC:4814]
ENSG00000279765	3.40699	3.88904e-15	AC013394.1	novel protein
ENSG00000109452	3.40325	0	INPP4B	inositol polyphosphate-4-phosphatase type II B [Source:HGNC Symbol;Acc:HGNC:6075]
ENSG00000267112	3.3996	0.00509487	AC098848.1	novel transcript, antisense to RAB27B
ENSG00000175556	3.39754	0.00668203	LONRF3	LON peptidase N-terminal domain and ring finger 3 [Source:HGNC Symbol;Acc:HGNC:21152]
ENSG00000164266	3.39566	3.13424e-15	SPINK1	serine peptidase inhibitor Kazal type 1 [Source:HGNC Symbol;Acc:HGNC:11244]
ENSG00000259207	3.39532	3.91629e-26	ITGB3	integrin subunit beta 3 [Source:HGNC Symbol;Acc:HGNC:6156]
ENSG00000278599	3.37462	1.6833e-07	TBC1D3E	TBC1 domain family member 3E [Source:HGNC Symbol;Acc:HGNC:27071]
ENSG00000134070	3.37335	1.53484e-51	IRAK2	interleukin 1 receptor associated kinase 2 [Source:HGNC Symbol;Acc:HGNC:6113]
ENSG00000090339	3.36564	3.67739e-102	ICAM1	intercellular adhesion molecule 1 [Source:HGNC Symbol;Acc:HGNC:5344]
ENSG00000248773	3.35471	5.79381e-08	AC108727.1	novel transcript
ENSG00000284138	3.35318	7.10209e-05	ATP6V0CP4	ATPase H+ transporting V0 subunit c pseudogene 4 [Source:HGNC Symbol;Acc:HGNC:40002]
ENSG00000076641	3.35038	2.58471e-151	PAG1	phosphoprotein membrane anchor with glycosphingolipid microdomains 1 [Source:HGNC Symbol;Acc:HGNC:30043]
ENSG00000137819	3.34071	4.47405e-40	PAQR5	progestin and adipoQ receptor family member 5 [Source:HGNC Symbol;Acc:HGNC:29645]
ENSG00000198959	3.33856	6.39093e-204	TGM2	transglutaminase 2 [Source:HGNC Symbol;Acc:HGNC:11778]
ENSG00000162373	3.32537	1.64751e-08	BEND5	BEN domain containing 5 [Source:HGNC Symbol;Acc:HGNC:25668]
ENSG00000167767	3.32338	0	KRT80	keratin 80 [Source:HGNC Symbol;Acc:HGNC:27056]
ENSG00000270956	3.31206	4.34919e-08	AC009948.2	novel transcript, antisense to TTN
ENSG00000166507	3.30588	0.00664286	NDST2	N-deacetylase and N-sulfotransferase 2 [Source:HGNC Symbol;Acc:HGNC:7681]
ENSG00000185479	3.30169	0	KRT6B	keratin 6B [Source:HGNC Symbol;Acc:HGNC:6444]
ENSG00000153233	3.29899	1.00043e-16	PTPRR	protein tyrosine phosphatase receptor type R [Source:HGNC Symbol;Acc:HGNC:9680]
ENSG00000281376	3.29824	9.39003e-05	ABALON	apoptotic BCL2L1-antisense long non-coding RNA [Source:HGNC Symbol;Acc:HGNC:49667]
ENSG00000101096	3.29391	8.47703e-19	NFATC2	nuclear factor of activated T cells 2 [Source:HGNC Symbol;Acc:HGNC:7776]
ENSG00000170153	3.29107	1.10544e-123	RNF150	ring finger protein 150 [Source:HGNC Symbol;Acc:HGNC:23138]
ENSG00000164379	3.27287	3.23113e-296	FOXQ1	forkhead box Q1 [Source:HGNC Symbol;Acc:HGNC:20951]
ENSG00000165171	3.27073	7.75784e-05	METTL27	methyltransferase like 27 [Source:HGNC Symbol;Acc:HGNC:19068]
ENSG00000086696	3.26558	2.25705e-44	HSD17B2	hydroxysteroid 17-beta dehydrogenase 2 [Source:HGNC Symbol;Acc:HGNC:5211]
ENSG00000279236	3.2615	0.00236187	AC064801.2	novel transcript
ENSG00000102934	3.25242	7.50622e-12	PLLP	plasmolipin [Source:HGNC Symbol;Acc:HGNC:18553]
ENSG00000280143	3.24971	0.000737724	AP000892.4	novel transcript
ENSG00000102879	3.24504	1.809e-140	CORO1A	coronin 1A [Source:HGNC Symbol;Acc:HGNC:2252]
ENSG00000273368	3.24064	7.16056e-06	AC006566.1	novel transcript, sense intronic to PTPRM
ENSG00000243708	3.24045	0.00144719	PLA2G4B	phospholipase A2 group IVB [Source:HGNC Symbol;Acc:HGNC:9036]
ENSG00000158014	3.23966	0.00308738	SLC30A2	solute carrier family 30 member 2 [Source:HGNC Symbol;Acc:HGNC:11013]
ENSG00000175874	3.22114	4.1033e-11	CREG2	cellular repressor of E1A stimulated genes 2 [Source:HGNC Symbol;Acc:HGNC:14272]
ENSG00000072163	3.21502	2.06745e-07	LIMS2	LIM zinc finger domain containing 2 [Source:HGNC Symbol;Acc:HGNC:16084]
ENSG00000176826	3.20692	1.51584e-178	FKBP9P1	FKBP prolyl isomerase 9 pseudogene 1 [Source:HGNC Symbol;Acc:HGNC:23568]
ENSG00000138166	3.2059	1.03784e-259	DUSP5	dual specificity phosphatase 5 [Source:HGNC Symbol;Acc:HGNC:3071]
ENSG00000185862	3.18671	0.00379029	EVI2B	ecotropic viral integration site 2B [Source:HGNC Symbol;Acc:HGNC:3500]
ENSG00000101210	3.18369	5.35604e-24	EEF1A2	eukaryotic translation elongation factor 1 alpha 2 [Source:HGNC Symbol;Acc:HGNC:3192]
ENSG00000147872	3.17991	5.26921e-25	PLIN2	perilipin 2 [Source:HGNC Symbol;Acc:HGNC:248]
ENSG00000156218	3.17425	2.78696e-05	ADAMTSL3	ADAMTS like 3 [Source:HGNC Symbol;Acc:HGNC:14633]
ENSG00000147010	3.17157	2.10104e-237	SH3KBP1	SH3 domain containing kinase binding protein 1 [Source:HGNC Symbol;Acc:HGNC:13867]
ENSG00000255443	3.16206	0.00479336	CD44-AS1	CD44 antisense RNA 1 [Source:HGNC Symbol;Acc:HGNC:40133]
ENSG00000164849	3.16006	1.34226e-15	GPR146	G protein-coupled receptor 146 [Source:HGNC Symbol;Acc:HGNC:21718]
ENSG00000104419	3.15209	1.61586e-245	NDRG1	N-myc downstream regulated 1 [Source:HGNC Symbol;Acc:HGNC:7679]
ENSG00000131634	3.15042	3.3862e-08	TMEM204	transmembrane protein 204 [Source:HGNC Symbol;Acc:HGNC:14158]
ENSG00000163216	3.14986	2.63471e-134	SPRR2D	small proline rich protein 2D [Source:HGNC Symbol;Acc:HGNC:11264]
ENSG00000164056	3.14814	6.61831e-40	SPRY1	sprouty RTK signaling antagonist 1 [Source:HGNC Symbol;Acc:HGNC:11269]
ENSG00000122254	3.13255	1.02697e-15	HS3ST2	heparan sulfate-glucosamine 3-sulfotransferase 2 [Source:HGNC Symbol;Acc:HGNC:5195]
ENSG00000129451	3.12878	2.68777e-140	KLK10	kallikrein related peptidase 10 [Source:HGNC Symbol;Acc:HGNC:6358]
ENSG00000220925	3.12663	0.000122777	IGBP1-AS2	IGBP1 antisense RNA 2 [Source:HGNC Symbol;Acc:HGNC:40294]
ENSG00000155966	3.10631	0.00223589	AFF2	AF4/FMR2 family member 2 [Source:HGNC Symbol;Acc:HGNC:3776]
ENSG00000283283	3.10464	1.04487e-08	AC013268.4	novel pseudogene, similar to zonadhesin (Zan)
ENSG00000229512	3.10433	1.04442e-26	AC068580.1	novel transcript
ENSG00000156127	3.08891	5.60035e-07	BATF	basic leucine zipper ATF-like transcription factor [Source:HGNC Symbol;Acc:HGNC:958]
ENSG00000158517	3.08285	1.2322e-08	NCF1	neutrophil cytosolic factor 1 [Source:HGNC Symbol;Acc:HGNC:7660]
ENSG00000176681	3.07498	0.0036355	LRRC37A	leucine rich repeat containing 37A [Source:HGNC Symbol;Acc:HGNC:29069]
ENSG00000154099	3.06746	0.000441509	DNAAF1	dynein axonemal assembly factor 1 [Source:HGNC Symbol;Acc:HGNC:30539]
ENSG00000278493	3.06622	1.98338e-09	AC039056.2	novel transcript, sense intronic to EHD4
ENSG00000115616	3.03141	9.29056e-24	SLC9A2	solute carrier family 9 member A2 [Source:HGNC Symbol;Acc:HGNC:11072]
ENSG00000265907	3.02971	1.04308e-05	AP000919.1	novel transcript, antisense to LPIN2
ENSG00000276966	3.02854	2.63477e-22	H4C5	H4 clustered histone 5 [Source:HGNC Symbol;Acc:HGNC:4790]
ENSG00000274386	3.02852	0.00978314	TMEM269	transmembrane protein 269 [Source:HGNC Symbol;Acc:HGNC:52381]
ENSG00000065809	3.02592	1.86235e-132	FAM107B	family with sequence similarity 107 member B [Source:HGNC Symbol;Acc:HGNC:23726]
ENSG00000179546	3.02254	4.36727e-14	HTR1D	5-hydroxytryptamine receptor 1D [Source:HGNC Symbol;Acc:HGNC:5289]
ENSG00000054179	3.02017	1.82573e-95	ENTPD2	ectonucleoside triphosphate diphosphohydrolase 2 [Source:HGNC Symbol;Acc:HGNC:3364]
ENSG00000188766	3.01963	4.05646e-17	SPRED3	sprouty related EVH1 domain containing 3 [Source:HGNC Symbol;Acc:HGNC:31041]
ENSG00000261460	3.01694	0.000225382	AC009690.2	novel transcript, antisense to HEXA and CELF6
ENSG00000105388	3.01408	3.89065e-15	CEACAM5	CEA cell adhesion molecule 5 [Source:HGNC Symbol;Acc:HGNC:1817]
ENSG00000105427	3.00932	2.62935e-40	CNFN	cornifelin [Source:HGNC Symbol;Acc:HGNC:30183]
ENSG00000122733	3.0081	0.00137266	PHF24	PHD finger protein 24 [Source:HGNC Symbol;Acc:HGNC:29180]
ENSG00000167105	2.99483	3.69434e-22	TMEM92	transmembrane protein 92 [Source:HGNC Symbol;Acc:HGNC:26579]
ENSG00000189143	2.99322	9.98336e-98	CLDN4	claudin 4 [Source:HGNC Symbol;Acc:HGNC:2046]
ENSG00000160097	2.99245	0.00054218	FNDC5	fibronectin type III domain containing 5 [Source:HGNC Symbol;Acc:HGNC:20240]
ENSG00000261040	2.98893	7.73646e-178	WFDC21P	WAP four-disulfide core domain 21, pseudogene [Source:HGNC Symbol;Acc:HGNC:50357]
ENSG00000107282	2.987	1.03064e-09	APBA1	amyloid beta precursor protein binding family A member 1 [Source:HGNC Symbol;Acc:HGNC:578]
ENSG00000236404	2.98398	1.11471e-08	VLDLR-AS1	VLDLR antisense RNA 1 [Source:HGNC Symbol;Acc:HGNC:49621]
ENSG00000110427	2.97914	8.0103e-68	KIAA1549L	KIAA1549 like [Source:HGNC Symbol;Acc:HGNC:24836]
ENSG00000115590	2.97647	0.000671221	IL1R2	interleukin 1 receptor type 2 [Source:HGNC Symbol;Acc:HGNC:5994]
ENSG00000170525	2.9755	6.20989e-299	PFKFB3	6-phosphofructo-2-kinase/fructose-2,6-biphosphatase 3 [Source:HGNC Symbol;Acc:HGNC:8874]
ENSG00000236047	2.96319	5.82618e-06	RPL13AP12	ribosomal protein L13a pseudogene 12 [Source:HGNC Symbol;Acc:HGNC:35673]
ENSG00000225308	2.96053	9.33771e-05	ASS1P11	argininosuccinate synthetase 1 pseudogene 11 [Source:HGNC Symbol;Acc:HGNC:761]
ENSG00000156966	2.9567	0.00137711	B3GNT7	UDP-GlcNAc:betaGal beta-1,3-N-acetylglucosaminyltransferase 7 [Source:HGNC Symbol;Acc:HGNC:18811]
ENSG00000165178	2.95646	0.000870172	NCF1C	neutrophil cytosolic factor 1C pseudogene [Source:HGNC Symbol;Acc:HGNC:32523]
ENSG00000160999	2.95591	6.3441e-26	SH2B2	SH2B adaptor protein 2 [Source:HGNC Symbol;Acc:HGNC:17381]
ENSG00000168961	2.95353	0.00101166	LGALS9	galectin 9 [Source:HGNC Symbol;Acc:HGNC:6570]
ENSG00000172260	2.95347	2.86368e-17	NEGR1	neuronal growth regulator 1 [Source:HGNC Symbol;Acc:HGNC:17302]
ENSG00000131094	2.94882	3.89706e-07	C1QL1	complement C1q like 1 [Source:HGNC Symbol;Acc:HGNC:24182]
ENSG00000279092	2.9478	4.08115e-13	AC025678.3	TEC
ENSG00000132170	2.94682	6.40282e-71	PPARG	peroxisome proliferator activated receptor gamma [Source:HGNC Symbol;Acc:HGNC:9236]
ENSG00000100311	2.94421	1.70875e-67	PDGFB	platelet derived growth factor subunit B [Source:HGNC Symbol;Acc:HGNC:8800]
ENSG00000176659	2.94419	6.71981e-55	C20orf197	chromosome 20 putative open reading frame 197 [Source:HGNC Symbol;Acc:HGNC:26601]
ENSG00000142273	2.94268	1.6828e-168	CBLC	Cbl proto-oncogene C [Source:HGNC Symbol;Acc:HGNC:15961]
ENSG00000189001	2.93861	3.0338e-259	SBSN	suprabasin [Source:HGNC Symbol;Acc:HGNC:24950]
ENSG00000075673	2.92304	0.000137885	ATP12A	ATPase H+/K+ transporting non-gastric alpha2 subunit [Source:HGNC Symbol;Acc:HGNC:13816]
ENSG00000153551	2.91473	3.34947e-73	CMTM7	CKLF like MARVEL transmembrane domain containing 7 [Source:HGNC Symbol;Acc:HGNC:19178]
ENSG00000181885	2.91137	7.64247e-206	CLDN7	claudin 7 [Source:HGNC Symbol;Acc:HGNC:2049]
ENSG00000233594	2.91071	0.00127126	BTF3P5	basic transcription factor 3 pseudogene 5 [Source:HGNC Symbol;Acc:HGNC:38565]
ENSG00000104808	2.90699	9.64109e-22	DHDH	dihydrodiol dehydrogenase [Source:HGNC Symbol;Acc:HGNC:17887]
ENSG00000118503	2.90357	2.04494e-248	TNFAIP3	TNF alpha induced protein 3 [Source:HGNC Symbol;Acc:HGNC:11896]
ENSG00000129521	2.89783	2.57868e-291	EGLN3	egl-9 family hypoxia inducible factor 3 [Source:HGNC Symbol;Acc:HGNC:14661]
ENSG00000123496	2.89759	2.58939e-19	IL13RA2	interleukin 13 receptor subunit alpha 2 [Source:HGNC Symbol;Acc:HGNC:5975]
ENSG00000169245	2.89742	4.43356e-45	CXCL10	C-X-C motif chemokine ligand 10 [Source:HGNC Symbol;Acc:HGNC:10637]
ENSG00000272138	2.88205	0.00331849	LINC01607	long intergenic non-protein coding RNA 1607 [Source:HGNC Symbol;Acc:HGNC:51660]
ENSG00000185666	2.88148	4.41049e-08	SYN3	synapsin III [Source:HGNC Symbol;Acc:HGNC:11496]
ENSG00000237330	2.87684	6.18967e-26	RNF223	ring finger protein 223 [Source:HGNC Symbol;Acc:HGNC:40020]
ENSG00000269194	2.8743	0.00901507	AC006942.1	novel transcript, antisense to FUZ
ENSG00000214760	2.87373	0.00129064	RPL21P1	ribosomal protein L21 pseudogene 1 [Source:HGNC Symbol;Acc:HGNC:10314]
ENSG00000244086	2.86726	8.72755e-05	AC110749.1	ribosomal protein S20 pseudogene 35
ENSG00000285106	2.86646	0.000328268	AC016831.6	novel transcript
ENSG00000273513	2.86611	6.58338e-19	TBC1D3K	TBC1 domain family member 3K [Source:HGNC Symbol;Acc:HGNC:51245]
ENSG00000189051	2.86265	0.000303811	RNF222	ring finger protein 222 [Source:HGNC Symbol;Acc:HGNC:34517]
ENSG00000166450	2.86047	3.32421e-05	PRTG	protogenin [Source:HGNC Symbol;Acc:HGNC:26373]
ENSG00000234268	2.83288	0.000203864	AP000936.3	ribosomal protein S27 (metallopanstimulin 1) (RPS27) pseudogene
ENSG00000274333	2.8312	5.37271e-25	CU633967.1	uncharacterized LOC102724219 [Source:NCBI gene (formerly Entrezgene);Acc:102724219]
ENSG00000140379	2.82639	1.8442e-07	BCL2A1	BCL2 related protein A1 [Source:HGNC Symbol;Acc:HGNC:991]
ENSG00000171587	2.82367	1.98336e-39	DSCAM	DS cell adhesion molecule [Source:HGNC Symbol;Acc:HGNC:3039]
ENSG00000136167	2.81989	7.33792e-86	LCP1	lymphocyte cytosolic protein 1 [Source:HGNC Symbol;Acc:HGNC:6528]
ENSG00000197358	2.81807	7.28472e-25	BNIP3P1	BCL2 interacting protein 3 pseudogene 1 [Source:HGNC Symbol;Acc:HGNC:19922]
ENSG00000123689	2.81283	6.04987e-54	G0S2	G0/G1 switch 2 [Source:HGNC Symbol;Acc:HGNC:30229]
ENSG00000081181	2.81147	2.65179e-92	ARG2	arginase 2 [Source:HGNC Symbol;Acc:HGNC:664]
ENSG00000104321	2.80648	8.36668e-05	TRPA1	transient receptor potential cation channel subfamily A member 1 [Source:HGNC Symbol;Acc:HGNC:497]
ENSG00000241112	2.80409	0.00122202	RPL29P14	ribosomal protein L29 pseudogene 14 [Source:HGNC Symbol;Acc:HGNC:36687]
ENSG00000105825	2.80401	2.9093e-201	TFPI2	tissue factor pathway inhibitor 2 [Source:HGNC Symbol;Acc:HGNC:11761]
ENSG00000204128	2.80338	2.58844e-05	C2orf72	chromosome 2 open reading frame 72 [Source:HGNC Symbol;Acc:HGNC:27418]
ENSG00000155265	2.79977	1.19152e-32	GOLGA7B	golgin A7 family member B [Source:HGNC Symbol;Acc:HGNC:31668]
ENSG00000112245	2.79893	2.6481e-15	PTP4A1	protein tyrosine phosphatase 4A1 [Source:HGNC Symbol;Acc:HGNC:9634]
ENSG00000267311	2.79717	0.000107684	AC007673.1	novel transcript, sense intronic to RAB27B
ENSG00000237676	2.78759	0.000616875	RPL30P4	ribosomal protein L30 pseudogene 4 [Source:HGNC Symbol;Acc:HGNC:35871]
ENSG00000162407	2.78307	1.76662e-47	PLPP3	phospholipid phosphatase 3 [Source:HGNC Symbol;Acc:HGNC:9229]
ENSG00000092295	2.77289	2.17125e-257	TGM1	transglutaminase 1 [Source:HGNC Symbol;Acc:HGNC:11777]
ENSG00000177144	2.77156	2.26353e-16	NUDT4B	nudix hydrolase 4B [Source:HGNC Symbol;Acc:HGNC:18012]
ENSG00000134531	2.77072	2.92966e-283	EMP1	epithelial membrane protein 1 [Source:HGNC Symbol;Acc:HGNC:3333]
ENSG00000166415	2.76892	0.000128886	WDR72	WD repeat domain 72 [Source:HGNC Symbol;Acc:HGNC:26790]
ENSG00000184254	2.76748	8.35256e-288	ALDH1A3	aldehyde dehydrogenase 1 family member A3 [Source:HGNC Symbol;Acc:HGNC:409]
ENSG00000112379	2.76639	1.05732e-156	ARFGEF3	ARFGEF family member 3 [Source:HGNC Symbol;Acc:HGNC:21213]
ENSG00000116285	2.76442	1.1248e-292	ERRFI1	ERBB receptor feedback inhibitor 1 [Source:HGNC Symbol;Acc:HGNC:18185]
ENSG00000138623	2.76206	3.95767e-74	SEMA7A	semaphorin 7A (John Milton Hagen blood group) [Source:HGNC Symbol;Acc:HGNC:10741]
ENSG00000163606	2.76146	0.00147761	CD200R1	CD200 receptor 1 [Source:HGNC Symbol;Acc:HGNC:24235]
ENSG00000159176	2.75332	3.06802e-283	CSRP1	cysteine and glycine rich protein 1 [Source:HGNC Symbol;Acc:HGNC:2469]
ENSG00000101236	2.75322	2.63303e-171	RNF24	ring finger protein 24 [Source:HGNC Symbol;Acc:HGNC:13779]
ENSG00000173221	2.74794	4.14666e-155	GLRX	glutaredoxin [Source:HGNC Symbol;Acc:HGNC:4330]
ENSG00000188042	2.74247	5.50794e-254	ARL4C	ADP ribosylation factor like GTPase 4C [Source:HGNC Symbol;Acc:HGNC:698]
ENSG00000118004	2.74107	0.00383222	COLEC11	collectin subfamily member 11 [Source:HGNC Symbol;Acc:HGNC:17213]
ENSG00000169126	2.74076	0.000364967	ARMC4	armadillo repeat containing 4 [Source:HGNC Symbol;Acc:HGNC:25583]
ENSG00000144681	2.73984	2.53869e-07	STAC	SH3 and cysteine rich domain [Source:HGNC Symbol;Acc:HGNC:11353]
ENSG00000149295	2.72504	1.27553e-10	DRD2	dopamine receptor D2 [Source:HGNC Symbol;Acc:HGNC:3023]
ENSG00000256325	2.71785	0.00304679	AC025423.1	novel transcript
ENSG00000186907	2.71609	0.000741809	RTN4RL2	reticulon 4 receptor like 2 [Source:HGNC Symbol;Acc:HGNC:23053]
ENSG00000057657	2.712	1.23961e-119	PRDM1	PR/SET domain 1 [Source:HGNC Symbol;Acc:HGNC:9346]
ENSG00000280434	2.7112	0.0018615	AL031595.3	novel transcript, sense overlapping PARVB
ENSG00000167306	2.709	6.66601e-228	MYO5B	myosin VB [Source:HGNC Symbol;Acc:HGNC:7603]
ENSG00000120875	2.70425	8.10851e-264	DUSP4	dual specificity phosphatase 4 [Source:HGNC Symbol;Acc:HGNC:3070]
ENSG00000127129	2.70164	7.58474e-118	EDN2	endothelin 2 [Source:HGNC Symbol;Acc:HGNC:3177]
ENSG00000104953	2.69881	7.43098e-05	TLE6	TLE family member 6, subcortical maternal complex member [Source:HGNC Symbol;Acc:HGNC:30788]
ENSG00000254703	2.69737	1.35992e-14	SENCR	smooth muscle and endothelial cell enriched migration/differentiation-associated lncRNA [Source:HGNC Symbol;Acc:HGNC:44177]
ENSG00000169429	2.69728	1.96035e-48	CXCL8	C-X-C motif chemokine ligand 8 [Source:HGNC Symbol;Acc:HGNC:6025]
ENSG00000175294	2.69612	7.81251e-08	CATSPER1	cation channel sperm associated 1 [Source:HGNC Symbol;Acc:HGNC:17116]
ENSG00000223923	2.69114	0.00813837	AC010136.1	novel transcript
ENSG00000170498	2.68901	0.0081325	KISS1	KiSS-1 metastasis suppressor [Source:HGNC Symbol;Acc:HGNC:6341]
ENSG00000162723	2.68731	4.26228e-55	SLAMF9	SLAM family member 9 [Source:HGNC Symbol;Acc:HGNC:18430]
ENSG00000163638	2.68027	7.23422e-09	ADAMTS9	ADAM metallopeptidase with thrombospondin type 1 motif 9 [Source:HGNC Symbol;Acc:HGNC:13202]
ENSG00000234176	2.67741	0.00720806	HSPA8P1	heat shock protein family A (Hsp70) member 8 pseudogene 1 [Source:HGNC Symbol;Acc:HGNC:5245]
ENSG00000073756	2.67511	4.24394e-130	PTGS2	prostaglandin-endoperoxide synthase 2 [Source:HGNC Symbol;Acc:HGNC:9605]
ENSG00000136689	2.67422	5.88724e-261	IL1RN	interleukin 1 receptor antagonist [Source:HGNC Symbol;Acc:HGNC:6000]
ENSG00000188873	2.67039	0.00469554	RPL10AP2	ribosomal protein L10a pseudogene 2 [Source:HGNC Symbol;Acc:HGNC:31081]
ENSG00000172164	2.66636	1.45838e-07	SNTB1	syntrophin beta 1 [Source:HGNC Symbol;Acc:HGNC:11168]
ENSG00000114268	2.66537	6.13148e-175	PFKFB4	6-phosphofructo-2-kinase/fructose-2,6-biphosphatase 4 [Source:HGNC Symbol;Acc:HGNC:8875]
ENSG00000131773	2.66422	9.66383e-48	KHDRBS3	KH RNA binding domain containing, signal transduction associated 3 [Source:HGNC Symbol;Acc:HGNC:18117]
ENSG00000164442	2.66093	2.52479e-262	CITED2	Cbp/p300 interacting transactivator with Glu/Asp rich carboxy-terminal domain 2 [Source:HGNC Symbol;Acc:HGNC:1987]
ENSG00000197822	2.64774	5.36077e-33	OCLN	occludin [Source:HGNC Symbol;Acc:HGNC:8104]
ENSG00000161638	2.64431	6.19265e-254	ITGA5	integrin subunit alpha 5 [Source:HGNC Symbol;Acc:HGNC:6141]
ENSG00000131885	2.64353	1.80328e-14	KRT17P1	keratin 17 pseudogene 1 [Source:HGNC Symbol;Acc:HGNC:6428]
ENSG00000239223	2.64164	1.47533e-07	RPL34P31	ribosomal protein L34 pseudogene 31 [Source:HGNC Symbol;Acc:HGNC:36899]
ENSG00000285976	2.63824	2.6518e-50	AL135905.2	novel protein
ENSG00000232599	2.63509	0.00890798	AL008707.1	odz, odd Oz\/ten-m homolog 1(Drosophila) (ODZ1) pseudogene
ENSG00000153162	2.63155	0.000272067	BMP6	bone morphogenetic protein 6 [Source:HGNC Symbol;Acc:HGNC:1073]
ENSG00000241794	2.63007	1.72609e-146	SPRR2A	small proline rich protein 2A [Source:HGNC Symbol;Acc:HGNC:11261]
ENSG00000159516	2.62642	4.52121e-06	SPRR2G	small proline rich protein 2G [Source:HGNC Symbol;Acc:HGNC:11267]
ENSG00000167755	2.62634	3.45179e-12	KLK6	kallikrein related peptidase 6 [Source:HGNC Symbol;Acc:HGNC:6367]
ENSG00000179399	2.62186	5.72713e-05	GPC5	glypican 5 [Source:HGNC Symbol;Acc:HGNC:4453]
ENSG00000166535	2.61741	6.63261e-209	A2ML1	alpha-2-macroglobulin like 1 [Source:HGNC Symbol;Acc:HGNC:23336]
ENSG00000175121	2.61573	7.94816e-39	WFDC5	WAP four-disulfide core domain 5 [Source:HGNC Symbol;Acc:HGNC:20477]
ENSG00000258791	2.61383	4.3198e-59	LINC00520	long intergenic non-protein coding RNA 520 [Source:HGNC Symbol;Acc:HGNC:19843]
ENSG00000232134	2.61367	0.000244708	RPS15AP12	ribosomal protein S15a pseudogene 12 [Source:HGNC Symbol;Acc:HGNC:36759]
ENSG00000269968	2.60739	5.88106e-15	AC006064.4	novel transcript, antisense to GAPDH
ENSG00000164171	2.6034	1.70478e-232	ITGA2	integrin subunit alpha 2 [Source:HGNC Symbol;Acc:HGNC:6137]
ENSG00000154764	2.60321	1.21896e-80	WNT7A	Wnt family member 7A [Source:HGNC Symbol;Acc:HGNC:12786]
ENSG00000179862	2.59782	1.84952e-45	CITED4	Cbp/p300 interacting transactivator with Glu/Asp rich carboxy-terminal domain 4 [Source:HGNC Symbol;Acc:HGNC:18696]
ENSG00000167995	2.59476	1.4393e-77	BEST1	bestrophin 1 [Source:HGNC Symbol;Acc:HGNC:12703]
ENSG00000112584	2.594	9.98391e-07	FAM120B	family with sequence similarity 120B [Source:HGNC Symbol;Acc:HGNC:21109]
ENSG00000287387	2.59392	9.67506e-14	AC010883.3	novel transcript, antisense to ZFP36L2
ENSG00000102760	2.5886	5.3852e-23	RGCC	regulator of cell cycle [Source:HGNC Symbol;Acc:HGNC:20369]
ENSG00000235385	2.58619	0.000280304	LINC02154	long intergenic non-protein coding RNA 2154 [Source:HGNC Symbol;Acc:HGNC:53015]
ENSG00000137767	2.58458	4.87002e-194	SQOR	sulfide quinone oxidoreductase [Source:HGNC Symbol;Acc:HGNC:20390]
ENSG00000217027	2.58222	1.79984e-10	TPT1P4	tumor protein, translationally-controlled 1 pseudogene 4 [Source:HGNC Symbol;Acc:HGNC:49298]
ENSG00000111057	2.58124	1.33095e-240	KRT18	keratin 18 [Source:HGNC Symbol;Acc:HGNC:6430]
ENSG00000172478	2.58029	2.29483e-24	MAB21L4	mab-21 like 4 [Source:HGNC Symbol;Acc:HGNC:26216]
ENSG00000116183	2.57937	3.10227e-25	PAPPA2	pappalysin 2 [Source:HGNC Symbol;Acc:HGNC:14615]
ENSG00000100985	2.57921	5.79985e-07	MMP9	matrix metallopeptidase 9 [Source:HGNC Symbol;Acc:HGNC:7176]
ENSG00000243742	2.57619	1.39922e-09	RPLP0P2	ribosomal protein lateral stalk subunit P0 pseudogene 2 [Source:HGNC Symbol;Acc:HGNC:17960]
ENSG00000176845	2.57439	1.02935e-23	METRNL	meteorin like, glial cell differentiation regulator [Source:HGNC Symbol;Acc:HGNC:27584]
ENSG00000205763	2.56545	1.97974e-55	RP9P	RP9 pseudogene [Source:HGNC Symbol;Acc:HGNC:33969]
ENSG00000230002	2.55799	4.3255e-08	ALMS1-IT1	ALMS1 intronic transcript 1 [Source:HGNC Symbol;Acc:HGNC:41305]
ENSG00000008517	2.55253	3.62559e-09	IL32	interleukin 32 [Source:HGNC Symbol;Acc:HGNC:16830]
ENSG00000127329	2.55237	8.99403e-25	PTPRB	protein tyrosine phosphatase receptor type B [Source:HGNC Symbol;Acc:HGNC:9665]
ENSG00000213228	2.54731	0.00367094	RPL12P38	ribosomal protein L12 pseudogene 38 [Source:HGNC Symbol;Acc:HGNC:36838]
ENSG00000224347	2.54448	2.92487e-05	SCEL-AS1	SCEL antisense RNA 1 [Source:HGNC Symbol;Acc:HGNC:39895]
ENSG00000160200	2.53871	9.18085e-07	CBS	cystathionine beta-synthase [Source:HGNC Symbol;Acc:HGNC:1550]
ENSG00000147408	2.53758	7.34468e-09	CSGALNACT1	chondroitin sulfate N-acetylgalactosaminyltransferase 1 [Source:HGNC Symbol;Acc:HGNC:24290]
ENSG00000141738	2.5372	2.0579e-85	GRB7	growth factor receptor bound protein 7 [Source:HGNC Symbol;Acc:HGNC:4567]
ENSG00000224773	2.5364	0.000823209	HSPA8P7	heat shock protein family A (Hsp70) member 8 pseudogene 7 [Source:HGNC Symbol;Acc:HGNC:44922]
ENSG00000185262	2.5345	6.76977e-137	UBALD2	UBA like domain containing 2 [Source:HGNC Symbol;Acc:HGNC:28438]
ENSG00000008056	2.53211	9.29918e-05	SYN1	synapsin I [Source:HGNC Symbol;Acc:HGNC:11494]
ENSG00000241671	2.52789	0.0085935	AC117394.1	pseudogene similar to KIAA1328
ENSG00000120913	2.52609	9.18264e-121	PDLIM2	PDZ and LIM domain 2 [Source:HGNC Symbol;Acc:HGNC:13992]
ENSG00000197714	2.52608	5.92815e-55	ZNF460	zinc finger protein 460 [Source:HGNC Symbol;Acc:HGNC:21628]
ENSG00000187840	2.52416	8.03056e-164	EIF4EBP1	eukaryotic translation initiation factor 4E binding protein 1 [Source:HGNC Symbol;Acc:HGNC:3288]
ENSG00000042062	2.51609	3.31788e-05	RIPOR3	RIPOR family member 3 [Source:HGNC Symbol;Acc:HGNC:16168]
ENSG00000225071	2.51399	6.15183e-07	AC004552.1	ribosomal protein S26 (RPS26) pseudogene
ENSG00000177191	2.51344	3.5357e-32	B3GNT8	UDP-GlcNAc:betaGal beta-1,3-N-acetylglucosaminyltransferase 8 [Source:HGNC Symbol;Acc:HGNC:24139]
ENSG00000249210	2.50847	2.58424e-08	GAPDHP38	glyceraldehyde 3 phosphate dehydrogenase pseudogene 38 [Source:HGNC Symbol;Acc:HGNC:37792]
ENSG00000204175	2.50708	3.13062e-12	GPRIN2	G protein regulated inducer of neurite outgrowth 2 [Source:HGNC Symbol;Acc:HGNC:23730]
ENSG00000134954	2.50706	3.93669e-240	ETS1	ETS proto-oncogene 1, transcription factor [Source:HGNC Symbol;Acc:HGNC:3488]
ENSG00000136404	2.5053	1.36183e-11	TM6SF1	transmembrane 6 superfamily member 1 [Source:HGNC Symbol;Acc:HGNC:11860]
ENSG00000198355	2.5029	9.1064e-210	PIM3	Pim-3 proto-oncogene, serine/threonine kinase [Source:HGNC Symbol;Acc:HGNC:19310]
ENSG00000188277	2.50133	1.39216e-10	C15orf62	chromosome 15 open reading frame 62 [Source:HGNC Symbol;Acc:HGNC:34489]
ENSG00000213070	2.50009	4.0283e-12	HMGB3P6	high mobility group box 3 pseudogene 6 [Source:HGNC Symbol;Acc:HGNC:39283]
ENSG00000140937	2.49614	1.06142e-22	CDH11	cadherin 11 [Source:HGNC Symbol;Acc:HGNC:1750]
ENSG00000226564	2.49543	1.98312e-16	FTH1P20	ferritin heavy chain 1 pseudogene 20 [Source:HGNC Symbol;Acc:HGNC:37639]
ENSG00000099994	2.49068	0.00044218	SUSD2	sushi domain containing 2 [Source:HGNC Symbol;Acc:HGNC:30667]
ENSG00000283142	2.49024	0.00197832	AL049767.1	WAP four-disulfide core domain 15 family pseudogene
ENSG00000198417	2.48628	1.89439e-39	MT1F	metallothionein 1F [Source:HGNC Symbol;Acc:HGNC:7398]
ENSG00000120279	2.48272	8.2506e-05	MYCT1	MYC target 1 [Source:HGNC Symbol;Acc:HGNC:23172]
ENSG00000145147	2.48037	8.04528e-18	SLIT2	slit guidance ligand 2 [Source:HGNC Symbol;Acc:HGNC:11086]
ENSG00000153823	2.47923	6.02876e-157	PID1	phosphotyrosine interaction domain containing 1 [Source:HGNC Symbol;Acc:HGNC:26084]
ENSG00000136869	2.46292	8.63358e-42	TLR4	toll like receptor 4 [Source:HGNC Symbol;Acc:HGNC:11850]
ENSG00000244245	2.46106	0.0014544	AC133134.1	ribosomal protein S20 (RPS20) pseudogene
ENSG00000156453	2.45431	1.51901e-170	PCDH1	protocadherin 1 [Source:HGNC Symbol;Acc:HGNC:8655]
ENSG00000233522	2.45332	0.00373415	FAM224A	family with sequence similarity 224 member A [Source:HGNC Symbol;Acc:HGNC:37736]
ENSG00000164776	2.44615	1.10202e-05	PHKG1	phosphorylase kinase catalytic subunit gamma 1 [Source:HGNC Symbol;Acc:HGNC:8930]
ENSG00000159527	2.44583	2.93016e-21	PGLYRP3	peptidoglycan recognition protein 3 [Source:HGNC Symbol;Acc:HGNC:30014]
ENSG00000214049	2.44063	0.00743398	UCA1	urothelial cancer associated 1 [Source:HGNC Symbol;Acc:HGNC:37126]
ENSG00000115525	2.43672	4.6243e-101	ST3GAL5	ST3 beta-galactoside alpha-2,3-sialyltransferase 5 [Source:HGNC Symbol;Acc:HGNC:10872]
ENSG00000235449	2.4366	0.00746179	AC098934.2	cytochrome c oxidase subunit VIIc (COX7C) pseudogene
ENSG00000203785	2.43439	2.44567e-47	SPRR2E	small proline rich protein 2E [Source:HGNC Symbol;Acc:HGNC:11265]
ENSG00000228157	2.43411	0.00907377	AC007952.2	novel transcript
ENSG00000218582	2.42741	4.38914e-07	GAPDHP63	glyceraldehyde 3 phosphate dehydrogenase pseudogene 63 [Source:HGNC Symbol;Acc:HGNC:4157]
ENSG00000183638	2.42657	1.92221e-06	RP1L1	RP1 like 1 [Source:HGNC Symbol;Acc:HGNC:15946]
ENSG00000234785	2.4255	0.00289947	EEF1GP5	eukaryotic translation elongation factor 1 gamma pseudogene 5 [Source:HGNC Symbol;Acc:HGNC:44560]
ENSG00000141497	2.42474	1.09642e-08	ZMYND15	zinc finger MYND-type containing 15 [Source:HGNC Symbol;Acc:HGNC:20997]
ENSG00000049192	2.42351	2.29146e-31	ADAMTS6	ADAM metallopeptidase with thrombospondin type 1 motif 6 [Source:HGNC Symbol;Acc:HGNC:222]
ENSG00000088826	2.42307	4.08128e-68	SMOX	spermine oxidase [Source:HGNC Symbol;Acc:HGNC:15862]
ENSG00000083896	2.42235	5.02439e-47	YTHDC1	YTH domain containing 1 [Source:HGNC Symbol;Acc:HGNC:30626]
ENSG00000165799	2.41914	4.5456e-119	RNASE7	ribonuclease A family member 7 [Source:HGNC Symbol;Acc:HGNC:19278]
ENSG00000165935	2.41804	8.00636e-08	SMCO2	single-pass membrane protein with coiled-coil domains 2 [Source:HGNC Symbol;Acc:HGNC:34448]
ENSG00000235847	2.41795	1.96511e-06	LDHAP7	lactate dehydrogenase A pseudogene 7 [Source:HGNC Symbol;Acc:HGNC:23144]
ENSG00000105613	2.41691	0.00772476	MAST1	microtubule associated serine/threonine kinase 1 [Source:HGNC Symbol;Acc:HGNC:19034]
ENSG00000179046	2.41558	0.00320143	TRIML2	tripartite motif family like 2 [Source:HGNC Symbol;Acc:HGNC:26378]
ENSG00000171552	2.41358	1.44884e-219	BCL2L1	BCL2 like 1 [Source:HGNC Symbol;Acc:HGNC:992]
ENSG00000236090	2.41299	2.52704e-07	LDHAP3	lactate dehydrogenase A pseudogene 3 [Source:HGNC Symbol;Acc:HGNC:6538]
ENSG00000124302	2.41276	0.0028269	CHST8	carbohydrate sulfotransferase 8 [Source:HGNC Symbol;Acc:HGNC:15993]
ENSG00000181350	2.41138	3.45529e-20	LRRC75A	leucine rich repeat containing 75A [Source:HGNC Symbol;Acc:HGNC:32403]
ENSG00000075213	2.41046	5.08827e-130	SEMA3A	semaphorin 3A [Source:HGNC Symbol;Acc:HGNC:10723]
ENSG00000231006	2.40819	1.8978e-05	RPL7P32	ribosomal protein L7 pseudogene 32 [Source:HGNC Symbol;Acc:HGNC:35692]
ENSG00000164929	2.40769	2.57979e-27	BAALC	BAALC binder of MAP3K1 and KLF4 [Source:HGNC Symbol;Acc:HGNC:14333]
ENSG00000167994	2.4066	1.09755e-06	RAB3IL1	RAB3A interacting protein like 1 [Source:HGNC Symbol;Acc:HGNC:9780]
ENSG00000182487	2.40472	0.000155772	NCF1B	neutrophil cytosolic factor 1B pseudogene [Source:HGNC Symbol;Acc:HGNC:32522]
ENSG00000156427	2.4024	0.00169778	FGF18	fibroblast growth factor 18 [Source:HGNC Symbol;Acc:HGNC:3674]
ENSG00000129757	2.39301	1.71753e-10	CDKN1C	cyclin dependent kinase inhibitor 1C [Source:HGNC Symbol;Acc:HGNC:1786]
ENSG00000106034	2.38925	0.000265491	CPED1	cadherin like and PC-esterase domain containing 1 [Source:HGNC Symbol;Acc:HGNC:26159]
ENSG00000259185	2.38687	0.00020989	AC090971.2	novel transcript, antisense to TMOD3
ENSG00000243449	2.38673	2.26388e-58	C4orf48	chromosome 4 open reading frame 48 [Source:HGNC Symbol;Acc:HGNC:34437]
ENSG00000198108	2.38587	3.83763e-11	CHSY3	chondroitin sulfate synthase 3 [Source:HGNC Symbol;Acc:HGNC:24293]
ENSG00000215283	2.38393	0.00831184	HMGB3P24	high mobility group box 3 pseudogene 24 [Source:HGNC Symbol;Acc:HGNC:39316]
ENSG00000216624	2.38329	5.7889e-16	GAPDHP72	glyceraldehyde-3-phosphate dehydrogenase pseudogene 72 [Source:HGNC Symbol;Acc:HGNC:22955]
ENSG00000130222	2.38218	2.33605e-57	GADD45G	growth arrest and DNA damage inducible gamma [Source:HGNC Symbol;Acc:HGNC:4097]
ENSG00000006016	2.37791	3.92462e-07	CRLF1	cytokine receptor like factor 1 [Source:HGNC Symbol;Acc:HGNC:2364]
ENSG00000214814	2.37418	9.6057e-09	FER1L6	fer-1 like family member 6 [Source:HGNC Symbol;Acc:HGNC:28065]
ENSG00000102265	2.37301	6.75205e-193	TIMP1	TIMP metallopeptidase inhibitor 1 [Source:HGNC Symbol;Acc:HGNC:11820]
ENSG00000204021	2.37268	4.49014e-06	LIPK	lipase family member K [Source:HGNC Symbol;Acc:HGNC:23444]
ENSG00000177283	2.37149	4.36405e-87	FZD8	frizzled class receptor 8 [Source:HGNC Symbol;Acc:HGNC:4046]
ENSG00000226278	2.36879	2.04419e-169	PSPHP1	phosphoserine phosphatase pseudogene 1 [Source:HGNC Symbol;Acc:HGNC:9578]
ENSG00000162654	2.3682	1.30213e-05	GBP4	guanylate binding protein 4 [Source:HGNC Symbol;Acc:HGNC:20480]
ENSG00000159167	2.35656	2.76121e-41	STC1	stanniocalcin 1 [Source:HGNC Symbol;Acc:HGNC:11373]
ENSG00000078081	2.35555	5.62281e-39	LAMP3	lysosomal associated membrane protein 3 [Source:HGNC Symbol;Acc:HGNC:14582]
ENSG00000232082	2.35373	0.000614565	RPS6KA2-IT1	RPS6KA2 intronic transcript 1 [Source:HGNC Symbol;Acc:HGNC:41378]
ENSG00000099625	2.35081	2.41562e-15	CBARP	CACN subunit beta associated regulatory protein [Source:HGNC Symbol;Acc:HGNC:28617]
ENSG00000173848	2.34968	5.95757e-212	NET1	neuroepithelial cell transforming 1 [Source:HGNC Symbol;Acc:HGNC:14592]
ENSG00000242083	2.34314	3.35775e-09	RPL7AP31	ribosomal protein L7a pseudogene 31 [Source:HGNC Symbol;Acc:HGNC:36857]
ENSG00000185950	2.34189	2.6748e-191	IRS2	insulin receptor substrate 2 [Source:HGNC Symbol;Acc:HGNC:6126]
ENSG00000101187	2.33795	2.31842e-34	SLCO4A1	solute carrier organic anion transporter family member 4A1 [Source:HGNC Symbol;Acc:HGNC:10953]
ENSG00000105141	2.33742	1.76955e-146	CASP14	caspase 14 [Source:HGNC Symbol;Acc:HGNC:1502]
ENSG00000136999	2.33717	0.000223823	CCN3	cellular communication network factor 3 [Source:HGNC Symbol;Acc:HGNC:7885]
ENSG00000271605	2.33669	0.00216434	MILR1	mast cell immunoglobulin like receptor 1 [Source:HGNC Symbol;Acc:HGNC:27570]
ENSG00000273972	2.33286	0.00824056	AC068722.2	novel transcript
ENSG00000170485	2.33198	6.64105e-79	NPAS2	neuronal PAS domain protein 2 [Source:HGNC Symbol;Acc:HGNC:7895]
ENSG00000133874	2.33168	1.54749e-35	RNF122	ring finger protein 122 [Source:HGNC Symbol;Acc:HGNC:21147]
ENSG00000143507	2.33055	3.22338e-140	DUSP10	dual specificity phosphatase 10 [Source:HGNC Symbol;Acc:HGNC:3065]
ENSG00000031081	2.32976	1.39545e-08	ARHGAP31	Rho GTPase activating protein 31 [Source:HGNC Symbol;Acc:HGNC:29216]
ENSG00000197930	2.32914	3.56334e-215	ERO1A	endoplasmic reticulum oxidoreductase 1 alpha [Source:HGNC Symbol;Acc:HGNC:13280]
ENSG00000176171	2.3264	3.40404e-214	BNIP3	BCL2 interacting protein 3 [Source:HGNC Symbol;Acc:HGNC:1084]
ENSG00000198286	2.31661	9.05325e-48	CARD11	caspase recruitment domain family member 11 [Source:HGNC Symbol;Acc:HGNC:16393]
ENSG00000237668	2.30785	7.20172e-08	RPS15AP38	ribosomal protein S15a pseudogene 38 [Source:HGNC Symbol;Acc:HGNC:36523]
ENSG00000086289	2.30665	1.78213e-20	EPDR1	ependymin related 1 [Source:HGNC Symbol;Acc:HGNC:17572]
ENSG00000176933	2.30427	0.000173822	TOB2P1	transducer of ERBB2, 2 pseudogene 1 [Source:HGNC Symbol;Acc:HGNC:13986]
ENSG00000167771	2.30135	1.32194e-13	RCOR2	REST corepressor 2 [Source:HGNC Symbol;Acc:HGNC:27455]
ENSG00000153132	2.29897	1.97919e-146	CLGN	calmegin [Source:HGNC Symbol;Acc:HGNC:2060]
ENSG00000231811	2.29377	0.00353951	AL159166.1	novel transcript
ENSG00000136695	2.29321	3.93402e-61	IL36RN	interleukin 36 receptor antagonist [Source:HGNC Symbol;Acc:HGNC:15561]
ENSG00000240950	2.29092	1.00018e-17	AC021074.1	ribosomal protein L8 (RPL8) pseudogene
ENSG00000104055	2.28992	0.00344765	TGM5	transglutaminase 5 [Source:HGNC Symbol;Acc:HGNC:11781]
ENSG00000213085	2.28889	1.35016e-06	CFAP45	cilia and flagella associated protein 45 [Source:HGNC Symbol;Acc:HGNC:17229]
ENSG00000135926	2.28802	4.19805e-208	TMBIM1	transmembrane BAX inhibitor motif containing 1 [Source:HGNC Symbol;Acc:HGNC:23410]
ENSG00000138675	2.28676	8.70592e-42	FGF5	fibroblast growth factor 5 [Source:HGNC Symbol;Acc:HGNC:3683]
ENSG00000143469	2.28179	0.000304593	SYT14	synaptotagmin 14 [Source:HGNC Symbol;Acc:HGNC:23143]
ENSG00000160213	2.28104	2.52434e-206	CSTB	cystatin B [Source:HGNC Symbol;Acc:HGNC:2482]
ENSG00000151715	2.27812	1.74529e-07	TMEM45B	transmembrane protein 45B [Source:HGNC Symbol;Acc:HGNC:25194]
ENSG00000135480	2.27558	2.7263e-17	KRT7	keratin 7 [Source:HGNC Symbol;Acc:HGNC:6445]
ENSG00000275894	2.27483	1.33018e-08	AL021578.1	novel transcript, sense intronic to SDC4
ENSG00000204894	2.27426	2.03135e-62	AC104692.1	pseudogene similar to phosphoserine phosphatase (PSPH)
ENSG00000187583	2.27389	8.43954e-102	PLEKHN1	pleckstrin homology domain containing N1 [Source:HGNC Symbol;Acc:HGNC:25284]
ENSG00000184731	2.26901	2.75582e-92	FAM110C	family with sequence similarity 110 member C [Source:HGNC Symbol;Acc:HGNC:33340]
ENSG00000115756	2.2668	1.25901e-118	HPCAL1	hippocalcin like 1 [Source:HGNC Symbol;Acc:HGNC:5145]
ENSG00000161653	2.2663	1.16085e-10	NAGS	N-acetylglutamate synthase [Source:HGNC Symbol;Acc:HGNC:17996]
ENSG00000185507	2.26545	6.61958e-09	IRF7	interferon regulatory factor 7 [Source:HGNC Symbol;Acc:HGNC:6122]
ENSG00000235027	2.2639	0.00701684	AC068580.3	novel transcript
ENSG00000214357	2.25916	1.29272e-105	NEURL1B	neuralized E3 ubiquitin protein ligase 1B [Source:HGNC Symbol;Acc:HGNC:35422]
ENSG00000187091	2.25722	2.37998e-141	PLCD1	phospholipase C delta 1 [Source:HGNC Symbol;Acc:HGNC:9060]
ENSG00000115414	2.24927	4.36692e-173	FN1	fibronectin 1 [Source:HGNC Symbol;Acc:HGNC:3778]
ENSG00000119950	2.24763	1.88319e-190	MXI1	MAX interactor 1, dimerization protein [Source:HGNC Symbol;Acc:HGNC:7534]
ENSG00000173846	2.24738	4.05888e-59	PLK3	polo like kinase 3 [Source:HGNC Symbol;Acc:HGNC:2154]
ENSG00000188505	2.24515	2.73856e-33	NCCRP1	NCCRP1, F-box associated domain containing [Source:HGNC Symbol;Acc:HGNC:33739]
ENSG00000035862	2.24358	3.84741e-90	TIMP2	TIMP metallopeptidase inhibitor 2 [Source:HGNC Symbol;Acc:HGNC:11821]
ENSG00000169627	2.23817	1.00555e-05	BOLA2B	bolA family member 2B [Source:HGNC Symbol;Acc:HGNC:32479]
ENSG00000249180	2.23666	1.50715e-05	AC020900.1	novel transcript
ENSG00000153993	2.23517	7.04317e-05	SEMA3D	semaphorin 3D [Source:HGNC Symbol;Acc:HGNC:10726]
ENSG00000127249	2.2336	5.62824e-22	ATP13A4	ATPase 13A4 [Source:HGNC Symbol;Acc:HGNC:25422]
ENSG00000237624	2.23233	0.00121332	OXCT2P1	3-oxoacid CoA-transferase 2 pseudogene 1 [Source:HGNC Symbol;Acc:HGNC:21627]
ENSG00000244192	2.23164	0.00436954	AC113367.1	ribosomal protein L11 (RPL11) pseudogene
ENSG00000116663	2.23096	1.81975e-39	FBXO6	F-box protein 6 [Source:HGNC Symbol;Acc:HGNC:13585]
ENSG00000286106	2.22889	0.00619678	NOTCH2NLR	notch 2 N-terminal like R (pseudogene) [Source:HGNC Symbol;Acc:HGNC:53925]
ENSG00000154734	2.22873	1.43922e-165	ADAMTS1	ADAM metallopeptidase with thrombospondin type 1 motif 1 [Source:HGNC Symbol;Acc:HGNC:217]
ENSG00000205534	2.225	1.84193e-11	SMG1P2	SMG1 pseudogene 2 [Source:HGNC Symbol;Acc:HGNC:49859]
ENSG00000176563	2.22351	0.00439501	CNTD1	cyclin N-terminal domain containing 1 [Source:HGNC Symbol;Acc:HGNC:26847]
ENSG00000162444	2.22331	0.00261549	RBP7	retinol binding protein 7 [Source:HGNC Symbol;Acc:HGNC:30316]
ENSG00000152953	2.22194	2.92605e-05	STK32B	serine/threonine kinase 32B [Source:HGNC Symbol;Acc:HGNC:14217]
ENSG00000121068	2.2203	0.000111954	TBX2	T-box transcription factor 2 [Source:HGNC Symbol;Acc:HGNC:11597]
ENSG00000204381	2.22013	1.54852e-17	LAYN	layilin [Source:HGNC Symbol;Acc:HGNC:29471]
ENSG00000117394	2.21953	1.77437e-157	SLC2A1	solute carrier family 2 member 1 [Source:HGNC Symbol;Acc:HGNC:11005]
ENSG00000140279	2.2191	4.85113e-10	DUOX2	dual oxidase 2 [Source:HGNC Symbol;Acc:HGNC:13273]
ENSG00000170345	2.21824	1.8138e-75	FOS	Fos proto-oncogene, AP-1 transcription factor subunit [Source:HGNC Symbol;Acc:HGNC:3796]
ENSG00000112715	2.21818	4.73977e-182	VEGFA	vascular endothelial growth factor A [Source:HGNC Symbol;Acc:HGNC:12680]
ENSG00000187678	2.21592	2.13373e-09	SPRY4	sprouty RTK signaling antagonist 4 [Source:HGNC Symbol;Acc:HGNC:15533]
ENSG00000100170	2.21543	6.76168e-06	SLC5A1	solute carrier family 5 member 1 [Source:HGNC Symbol;Acc:HGNC:11036]
ENSG00000225912	2.19349	0.00022561	AL121871.1	ribosomal protein L26 (RPL26) pseudogene
ENSG00000198835	2.18991	5.64574e-05	GJC2	gap junction protein gamma 2 [Source:HGNC Symbol;Acc:HGNC:17494]
ENSG00000143001	2.18893	1.76721e-05	TMEM61	transmembrane protein 61 [Source:HGNC Symbol;Acc:HGNC:27296]
ENSG00000213626	2.18656	9.8423e-30	LBH	LBH regulator of WNT signaling pathway [Source:HGNC Symbol;Acc:HGNC:29532]
ENSG00000245970	2.18585	7.18534e-09	AP003352.1	novel transcript
ENSG00000164116	2.18295	2.68746e-11	GUCY1A1	guanylate cyclase 1 soluble subunit alpha 1 [Source:HGNC Symbol;Acc:HGNC:4685]
ENSG00000164176	2.17929	4.59817e-53	EDIL3	EGF like repeats and discoidin domains 3 [Source:HGNC Symbol;Acc:HGNC:3173]
ENSG00000122641	2.17835	2.97045e-132	INHBA	inhibin subunit beta A [Source:HGNC Symbol;Acc:HGNC:6066]
ENSG00000184922	2.1762	3.57167e-68	FMNL1	formin like 1 [Source:HGNC Symbol;Acc:HGNC:1212]
ENSG00000175315	2.17583	7.22963e-06	CST6	cystatin E/M [Source:HGNC Symbol;Acc:HGNC:2478]
ENSG00000178172	2.17204	3.12674e-20	SPINK6	serine peptidase inhibitor Kazal type 6 [Source:HGNC Symbol;Acc:HGNC:29486]
ENSG00000263171	2.16886	0.00882557	AC026954.3	novel transcript, antisense to KCTD11
ENSG00000033327	2.16847	3.66101e-51	GAB2	GRB2 associated binding protein 2 [Source:HGNC Symbol;Acc:HGNC:14458]
ENSG00000019169	2.16405	0.00531618	MARCO	macrophage receptor with collagenous structure [Source:HGNC Symbol;Acc:HGNC:6895]
ENSG00000132837	2.16338	1.04038e-09	DMGDH	dimethylglycine dehydrogenase [Source:HGNC Symbol;Acc:HGNC:24475]
ENSG00000276345	2.16323	1.76781e-11	AC004556.3	39S ribosomal protein L23, mitochondrial [Source:NCBI gene (formerly Entrezgene);Acc:107987373]
ENSG00000273149	2.15911	3.23407e-165	AL138963.3	novel transcript, antisense to TPT1
ENSG00000116852	2.15422	4.22296e-09	KIF21B	kinesin family member 21B [Source:HGNC Symbol;Acc:HGNC:29442]
ENSG00000213574	2.15312	7.54981e-06	LDHAP5	lactate dehydrogenase A pseudogene 5 [Source:HGNC Symbol;Acc:HGNC:6540]
ENSG00000162409	2.14862	8.8124e-17	PRKAA2	protein kinase AMP-activated catalytic subunit alpha 2 [Source:HGNC Symbol;Acc:HGNC:9377]
ENSG00000086548	2.14486	8.49322e-19	CEACAM6	CEA cell adhesion molecule 6 [Source:HGNC Symbol;Acc:HGNC:1818]
ENSG00000048052	2.14328	3.17868e-53	HDAC9	histone deacetylase 9 [Source:HGNC Symbol;Acc:HGNC:14065]
ENSG00000178922	2.14059	1.96301e-74	HYI	hydroxypyruvate isomerase (putative) [Source:HGNC Symbol;Acc:HGNC:26948]
ENSG00000144366	2.14056	2.1689e-13	GULP1	GULP PTB domain containing engulfment adaptor 1 [Source:HGNC Symbol;Acc:HGNC:18649]
ENSG00000128283	2.13837	1.95523e-122	CDC42EP1	CDC42 effector protein 1 [Source:HGNC Symbol;Acc:HGNC:17014]
ENSG00000227765	2.13543	2.21007e-05	MYL12BP2	myosin light chain 12B pseudogene 2 [Source:HGNC Symbol;Acc:HGNC:51650]
ENSG00000223722	2.13489	0.00728095	IFITM3P2	IFITM3 pseudogene 2 [Source:HGNC Symbol;Acc:HGNC:54539]
ENSG00000145428	2.13354	0.00452145	RNF175	ring finger protein 175 [Source:HGNC Symbol;Acc:HGNC:27735]
ENSG00000177150	2.13191	5.51476e-135	FAM210A	family with sequence similarity 210 member A [Source:HGNC Symbol;Acc:HGNC:28346]
ENSG00000253972	2.13103	1.7379e-07	MAL2-AS1	MAL2 antisense RNA 1 [Source:HGNC Symbol;Acc:HGNC:53626]
ENSG00000161277	2.13064	9.78521e-39	THAP8	THAP domain containing 8 [Source:HGNC Symbol;Acc:HGNC:23191]
ENSG00000137462	2.13001	8.83632e-64	TLR2	toll like receptor 2 [Source:HGNC Symbol;Acc:HGNC:11848]
ENSG00000135245	2.12862	7.61298e-93	HILPDA	hypoxia inducible lipid droplet associated [Source:HGNC Symbol;Acc:HGNC:28859]
ENSG00000128340	2.12529	2.49769e-113	RAC2	Rac family small GTPase 2 [Source:HGNC Symbol;Acc:HGNC:9802]
ENSG00000234585	2.12489	3.17301e-26	CCT6P3	chaperonin containing TCP1 subunit 6 pseudogene 3 [Source:HGNC Symbol;Acc:HGNC:35137]
ENSG00000167754	2.12473	8.53504e-07	KLK5	kallikrein related peptidase 5 [Source:HGNC Symbol;Acc:HGNC:6366]
ENSG00000136153	2.12266	1.73427e-166	LMO7	LIM domain 7 [Source:HGNC Symbol;Acc:HGNC:6646]
ENSG00000135406	2.12264	0.00184927	PRPH	peripherin [Source:HGNC Symbol;Acc:HGNC:9461]
ENSG00000283528	2.12074	0.000419163	TCAF2C	TRPM8 channel associated factor 2C [Source:HGNC Symbol;Acc:HGNC:53641]
ENSG00000234807	2.11929	0.000542576	LINC01135	long intergenic non-protein coding RNA 1135 [Source:HGNC Symbol;Acc:HGNC:49450]
ENSG00000166289	2.11517	1.03434e-46	PLEKHF1	pleckstrin homology and FYVE domain containing 1 [Source:HGNC Symbol;Acc:HGNC:20764]
ENSG00000285612	2.11363	0.000642192	AC004974.1	novel transcript, antisense to SIPA1L1
ENSG00000126603	2.11315	4.65764e-05	GLIS2	GLIS family zinc finger 2 [Source:HGNC Symbol;Acc:HGNC:29450]
ENSG00000107551	2.10987	6.12038e-36	RASSF4	Ras association domain family member 4 [Source:HGNC Symbol;Acc:HGNC:20793]
ENSG00000157734	2.10828	6.33626e-08	SNX22	sorting nexin 22 [Source:HGNC Symbol;Acc:HGNC:16315]
ENSG00000095303	2.10537	2.00248e-75	PTGS1	prostaglandin-endoperoxide synthase 1 [Source:HGNC Symbol;Acc:HGNC:9604]
ENSG00000109099	2.1051	4.72377e-09	PMP22	peripheral myelin protein 22 [Source:HGNC Symbol;Acc:HGNC:9118]
ENSG00000253958	2.10472	2.00752e-22	CLDN23	claudin 23 [Source:HGNC Symbol;Acc:HGNC:17591]
ENSG00000155324	2.10292	1.40821e-116	GRAMD2B	GRAM domain containing 2B [Source:HGNC Symbol;Acc:HGNC:24911]
ENSG00000029993	2.10138	1.28591e-178	HMGB3	high mobility group box 3 [Source:HGNC Symbol;Acc:HGNC:5004]
ENSG00000186314	2.10079	1.23144e-49	PRELID2	PRELI domain containing 2 [Source:HGNC Symbol;Acc:HGNC:28306]
ENSG00000145901	2.09935	7.98963e-175	TNIP1	TNFAIP3 interacting protein 1 [Source:HGNC Symbol;Acc:HGNC:16903]
ENSG00000163814	2.09705	2.22597e-173	CDCP1	CUB domain containing protein 1 [Source:HGNC Symbol;Acc:HGNC:24357]
ENSG00000135549	2.09586	8.96965e-39	PKIB	cAMP-dependent protein kinase inhibitor beta [Source:HGNC Symbol;Acc:HGNC:9018]
ENSG00000215045	2.09571	0.00339035	GRID2IP	Grid2 interacting protein [Source:HGNC Symbol;Acc:HGNC:18464]
ENSG00000241923	2.09371	2.8241e-07	RPL14P3	ribosomal protein L14 pseudogene 3 [Source:HGNC Symbol;Acc:HGNC:36638]
ENSG00000231160	2.09295	2.51118e-05	KLF3-AS1	KLF3 antisense RNA 1 [Source:HGNC Symbol;Acc:HGNC:25796]
ENSG00000135454	2.09173	0.00339109	B4GALNT1	beta-1,4-N-acetyl-galactosaminyltransferase 1 [Source:HGNC Symbol;Acc:HGNC:4117]
ENSG00000110080	2.09142	2.83603e-86	ST3GAL4	ST3 beta-galactoside alpha-2,3-sialyltransferase 4 [Source:HGNC Symbol;Acc:HGNC:10864]
ENSG00000052344	2.08868	1.36556e-163	PRSS8	serine protease 8 [Source:HGNC Symbol;Acc:HGNC:9491]
ENSG00000243964	2.08827	1.08194e-06	RPL23AP65	ribosomal protein L23a pseudogene 65 [Source:HGNC Symbol;Acc:HGNC:36289]
ENSG00000171476	2.08616	5.03113e-107	HOPX	HOP homeobox [Source:HGNC Symbol;Acc:HGNC:24961]
ENSG00000218426	2.08613	6.04424e-93	AL590867.2	60S ribosomal protein L27a (RPL27A) pseudogene
ENSG00000214274	2.08499	1.44668e-10	ANG	angiogenin [Source:HGNC Symbol;Acc:HGNC:483]
ENSG00000149925	2.08137	1.84687e-50	ALDOA	aldolase, fructose-bisphosphate A [Source:HGNC Symbol;Acc:HGNC:414]
ENSG00000169242	2.07716	1.03516e-148	EFNA1	ephrin A1 [Source:HGNC Symbol;Acc:HGNC:3221]
ENSG00000163435	2.07709	6.12168e-80	ELF3	E74 like ETS transcription factor 3 [Source:HGNC Symbol;Acc:HGNC:3318]
ENSG00000214199	2.07404	0.000556908	EEF1A1P12	eukaryotic translation elongation factor 1 alpha 1 pseudogene 12 [Source:HGNC Symbol;Acc:HGNC:3195]
ENSG00000223551	2.07376	2.21341e-06	TMSB4XP4	TMSB4X pseudogene 4 [Source:HGNC Symbol;Acc:HGNC:11886]
ENSG00000231566	2.07334	1.83717e-16	LINC02595	long intergenic non-protein coding RNA 2595 [Source:HGNC Symbol;Acc:HGNC:53946]
ENSG00000223773	2.07193	6.02564e-21	CD99P1	CD99 molecule pseudogene 1 [Source:HGNC Symbol;Acc:HGNC:7083]
ENSG00000133985	2.07151	3.24764e-39	TTC9	tetratricopeptide repeat domain 9 [Source:HGNC Symbol;Acc:HGNC:20267]
ENSG00000173432	2.07037	1.98977e-152	SAA1	serum amyloid A1 [Source:HGNC Symbol;Acc:HGNC:10513]
ENSG00000264281	2.06977	2.82559e-117	AC016596.2	ribosomal protein L41 (RPL41) pseudogene
ENSG00000143882	2.06931	1.14925e-11	ATP6V1C2	ATPase H+ transporting V1 subunit C2 [Source:HGNC Symbol;Acc:HGNC:18264]
ENSG00000176920	2.06855	3.88624e-16	FUT2	fucosyltransferase 2 [Source:HGNC Symbol;Acc:HGNC:4013]
ENSG00000228502	2.06732	8.27954e-18	EEF1A1P11	eukaryotic translation elongation factor 1 alpha 1 pseudogene 11 [Source:HGNC Symbol;Acc:HGNC:3206]
ENSG00000172638	2.06553	1.91112e-08	EFEMP2	EGF containing fibulin extracellular matrix protein 2 [Source:HGNC Symbol;Acc:HGNC:3219]
ENSG00000123143	2.06485	2.05916e-68	PKN1	protein kinase N1 [Source:HGNC Symbol;Acc:HGNC:9405]
ENSG00000152503	2.0609	1.21482e-26	TRIM36	tripartite motif containing 36 [Source:HGNC Symbol;Acc:HGNC:16280]
ENSG00000161249	2.06086	5.00012e-148	DMKN	dermokine [Source:HGNC Symbol;Acc:HGNC:25063]
ENSG00000135074	2.05553	2.89186e-22	ADAM19	ADAM metallopeptidase domain 19 [Source:HGNC Symbol;Acc:HGNC:197]
ENSG00000231416	2.04932	0.00248998	AL358472.1	ribosomal protein L34 (RPL34) pseudogene
ENSG00000128849	2.04793	4.98815e-28	CGNL1	cingulin like 1 [Source:HGNC Symbol;Acc:HGNC:25931]
ENSG00000244405	2.03653	1.46108e-10	ETV5	ETS variant transcription factor 5 [Source:HGNC Symbol;Acc:HGNC:3494]
ENSG00000124491	2.03538	0.000326782	F13A1	coagulation factor XIII A chain [Source:HGNC Symbol;Acc:HGNC:3531]
ENSG00000236533	2.0346	3.52637e-05	RPS12P4	ribosomal protein S12 pseudogene 4 [Source:HGNC Symbol;Acc:HGNC:35670]
ENSG00000127954	2.02725	2.17606e-54	STEAP4	STEAP4 metalloreductase [Source:HGNC Symbol;Acc:HGNC:21923]
ENSG00000145911	2.02673	1.24028e-22	N4BP3	NEDD4 binding protein 3 [Source:HGNC Symbol;Acc:HGNC:29852]
ENSG00000131386	2.02668	6.1416e-06	GALNT15	polypeptide N-acetylgalactosaminyltransferase 15 [Source:HGNC Symbol;Acc:HGNC:21531]
ENSG00000101213	2.02542	2.2277e-116	PTK6	protein tyrosine kinase 6 [Source:HGNC Symbol;Acc:HGNC:9617]
ENSG00000234782	2.02487	2.27886e-31	TPT1P9	tumor protein, translationally-controlled 1 pseudogene 9 [Source:HGNC Symbol;Acc:HGNC:49299]
ENSG00000179111	2.02354	1.93646e-23	HES7	hes family bHLH transcription factor 7 [Source:HGNC Symbol;Acc:HGNC:15977]
ENSG00000124143	2.02252	5.93116e-54	ARHGAP40	Rho GTPase activating protein 40 [Source:HGNC Symbol;Acc:HGNC:16226]
ENSG00000122861	2.01983	1.9544e-122	PLAU	plasminogen activator, urokinase [Source:HGNC Symbol;Acc:HGNC:9052]
ENSG00000242960	2.01911	2.49129e-16	FTH1P23	ferritin heavy chain 1 pseudogene 23 [Source:HGNC Symbol;Acc:HGNC:37641]
ENSG00000084628	2.01873	0.000517157	NKAIN1	sodium/potassium transporting ATPase interacting 1 [Source:HGNC Symbol;Acc:HGNC:25743]
ENSG00000113396	2.01622	1.97576e-12	SLC27A6	solute carrier family 27 member 6 [Source:HGNC Symbol;Acc:HGNC:11000]
ENSG00000020577	2.01497	7.2794e-114	SAMD4A	sterile alpha motif domain containing 4A [Source:HGNC Symbol;Acc:HGNC:23023]
ENSG00000112309	2.0145	4.11692e-05	B3GAT2	beta-1,3-glucuronyltransferase 2 [Source:HGNC Symbol;Acc:HGNC:922]
ENSG00000119938	2.01292	1.80613e-137	PPP1R3C	protein phosphatase 1 regulatory subunit 3C [Source:HGNC Symbol;Acc:HGNC:9293]
ENSG00000157510	2.00903	4.97657e-80	AFAP1L1	actin filament associated protein 1 like 1 [Source:HGNC Symbol;Acc:HGNC:26714]
ENSG00000130821	2.00823	3.425e-159	SLC6A8	solute carrier family 6 member 8 [Source:HGNC Symbol;Acc:HGNC:11055]
ENSG00000130707	2.00664	1.45666e-138	ASS1	argininosuccinate synthase 1 [Source:HGNC Symbol;Acc:HGNC:758]
ENSG00000182103	2.00652	7.12678e-27	FAM181B	family with sequence similarity 181 member B [Source:HGNC Symbol;Acc:HGNC:28512]
ENSG00000140859	2.00465	7.87703e-106	KIFC3	kinesin family member C3 [Source:HGNC Symbol;Acc:HGNC:6326]
ENSG00000214535	2.00294	1.60332e-08	RPS15AP1	ribosomal protein S15a pseudogene 1 [Source:HGNC Symbol;Acc:HGNC:16598]
ENSG00000182010	1.99876	4.4864e-25	RTKN2	rhotekin 2 [Source:HGNC Symbol;Acc:HGNC:19364]
ENSG00000196428	1.9962	9.23612e-139	TSC22D2	TSC22 domain family member 2 [Source:HGNC Symbol;Acc:HGNC:29095]
ENSG00000165474	1.99601	1.28086e-157	GJB2	gap junction protein beta 2 [Source:HGNC Symbol;Acc:HGNC:4284]
ENSG00000231684	1.99532	5.74315e-08	EIF1P3	eukaryotic translation initiation factor 1 pseudogene 3 [Source:HGNC Symbol;Acc:HGNC:49616]
ENSG00000136826	1.99348	9.26883e-153	KLF4	Kruppel like factor 4 [Source:HGNC Symbol;Acc:HGNC:6348]
ENSG00000218208	1.99344	0.00540956	RPS27AP11	ribosomal protein S27a pseudogene 11 [Source:HGNC Symbol;Acc:HGNC:36126]
ENSG00000140848	1.99264	7.37984e-33	CPNE2	copine 2 [Source:HGNC Symbol;Acc:HGNC:2315]
ENSG00000117595	1.99103	2.31126e-149	IRF6	interferon regulatory factor 6 [Source:HGNC Symbol;Acc:HGNC:6121]
ENSG00000140254	1.9891	1.34543e-30	DUOXA1	dual oxidase maturation factor 1 [Source:HGNC Symbol;Acc:HGNC:26507]
ENSG00000179242	1.98694	7.67994e-14	CDH4	cadherin 4 [Source:HGNC Symbol;Acc:HGNC:1763]
ENSG00000171631	1.98564	0.00742493	P2RY6	pyrimidinergic receptor P2Y6 [Source:HGNC Symbol;Acc:HGNC:8543]
ENSG00000109265	1.9839	0.000765291	CRACD	capping protein inhibiting regulator of actin dynamics [Source:HGNC Symbol;Acc:HGNC:29219]
ENSG00000235587	1.98211	7.08273e-14	GAPDHP65	glyceraldehyde 3 phosphate dehydrogenase pseudogene 65 [Source:HGNC Symbol;Acc:HGNC:4143]
ENSG00000272666	1.98096	1.08248e-11	KLHDC7B-DT	KLHDC7B divergent transcript [Source:HGNC Symbol;Acc:HGNC:53791]
ENSG00000240371	1.97828	1.29248e-15	RPS4XP13	ribosomal protein S4X pseudogene 13 [Source:HGNC Symbol;Acc:HGNC:36522]
ENSG00000172901	1.97733	7.28353e-07	LVRN	laeverin [Source:HGNC Symbol;Acc:HGNC:26904]
ENSG00000160207	1.97584	2.81831e-25	HSF2BP	heat shock transcription factor 2 binding protein [Source:HGNC Symbol;Acc:HGNC:5226]
ENSG00000248180	1.96951	0.00392982	GAPDHP60	glyceraldehyde-3-phosphate dehydrogenase pseudogene 60 [Source:HGNC Symbol;Acc:HGNC:4153]
ENSG00000167916	1.96788	4.28631e-18	KRT24	keratin 24 [Source:HGNC Symbol;Acc:HGNC:18527]
ENSG00000213782	1.96469	1.08682e-09	DDX47	DEAD-box helicase 47 [Source:HGNC Symbol;Acc:HGNC:18682]
ENSG00000087128	1.9625	5.76418e-10	TMPRSS11E	transmembrane serine protease 11E [Source:HGNC Symbol;Acc:HGNC:24465]
ENSG00000182389	1.96163	3.16441e-10	CACNB4	calcium voltage-gated channel auxiliary subunit beta 4 [Source:HGNC Symbol;Acc:HGNC:1404]
ENSG00000213772	1.96112	7.24224e-06	EIF1P7	eukaryotic translation initiation factor 1 pseudogene 7 [Source:HGNC Symbol;Acc:HGNC:49620]
ENSG00000169826	1.96056	2.48258e-116	CSGALNACT2	chondroitin sulfate N-acetylgalactosaminyltransferase 2 [Source:HGNC Symbol;Acc:HGNC:24292]
ENSG00000162711	1.9605	5.24401e-08	NLRP3	NLR family pyrin domain containing 3 [Source:HGNC Symbol;Acc:HGNC:16400]
ENSG00000159871	1.96026	3.4023e-06	LYPD5	LY6/PLAUR domain containing 5 [Source:HGNC Symbol;Acc:HGNC:26397]
ENSG00000219507	1.95883	1.43082e-49	FTH1P8	ferritin heavy chain 1 pseudogene 8 [Source:HGNC Symbol;Acc:HGNC:3995]
ENSG00000180747	1.95792	1.54662e-29	SMG1P3	SMG1 pseudogene 3 [Source:HGNC Symbol;Acc:HGNC:49860]
ENSG00000129353	1.9576	1.48731e-151	SLC44A2	solute carrier family 44 member 2 [Source:HGNC Symbol;Acc:HGNC:17292]
ENSG00000140519	1.95713	3.13221e-77	RHCG	Rh family C glycoprotein [Source:HGNC Symbol;Acc:HGNC:18140]
ENSG00000003987	1.95474	0.000150901	MTMR7	myotubularin related protein 7 [Source:HGNC Symbol;Acc:HGNC:7454]
ENSG00000137801	1.95422	6.85878e-154	THBS1	thrombospondin 1 [Source:HGNC Symbol;Acc:HGNC:11785]
ENSG00000157881	1.95354	0.000100956	PANK4	pantothenate kinase 4 (inactive) [Source:HGNC Symbol;Acc:HGNC:19366]
ENSG00000158715	1.95248	2.65009e-14	SLC45A3	solute carrier family 45 member 3 [Source:HGNC Symbol;Acc:HGNC:8642]
ENSG00000233818	1.95098	1.62847e-10	AP000695.2	novel transcript
ENSG00000178852	1.95084	0.000775356	EFCAB13	EF-hand calcium binding domain 13 [Source:HGNC Symbol;Acc:HGNC:26864]
ENSG00000219607	1.94651	1.69376e-23	PPP1R3G	protein phosphatase 1 regulatory subunit 3G [Source:HGNC Symbol;Acc:HGNC:14945]
ENSG00000166689	1.94407	1.26002e-61	PLEKHA7	pleckstrin homology domain containing A7 [Source:HGNC Symbol;Acc:HGNC:27049]
ENSG00000197943	1.94312	1.08668e-24	PLCG2	phospholipase C gamma 2 [Source:HGNC Symbol;Acc:HGNC:9066]
ENSG00000141293	1.94231	0.00728603	SKAP1	src kinase associated phosphoprotein 1 [Source:HGNC Symbol;Acc:HGNC:15605]
ENSG00000138641	1.94137	3.49986e-08	HERC3	HECT and RLD domain containing E3 ubiquitin protein ligase 3 [Source:HGNC Symbol;Acc:HGNC:4876]
ENSG00000235529	1.94053	0.00972456	AGAP1-IT1	AGAP1 intronic transcript 1 [Source:HGNC Symbol;Acc:HGNC:41427]
ENSG00000188219	1.93951	0.000150404	POTEE	POTE ankyrin domain family member E [Source:HGNC Symbol;Acc:HGNC:33895]
ENSG00000166250	1.93926	3.60159e-120	CLMP	CXADR like membrane protein [Source:HGNC Symbol;Acc:HGNC:24039]
ENSG00000038427	1.93721	4.05876e-131	VCAN	versican [Source:HGNC Symbol;Acc:HGNC:2464]
ENSG00000122547	1.93706	2.21997e-11	EEPD1	endonuclease/exonuclease/phosphatase family domain containing 1 [Source:HGNC Symbol;Acc:HGNC:22223]
ENSG00000162894	1.93696	1.16771e-09	FCMR	Fc fragment of IgM receptor [Source:HGNC Symbol;Acc:HGNC:14315]
ENSG00000130701	1.93684	1.12897e-12	RBBP8NL	RBBP8 N-terminal like [Source:HGNC Symbol;Acc:HGNC:16144]
ENSG00000183742	1.93384	4.49461e-94	MACC1	MET transcriptional regulator MACC1 [Source:HGNC Symbol;Acc:HGNC:30215]
ENSG00000260798	1.93308	0.000150838	AC099314.1	novel transcript, antisense to CDH1
ENSG00000213315	1.93288	1.98152e-08	AL122020.1	ribosomal protein S18 (RPS18) pseudogene
ENSG00000124102	1.93213	3.19916e-114	PI3	peptidase inhibitor 3 [Source:HGNC Symbol;Acc:HGNC:8947]
ENSG00000227676	1.92944	9.21466e-07	LINC01068	long intergenic non-protein coding RNA 1068 [Source:HGNC Symbol;Acc:HGNC:49106]
ENSG00000173890	1.92772	5.88354e-07	GPR160	G protein-coupled receptor 160 [Source:HGNC Symbol;Acc:HGNC:23693]
ENSG00000186010	1.92769	0.000517687	NDUFA13	NADH:ubiquinone oxidoreductase subunit A13 [Source:HGNC Symbol;Acc:HGNC:17194]
ENSG00000214176	1.92573	3.03204e-63	PLEKHM1P1	pleckstrin homology and RUN domain containing M1 pseudogene 1 [Source:HGNC Symbol;Acc:HGNC:35411]
ENSG00000279583	1.9256	0.00467942	AC009086.2	novel transcript
ENSG00000286037	1.92439	0.000174063	AC011479.4	novel transcript, antisense to SPINT2
ENSG00000232187	1.92318	6.9432e-104	FTH1P7	ferritin heavy chain 1 pseudogene 7 [Source:HGNC Symbol;Acc:HGNC:3994]
ENSG00000187595	1.92248	9.58333e-06	ZNF385C	zinc finger protein 385C [Source:HGNC Symbol;Acc:HGNC:33722]
ENSG00000076864	1.92056	1.71608e-20	RAP1GAP	RAP1 GTPase activating protein [Source:HGNC Symbol;Acc:HGNC:9858]
ENSG00000228232	1.91955	1.33202e-84	GAPDHP1	glyceraldehyde-3-phosphate dehydrogenase pseudogene 1 [Source:HGNC Symbol;Acc:HGNC:4159]
ENSG00000142694	1.91861	1.34011e-26	EVA1B	eva-1 homolog B [Source:HGNC Symbol;Acc:HGNC:25558]
ENSG00000213399	1.91657	0.00335382	RPS2P17	ribosomal protein S2 pseudogene 17 [Source:HGNC Symbol;Acc:HGNC:35764]
ENSG00000217801	1.91434	1.15187e-05	AL390719.1	protein tyrosine phosphatase family pseudogene
ENSG00000164949	1.91351	2.17954e-06	GEM	GTP binding protein overexpressed in skeletal muscle [Source:HGNC Symbol;Acc:HGNC:4234]
ENSG00000176909	1.91329	1.61885e-07	MAMSTR	MEF2 activating motif and SAP domain containing transcriptional regulator [Source:HGNC Symbol;Acc:HGNC:26689]
ENSG00000115226	1.91091	8.92374e-13	FNDC4	fibronectin type III domain containing 4 [Source:HGNC Symbol;Acc:HGNC:20239]
ENSG00000131620	1.90972	6.58224e-07	ANO1	anoctamin 1 [Source:HGNC Symbol;Acc:HGNC:21625]
ENSG00000244582	1.90873	0.00446675	RPL21P120	ribosomal protein L21 pseudogene 120 [Source:HGNC Symbol;Acc:HGNC:35743]
ENSG00000119986	1.90851	7.59569e-145	AVPI1	arginine vasopressin induced 1 [Source:HGNC Symbol;Acc:HGNC:30898]
ENSG00000219747	1.90833	0.00025471	AL133260.1	60S ribosomal protein L32 (RPL32) pseudogene
ENSG00000258424	1.9065	0.00441867	AL512791.1	novel transcript, antisense to CALM1
ENSG00000060558	1.90508	1.64857e-122	GNA15	G protein subunit alpha 15 [Source:HGNC Symbol;Acc:HGNC:4383]
ENSG00000228158	1.90351	6.71843e-05	TLE1P1	TLE family member 1 pseudogene 1 [Source:HGNC Symbol;Acc:HGNC:39438]
ENSG00000170423	1.90311	1.54852e-17	KRT78	keratin 78 [Source:HGNC Symbol;Acc:HGNC:28926]
ENSG00000120254	1.90216	1.65746e-121	MTHFD1L	methylenetetrahydrofolate dehydrogenase (NADP+ dependent) 1 like [Source:HGNC Symbol;Acc:HGNC:21055]
ENSG00000242147	1.90193	1.53403e-10	LASTR	lncRNA associated with SART3 regulation of splicing [Source:HGNC Symbol;Acc:HGNC:54143]
ENSG00000234369	1.90151	0.00454584	TATDN1P1	TatD DNase domain containing 1 pseudogene 1 [Source:HGNC Symbol;Acc:HGNC:45058]
ENSG00000213763	1.90047	9.10376e-08	ACTBP2	ACTB pseudogene 2 [Source:HGNC Symbol;Acc:HGNC:135]
ENSG00000196878	1.89793	2.13238e-142	LAMB3	laminin subunit beta 3 [Source:HGNC Symbol;Acc:HGNC:6490]
ENSG00000136425	1.89266	2.6724e-06	CIB2	calcium and integrin binding family member 2 [Source:HGNC Symbol;Acc:HGNC:24579]
ENSG00000285509	1.88948	0.0072558	TBCEL-TECTA	TBCEL-TECTA readthrough [Source:HGNC Symbol;Acc:HGNC:54857]
ENSG00000249992	1.88879	6.31618e-09	TMEM158	transmembrane protein 158 (gene/pseudogene) [Source:HGNC Symbol;Acc:HGNC:30293]
ENSG00000258092	1.88556	0.00445556	AC005841.1	novel transcript, antisense to FKBP4
ENSG00000165929	1.88523	7.37705e-11	TC2N	tandem C2 domains, nuclear [Source:HGNC Symbol;Acc:HGNC:19859]
ENSG00000231645	1.88477	0.000677601	KRT17P6	keratin 17 pseudogene 6 [Source:HGNC Symbol;Acc:HGNC:50724]
ENSG00000107159	1.88336	1.58545e-31	CA9	carbonic anhydrase 9 [Source:HGNC Symbol;Acc:HGNC:1383]
ENSG00000174899	1.88297	0.000131812	SLC66A1L	solute carrier family 66 member 1 like [Source:HGNC Symbol;Acc:HGNC:25146]
ENSG00000257298	1.88269	3.48382e-09	AC008147.2	novel transcript, sense intronic to LIMA1
ENSG00000143702	1.88167	9.03248e-06	CEP170	centrosomal protein 170 [Source:HGNC Symbol;Acc:HGNC:28920]
ENSG00000272079	1.88119	0.0015439	AC004233.2	novel transcript
ENSG00000214541	1.88039	2.54457e-08	RPS4XP3	ribosomal protein S4X pseudogene 3 [Source:HGNC Symbol;Acc:HGNC:16251]
ENSG00000112511	1.87853	0.00195117	PHF1	PHD finger protein 1 [Source:HGNC Symbol;Acc:HGNC:8919]
ENSG00000163993	1.87626	2.11735e-116	S100P	S100 calcium binding protein P [Source:HGNC Symbol;Acc:HGNC:10504]
ENSG00000134769	1.8702	1.82322e-49	DTNA	dystrobrevin alpha [Source:HGNC Symbol;Acc:HGNC:3057]
ENSG00000280138	1.87014	2.06262e-12	AC027290.2	novel transcript
ENSG00000242477	1.86886	0.000143869	AC091429.1	ribosomal protein L10a (RPL10A) pseudogene
ENSG00000164638	1.86579	3.54129e-15	SLC29A4	solute carrier family 29 member 4 [Source:HGNC Symbol;Acc:HGNC:23097]
ENSG00000135605	1.86547	1.69518e-11	TEC	tec protein tyrosine kinase [Source:HGNC Symbol;Acc:HGNC:11719]
ENSG00000197632	1.86381	6.08757e-122	SERPINB2	serpin family B member 2 [Source:HGNC Symbol;Acc:HGNC:8584]
ENSG00000183691	1.85881	0.000888216	NOG	noggin [Source:HGNC Symbol;Acc:HGNC:7866]
ENSG00000198846	1.85796	4.66482e-05	TOX	thymocyte selection associated high mobility group box [Source:HGNC Symbol;Acc:HGNC:18988]
ENSG00000114638	1.85557	1.97455e-105	UPK1B	uroplakin 1B [Source:HGNC Symbol;Acc:HGNC:12578]
ENSG00000272264	1.85475	0.00132075	AC009686.2	novel transcript
ENSG00000134339	1.85215	6.9556e-09	SAA2	serum amyloid A2 [Source:HGNC Symbol;Acc:HGNC:10514]
ENSG00000167644	1.85198	4.10611e-05	C19orf33	chromosome 19 open reading frame 33 [Source:HGNC Symbol;Acc:HGNC:16668]
ENSG00000100292	1.84979	2.86357e-11	HMOX1	heme oxygenase 1 [Source:HGNC Symbol;Acc:HGNC:5013]
ENSG00000089127	1.84903	1.19244e-23	OAS1	2'-5'-oligoadenylate synthetase 1 [Source:HGNC Symbol;Acc:HGNC:8086]
ENSG00000142347	1.84857	0.00387336	MYO1F	myosin IF [Source:HGNC Symbol;Acc:HGNC:7600]
ENSG00000173805	1.84817	6.71704e-17	HAP1	huntingtin associated protein 1 [Source:HGNC Symbol;Acc:HGNC:4812]
ENSG00000142279	1.84749	1.63757e-43	WTIP	WT1 interacting protein [Source:HGNC Symbol;Acc:HGNC:20964]
ENSG00000145283	1.84683	9.65494e-05	SLC10A6	solute carrier family 10 member 6 [Source:HGNC Symbol;Acc:HGNC:30603]
ENSG00000160932	1.84673	4.22544e-07	LY6E	lymphocyte antigen 6 family member E [Source:HGNC Symbol;Acc:HGNC:6727]
ENSG00000139044	1.84453	1.00445e-49	B4GALNT3	beta-1,4-N-acetyl-galactosaminyltransferase 3 [Source:HGNC Symbol;Acc:HGNC:24137]
ENSG00000140682	1.84412	3.298e-72	TGFB1I1	transforming growth factor beta 1 induced transcript 1 [Source:HGNC Symbol;Acc:HGNC:11767]
ENSG00000260944	1.84289	0.00418618	FOXC2-AS1	FOXC2 antisense RNA 1 [Source:HGNC Symbol;Acc:HGNC:50665]
ENSG00000149294	1.84262	0.00229408	NCAM1	neural cell adhesion molecule 1 [Source:HGNC Symbol;Acc:HGNC:7656]
ENSG00000233493	1.84211	4.85518e-05	TMEM238	transmembrane protein 238 [Source:HGNC Symbol;Acc:HGNC:40042]
ENSG00000169682	1.8417	0.00509381	SPNS1	sphingolipid transporter 1 (putative) [Source:HGNC Symbol;Acc:HGNC:30621]
ENSG00000197355	1.84168	1.14178e-33	UAP1L1	UDP-N-acetylglucosamine pyrophosphorylase 1 like 1 [Source:HGNC Symbol;Acc:HGNC:28082]
ENSG00000069667	1.84153	7.44161e-43	RORA	RAR related orphan receptor A [Source:HGNC Symbol;Acc:HGNC:10258]
ENSG00000143632	1.8412	6.52053e-05	ACTA1	actin alpha 1, skeletal muscle [Source:HGNC Symbol;Acc:HGNC:129]
ENSG00000164713	1.8381	1.81419e-102	BRI3	brain protein I3 [Source:HGNC Symbol;Acc:HGNC:1109]
ENSG00000135766	1.83545	2.17891e-49	EGLN1	egl-9 family hypoxia inducible factor 1 [Source:HGNC Symbol;Acc:HGNC:1232]
ENSG00000213943	1.83427	0.000277097	KRT18P17	keratin 18 pseudogene 17 [Source:HGNC Symbol;Acc:HGNC:33385]
ENSG00000130720	1.83292	5.64725e-06	FIBCD1	fibrinogen C domain containing 1 [Source:HGNC Symbol;Acc:HGNC:25922]
ENSG00000223416	1.83018	0.000422636	RPS26P15	ribosomal protein S26 pseudogene 15 [Source:HGNC Symbol;Acc:HGNC:35680]
ENSG00000143320	1.82946	4.66612e-89	CRABP2	cellular retinoic acid binding protein 2 [Source:HGNC Symbol;Acc:HGNC:2339]
ENSG00000123009	1.82829	8.84496e-10	NME2P1	NME2 pseudogene 1 [Source:HGNC Symbol;Acc:HGNC:31358]
ENSG00000260459	1.82689	1.13822e-06	FTLP14	ferritin light chain pseudogene 14 [Source:HGNC Symbol;Acc:HGNC:37964]
ENSG00000134321	1.82675	0.00196182	RSAD2	radical S-adenosyl methionine domain containing 2 [Source:HGNC Symbol;Acc:HGNC:30908]
ENSG00000157152	1.8238	0.00322303	SYN2	synapsin II [Source:HGNC Symbol;Acc:HGNC:11495]
ENSG00000115602	1.82271	1.61577e-18	IL1RL1	interleukin 1 receptor like 1 [Source:HGNC Symbol;Acc:HGNC:5998]
ENSG00000066697	1.8204	1.5667e-79	MSANTD3	Myb/SANT DNA binding domain containing 3 [Source:HGNC Symbol;Acc:HGNC:23370]
ENSG00000104765	1.81914	1.24862e-129	BNIP3L	BCL2 interacting protein 3 like [Source:HGNC Symbol;Acc:HGNC:1085]
ENSG00000124766	1.81832	1.67634e-136	SOX4	SRY-box transcription factor 4 [Source:HGNC Symbol;Acc:HGNC:11200]
ENSG00000138670	1.8178	1.1654e-12	RASGEF1B	RasGEF domain family member 1B [Source:HGNC Symbol;Acc:HGNC:24881]
ENSG00000103888	1.81712	1.6022e-18	CEMIP	cell migration inducing hyaluronidase 1 [Source:HGNC Symbol;Acc:HGNC:29213]
ENSG00000159860	1.81702	1.6371e-05	TCAF2P1	TRPM8 channel associated factor 2 pseudogene 1 [Source:HGNC Symbol;Acc:HGNC:33603]
ENSG00000142627	1.81692	3.77101e-88	EPHA2	EPH receptor A2 [Source:HGNC Symbol;Acc:HGNC:3386]
ENSG00000173812	1.81686	7.53801e-130	EIF1	eukaryotic translation initiation factor 1 [Source:HGNC Symbol;Acc:HGNC:3249]
ENSG00000241061	1.81675	2.88848e-14	RPL5P1	ribosomal protein L5 pseudogene 1 [Source:HGNC Symbol;Acc:HGNC:10361]
ENSG00000183578	1.81424	3.45655e-41	TNFAIP8L3	TNF alpha induced protein 8 like 3 [Source:HGNC Symbol;Acc:HGNC:20620]
ENSG00000172382	1.81333	1.18118e-06	PRSS27	serine protease 27 [Source:HGNC Symbol;Acc:HGNC:15475]
ENSG00000082512	1.81307	2.44923e-13	TRAF5	TNF receptor associated factor 5 [Source:HGNC Symbol;Acc:HGNC:12035]
ENSG00000243004	1.81121	1.56701e-07	AC005062.1	novel transcript, sense overlapping to MACC1
ENSG00000104856	1.80907	4.69255e-31	RELB	RELB proto-oncogene, NF-kB subunit [Source:HGNC Symbol;Acc:HGNC:9956]
ENSG00000185112	1.80793	3.83363e-46	FAM43A	family with sequence similarity 43 member A [Source:HGNC Symbol;Acc:HGNC:26888]
ENSG00000042832	1.80792	2.01915e-09	TG	thyroglobulin [Source:HGNC Symbol;Acc:HGNC:11764]
ENSG00000139832	1.80745	2.17427e-43	RAB20	RAB20, member RAS oncogene family [Source:HGNC Symbol;Acc:HGNC:18260]
ENSG00000256393	1.80617	6.52503e-30	RPL41P5	ribosomal protein L41 pseudogene 5 [Source:HGNC Symbol;Acc:HGNC:10355]
ENSG00000233476	1.80389	5.62747e-108	EEF1A1P6	eukaryotic translation elongation factor 1 alpha 1 pseudogene 6 [Source:HGNC Symbol;Acc:HGNC:3201]
ENSG00000198542	1.79985	0.00322942	ITGBL1	integrin subunit beta like 1 [Source:HGNC Symbol;Acc:HGNC:6164]
ENSG00000187837	1.79774	1.39199e-57	H1-2	H1.2 linker histone, cluster member [Source:HGNC Symbol;Acc:HGNC:4716]
ENSG00000257093	1.79757	0.00840359	DENND11	DENN domain containing 11 [Source:HGNC Symbol;Acc:HGNC:29472]
ENSG00000115109	1.79645	8.82554e-84	EPB41L5	erythrocyte membrane protein band 4.1 like 5 [Source:HGNC Symbol;Acc:HGNC:19819]
ENSG00000184792	1.79436	9.98156e-69	OSBP2	oxysterol binding protein 2 [Source:HGNC Symbol;Acc:HGNC:8504]
ENSG00000100068	1.79291	2.95623e-13	LRP5L	LDL receptor related protein 5 like [Source:HGNC Symbol;Acc:HGNC:25323]
ENSG00000205639	1.79271	0.00489589	MFSD2B	major facilitator superfamily domain containing 2B [Source:HGNC Symbol;Acc:HGNC:37207]
ENSG00000267121	1.78917	1.39271e-05	AC008105.3	novel transcript, antisense to FMNL1
ENSG00000197506	1.78909	2.90707e-08	SLC28A3	solute carrier family 28 member 3 [Source:HGNC Symbol;Acc:HGNC:16484]
ENSG00000261559	1.78524	0.00661931	FSCN1P1	fascin actin-bundling protein 1 pseudogene 1 [Source:HGNC Symbol;Acc:HGNC:49669]
ENSG00000179913	1.78516	1.76141e-16	B3GNT3	UDP-GlcNAc:betaGal beta-1,3-N-acetylglucosaminyltransferase 3 [Source:HGNC Symbol;Acc:HGNC:13528]
ENSG00000132823	1.78451	4.17176e-117	OSER1	oxidative stress responsive serine rich 1 [Source:HGNC Symbol;Acc:HGNC:16105]
ENSG00000151702	1.78327	9.69555e-67	FLI1	Fli-1 proto-oncogene, ETS transcription factor [Source:HGNC Symbol;Acc:HGNC:3749]
ENSG00000178715	1.7828	4.08487e-19	AL450998.1	ribosomal protein S16 (RPS16) pseudogene
ENSG00000169302	1.7772	1.25791e-08	STK32A	serine/threonine kinase 32A [Source:HGNC Symbol;Acc:HGNC:28317]
ENSG00000161921	1.77719	2.74791e-62	CXCL16	C-X-C motif chemokine ligand 16 [Source:HGNC Symbol;Acc:HGNC:16642]
ENSG00000102575	1.77616	7.45786e-47	ACP5	acid phosphatase 5, tartrate resistant [Source:HGNC Symbol;Acc:HGNC:124]
ENSG00000171385	1.77483	1.54715e-05	KCND3	potassium voltage-gated channel subfamily D member 3 [Source:HGNC Symbol;Acc:HGNC:6239]
ENSG00000120896	1.77127	3.77292e-77	SORBS3	sorbin and SH3 domain containing 3 [Source:HGNC Symbol;Acc:HGNC:30907]
ENSG00000271380	1.77053	0.00972188	AL451085.2	uncharacterized LOC101928120 [Source:NCBI gene (formerly Entrezgene);Acc:101928120]
ENSG00000141934	1.76978	1.16921e-10	PLPP2	phospholipid phosphatase 2 [Source:HGNC Symbol;Acc:HGNC:9230]
ENSG00000276855	1.7696	0.00168889	AC015922.3	novel transcript
ENSG00000170921	1.7688	3.11888e-125	TANC2	tetratricopeptide repeat, ankyrin repeat and coiled-coil containing 2 [Source:HGNC Symbol;Acc:HGNC:30212]
ENSG00000166439	1.76779	4.04296e-93	RNF169	ring finger protein 169 [Source:HGNC Symbol;Acc:HGNC:26961]
ENSG00000228288	1.76622	4.43202e-11	PCAT6	prostate cancer associated transcript 6 [Source:HGNC Symbol;Acc:HGNC:43714]
ENSG00000172059	1.7657	1.10031e-56	KLF11	Kruppel like factor 11 [Source:HGNC Symbol;Acc:HGNC:11811]
ENSG00000145685	1.76551	5.85251e-102	LHFPL2	LHFPL tetraspan subfamily member 2 [Source:HGNC Symbol;Acc:HGNC:6588]
ENSG00000184058	1.76415	2.85062e-38	TBX1	T-box transcription factor 1 [Source:HGNC Symbol;Acc:HGNC:11592]
ENSG00000149591	1.76252	2.43209e-128	TAGLN	transgelin [Source:HGNC Symbol;Acc:HGNC:11553]
ENSG00000277654	1.75976	5.13553e-11	AC087633.2	glioma tumor suppressor candidate region gene 2 (GLTSCR2) pseudogene
ENSG00000198732	1.75842	7.62317e-53	SMOC1	SPARC related modular calcium binding 1 [Source:HGNC Symbol;Acc:HGNC:20318]
ENSG00000067057	1.75577	9.4846e-120	PFKP	phosphofructokinase, platelet [Source:HGNC Symbol;Acc:HGNC:8878]
ENSG00000213250	1.75511	5.38197e-12	RBMS2P1	RNA binding motif single stranded interacting protein 2 pseudogene 1 [Source:HGNC Symbol;Acc:HGNC:30994]
ENSG00000148677	1.75369	4.79501e-19	ANKRD1	ankyrin repeat domain 1 [Source:HGNC Symbol;Acc:HGNC:15819]
ENSG00000110492	1.75318	7.89717e-61	MDK	midkine [Source:HGNC Symbol;Acc:HGNC:6972]
ENSG00000223803	1.75194	5.63518e-28	RPS20P14	ribosomal protein S20 pseudogene 14 [Source:HGNC Symbol;Acc:HGNC:36692]
ENSG00000215853	1.75061	6.82801e-23	RPTN	repetin [Source:HGNC Symbol;Acc:HGNC:26809]
ENSG00000225383	1.74942	2.70165e-12	SFTA1P	surfactant associated 1, lncRNA [Source:HGNC Symbol;Acc:HGNC:18383]
ENSG00000213609	1.74877	1.33793e-11	RPL7AP50	ribosomal protein L7a pseudogene 50 [Source:HGNC Symbol;Acc:HGNC:36117]
ENSG00000091129	1.74856	2.56652e-34	NRCAM	neuronal cell adhesion molecule [Source:HGNC Symbol;Acc:HGNC:7994]
ENSG00000136155	1.74839	8.28953e-116	SCEL	sciellin [Source:HGNC Symbol;Acc:HGNC:10573]
ENSG00000159753	1.74767	0.00572466	CARMIL2	capping protein regulator and myosin 1 linker 2 [Source:HGNC Symbol;Acc:HGNC:27089]
ENSG00000227063	1.74643	5.93701e-125	RPL41P1	ribosomal protein L41 pseudogene 1 [Source:HGNC Symbol;Acc:HGNC:10356]
ENSG00000015475	1.74465	2.86883e-64	BID	BH3 interacting domain death agonist [Source:HGNC Symbol;Acc:HGNC:1050]
ENSG00000003989	1.7437	7.84607e-73	SLC7A2	solute carrier family 7 member 2 [Source:HGNC Symbol;Acc:HGNC:11060]
ENSG00000104611	1.7429	3.30777e-55	SH2D4A	SH2 domain containing 4A [Source:HGNC Symbol;Acc:HGNC:26102]
ENSG00000146232	1.74231	3.2865e-36	NFKBIE	NFKB inhibitor epsilon [Source:HGNC Symbol;Acc:HGNC:7799]
ENSG00000164746	1.74215	0.00874817	C7orf57	chromosome 7 open reading frame 57 [Source:HGNC Symbol;Acc:HGNC:22247]
ENSG00000230979	1.74165	6.97033e-28	AC079250.1	ribosomal protein L18a (RPL18A) pseudogene
ENSG00000106688	1.74041	5.70104e-07	SLC1A1	solute carrier family 1 member 1 [Source:HGNC Symbol;Acc:HGNC:10939]
ENSG00000182489	1.7394	3.04626e-07	XKRX	XK related X-linked [Source:HGNC Symbol;Acc:HGNC:29845]
ENSG00000234769	1.73904	1.45687e-06	WASH4P	WASP family homolog 4, pseudogene [Source:HGNC Symbol;Acc:HGNC:14126]
ENSG00000111199	1.73813	4.05024e-08	TRPV4	transient receptor potential cation channel subfamily V member 4 [Source:HGNC Symbol;Acc:HGNC:18083]
ENSG00000136068	1.738	2.26308e-115	FLNB	filamin B [Source:HGNC Symbol;Acc:HGNC:3755]
ENSG00000222041	1.73697	2.71067e-34	CYTOR	cytoskeleton regulator RNA [Source:HGNC Symbol;Acc:HGNC:28717]
ENSG00000243759	1.73505	0.000190978	ST13P15	ST13, Hsp70 interacting protein pseudogene 15 [Source:HGNC Symbol;Acc:HGNC:38850]
ENSG00000115935	1.73479	6.66676e-13	WIPF1	WAS/WASL interacting protein family member 1 [Source:HGNC Symbol;Acc:HGNC:12736]
ENSG00000163235	1.73333	1.92118e-94	TGFA	transforming growth factor alpha [Source:HGNC Symbol;Acc:HGNC:11765]
ENSG00000198113	1.73322	2.26777e-58	TOR4A	torsin family 4 member A [Source:HGNC Symbol;Acc:HGNC:25981]
ENSG00000152766	1.73124	1.56518e-31	ANKRD22	ankyrin repeat domain 22 [Source:HGNC Symbol;Acc:HGNC:28321]
ENSG00000196611	1.73098	8.49385e-05	MMP1	matrix metallopeptidase 1 [Source:HGNC Symbol;Acc:HGNC:7155]
ENSG00000003249	1.73084	2.17479e-13	DBNDD1	dysbindin domain containing 1 [Source:HGNC Symbol;Acc:HGNC:28455]
ENSG00000150630	1.73074	2.74243e-52	VEGFC	vascular endothelial growth factor C [Source:HGNC Symbol;Acc:HGNC:12682]
ENSG00000148803	1.72974	6.14864e-08	FUOM	fucose mutarotase [Source:HGNC Symbol;Acc:HGNC:24733]
ENSG00000264235	1.72945	6.45255e-06	AP005329.1	novel transcript, antisense to MYL12A
ENSG00000130023	1.72665	7.87841e-07	ERMARD	ER membrane associated RNA degradation [Source:HGNC Symbol;Acc:HGNC:21056]
ENSG00000105419	1.72629	7.71015e-12	MEIS3	Meis homeobox 3 [Source:HGNC Symbol;Acc:HGNC:29537]
ENSG00000156675	1.72514	5.2435e-80	RAB11FIP1	RAB11 family interacting protein 1 [Source:HGNC Symbol;Acc:HGNC:30265]
ENSG00000242951	1.72416	8.80839e-09	AC007182.2	ribosomal protein S24 (RPS24) pseudogene
ENSG00000225067	1.72259	3.85976e-08	RPL23AP2	ribosomal protein L23a pseudogene 2 [Source:HGNC Symbol;Acc:HGNC:10319]
ENSG00000146205	1.7202	1.1925e-05	ANO7	anoctamin 7 [Source:HGNC Symbol;Acc:HGNC:31677]
ENSG00000143590	1.71982	7.58579e-15	EFNA3	ephrin A3 [Source:HGNC Symbol;Acc:HGNC:3223]
ENSG00000167759	1.71613	1.90356e-13	KLK13	kallikrein related peptidase 13 [Source:HGNC Symbol;Acc:HGNC:6361]
ENSG00000226243	1.71573	0.00281459	RPL37AP1	ribosomal protein L37a pseudogene 1 [Source:HGNC Symbol;Acc:HGNC:16548]
ENSG00000250321	1.71517	2.67687e-12	AC079140.2	pseudogene similar to part of ribosomal protein S17 (RPS17)
ENSG00000240395	1.71496	2.95623e-13	RPL5P23	ribosomal protein L5 pseudogene 23 [Source:HGNC Symbol;Acc:HGNC:36553]
ENSG00000158125	1.71443	2.31931e-57	XDH	xanthine dehydrogenase [Source:HGNC Symbol;Acc:HGNC:12805]
ENSG00000235957	1.71384	0.00326922	COX7CP1	cytochrome c oxidase subunit 7C pseudogene 1 [Source:HGNC Symbol;Acc:HGNC:2293]
ENSG00000227959	1.70695	0.00733753	AL451042.2	novel transcript
ENSG00000177614	1.70669	1.90064e-34	PGBD5	piggyBac transposable element derived 5 [Source:HGNC Symbol;Acc:HGNC:19405]
ENSG00000135604	1.70577	5.64725e-06	STX11	syntaxin 11 [Source:HGNC Symbol;Acc:HGNC:11429]
ENSG00000179542	1.70498	0.000281991	SLITRK4	SLIT and NTRK like family member 4 [Source:HGNC Symbol;Acc:HGNC:23502]
ENSG00000125733	1.70496	2.0506e-109	TRIP10	thyroid hormone receptor interactor 10 [Source:HGNC Symbol;Acc:HGNC:12304]
ENSG00000106366	1.70351	7.49752e-120	SERPINE1	serpin family E member 1 [Source:HGNC Symbol;Acc:HGNC:8583]
ENSG00000103226	1.70244	0.000164429	NOMO3	NODAL modulator 3 [Source:HGNC Symbol;Acc:HGNC:25242]
ENSG00000148154	1.70214	2.26419e-104	UGCG	UDP-glucose ceramide glucosyltransferase [Source:HGNC Symbol;Acc:HGNC:12524]
ENSG00000239559	1.70195	3.57546e-41	RPL37P2	ribosomal protein L37 pseudogene 2 [Source:HGNC Symbol;Acc:HGNC:17092]
ENSG00000244073	1.70121	3.02846e-07	RPS4XP6	ribosomal protein S4X pseudogene 6 [Source:HGNC Symbol;Acc:HGNC:36057]
ENSG00000163689	1.701	3.70165e-24	CFAP20DC	CFAP20 domain containing [Source:HGNC Symbol;Acc:HGNC:24763]
ENSG00000137936	1.70035	3.10763e-112	BCAR3	BCAR3 adaptor protein, NSP family member [Source:HGNC Symbol;Acc:HGNC:973]
ENSG00000039560	1.69918	5.33035e-116	RAI14	retinoic acid induced 14 [Source:HGNC Symbol;Acc:HGNC:14873]
ENSG00000089327	1.69908	3.58088e-74	FXYD5	FXYD domain containing ion transport regulator 5 [Source:HGNC Symbol;Acc:HGNC:4029]
ENSG00000232346	1.69876	6.16515e-69	Z74021.1	ribosomal protein S17 (RPS17) pseudogene
ENSG00000136542	1.69818	3.54896e-107	GALNT5	polypeptide N-acetylgalactosaminyltransferase 5 [Source:HGNC Symbol;Acc:HGNC:4127]
ENSG00000182240	1.69687	3.41587e-91	BACE2	beta-secretase 2 [Source:HGNC Symbol;Acc:HGNC:934]
ENSG00000108953	1.69496	0.000718873	YWHAE	tyrosine 3-monooxygenase/tryptophan 5-monooxygenase activation protein epsilon [Source:HGNC Symbol;Acc:HGNC:12851]
ENSG00000121895	1.69484	3.42811e-32	TMEM156	transmembrane protein 156 [Source:HGNC Symbol;Acc:HGNC:26260]
ENSG00000092929	1.69402	4.6034e-21	UNC13D	unc-13 homolog D [Source:HGNC Symbol;Acc:HGNC:23147]
ENSG00000180448	1.69342	9.24738e-28	ARHGAP45	Rho GTPase activating protein 45 [Source:HGNC Symbol;Acc:HGNC:17102]
ENSG00000125775	1.69314	1.20239e-86	SDCBP2	syndecan binding protein 2 [Source:HGNC Symbol;Acc:HGNC:15756]
ENSG00000100558	1.69178	3.28366e-62	PLEK2	pleckstrin 2 [Source:HGNC Symbol;Acc:HGNC:19238]
ENSG00000163806	1.69048	1.80566e-06	SPDYA	speedy/RINGO cell cycle regulator family member A [Source:HGNC Symbol;Acc:HGNC:30613]
ENSG00000228205	1.68999	3.98283e-22	AC131235.1	ribosomal protein S3 (RPS3) pseudogene
ENSG00000125148	1.68974	1.55313e-117	MT2A	metallothionein 2A [Source:HGNC Symbol;Acc:HGNC:7406]
ENSG00000268061	1.68885	1.1407e-06	NAPA-AS1	NAPA antisense RNA 1 [Source:HGNC Symbol;Acc:HGNC:44118]
ENSG00000146674	1.68851	1.35047e-115	IGFBP3	insulin like growth factor binding protein 3 [Source:HGNC Symbol;Acc:HGNC:5472]
ENSG00000162545	1.68796	7.79588e-80	CAMK2N1	calcium/calmodulin dependent protein kinase II inhibitor 1 [Source:HGNC Symbol;Acc:HGNC:24190]
ENSG00000176383	1.68793	2.05906e-15	B3GNT4	UDP-GlcNAc:betaGal beta-1,3-N-acetylglucosaminyltransferase 4 [Source:HGNC Symbol;Acc:HGNC:15683]
ENSG00000240914	1.68682	0.00936711	RPL15P2	ribosomal protein L15 pseudogene 2 [Source:HGNC Symbol;Acc:HGNC:19803]
ENSG00000204758	1.68577	1.13651e-06	AC008429.1	novel transcript, antisense to RPL26L1
ENSG00000153237	1.68491	2.5513e-05	CCDC148	coiled-coil domain containing 148 [Source:HGNC Symbol;Acc:HGNC:25191]
ENSG00000132932	1.68404	0.000487721	ATP8A2	ATPase phospholipid transporting 8A2 [Source:HGNC Symbol;Acc:HGNC:13533]
ENSG00000154217	1.68349	1.17029e-49	PITPNC1	phosphatidylinositol transfer protein cytoplasmic 1 [Source:HGNC Symbol;Acc:HGNC:21045]
ENSG00000151846	1.68333	2.49732e-16	PABPC3	poly(A) binding protein cytoplasmic 3 [Source:HGNC Symbol;Acc:HGNC:8556]
ENSG00000203814	1.68302	3.94017e-06	H2BC18	H2B clustered histone 18 [Source:HGNC Symbol;Acc:HGNC:24700]
ENSG00000186854	1.6829	4.22241e-11	TRABD2A	TraB domain containing 2A [Source:HGNC Symbol;Acc:HGNC:27013]
ENSG00000235698	1.68202	0.00424211	PA2G4P2	proliferation-associated 2G4 pseudogene 2 [Source:HGNC Symbol;Acc:HGNC:16531]
ENSG00000268104	1.68121	6.47429e-61	SLC6A14	solute carrier family 6 member 14 [Source:HGNC Symbol;Acc:HGNC:11047]
ENSG00000143067	1.68051	1.28748e-40	ZNF697	zinc finger protein 697 [Source:HGNC Symbol;Acc:HGNC:32034]
ENSG00000140961	1.67972	1.02349e-11	OSGIN1	oxidative stress induced growth inhibitor 1 [Source:HGNC Symbol;Acc:HGNC:30093]
ENSG00000124107	1.67812	9.27006e-117	SLPI	secretory leukocyte peptidase inhibitor [Source:HGNC Symbol;Acc:HGNC:11092]
ENSG00000246250	1.67808	0.00140619	AC087521.2	novel transcript
ENSG00000133315	1.67774	6.66001e-21	MACROD1	mono-ADP ribosylhydrolase 1 [Source:HGNC Symbol;Acc:HGNC:29598]
ENSG00000185187	1.67606	1.66474e-19	SIGIRR	single Ig and TIR domain containing [Source:HGNC Symbol;Acc:HGNC:30575]
ENSG00000204194	1.67191	0.00163257	RPL12P1	ribosomal protein L12 pseudogene 1 [Source:HGNC Symbol;Acc:HGNC:13976]
ENSG00000141985	1.67177	6.01422e-112	SH3GL1	SH3 domain containing GRB2 like 1, endophilin A2 [Source:HGNC Symbol;Acc:HGNC:10830]
ENSG00000231120	1.67176	0.000512926	BTF3P10	basic transcription factor 3 pseudogene 10 [Source:HGNC Symbol;Acc:HGNC:38570]
ENSG00000153904	1.66971	7.82628e-37	DDAH1	dimethylarginine dimethylaminohydrolase 1 [Source:HGNC Symbol;Acc:HGNC:2715]
ENSG00000177453	1.66916	0.000108337	NIM1K	NIM1 serine/threonine protein kinase [Source:HGNC Symbol;Acc:HGNC:28646]
ENSG00000163347	1.66703	1.01445e-114	CLDN1	claudin 1 [Source:HGNC Symbol;Acc:HGNC:2032]
ENSG00000125089	1.66545	6.2308e-73	SH3TC1	SH3 domain and tetratricopeptide repeats 1 [Source:HGNC Symbol;Acc:HGNC:26009]
ENSG00000196353	1.66529	0.000155196	CPNE4	copine 4 [Source:HGNC Symbol;Acc:HGNC:2317]
ENSG00000224858	1.66273	3.77554e-25	RPL29P11	ribosomal protein L29 pseudogene 11 [Source:HGNC Symbol;Acc:HGNC:36905]
ENSG00000248971	1.66195	9.21157e-05	KRT8P46	keratin 8 pseudogene 46 [Source:HGNC Symbol;Acc:HGNC:39880]
ENSG00000234795	1.66191	1.31286e-20	RFTN1P1	raftlin, lipid raft linker 1 pseudogene 1 [Source:HGNC Symbol;Acc:HGNC:23971]
ENSG00000175886	1.66173	2.77649e-08	RPL7AP66	ribosomal protein L7a pseudogene 66 [Source:HGNC Symbol;Acc:HGNC:35682]
ENSG00000113070	1.66157	2.54761e-29	HBEGF	heparin binding EGF like growth factor [Source:HGNC Symbol;Acc:HGNC:3059]
ENSG00000227232	1.65979	5.7572e-26	WASH7P	WASP family homolog 7, pseudogene [Source:HGNC Symbol;Acc:HGNC:38034]
ENSG00000167286	1.65904	0.000169264	CD3D	CD3d molecule [Source:HGNC Symbol;Acc:HGNC:1673]
ENSG00000188459	1.65851	1.05106e-10	WASF4P	WASP family member 4, pseudogene [Source:HGNC Symbol;Acc:HGNC:20801]
ENSG00000233834	1.65828	0.000106867	AC005083.1	novel transcript
ENSG00000244363	1.65736	1.02611e-12	RPL7P23	ribosomal protein L7 pseudogene 23 [Source:HGNC Symbol;Acc:HGNC:35658]
ENSG00000064042	1.65637	1.9063e-93	LIMCH1	LIM and calponin homology domains 1 [Source:HGNC Symbol;Acc:HGNC:29191]
ENSG00000127666	1.65556	1.4731e-53	TICAM1	toll like receptor adaptor molecule 1 [Source:HGNC Symbol;Acc:HGNC:18348]
ENSG00000131378	1.65543	1.55737e-60	RFTN1	raftlin, lipid raft linker 1 [Source:HGNC Symbol;Acc:HGNC:30278]
ENSG00000140931	1.65477	3.87441e-43	CMTM3	CKLF like MARVEL transmembrane domain containing 3 [Source:HGNC Symbol;Acc:HGNC:19174]
ENSG00000136830	1.65451	1.97956e-114	NIBAN2	niban apoptosis regulator 2 [Source:HGNC Symbol;Acc:HGNC:25282]
ENSG00000050344	1.65205	3.301e-29	NFE2L3	nuclear factor, erythroid 2 like 3 [Source:HGNC Symbol;Acc:HGNC:7783]
ENSG00000100320	1.65172	4.25162e-25	RBFOX2	RNA binding fox-1 homolog 2 [Source:HGNC Symbol;Acc:HGNC:9906]
ENSG00000283674	1.65062	0.0002022	AC068587.4	novel transcript
ENSG00000187653	1.64839	1.5656e-48	TMSB4XP8	TMSB4X pseudogene 8 [Source:HGNC Symbol;Acc:HGNC:11885]
ENSG00000203805	1.64783	0.000158642	PLPP4	phospholipid phosphatase 4 [Source:HGNC Symbol;Acc:HGNC:23531]
ENSG00000148426	1.64743	6.72675e-80	PROSER2	proline and serine rich 2 [Source:HGNC Symbol;Acc:HGNC:23728]
ENSG00000167641	1.64619	3.03262e-05	PPP1R14A	protein phosphatase 1 regulatory inhibitor subunit 14A [Source:HGNC Symbol;Acc:HGNC:14871]
ENSG00000196549	1.64543	3.28069e-90	MME	membrane metalloendopeptidase [Source:HGNC Symbol;Acc:HGNC:7154]
ENSG00000241081	1.64429	0.000100153	RPL22P2	ribosomal protein L22 pseudogene 2 [Source:HGNC Symbol;Acc:HGNC:19794]
ENSG00000232176	1.64424	0.0014823	AL161909.1	ribosomal protein S6 (RPS6) pseudogene
ENSG00000211459	1.64228	5.53603e-105	MT-RNR1	mitochondrially encoded 12S rRNA [Source:HGNC Symbol;Acc:HGNC:7470]
ENSG00000108932	1.64208	4.20242e-17	SLC16A6	solute carrier family 16 member 6 [Source:HGNC Symbol;Acc:HGNC:10927]
ENSG00000142178	1.63904	1.23643e-88	SIK1	salt inducible kinase 1 [Source:HGNC Symbol;Acc:HGNC:11142]
ENSG00000106852	1.63584	1.60325e-12	LHX6	LIM homeobox 6 [Source:HGNC Symbol;Acc:HGNC:21735]
ENSG00000121742	1.63521	2.83852e-55	GJB6	gap junction protein beta 6 [Source:HGNC Symbol;Acc:HGNC:4288]
ENSG00000113083	1.6349	1.24702e-111	LOX	lysyl oxidase [Source:HGNC Symbol;Acc:HGNC:6664]
ENSG00000249264	1.63421	4.56648e-11	EEF1A1P9	eukaryotic translation elongation factor 1 alpha 1 pseudogene 9 [Source:HGNC Symbol;Acc:HGNC:3204]
ENSG00000143217	1.6335	1.34068e-80	NECTIN4	nectin cell adhesion molecule 4 [Source:HGNC Symbol;Acc:HGNC:19688]
ENSG00000228328	1.63315	5.60103e-06	AL158201.1	phosphoglycerate kinase 1 (PGK1) pseudogene
ENSG00000262831	1.63291	4.61758e-05	AC145207.3	novel transcript, antisense P4HB
ENSG00000253506	1.63241	1.18327e-11	NACA2	nascent polypeptide associated complex subunit alpha 2 [Source:HGNC Symbol;Acc:HGNC:23290]
ENSG00000273311	1.62987	2.11444e-26	DGCR11	DiGeorge syndrome critical region gene 11 [Source:HGNC Symbol;Acc:HGNC:17226]
ENSG00000105329	1.62937	1.04796e-65	TGFB1	transforming growth factor beta 1 [Source:HGNC Symbol;Acc:HGNC:11766]
ENSG00000151006	1.62593	6.92887e-05	PRSS53	serine protease 53 [Source:HGNC Symbol;Acc:HGNC:34407]
ENSG00000171224	1.62562	1.60359e-35	FAM241B	family with sequence similarity 241 member B [Source:HGNC Symbol;Acc:HGNC:23519]
ENSG00000165959	1.62446	3.45636e-53	CLMN	calmin [Source:HGNC Symbol;Acc:HGNC:19972]
ENSG00000250182	1.62391	5.96949e-30	EEF1A1P13	eukaryotic translation elongation factor 1 alpha 1 pseudogene 13 [Source:HGNC Symbol;Acc:HGNC:3196]
ENSG00000224032	1.62289	2.20602e-88	EPB41L4A-AS1	EPB41L4A antisense RNA 1 [Source:HGNC Symbol;Acc:HGNC:30749]
ENSG00000198873	1.62163	3.22895e-28	GRK5	G protein-coupled receptor kinase 5 [Source:HGNC Symbol;Acc:HGNC:4544]
ENSG00000165124	1.62159	7.45228e-17	SVEP1	sushi, von Willebrand factor type A, EGF and pentraxin domain containing 1 [Source:HGNC Symbol;Acc:HGNC:15985]
ENSG00000228060	1.62108	0.00496474	PABPC4-AS1	PABPC4 antisense RNA 1 [Source:HGNC Symbol;Acc:HGNC:40424]
ENSG00000218175	1.6205	7.5281e-47	AC016739.1	ribosomal protein, large, P1 (RPLP1) pseudogene
ENSG00000184220	1.6195	5.4328e-63	CMSS1	cms1 ribosomal small subunit homolog [Source:HGNC Symbol;Acc:HGNC:28666]
ENSG00000061918	1.61897	2.95402e-09	GUCY1B1	guanylate cyclase 1 soluble subunit beta 1 [Source:HGNC Symbol;Acc:HGNC:4687]
ENSG00000258279	1.6184	3.8145e-05	LINC00592	long intergenic non-protein coding RNA 592 [Source:HGNC Symbol;Acc:HGNC:27474]
ENSG00000279457	1.61838	1.09124e-17	WASH9P	WAS protein family homolog 9, pseudogene [Source:HGNC Symbol;Acc:HGNC:53981]
ENSG00000144730	1.61799	6.05442e-26	IL17RD	interleukin 17 receptor D [Source:HGNC Symbol;Acc:HGNC:17616]
ENSG00000218891	1.6177	5.10645e-43	ZNF579	zinc finger protein 579 [Source:HGNC Symbol;Acc:HGNC:26646]
ENSG00000251593	1.61699	7.15278e-08	MSNP1	moesin pseudogene 1 [Source:HGNC Symbol;Acc:HGNC:7374]
ENSG00000223361	1.61622	4.47685e-53	FTH1P10	ferritin heavy chain 1 pseudogene 10 [Source:HGNC Symbol;Acc:HGNC:3980]
ENSG00000164221	1.61501	3.04273e-53	CCDC112	coiled-coil domain containing 112 [Source:HGNC Symbol;Acc:HGNC:28599]
ENSG00000065600	1.61468	8.24345e-38	PACC1	proton activated chloride channel 1 [Source:HGNC Symbol;Acc:HGNC:25593]
ENSG00000021355	1.61343	2.5722e-51	SERPINB1	serpin family B member 1 [Source:HGNC Symbol;Acc:HGNC:3311]
ENSG00000170412	1.61304	1.4479e-36	GPRC5C	G protein-coupled receptor class C group 5 member C [Source:HGNC Symbol;Acc:HGNC:13309]
ENSG00000213080	1.6128	2.0484e-26	AL354714.2	spermine synthase (SMS) pseudogene
ENSG00000167757	1.61066	2.90734e-29	KLK11	kallikrein related peptidase 11 [Source:HGNC Symbol;Acc:HGNC:6359]
ENSG00000074416	1.60967	9.80308e-77	MGLL	monoglyceride lipase [Source:HGNC Symbol;Acc:HGNC:17038]
ENSG00000273132	1.60924	0.000113404	AL355312.3	novel transcript, antisense to LRP11
ENSG00000185641	1.60765	2.75878e-75	AC034236.1	ribosomal protein S25 (RPS25) pseudogene
ENSG00000181722	1.60689	4.42976e-12	ZBTB20	zinc finger and BTB domain containing 20 [Source:HGNC Symbol;Acc:HGNC:13503]
ENSG00000239246	1.60603	6.73631e-05	AC008026.1	ribosomal protein S10 (RPS10) pseudogene
ENSG00000100505	1.60576	4.37263e-11	TRIM9	tripartite motif containing 9 [Source:HGNC Symbol;Acc:HGNC:16288]
ENSG00000166478	1.60505	1.30892e-58	ZNF143	zinc finger protein 143 [Source:HGNC Symbol;Acc:HGNC:12928]
ENSG00000023608	1.60452	6.17045e-55	SNAPC1	small nuclear RNA activating complex polypeptide 1 [Source:HGNC Symbol;Acc:HGNC:11134]
ENSG00000174482	1.60178	8.07296e-05	LINGO2	leucine rich repeat and Ig domain containing 2 [Source:HGNC Symbol;Acc:HGNC:21207]
ENSG00000280693	1.60107	2.28232e-05	SH3PXD2A-AS1	SH3PXD2A antisense RNA 1 [Source:HGNC Symbol;Acc:HGNC:45242]
ENSG00000010438	1.60039	4.33256e-05	PRSS3	serine protease 3 [Source:HGNC Symbol;Acc:HGNC:9486]
ENSG00000106868	1.59756	1.36384e-16	SUSD1	sushi domain containing 1 [Source:HGNC Symbol;Acc:HGNC:25413]
ENSG00000139946	1.59737	7.29511e-26	PELI2	pellino E3 ubiquitin protein ligase family member 2 [Source:HGNC Symbol;Acc:HGNC:8828]
ENSG00000150991	1.59712	1.28869e-86	UBC	ubiquitin C [Source:HGNC Symbol;Acc:HGNC:12468]
ENSG00000108828	1.59603	2.9801e-103	VAT1	vesicle amine transport 1 [Source:HGNC Symbol;Acc:HGNC:16919]
ENSG00000002586	1.59584	9.39145e-89	CD99	CD99 molecule (Xg blood group) [Source:HGNC Symbol;Acc:HGNC:7082]
ENSG00000166783	1.59528	0.000164447	MARF1	meiosis regulator and mRNA stability factor 1 [Source:HGNC Symbol;Acc:HGNC:29562]
ENSG00000105202	1.59512	1.54852e-17	FBL	fibrillarin [Source:HGNC Symbol;Acc:HGNC:3599]
ENSG00000230043	1.5947	6.20871e-08	TMSB4XP6	TMSB4X pseudogene 6 [Source:HGNC Symbol;Acc:HGNC:11888]
ENSG00000249936	1.5941	1.30859e-16	RAC1P2	Rac family small GTPase 1 pseudogene 2 [Source:HGNC Symbol;Acc:HGNC:31414]
ENSG00000109971	1.59278	4.46789e-84	HSPA8	heat shock protein family A (Hsp70) member 8 [Source:HGNC Symbol;Acc:HGNC:5241]
ENSG00000260490	1.59266	9.84881e-10	MYL12BP1	myosin light chain 12B pseudogene 1 [Source:HGNC Symbol;Acc:HGNC:51649]
ENSG00000185467	1.59221	2.62638e-07	KPNA7	karyopherin subunit alpha 7 [Source:HGNC Symbol;Acc:HGNC:21839]
ENSG00000212994	1.591	6.13086e-18	RPS26P6	ribosomal protein S26 pseudogene 6 [Source:HGNC Symbol;Acc:HGNC:31090]
ENSG00000128383	1.59067	0.00181181	APOBEC3A	apolipoprotein B mRNA editing enzyme catalytic subunit 3A [Source:HGNC Symbol;Acc:HGNC:17343]
ENSG00000184584	1.59048	1.93613e-34	STING1	stimulator of interferon response cGAMP interactor 1 [Source:HGNC Symbol;Acc:HGNC:27962]
ENSG00000136883	1.58995	0.00463994	KIF12	kinesin family member 12 [Source:HGNC Symbol;Acc:HGNC:21495]
ENSG00000241352	1.5894	0.00420962	AC007688.2	ribosomal protein S6 (RPS6) pseudogene
ENSG00000273143	1.58776	3.89552e-05	AL355512.1	novel transcript
ENSG00000152256	1.58511	5.27397e-72	PDK1	pyruvate dehydrogenase kinase 1 [Source:HGNC Symbol;Acc:HGNC:8809]
ENSG00000255642	1.5849	1.40102e-06	PABPC1P4	poly(A) binding protein cytoplasmic 1 pseudogene 4 [Source:HGNC Symbol;Acc:HGNC:8563]
ENSG00000130158	1.58447	1.55247e-60	DOCK6	dedicator of cytokinesis 6 [Source:HGNC Symbol;Acc:HGNC:19189]
ENSG00000235609	1.58385	2.90247e-13	AF127577.4	novel transcript
ENSG00000167723	1.58352	0.000130173	TRPV3	transient receptor potential cation channel subfamily V member 3 [Source:HGNC Symbol;Acc:HGNC:18084]
ENSG00000172780	1.58261	3.18448e-10	RAB43	RAB43, member RAS oncogene family [Source:HGNC Symbol;Acc:HGNC:19983]
ENSG00000185596	1.58237	1.86352e-45	WASH3P	WASP family homolog 3, pseudogene [Source:HGNC Symbol;Acc:HGNC:24362]
ENSG00000103507	1.58173	2.03275e-70	BCKDK	branched chain keto acid dehydrogenase kinase [Source:HGNC Symbol;Acc:HGNC:16902]
ENSG00000166510	1.58166	1.00181e-34	CCDC68	coiled-coil domain containing 68 [Source:HGNC Symbol;Acc:HGNC:24350]
ENSG00000225405	1.58105	0.005133	RPS15AP17	ribosomal protein S15a pseudogene 17 [Source:HGNC Symbol;Acc:HGNC:36888]
ENSG00000197635	1.58098	8.24831e-16	DPP4	dipeptidyl peptidase 4 [Source:HGNC Symbol;Acc:HGNC:3009]
ENSG00000226608	1.58068	7.5421e-27	FTLP3	ferritin light chain pseudogene 3 [Source:HGNC Symbol;Acc:HGNC:4000]
ENSG00000237264	1.58044	4.76082e-34	FTH1P11	ferritin heavy chain 1 pseudogene 11 [Source:HGNC Symbol;Acc:HGNC:3981]
ENSG00000284606	1.57223	0.00248125	AC105233.4	novel transcript
ENSG00000132522	1.5719	1.88871e-05	GPS2	G protein pathway suppressor 2 [Source:HGNC Symbol;Acc:HGNC:4550]
ENSG00000237039	1.57164	0.00012828	RPS28P4	ribosomal protein S28 pseudogene 4 [Source:HGNC Symbol;Acc:HGNC:36208]
ENSG00000162817	1.57013	1.68246e-15	C1orf115	chromosome 1 open reading frame 115 [Source:HGNC Symbol;Acc:HGNC:25873]
ENSG00000092330	1.56992	4.51275e-77	TINF2	TERF1 interacting nuclear factor 2 [Source:HGNC Symbol;Acc:HGNC:11824]
ENSG00000013588	1.56963	2.0755e-100	GPRC5A	G protein-coupled receptor class C group 5 member A [Source:HGNC Symbol;Acc:HGNC:9836]
ENSG00000115548	1.56903	5.76218e-94	KDM3A	lysine demethylase 3A [Source:HGNC Symbol;Acc:HGNC:20815]
ENSG00000023902	1.56842	2.53781e-16	PLEKHO1	pleckstrin homology domain containing O1 [Source:HGNC Symbol;Acc:HGNC:24310]
ENSG00000229656	1.56649	9.72263e-05	ITGB1-DT	ITGB1 divergent transcript [Source:HGNC Symbol;Acc:HGNC:53718]
ENSG00000157150	1.56629	3.60061e-08	TIMP4	TIMP metallopeptidase inhibitor 4 [Source:HGNC Symbol;Acc:HGNC:11823]
ENSG00000057704	1.56592	4.81756e-56	TMCC3	transmembrane and coiled-coil domain family 3 [Source:HGNC Symbol;Acc:HGNC:29199]
ENSG00000230291	1.56399	2.10833e-33	AC078817.1	ribosomal protein L26 (RPL26) pseudogene
ENSG00000104529	1.56298	1.22779e-35	EEF1D	eukaryotic translation elongation factor 1 delta [Source:HGNC Symbol;Acc:HGNC:3211]
ENSG00000227615	1.56091	3.42231e-71	AP001324.1	ribosomal protein S12 (RPS12) pseudogene
ENSG00000154134	1.56016	5.62472e-11	ROBO3	roundabout guidance receptor 3 [Source:HGNC Symbol;Acc:HGNC:13433]
ENSG00000197989	1.55997	4.51767e-67	SNHG12	small nucleolar RNA host gene 12 [Source:HGNC Symbol;Acc:HGNC:30062]
ENSG00000225159	1.55946	4.84938e-19	NPM1P39	nucleophosmin 1 pseudogene 39 [Source:HGNC Symbol;Acc:HGNC:45218]
ENSG00000130545	1.55885	1.87264e-41	CRB3	crumbs cell polarity complex component 3 [Source:HGNC Symbol;Acc:HGNC:20237]
ENSG00000119408	1.55842	7.06805e-62	NEK6	NIMA related kinase 6 [Source:HGNC Symbol;Acc:HGNC:7749]
ENSG00000248626	1.55786	3.82359e-05	GAPDHP40	glyceraldehyde 3 phosphate dehydrogenase pseudogene 40 [Source:HGNC Symbol;Acc:HGNC:37797]
ENSG00000263535	1.55739	3.95333e-42	AK4P1	adenylate kinase 4 pseudogene 1 [Source:HGNC Symbol;Acc:HGNC:364]
ENSG00000225573	1.55716	3.31099e-06	RPL35P5	ribosomal protein L35 pseudogene 5 [Source:HGNC Symbol;Acc:HGNC:36955]
ENSG00000105220	1.55596	4.33387e-98	GPI	glucose-6-phosphate isomerase [Source:HGNC Symbol;Acc:HGNC:4458]
ENSG00000198933	1.55471	2.37932e-28	TBKBP1	TBK1 binding protein 1 [Source:HGNC Symbol;Acc:HGNC:30140]
ENSG00000232389	1.55236	2.60709e-19	AL583856.1	spermine synthase (SMS) pseudogene
ENSG00000237187	1.5523	0.00306026	NR2F1-AS1	NR2F1 antisense RNA 1 [Source:HGNC Symbol;Acc:HGNC:48622]
ENSG00000073350	1.55191	1.86143e-54	LLGL2	LLGL scribble cell polarity complex component 2 [Source:HGNC Symbol;Acc:HGNC:6629]
ENSG00000237931	1.54959	0.000792068	CLIC4P3	chloride intracellular channel 4 pseudogene 3 [Source:HGNC Symbol;Acc:HGNC:49799]
ENSG00000114812	1.5493	1.03652e-23	VIPR1	vasoactive intestinal peptide receptor 1 [Source:HGNC Symbol;Acc:HGNC:12694]
ENSG00000119139	1.54921	2.56733e-15	TJP2	tight junction protein 2 [Source:HGNC Symbol;Acc:HGNC:11828]
ENSG00000101255	1.54881	1.54776e-61	TRIB3	tribbles pseudokinase 3 [Source:HGNC Symbol;Acc:HGNC:16228]
ENSG00000205542	1.54804	1.43661e-85	TMSB4X	thymosin beta 4 X-linked [Source:HGNC Symbol;Acc:HGNC:11881]
ENSG00000022267	1.54744	3.14466e-83	FHL1	four and a half LIM domains 1 [Source:HGNC Symbol;Acc:HGNC:3702]
ENSG00000260001	1.54739	0.00379969	TGFBR3L	transforming growth factor beta receptor 3 like [Source:HGNC Symbol;Acc:HGNC:44152]
ENSG00000259790	1.5464	0.00288698	ANP32BP1	acidic nuclear phosphoprotein 32 family member B pseudogene 1 [Source:HGNC Symbol;Acc:HGNC:24267]
ENSG00000230629	1.54619	2.44057e-32	RPS23P8	ribosomal protein S23 pseudogene 8 [Source:HGNC Symbol;Acc:HGNC:35982]
ENSG00000113805	1.54574	6.78712e-05	CNTN3	contactin 3 [Source:HGNC Symbol;Acc:HGNC:2173]
ENSG00000146070	1.5454	0.00942987	PLA2G7	phospholipase A2 group VII [Source:HGNC Symbol;Acc:HGNC:9040]
ENSG00000102886	1.5452	3.30735e-16	GDPD3	glycerophosphodiester phosphodiesterase domain containing 3 [Source:HGNC Symbol;Acc:HGNC:28638]
ENSG00000213949	1.54353	2.1579e-31	ITGA1	integrin subunit alpha 1 [Source:HGNC Symbol;Acc:HGNC:6134]
ENSG00000177410	1.54222	2.80063e-80	ZFAS1	ZNFX1 antisense RNA 1 [Source:HGNC Symbol;Acc:HGNC:33101]
ENSG00000228981	1.54051	8.15402e-31	AC097658.1	ribosomal protein S2 (RPS2) pseudogene
ENSG00000136688	1.53993	2.66732e-13	IL36G	interleukin 36 gamma [Source:HGNC Symbol;Acc:HGNC:15741]
ENSG00000234851	1.53971	3.34754e-72	RPL23AP42	ribosomal protein L23a pseudogene 42 [Source:HGNC Symbol;Acc:HGNC:35942]
ENSG00000241556	1.53891	9.27941e-07	AC018475.1	ribosomal protein L29 (RPL29) pseudogene
ENSG00000226855	1.53841	0.00906979	RPSAP17	ribosomal protein SA pseudogene 17 [Source:HGNC Symbol;Acc:HGNC:35707]
ENSG00000231167	1.53754	1.03607e-08	YBX1P2	Y-box binding protein 1 pseudogene 2 [Source:HGNC Symbol;Acc:HGNC:22635]
ENSG00000121207	1.5368	3.26832e-07	LRAT	lecithin retinol acyltransferase [Source:HGNC Symbol;Acc:HGNC:6685]
ENSG00000056972	1.53613	4.73692e-83	TRAF3IP2	TRAF3 interacting protein 2 [Source:HGNC Symbol;Acc:HGNC:1343]
ENSG00000167996	1.53573	3.94211e-60	FTH1	ferritin heavy chain 1 [Source:HGNC Symbol;Acc:HGNC:3976]
ENSG00000224081	1.53554	2.12561e-08	SLC44A3-AS1	SLC44A3 antisense RNA 1 [Source:HGNC Symbol;Acc:HGNC:49057]
ENSG00000134333	1.53509	1.582e-56	LDHA	lactate dehydrogenase A [Source:HGNC Symbol;Acc:HGNC:6535]
ENSG00000152784	1.53384	0.000918615	PRDM8	PR/SET domain 8 [Source:HGNC Symbol;Acc:HGNC:13993]
ENSG00000236801	1.53367	4.05408e-24	RPL24P8	ribosomal protein L24 pseudogene 8 [Source:HGNC Symbol;Acc:HGNC:36409]
ENSG00000062038	1.53295	1.94435e-94	CDH3	cadherin 3 [Source:HGNC Symbol;Acc:HGNC:1762]
ENSG00000088881	1.53207	0.00113199	EBF4	EBF family member 4 [Source:HGNC Symbol;Acc:HGNC:29278]
ENSG00000169857	1.53198	4.16514e-63	AVEN	apoptosis and caspase activation inhibitor [Source:HGNC Symbol;Acc:HGNC:13509]
ENSG00000234975	1.53039	3.88394e-50	FTH1P2	ferritin heavy chain 1 pseudogene 2 [Source:HGNC Symbol;Acc:HGNC:3989]
ENSG00000235508	1.53019	5.41791e-17	RPS2P7	ribosomal protein S2 pseudogene 7 [Source:HGNC Symbol;Acc:HGNC:15838]
ENSG00000225093	1.52966	8.25545e-11	RPL3P7	ribosomal protein L3 pseudogene 7 [Source:HGNC Symbol;Acc:HGNC:36797]
ENSG00000136149	1.5296	1.66365e-31	RPL13AP25	ribosomal protein L13a pseudogene 25 [Source:HGNC Symbol;Acc:HGNC:36981]
ENSG00000236039	1.52579	1.4961e-05	AC019117.1	novel transcript
ENSG00000232888	1.52577	2.53828e-32	RPS11P5	ribosomal protein S11 pseudogene 5 [Source:HGNC Symbol;Acc:HGNC:36312]
ENSG00000185834	1.52524	1.62067e-51	RPL12P4	ribosomal protein L12 pseudogene 4 [Source:HGNC Symbol;Acc:HGNC:16587]
ENSG00000151640	1.52514	8.64514e-38	DPYSL4	dihydropyrimidinase like 4 [Source:HGNC Symbol;Acc:HGNC:3016]
ENSG00000234322	1.52503	0.000821956	ST13P18	ST13, Hsp70 interacting protein pseudogene 18 [Source:HGNC Symbol;Acc:HGNC:38861]
ENSG00000141068	1.52475	1.53272e-18	KSR1	kinase suppressor of ras 1 [Source:HGNC Symbol;Acc:HGNC:6465]
ENSG00000076067	1.52439	3.81555e-72	RBMS2	RNA binding motif single stranded interacting protein 2 [Source:HGNC Symbol;Acc:HGNC:9909]
ENSG00000137273	1.52428	0.00994612	FOXF2	forkhead box F2 [Source:HGNC Symbol;Acc:HGNC:3810]
ENSG00000126775	1.52367	1.06917e-72	ATG14	autophagy related 14 [Source:HGNC Symbol;Acc:HGNC:19962]
ENSG00000132470	1.52244	1.40214e-88	ITGB4	integrin subunit beta 4 [Source:HGNC Symbol;Acc:HGNC:6158]
ENSG00000231369	1.52149	0.00173446	Z97353.1	ribosomal protein L15 (RPL15) pseudogene
ENSG00000163219	1.52115	8.77512e-07	ARHGAP25	Rho GTPase activating protein 25 [Source:HGNC Symbol;Acc:HGNC:28951]
ENSG00000115290	1.52114	3.13542e-06	GRB14	growth factor receptor bound protein 14 [Source:HGNC Symbol;Acc:HGNC:4565]
ENSG00000266094	1.52088	2.80409e-40	RASSF5	Ras association domain family member 5 [Source:HGNC Symbol;Acc:HGNC:17609]
ENSG00000278970	1.52063	6.72857e-56	HEIH	hepatocellular carcinoma up-regulated EZH2-associated long non-coding RNA [Source:HGNC Symbol;Acc:HGNC:45049]
ENSG00000166670	1.5204	0.000106369	MMP10	matrix metallopeptidase 10 [Source:HGNC Symbol;Acc:HGNC:7156]
ENSG00000084731	1.5193	3.72009e-45	KIF3C	kinesin family member 3C [Source:HGNC Symbol;Acc:HGNC:6321]
ENSG00000236058	1.51903	0.00382666	RPL17P36	ribosomal protein L17 pseudogene 36 [Source:HGNC Symbol;Acc:HGNC:36051]
ENSG00000158195	1.519	1.83589e-96	WASF2	WASP family member 2 [Source:HGNC Symbol;Acc:HGNC:12733]
ENSG00000233558	1.51864	1.6975e-09	AL050331.1	RPS5 (40S Ribosomal Protein S5) pseudogene
ENSG00000120306	1.51829	2.02194e-41	CYSTM1	cysteine rich transmembrane module containing 1 [Source:HGNC Symbol;Acc:HGNC:30239]
ENSG00000125730	1.5182	1.23783e-94	C3	complement C3 [Source:HGNC Symbol;Acc:HGNC:1318]
ENSG00000069482	1.51786	6.81112e-05	GAL	galanin and GMAP prepropeptide [Source:HGNC Symbol;Acc:HGNC:4114]
ENSG00000262001	1.51784	9.88577e-08	DLGAP1-AS2	DLGAP1 antisense RNA 2 [Source:HGNC Symbol;Acc:HGNC:28146]
ENSG00000185049	1.5167	4.14302e-53	NELFA	negative elongation factor complex member A [Source:HGNC Symbol;Acc:HGNC:12768]
ENSG00000026025	1.51441	2.78055e-96	VIM	vimentin [Source:HGNC Symbol;Acc:HGNC:12692]
ENSG00000179335	1.51154	6.60045e-70	CLK3	CDC like kinase 3 [Source:HGNC Symbol;Acc:HGNC:2071]
ENSG00000280047	1.50993	2.09802e-10	AC091825.3	TEC
ENSG00000145623	1.50985	5.9636e-89	OSMR	oncostatin M receptor [Source:HGNC Symbol;Acc:HGNC:8507]
ENSG00000187720	1.50961	4.62904e-58	THSD4	thrombospondin type 1 domain containing 4 [Source:HGNC Symbol;Acc:HGNC:25835]
ENSG00000126822	1.50217	1.01458e-79	PLEKHG3	pleckstrin homology and RhoGEF domain containing G3 [Source:HGNC Symbol;Acc:HGNC:20364]
ENSG00000251493	1.50172	1.07023e-36	FOXD1	forkhead box D1 [Source:HGNC Symbol;Acc:HGNC:3802]
ENSG00000240184	1.50134	3.06468e-54	PCDHGC3	protocadherin gamma subfamily C, 3 [Source:HGNC Symbol;Acc:HGNC:8716]
ENSG00000177119	1.5001	7.21751e-85	ANO6	anoctamin 6 [Source:HGNC Symbol;Acc:HGNC:25240]
ENSG00000142544	1.49987	2.79715e-19	CTU1	cytosolic thiouridylase subunit 1 [Source:HGNC Symbol;Acc:HGNC:29590]
ENSG00000179833	1.49865	2.91099e-75	SERTAD2	SERTA domain containing 2 [Source:HGNC Symbol;Acc:HGNC:30784]
ENSG00000101400	1.49784	2.91341e-23	SNTA1	syntrophin alpha 1 [Source:HGNC Symbol;Acc:HGNC:11167]
ENSG00000183604	1.49757	7.94338e-17	SMG1P5	SMG1 pseudogene 5 [Source:HGNC Symbol;Acc:HGNC:49862]
ENSG00000167244	1.49689	0.00918605	IGF2	insulin like growth factor 2 [Source:HGNC Symbol;Acc:HGNC:5466]
ENSG00000074410	1.49671	3.16281e-93	CA12	carbonic anhydrase 12 [Source:HGNC Symbol;Acc:HGNC:1371]
ENSG00000213406	1.49645	3.97219e-10	ANXA2P1	annexin A2 pseudogene 1 [Source:HGNC Symbol;Acc:HGNC:538]
ENSG00000118816	1.49557	6.80255e-94	CCNI	cyclin I [Source:HGNC Symbol;Acc:HGNC:1595]
ENSG00000178026	1.49435	9.9925e-07	LRRC75B	leucine rich repeat containing 75B [Source:HGNC Symbol;Acc:HGNC:33155]
ENSG00000229644	1.49309	5.22612e-45	NAMPTP1	nicotinamide phosphoribosyltransferase pseudogene 1 [Source:HGNC Symbol;Acc:HGNC:17633]
ENSG00000169851	1.49201	4.65759e-73	PCDH7	protocadherin 7 [Source:HGNC Symbol;Acc:HGNC:8659]
ENSG00000102572	1.49176	5.0642e-94	STK24	serine/threonine kinase 24 [Source:HGNC Symbol;Acc:HGNC:11403]
ENSG00000185633	1.49144	0.00155854	NDUFA4L2	NDUFA4 mitochondrial complex associated like 2 [Source:HGNC Symbol;Acc:HGNC:29836]
ENSG00000273350	1.4912	0.00528676	AC004832.5	novel transcript, sense intronic to SEC14L2
ENSG00000172985	1.49081	3.0678e-07	SH3RF3	SH3 domain containing ring finger 3 [Source:HGNC Symbol;Acc:HGNC:24699]
ENSG00000104957	1.49076	9.09112e-43	CCDC130	coiled-coil domain containing 130 [Source:HGNC Symbol;Acc:HGNC:28118]
ENSG00000279641	1.49019	0.0050932	AC120057.3	TEC
ENSG00000197728	1.49004	7.36947e-92	RPS26	ribosomal protein S26 [Source:HGNC Symbol;Acc:HGNC:10414]
ENSG00000275832	1.48881	1.62913e-35	ARHGAP23	Rho GTPase activating protein 23 [Source:HGNC Symbol;Acc:HGNC:29293]
ENSG00000233328	1.48678	3.86956e-07	PFN1P1	profilin 1 pseudogene 1 [Source:HGNC Symbol;Acc:HGNC:42989]
ENSG00000236060	1.48587	0.00135417	HSPB1P1	heat shock protein family B (small) member 1 pseudogene 1 [Source:HGNC Symbol;Acc:HGNC:5251]
ENSG00000230204	1.48494	5.03676e-14	FTH1P5	ferritin heavy chain 1 pseudogene 5 [Source:HGNC Symbol;Acc:HGNC:3996]
ENSG00000134317	1.48485	1.85909e-60	GRHL1	grainyhead like transcription factor 1 [Source:HGNC Symbol;Acc:HGNC:17923]
ENSG00000188375	1.48397	2.42536e-18	H3-5	H3.5 histone [Source:HGNC Symbol;Acc:HGNC:33164]
ENSG00000158825	1.48218	1.79144e-23	CDA	cytidine deaminase [Source:HGNC Symbol;Acc:HGNC:1712]
ENSG00000143631	1.48199	1.08313e-17	FLG	filaggrin [Source:HGNC Symbol;Acc:HGNC:3748]
ENSG00000159884	1.48167	7.98759e-41	CCDC107	coiled-coil domain containing 107 [Source:HGNC Symbol;Acc:HGNC:28465]
ENSG00000015479	1.48134	5.43083e-14	MATR3	matrin 3 [Source:HGNC Symbol;Acc:HGNC:6912]
ENSG00000125534	1.48116	2.8199e-92	PPDPF	pancreatic progenitor cell differentiation and proliferation factor [Source:HGNC Symbol;Acc:HGNC:16142]
ENSG00000167207	1.48099	9.63735e-15	NOD2	nucleotide binding oligomerization domain containing 2 [Source:HGNC Symbol;Acc:HGNC:5331]
ENSG00000226221	1.48055	1.43486e-44	RPL26P19	ribosomal protein L26 pseudogene 19 [Source:HGNC Symbol;Acc:HGNC:36393]
ENSG00000234145	1.47982	0.00238761	NAP1L4P3	nucleosome assembly protein 1 like 4 pseudogene 3 [Source:HGNC Symbol;Acc:HGNC:39738]
ENSG00000173210	1.47979	3.04665e-51	ABLIM3	actin binding LIM protein family member 3 [Source:HGNC Symbol;Acc:HGNC:29132]
ENSG00000203875	1.47953	8.68922e-89	SNHG5	small nucleolar RNA host gene 5 [Source:HGNC Symbol;Acc:HGNC:21026]
ENSG00000077150	1.47923	1.12309e-59	NFKB2	nuclear factor kappa B subunit 2 [Source:HGNC Symbol;Acc:HGNC:7795]
ENSG00000159128	1.47784	4.99512e-12	IFNGR2	interferon gamma receptor 2 [Source:HGNC Symbol;Acc:HGNC:5440]
ENSG00000143514	1.47753	1.1264e-65	TP53BP2	tumor protein p53 binding protein 2 [Source:HGNC Symbol;Acc:HGNC:12000]
ENSG00000219023	1.47704	4.98267e-10	AL033519.3	ribosomal protein S15A (RPS15A) pseudogene
ENSG00000234337	1.47664	7.53404e-06	AC026462.1	tropomyosin 1 (alpha) (TPM1) pseudogene
ENSG00000230667	1.47565	3.30489e-05	SETSIP	SET like protein [Source:HGNC Symbol;Acc:HGNC:42937]
ENSG00000164105	1.4746	1.04633e-28	SAP30	Sin3A associated protein 30 [Source:HGNC Symbol;Acc:HGNC:10532]
ENSG00000234745	1.47438	7.18128e-57	HLA-B	major histocompatibility complex, class I, B [Source:HGNC Symbol;Acc:HGNC:4932]
ENSG00000114315	1.47289	9.20715e-61	HES1	hes family bHLH transcription factor 1 [Source:HGNC Symbol;Acc:HGNC:5192]
ENSG00000160191	1.47261	0.00093626	PDE9A	phosphodiesterase 9A [Source:HGNC Symbol;Acc:HGNC:8795]
ENSG00000248905	1.47183	4.66111e-09	FMN1	formin 1 [Source:HGNC Symbol;Acc:HGNC:3768]
ENSG00000258021	1.47155	0.00768901	AC025259.2	filamin B, beta (FLNB) pseudogene
ENSG00000101335	1.47152	1.4928e-86	MYL9	myosin light chain 9 [Source:HGNC Symbol;Acc:HGNC:15754]
ENSG00000138764	1.47013	1.58724e-84	CCNG2	cyclin G2 [Source:HGNC Symbol;Acc:HGNC:1593]
ENSG00000127527	1.46941	7.38481e-60	EPS15L1	epidermal growth factor receptor pathway substrate 15 like 1 [Source:HGNC Symbol;Acc:HGNC:24634]
ENSG00000173511	1.46895	4.67037e-32	VEGFB	vascular endothelial growth factor B [Source:HGNC Symbol;Acc:HGNC:12681]
ENSG00000099917	1.468	1.12597e-82	MED15	mediator complex subunit 15 [Source:HGNC Symbol;Acc:HGNC:14248]
ENSG00000167693	1.46775	5.81953e-79	NXN	nucleoredoxin [Source:HGNC Symbol;Acc:HGNC:18008]
ENSG00000277075	1.46524	0.000695493	H2AC8	H2A clustered histone 8 [Source:HGNC Symbol;Acc:HGNC:4724]
ENSG00000138606	1.46519	3.31773e-05	SHF	Src homology 2 domain containing F [Source:HGNC Symbol;Acc:HGNC:25116]
ENSG00000135318	1.46388	1.60216e-57	NT5E	5'-nucleotidase ecto [Source:HGNC Symbol;Acc:HGNC:8021]
ENSG00000004478	1.4638	7.74864e-88	FKBP4	FKBP prolyl isomerase 4 [Source:HGNC Symbol;Acc:HGNC:3720]
ENSG00000104783	1.46223	2.75089e-22	KCNN4	potassium calcium-activated channel subfamily N member 4 [Source:HGNC Symbol;Acc:HGNC:6293]
ENSG00000175471	1.46124	0.00481974	MCTP1	multiple C2 and transmembrane domain containing 1 [Source:HGNC Symbol;Acc:HGNC:26183]
ENSG00000143369	1.46114	5.23279e-14	ECM1	extracellular matrix protein 1 [Source:HGNC Symbol;Acc:HGNC:3153]
ENSG00000162772	1.46085	2.20399e-56	ATF3	activating transcription factor 3 [Source:HGNC Symbol;Acc:HGNC:785]
ENSG00000109762	1.45914	2.62054e-30	SNX25	sorting nexin 25 [Source:HGNC Symbol;Acc:HGNC:21883]
ENSG00000114019	1.45772	1.02857e-80	AMOTL2	angiomotin like 2 [Source:HGNC Symbol;Acc:HGNC:17812]
ENSG00000130881	1.4577	3.46634e-11	LRP3	LDL receptor related protein 3 [Source:HGNC Symbol;Acc:HGNC:6695]
ENSG00000169253	1.45438	0.00128833	AL669983.1	ribosomal protein L36 (RPL36) pseudogene
ENSG00000071242	1.4541	1.37768e-56	RPS6KA2	ribosomal protein S6 kinase A2 [Source:HGNC Symbol;Acc:HGNC:10431]
ENSG00000173801	1.45278	2.26511e-78	JUP	junction plakoglobin [Source:HGNC Symbol;Acc:HGNC:6207]
ENSG00000253341	1.45101	9.77175e-09	AC115837.1	poly(rC) binding protein 2 (PCBP2) pseudogene
ENSG00000169583	1.45025	7.01512e-19	CLIC3	chloride intracellular channel 3 [Source:HGNC Symbol;Acc:HGNC:2064]
ENSG00000254531	1.45016	5.8581e-13	FLJ20021	uncharacterized LOC90024 [Source:NCBI gene (formerly Entrezgene);Acc:90024]
ENSG00000166068	1.44919	1.5166e-37	SPRED1	sprouty related EVH1 domain containing 1 [Source:HGNC Symbol;Acc:HGNC:20249]
ENSG00000136273	1.44795	1.57956e-51	HUS1	HUS1 checkpoint clamp component [Source:HGNC Symbol;Acc:HGNC:5309]
ENSG00000213178	1.4476	6.2869e-31	RPL22P1	ribosomal protein L22 pseudogene 1 [Source:HGNC Symbol;Acc:HGNC:17998]
ENSG00000246228	1.44699	3.7726e-10	CASC8	cancer susceptibility 8 [Source:HGNC Symbol;Acc:HGNC:45129]
ENSG00000039139	1.44673	1.26644e-12	DNAH5	dynein axonemal heavy chain 5 [Source:HGNC Symbol;Acc:HGNC:2950]
ENSG00000233381	1.44659	3.09669e-12	AK4P3	adenylate kinase 4 pseudogene 3 [Source:HGNC Symbol;Acc:HGNC:21596]
ENSG00000134864	1.44598	1.20929e-27	GGACT	gamma-glutamylamine cyclotransferase [Source:HGNC Symbol;Acc:HGNC:25100]
ENSG00000171889	1.44579	8.06046e-32	MIR31HG	MIR31 host gene [Source:HGNC Symbol;Acc:HGNC:37187]
ENSG00000126561	1.44564	3.8389e-12	STAT5A	signal transducer and activator of transcription 5A [Source:HGNC Symbol;Acc:HGNC:11366]
ENSG00000198832	1.44497	1.8357e-45	SELENOM	selenoprotein M [Source:HGNC Symbol;Acc:HGNC:30397]
ENSG00000216866	1.4439	1.71536e-07	RPS2P55	ribosomal protein S2 pseudogene 55 [Source:HGNC Symbol;Acc:HGNC:36140]
ENSG00000168264	1.44264	4.04592e-79	IRF2BP2	interferon regulatory factor 2 binding protein 2 [Source:HGNC Symbol;Acc:HGNC:21729]
ENSG00000111640	1.44244	7.02437e-41	GAPDH	glyceraldehyde-3-phosphate dehydrogenase [Source:HGNC Symbol;Acc:HGNC:4141]
ENSG00000228218	1.44133	1.96005e-05	ATF4P3	activating transcription factor 4 pseudogene 3 [Source:HGNC Symbol;Acc:HGNC:788]
ENSG00000092871	1.44075	2.20349e-37	RFFL	ring finger and FYVE like domain containing E3 ubiquitin protein ligase [Source:HGNC Symbol;Acc:HGNC:24821]
ENSG00000203722	1.44029	1.26075e-61	RAET1G	retinoic acid early transcript 1G [Source:HGNC Symbol;Acc:HGNC:16795]
ENSG00000128298	1.44026	0.00608781	BAIAP2L2	BAR/IMD domain containing adaptor protein 2 like 2 [Source:HGNC Symbol;Acc:HGNC:26203]
ENSG00000273542	1.44006	7.13196e-14	H4C12	H4 clustered histone 12 [Source:HGNC Symbol;Acc:HGNC:4784]
ENSG00000167914	1.43792	0.00147115	GSDMA	gasdermin A [Source:HGNC Symbol;Acc:HGNC:13311]
ENSG00000227008	1.43752	8.30442e-30	AL009174.1	ribosomal protein S24 (RPS24) pseudogene
ENSG00000103855	1.4367	1.44701e-50	CD276	CD276 molecule [Source:HGNC Symbol;Acc:HGNC:19137]
ENSG00000125731	1.43655	1.65781e-62	SH2D3A	SH2 domain containing 3A [Source:HGNC Symbol;Acc:HGNC:16885]
ENSG00000118804	1.43646	7.62576e-05	STBD1	starch binding domain 1 [Source:HGNC Symbol;Acc:HGNC:24854]
ENSG00000156639	1.43609	1.22536e-72	ZFAND3	zinc finger AN1-type containing 3 [Source:HGNC Symbol;Acc:HGNC:18019]
ENSG00000232004	1.4359	2.91181e-08	CAP1P2	CAP1 pseudogene 2 [Source:HGNC Symbol;Acc:HGNC:31970]
ENSG00000163872	1.43549	3.57661e-78	YEATS2	YEATS domain containing 2 [Source:HGNC Symbol;Acc:HGNC:25489]
ENSG00000163207	1.43481	1.6018e-59	IVL	involucrin [Source:HGNC Symbol;Acc:HGNC:6187]
ENSG00000103429	1.43477	4.18358e-06	BFAR	bifunctional apoptosis regulator [Source:HGNC Symbol;Acc:HGNC:17613]
ENSG00000240809	1.43471	3.74913e-11	AC026877.1	CAP, adenylate cyclase-associated protein 1 (yeast) (CAP1) pseudogene
ENSG00000224646	1.43457	2.3567e-08	RPS28P5	ribosomal protein S28 pseudogene 5 [Source:HGNC Symbol;Acc:HGNC:36802]
ENSG00000205544	1.43419	1.59852e-07	TMEM256	transmembrane protein 256 [Source:HGNC Symbol;Acc:HGNC:28618]
ENSG00000167861	1.43382	2.13711e-15	HID1	HID1 domain containing [Source:HGNC Symbol;Acc:HGNC:15736]
ENSG00000117525	1.43282	5.34018e-87	F3	coagulation factor III, tissue factor [Source:HGNC Symbol;Acc:HGNC:3541]
ENSG00000128683	1.43182	1.68579e-12	GAD1	glutamate decarboxylase 1 [Source:HGNC Symbol;Acc:HGNC:4092]
ENSG00000153046	1.43127	4.05781e-62	CDYL	chromodomain Y like [Source:HGNC Symbol;Acc:HGNC:1811]
ENSG00000241431	1.43052	0.00302263	RPL37P6	ribosomal protein L37 pseudogene 6 [Source:HGNC Symbol;Acc:HGNC:31080]
ENSG00000260088	1.43031	7.82499e-05	DDX59-AS1	DDX59 antisense RNA 1 [Source:HGNC Symbol;Acc:HGNC:41094]
ENSG00000260549	1.42916	1.69614e-06	MT1L	metallothionein 1L, pseudogene [Source:HGNC Symbol;Acc:HGNC:7404]
ENSG00000101189	1.42883	1.09366e-48	MRGBP	MRG domain binding protein [Source:HGNC Symbol;Acc:HGNC:15866]
ENSG00000113389	1.4283	3.09247e-32	NPR3	natriuretic peptide receptor 3 [Source:HGNC Symbol;Acc:HGNC:7945]
ENSG00000227694	1.42817	0.00461934	RPL23AP74	ribosomal protein L23a pseudogene 74 [Source:HGNC Symbol;Acc:HGNC:36148]
ENSG00000122884	1.42764	5.66453e-85	P4HA1	prolyl 4-hydroxylase subunit alpha 1 [Source:HGNC Symbol;Acc:HGNC:8546]
ENSG00000177868	1.4268	9.62726e-30	SVBP	small vasohibin binding protein [Source:HGNC Symbol;Acc:HGNC:29204]
ENSG00000130508	1.42612	6.60267e-81	PXDN	peroxidasin [Source:HGNC Symbol;Acc:HGNC:14966]
ENSG00000282988	1.42567	0.000402601	AL031777.2	novel protein
ENSG00000162641	1.42489	7.64022e-11	AKNAD1	AKNA domain containing 1 [Source:HGNC Symbol;Acc:HGNC:28398]
ENSG00000152518	1.42444	1.07021e-85	ZFP36L2	ZFP36 ring finger protein like 2 [Source:HGNC Symbol;Acc:HGNC:1108]
ENSG00000057294	1.42442	4.10324e-67	PKP2	plakophilin 2 [Source:HGNC Symbol;Acc:HGNC:9024]
ENSG00000065923	1.42411	4.39696e-17	SLC9A7	solute carrier family 9 member A7 [Source:HGNC Symbol;Acc:HGNC:17123]
ENSG00000169964	1.42407	0.000474782	TMEM42	transmembrane protein 42 [Source:HGNC Symbol;Acc:HGNC:28444]
ENSG00000177989	1.42356	4.27705e-05	ODF3B	outer dense fiber of sperm tails 3B [Source:HGNC Symbol;Acc:HGNC:34388]
ENSG00000160256	1.42353	3.70423e-48	FAM207A	family with sequence similarity 207 member A [Source:HGNC Symbol;Acc:HGNC:15811]
ENSG00000147065	1.42327	3.25391e-83	MSN	moesin [Source:HGNC Symbol;Acc:HGNC:7373]
ENSG00000116691	1.42262	7.66415e-34	MIIP	migration and invasion inhibitory protein [Source:HGNC Symbol;Acc:HGNC:25715]
ENSG00000118242	1.42191	3.48824e-40	MREG	melanoregulin [Source:HGNC Symbol;Acc:HGNC:25478]
ENSG00000244398	1.4218	1.5667e-79	AC116533.1	ribosomal protein L36a (RPL36A) pseudogene
ENSG00000227081	1.42079	1.11259e-68	AC005912.1	ribosomal protein S27 (RPS27) pseudogene
ENSG00000112033	1.42076	3.47591e-75	PPARD	peroxisome proliferator activated receptor delta [Source:HGNC Symbol;Acc:HGNC:9235]
ENSG00000096433	1.42066	1.36278e-80	ITPR3	inositol 1,4,5-trisphosphate receptor type 3 [Source:HGNC Symbol;Acc:HGNC:6182]
ENSG00000184260	1.42052	0.00885608	H2AC20	H2A clustered histone 20 [Source:HGNC Symbol;Acc:HGNC:4738]
ENSG00000105373	1.41991	1.12811e-85	NOP53	NOP53 ribosome biogenesis factor [Source:HGNC Symbol;Acc:HGNC:4333]
ENSG00000230207	1.41962	7.31892e-07	RPL4P5	ribosomal protein L4 pseudogene 5 [Source:HGNC Symbol;Acc:HGNC:35699]
ENSG00000108846	1.41843	1.87271e-31	ABCC3	ATP binding cassette subfamily C member 3 [Source:HGNC Symbol;Acc:HGNC:54]
ENSG00000198406	1.41781	1.32053e-26	BZW1P2	basic leucine zipper and W2 domains 1 pseudogene 2 [Source:HGNC Symbol;Acc:HGNC:33954]
ENSG00000122386	1.41761	6.54359e-40	ZNF205	zinc finger protein 205 [Source:HGNC Symbol;Acc:HGNC:12996]
ENSG00000142089	1.41661	3.00627e-85	IFITM3	interferon induced transmembrane protein 3 [Source:HGNC Symbol;Acc:HGNC:5414]
ENSG00000088766	1.41653	2.53507e-23	CRLS1	cardiolipin synthase 1 [Source:HGNC Symbol;Acc:HGNC:16148]
ENSG00000162069	1.41529	9.84026e-16	BICDL2	BICD family like cargo adaptor 2 [Source:HGNC Symbol;Acc:HGNC:33584]
ENSG00000286156	1.41456	1.30075e-37	AC026273.1	BMS1, ribosome biogenesis factor (BMS1) pseudogene
ENSG00000083444	1.41419	6.00624e-76	PLOD1	procollagen-lysine,2-oxoglutarate 5-dioxygenase 1 [Source:HGNC Symbol;Acc:HGNC:9081]
ENSG00000185275	1.41397	2.99299e-39	CD24P4	CD24 molecule pseudogene 4 [Source:HGNC Symbol;Acc:HGNC:1649]
ENSG00000035403	1.41362	1.10748e-84	VCL	vinculin [Source:HGNC Symbol;Acc:HGNC:12665]
ENSG00000127507	1.41304	1.02152e-14	ADGRE2	adhesion G protein-coupled receptor E2 [Source:HGNC Symbol;Acc:HGNC:3337]
ENSG00000228300	1.41286	4.39224e-41	FAM174C	family with sequence similarity 174 member C [Source:HGNC Symbol;Acc:HGNC:26073]
ENSG00000267073	1.41089	0.00290302	AC005256.1	novel transcript
ENSG00000149177	1.408	4.11196e-08	PTPRJ	protein tyrosine phosphatase receptor type J [Source:HGNC Symbol;Acc:HGNC:9673]
ENSG00000130958	1.4068	4.71648e-09	SLC35D2	solute carrier family 35 member D2 [Source:HGNC Symbol;Acc:HGNC:20799]
ENSG00000177679	1.4063	5.642e-05	SRRM3	serine/arginine repetitive matrix 3 [Source:HGNC Symbol;Acc:HGNC:26729]
ENSG00000166446	1.40574	4.33626e-35	CDYL2	chromodomain Y like 2 [Source:HGNC Symbol;Acc:HGNC:23030]
ENSG00000148908	1.40555	2.35698e-50	RGS10	regulator of G protein signaling 10 [Source:HGNC Symbol;Acc:HGNC:9992]
ENSG00000172731	1.40477	3.91154e-36	LRRC20	leucine rich repeat containing 20 [Source:HGNC Symbol;Acc:HGNC:23421]
ENSG00000087076	1.40452	0.00249182	HSD17B14	hydroxysteroid 17-beta dehydrogenase 14 [Source:HGNC Symbol;Acc:HGNC:23238]
ENSG00000237643	1.40451	0.00500844	AL365226.1	novel transcript
ENSG00000140694	1.40386	9.37938e-05	PARN	poly(A)-specific ribonuclease [Source:HGNC Symbol;Acc:HGNC:8609]
ENSG00000183010	1.4036	3.37414e-40	PYCR1	pyrroline-5-carboxylate reductase 1 [Source:HGNC Symbol;Acc:HGNC:9721]
ENSG00000153707	1.40308	1.17628e-07	PTPRD	protein tyrosine phosphatase receptor type D [Source:HGNC Symbol;Acc:HGNC:9668]
ENSG00000132481	1.40304	1.26294e-15	TRIM47	tripartite motif containing 47 [Source:HGNC Symbol;Acc:HGNC:19020]
ENSG00000053747	1.40256	3.47517e-74	LAMA3	laminin subunit alpha 3 [Source:HGNC Symbol;Acc:HGNC:6483]
ENSG00000275993	1.4024	1.6232e-59	SIK1B	salt inducible kinase 1B (putative) [Source:HGNC Symbol;Acc:HGNC:52389]
ENSG00000134198	1.40191	2.70213e-06	TSPAN2	tetraspanin 2 [Source:HGNC Symbol;Acc:HGNC:20659]
ENSG00000109103	1.40143	2.39949e-43	UNC119	unc-119 lipid binding chaperone [Source:HGNC Symbol;Acc:HGNC:12565]
ENSG00000241494	1.4014	8.92757e-11	AL355032.1	ribosomal protein L26-like 1 (RPL26L1) pseudogene
ENSG00000213442	1.39854	1.6634e-80	RPL18AP3	ribosomal protein L18a pseudogene 3 [Source:HGNC Symbol;Acc:HGNC:31387]
ENSG00000235298	1.3981	0.00354492	AL354733.3	novel transcript
ENSG00000130827	1.39765	9.95918e-34	PLXNA3	plexin A3 [Source:HGNC Symbol;Acc:HGNC:9101]
ENSG00000234118	1.39665	2.66672e-06	RPL13AP6	ribosomal protein L13a pseudogene 6 [Source:HGNC Symbol;Acc:HGNC:23737]
ENSG00000214223	1.39615	2.39611e-71	HNRNPA1P10	heterogeneous nuclear ribonucleoprotein A1 pseudogene 10 [Source:HGNC Symbol;Acc:HGNC:39128]
ENSG00000160741	1.39614	1.87049e-44	CRTC2	CREB regulated transcription coactivator 2 [Source:HGNC Symbol;Acc:HGNC:27301]
ENSG00000159247	1.39557	1.17335e-08	TUBBP5	tubulin beta pseudogene 5 [Source:HGNC Symbol;Acc:HGNC:23674]
ENSG00000197329	1.3953	2.89777e-59	PELI1	pellino E3 ubiquitin protein ligase 1 [Source:HGNC Symbol;Acc:HGNC:8827]
ENSG00000163995	1.39456	0.00296092	ABLIM2	actin binding LIM protein family member 2 [Source:HGNC Symbol;Acc:HGNC:19195]
ENSG00000109046	1.39302	9.60558e-75	WSB1	WD repeat and SOCS box containing 1 [Source:HGNC Symbol;Acc:HGNC:19221]
ENSG00000147027	1.39254	5.9233e-08	TMEM47	transmembrane protein 47 [Source:HGNC Symbol;Acc:HGNC:18515]
ENSG00000104859	1.39251	1.17213e-42	CLASRP	CLK4 associating serine/arginine rich protein [Source:HGNC Symbol;Acc:HGNC:17731]
ENSG00000087495	1.39183	1.24488e-48	PHACTR3	phosphatase and actin regulator 3 [Source:HGNC Symbol;Acc:HGNC:15833]
ENSG00000179277	1.38991	0.00680501	MEIS3P1	Meis homeobox 3 pseudogene 1 [Source:HGNC Symbol;Acc:HGNC:7002]
ENSG00000269906	1.38974	0.000223703	AL606834.1	novel transcript, sense intronic to SAV1
ENSG00000184557	1.38944	2.19925e-16	SOCS3	suppressor of cytokine signaling 3 [Source:HGNC Symbol;Acc:HGNC:19391]
ENSG00000242071	1.38916	3.67402e-64	RPL7AP6	ribosomal protein L7a pseudogene 6 [Source:HGNC Symbol;Acc:HGNC:19785]
ENSG00000124731	1.3891	6.28804e-14	TREM1	triggering receptor expressed on myeloid cells 1 [Source:HGNC Symbol;Acc:HGNC:17760]
ENSG00000089116	1.38805	0.0030764	LHX5	LIM homeobox 5 [Source:HGNC Symbol;Acc:HGNC:14216]
ENSG00000148346	1.38801	3.33995e-62	LCN2	lipocalin 2 [Source:HGNC Symbol;Acc:HGNC:6526]
ENSG00000228887	1.38688	3.7718e-06	EEF1DP1	eukaryotic translation elongation factor 1 delta pseudogene 1 [Source:HGNC Symbol;Acc:HGNC:32474]
ENSG00000215030	1.38688	1.49813e-78	RPL13P12	ribosomal protein L13 pseudogene 12 [Source:HGNC Symbol;Acc:HGNC:35701]
ENSG00000138772	1.38449	1.21667e-80	ANXA3	annexin A3 [Source:HGNC Symbol;Acc:HGNC:541]
ENSG00000183199	1.38369	1.76003e-21	HSP90AB3P	heat shock protein 90 alpha family class B member 3, pseudogene [Source:HGNC Symbol;Acc:HGNC:5259]
ENSG00000228793	1.38311	0.000385806	AL033523.1	novel transcript
ENSG00000153113	1.38075	1.73385e-78	CAST	calpastatin [Source:HGNC Symbol;Acc:HGNC:1515]
ENSG00000116717	1.37996	2.39317e-78	GADD45A	growth arrest and DNA damage inducible alpha [Source:HGNC Symbol;Acc:HGNC:4095]
ENSG00000258011	1.3793	0.00923739	HMGA1P3	high mobility group AT-hook 1 pseudogene 3 [Source:HGNC Symbol;Acc:HGNC:13323]
ENSG00000176485	1.37919	4.41525e-06	PLAAT3	phospholipase A and acyltransferase 3 [Source:HGNC Symbol;Acc:HGNC:17825]
ENSG00000162733	1.37912	5.47067e-06	DDR2	discoidin domain receptor tyrosine kinase 2 [Source:HGNC Symbol;Acc:HGNC:2731]
ENSG00000184497	1.37827	2.20318e-15	TMEM255B	transmembrane protein 255B [Source:HGNC Symbol;Acc:HGNC:28297]
ENSG00000156711	1.37795	6.74044e-48	MAPK13	mitogen-activated protein kinase 13 [Source:HGNC Symbol;Acc:HGNC:6875]
ENSG00000080561	1.37691	2.36004e-26	MID2	midline 2 [Source:HGNC Symbol;Acc:HGNC:7096]
ENSG00000237892	1.37656	0.00626347	KLF7-IT1	KLF7 intronic transcript 1 [Source:HGNC Symbol;Acc:HGNC:41355]
ENSG00000113946	1.37537	2.00992e-06	CLDN16	claudin 16 [Source:HGNC Symbol;Acc:HGNC:2037]
ENSG00000167971	1.37537	0.00370525	CASKIN1	CASK interacting protein 1 [Source:HGNC Symbol;Acc:HGNC:20879]
ENSG00000122140	1.37499	5.00531e-55	MRPS2	mitochondrial ribosomal protein S2 [Source:HGNC Symbol;Acc:HGNC:14495]
ENSG00000248873	1.37459	0.00360079	SERBP1P6	SERPINE1 mRNA binding protein 1 pseudogene 6 [Source:HGNC Symbol;Acc:HGNC:44635]
ENSG00000103145	1.37445	1.65858e-31	HCFC1R1	host cell factor C1 regulator 1 [Source:HGNC Symbol;Acc:HGNC:21198]
ENSG00000226098	1.37349	0.00118144	SEC11B	SEC11 homolog B, signal peptidase complex subunit (pseudogene) [Source:HGNC Symbol;Acc:HGNC:31884]
ENSG00000162511	1.37215	0.000586972	LAPTM5	lysosomal protein transmembrane 5 [Source:HGNC Symbol;Acc:HGNC:29612]
ENSG00000205609	1.37207	1.92353e-53	EIF3CL	eukaryotic translation initiation factor 3 subunit C like [Source:HGNC Symbol;Acc:HGNC:26347]
ENSG00000164251	1.37174	7.68371e-68	F2RL1	F2R like trypsin receptor 1 [Source:HGNC Symbol;Acc:HGNC:3538]
ENSG00000163602	1.37161	3.2055e-07	RYBP	RING1 and YY1 binding protein [Source:HGNC Symbol;Acc:HGNC:10480]
ENSG00000106665	1.36865	1.79545e-33	CLIP2	CAP-Gly domain containing linker protein 2 [Source:HGNC Symbol;Acc:HGNC:2586]
ENSG00000254087	1.36816	9.07725e-45	LYN	LYN proto-oncogene, Src family tyrosine kinase [Source:HGNC Symbol;Acc:HGNC:6735]
ENSG00000228797	1.36808	0.00499133	FAM207BP	family with sequence similarity 207 member B, pseudogene [Source:HGNC Symbol;Acc:HGNC:39715]
ENSG00000120910	1.36751	5.9374e-40	PPP3CC	protein phosphatase 3 catalytic subunit gamma [Source:HGNC Symbol;Acc:HGNC:9316]
ENSG00000164610	1.36581	2.83139e-28	RP9	RP9 pre-mRNA splicing factor [Source:HGNC Symbol;Acc:HGNC:10288]
ENSG00000117020	1.36572	0.00570706	AKT3	AKT serine/threonine kinase 3 [Source:HGNC Symbol;Acc:HGNC:393]
ENSG00000169692	1.36543	5.65072e-42	AGPAT2	1-acylglycerol-3-phosphate O-acyltransferase 2 [Source:HGNC Symbol;Acc:HGNC:325]
ENSG00000121089	1.36536	1.22632e-16	NACA3P	NACA family member 3, pseudogene [Source:HGNC Symbol;Acc:HGNC:33442]
ENSG00000130175	1.36505	2.27663e-79	PRKCSH	protein kinase C substrate 80K-H [Source:HGNC Symbol;Acc:HGNC:9411]
ENSG00000268412	1.36483	0.000690399	TRMT112P6	tRNA methyltransferase subunit 11-2 pseudogene 6 [Source:HGNC Symbol;Acc:HGNC:44025]
ENSG00000180211	1.36285	6.39732e-23	FO393411.1	pseudogene similar to part of ribosomal protein L23 RPL23
ENSG00000169116	1.36252	0.00469954	PARM1	prostate androgen-regulated mucin-like protein 1 [Source:HGNC Symbol;Acc:HGNC:24536]
ENSG00000214389	1.36238	3.42011e-55	RPS3AP26	RPS3A pseudogene 26 [Source:HGNC Symbol;Acc:HGNC:36513]
ENSG00000250471	1.36227	8.09209e-05	GMPSP1	guanine monophosphate synthase pseudogene 1 [Source:HGNC Symbol;Acc:HGNC:39428]
ENSG00000065989	1.36201	6.40454e-09	PDE4A	phosphodiesterase 4A [Source:HGNC Symbol;Acc:HGNC:8780]
ENSG00000167397	1.36171	0.00048417	VKORC1	vitamin K epoxide reductase complex subunit 1 [Source:HGNC Symbol;Acc:HGNC:23663]
ENSG00000169908	1.3615	6.16565e-64	TM4SF1	transmembrane 4 L six family member 1 [Source:HGNC Symbol;Acc:HGNC:11853]
ENSG00000245910	1.36132	2.55676e-69	SNHG6	small nucleolar RNA host gene 6 [Source:HGNC Symbol;Acc:HGNC:32965]
ENSG00000121578	1.36111	1.32053e-45	B4GALT4	beta-1,4-galactosyltransferase 4 [Source:HGNC Symbol;Acc:HGNC:927]
ENSG00000128604	1.36023	1.75439e-21	IRF5	interferon regulatory factor 5 [Source:HGNC Symbol;Acc:HGNC:6120]
ENSG00000147676	1.35985	1.41786e-78	MAL2	mal, T cell differentiation protein 2 (gene/pseudogene) [Source:HGNC Symbol;Acc:HGNC:13634]
ENSG00000187800	1.35871	1.05215e-34	PEAR1	platelet endothelial aggregation receptor 1 [Source:HGNC Symbol;Acc:HGNC:33631]
ENSG00000103187	1.35844	1.79639e-75	COTL1	coactosin like F-actin binding protein 1 [Source:HGNC Symbol;Acc:HGNC:18304]
ENSG00000127947	1.35739	1.9315e-70	PTPN12	protein tyrosine phosphatase non-receptor type 12 [Source:HGNC Symbol;Acc:HGNC:9645]
ENSG00000135749	1.35675	7.43251e-42	PCNX2	pecanex 2 [Source:HGNC Symbol;Acc:HGNC:8736]
ENSG00000213942	1.35672	0.00570788	AC005840.1	ribosomal protein L31 (RPL31) pseudogene
ENSG00000072818	1.3564	0.00311118	ACAP1	ArfGAP with coiled-coil, ankyrin repeat and PH domains 1 [Source:HGNC Symbol;Acc:HGNC:16467]
ENSG00000010404	1.35637	3.1474e-18	IDS	iduronate 2-sulfatase [Source:HGNC Symbol;Acc:HGNC:5389]
ENSG00000099804	1.35511	9.21413e-56	CDC34	cell division cycle 34, ubiqiutin conjugating enzyme [Source:HGNC Symbol;Acc:HGNC:1734]
ENSG00000244486	1.35299	5.64725e-06	SCARF2	scavenger receptor class F member 2 [Source:HGNC Symbol;Acc:HGNC:19869]
ENSG00000112902	1.35288	1.27396e-21	SEMA5A	semaphorin 5A [Source:HGNC Symbol;Acc:HGNC:10736]
ENSG00000171443	1.35286	6.51399e-30	ZNF524	zinc finger protein 524 [Source:HGNC Symbol;Acc:HGNC:28322]
ENSG00000116670	1.35176	5.71401e-40	MAD2L2	mitotic arrest deficient 2 like 2 [Source:HGNC Symbol;Acc:HGNC:6764]
ENSG00000128309	1.35056	7.09152e-53	MPST	mercaptopyruvate sulfurtransferase [Source:HGNC Symbol;Acc:HGNC:7223]
ENSG00000139990	1.35028	1.651e-65	DCAF5	DDB1 and CUL4 associated factor 5 [Source:HGNC Symbol;Acc:HGNC:20224]
ENSG00000102172	1.34949	2.07593e-75	SMS	spermine synthase [Source:HGNC Symbol;Acc:HGNC:11123]
ENSG00000240376	1.34828	2.30862e-29	AC010343.1	ribosomal protein S8 (RPS8) pseudogene
ENSG00000151690	1.3481	2.29564e-49	MFSD6	major facilitator superfamily domain containing 6 [Source:HGNC Symbol;Acc:HGNC:24711]
ENSG00000110852	1.34771	9.61231e-06	CLEC2B	C-type lectin domain family 2 member B [Source:HGNC Symbol;Acc:HGNC:2053]
ENSG00000163412	1.34687	4.9943e-27	EIF4E3	eukaryotic translation initiation factor 4E family member 3 [Source:HGNC Symbol;Acc:HGNC:31837]
ENSG00000185122	1.34665	1.35047e-61	HSF1	heat shock transcription factor 1 [Source:HGNC Symbol;Acc:HGNC:5224]
ENSG00000159348	1.34649	9.64668e-76	CYB5R1	cytochrome b5 reductase 1 [Source:HGNC Symbol;Acc:HGNC:13397]
ENSG00000246985	1.3461	0.00445123	SOCS2-AS1	SOCS2 antisense RNA 1 [Source:HGNC Symbol;Acc:HGNC:27054]
ENSG00000164096	1.34558	5.2322e-75	C4orf3	chromosome 4 open reading frame 3 [Source:HGNC Symbol;Acc:HGNC:19225]
ENSG00000156273	1.34455	4.50832e-71	BACH1	BTB domain and CNC homolog 1 [Source:HGNC Symbol;Acc:HGNC:935]
ENSG00000237296	1.34347	4.9218e-34	SMG1P1	SMG1 pseudogene 1 [Source:HGNC Symbol;Acc:HGNC:44186]
ENSG00000137648	1.34249	2.21643e-08	TMPRSS4	transmembrane serine protease 4 [Source:HGNC Symbol;Acc:HGNC:11878]
ENSG00000197647	1.34133	2.79957e-16	ZNF433	zinc finger protein 433 [Source:HGNC Symbol;Acc:HGNC:20811]
ENSG00000072110	1.33964	8.45834e-73	ACTN1	actinin alpha 1 [Source:HGNC Symbol;Acc:HGNC:163]
ENSG00000140403	1.33814	9.53159e-31	DNAJA4	DnaJ heat shock protein family (Hsp40) member A4 [Source:HGNC Symbol;Acc:HGNC:14885]
ENSG00000136770	1.33751	6.78775e-44	DNAJC1	DnaJ heat shock protein family (Hsp40) member C1 [Source:HGNC Symbol;Acc:HGNC:20090]
ENSG00000116675	1.33506	5.67437e-14	DNAJC6	DnaJ heat shock protein family (Hsp40) member C6 [Source:HGNC Symbol;Acc:HGNC:15469]
ENSG00000236992	1.33506	1.32279e-20	RPL12P12	ribosomal protein L12 pseudogene 12 [Source:HGNC Symbol;Acc:HGNC:15951]
ENSG00000198858	1.33377	2.25941e-57	R3HDM4	R3H domain containing 4 [Source:HGNC Symbol;Acc:HGNC:28270]
ENSG00000187961	1.33145	2.46408e-17	KLHL17	kelch like family member 17 [Source:HGNC Symbol;Acc:HGNC:24023]
ENSG00000019549	1.33118	2.22553e-72	SNAI2	snail family transcriptional repressor 2 [Source:HGNC Symbol;Acc:HGNC:11094]
ENSG00000166398	1.32939	1.32732e-28	GARRE1	granule associated Rac and RHOG effector 1 [Source:HGNC Symbol;Acc:HGNC:29016]
ENSG00000007080	1.32887	1.01754e-68	CCDC124	coiled-coil domain containing 124 [Source:HGNC Symbol;Acc:HGNC:25171]
ENSG00000163110	1.32821	1.47792e-74	PDLIM5	PDZ and LIM domain 5 [Source:HGNC Symbol;Acc:HGNC:17468]
ENSG00000237380	1.32817	5.94461e-05	HOXD-AS2	HOXD cluster antisense RNA 2 [Source:HGNC Symbol;Acc:HGNC:43756]
ENSG00000153814	1.32675	1.31637e-22	JAZF1	JAZF zinc finger 1 [Source:HGNC Symbol;Acc:HGNC:28917]
ENSG00000104892	1.3259	1.6933e-39	KLC3	kinesin light chain 3 [Source:HGNC Symbol;Acc:HGNC:20717]
ENSG00000186187	1.32509	7.25862e-30	ZNRF1	zinc and ring finger 1 [Source:HGNC Symbol;Acc:HGNC:18452]
ENSG00000115648	1.32464	2.25794e-21	MLPH	melanophilin [Source:HGNC Symbol;Acc:HGNC:29643]
ENSG00000139318	1.32412	3.76035e-27	DUSP6	dual specificity phosphatase 6 [Source:HGNC Symbol;Acc:HGNC:3072]
ENSG00000169439	1.32387	7.94984e-18	SDC2	syndecan 2 [Source:HGNC Symbol;Acc:HGNC:10659]
ENSG00000117984	1.32385	2.85654e-73	CTSD	cathepsin D [Source:HGNC Symbol;Acc:HGNC:2529]
ENSG00000249859	1.32344	6.63956e-34	PVT1	Pvt1 oncogene [Source:HGNC Symbol;Acc:HGNC:9709]
ENSG00000135587	1.32236	1.15411e-26	SMPD2	sphingomyelin phosphodiesterase 2 [Source:HGNC Symbol;Acc:HGNC:11121]
ENSG00000254244	1.32227	0.00639869	PAICSP4	phosphoribosylaminoimidazole carboxylase, phosphoribosylaminoimidazole succinocarboxamide synthetase pseudogene 4 [Source:HGNC Symbol;Acc:HGNC:38097]
ENSG00000234287	1.32185	3.36621e-12	AC099560.2	ribosomal protein S27 (RPS27) pseudogene
ENSG00000181404	1.32031	3.76495e-10	WASHC1	WASH complex subunit 1 [Source:HGNC Symbol;Acc:HGNC:24361]
ENSG00000220842	1.31813	1.23547e-76	RPL21P16	ribosomal protein L21 pseudogene 16 [Source:HGNC Symbol;Acc:HGNC:31396]
ENSG00000229119	1.31791	3.85266e-22	AC026403.1	60S acidic ribosomal protein (RPLP0) pseudogene
ENSG00000196781	1.31652	8.19816e-60	TLE1	TLE family member 1, transcriptional corepressor [Source:HGNC Symbol;Acc:HGNC:11837]
ENSG00000254373	1.31625	0.00110118	AC112191.2	ubiquinol-cytochrome c reductase binding protein (UQCRB) pseudogene
ENSG00000234648	1.31618	4.56033e-08	AL162151.2	pseudogene similar to part of ribosomal protein L3 (RPL3)
ENSG00000106089	1.31591	9.77829e-14	STX1A	syntaxin 1A [Source:HGNC Symbol;Acc:HGNC:11433]
ENSG00000139239	1.31477	5.55021e-70	RPL14P1	ribosomal protein L14 pseudogene 1 [Source:HGNC Symbol;Acc:HGNC:31384]
ENSG00000131435	1.31356	4.60133e-22	PDLIM4	PDZ and LIM domain 4 [Source:HGNC Symbol;Acc:HGNC:16501]
ENSG00000050820	1.31344	2.1253e-57	BCAR1	BCAR1 scaffold protein, Cas family member [Source:HGNC Symbol;Acc:HGNC:971]
ENSG00000109917	1.31299	3.92782e-60	ZPR1	ZPR1 zinc finger [Source:HGNC Symbol;Acc:HGNC:13051]
ENSG00000185158	1.31279	1.49391e-15	LRRC37B	leucine rich repeat containing 37B [Source:HGNC Symbol;Acc:HGNC:29070]
ENSG00000235776	1.31267	8.40673e-13	AC000089.1	ribosomal protein L7a (RPL7A) pseudogene
ENSG00000230082	1.31218	0.0076576	PRRT3-AS1	PRRT3 antisense RNA 1 [Source:HGNC Symbol;Acc:HGNC:41151]
ENSG00000168404	1.31174	4.43985e-20	MLKL	mixed lineage kinase domain like pseudokinase [Source:HGNC Symbol;Acc:HGNC:26617]
ENSG00000215086	1.31058	0.000115023	NPM1P24	nucleophosmin 1 pseudogene 24 [Source:HGNC Symbol;Acc:HGNC:45097]
ENSG00000230202	1.31006	2.83284e-70	AL450405.1	ribosomal protein L29 (RPL29) pseudogene
ENSG00000163462	1.30934	0.000826269	TRIM46	tripartite motif containing 46 [Source:HGNC Symbol;Acc:HGNC:19019]
ENSG00000182492	1.30796	6.853e-07	BGN	biglycan [Source:HGNC Symbol;Acc:HGNC:1044]
ENSG00000189343	1.30565	7.67404e-73	RPS2P46	ribosomal protein S2 pseudogene 46 [Source:HGNC Symbol;Acc:HGNC:35839]
ENSG00000120658	1.30533	1.34778e-12	ENOX1	ecto-NOX disulfide-thiol exchanger 1 [Source:HGNC Symbol;Acc:HGNC:25474]
ENSG00000213860	1.30525	2.01254e-74	RPL21P75	ribosomal protein L21 pseudogene 75 [Source:HGNC Symbol;Acc:HGNC:36460]
ENSG00000168556	1.30435	2.87585e-28	ING2	inhibitor of growth family member 2 [Source:HGNC Symbol;Acc:HGNC:6063]
ENSG00000101017	1.30223	1.31402e-05	CD40	CD40 molecule [Source:HGNC Symbol;Acc:HGNC:11919]
ENSG00000065054	1.30174	8.18526e-17	SLC9A3R2	SLC9A3 regulator 2 [Source:HGNC Symbol;Acc:HGNC:11076]
ENSG00000003436	1.30158	6.83257e-33	TFPI	tissue factor pathway inhibitor [Source:HGNC Symbol;Acc:HGNC:11760]
ENSG00000111011	1.30108	1.1694e-64	RSRC2	arginine and serine rich coiled-coil 2 [Source:HGNC Symbol;Acc:HGNC:30559]
ENSG00000169564	1.29959	1.64321e-71	PCBP1	poly(rC) binding protein 1 [Source:HGNC Symbol;Acc:HGNC:8647]
ENSG00000213881	1.29883	1.578e-12	NPM1P6	nucleophosmin 1 pseudogene 6 [Source:HGNC Symbol;Acc:HGNC:7926]
ENSG00000229638	1.29878	1.94598e-47	RPL4P4	ribosomal protein L4 pseudogene 4 [Source:HGNC Symbol;Acc:HGNC:36179]
ENSG00000166165	1.29824	7.80869e-37	CKB	creatine kinase B [Source:HGNC Symbol;Acc:HGNC:1991]
ENSG00000164733	1.2979	4.20231e-69	CTSB	cathepsin B [Source:HGNC Symbol;Acc:HGNC:2527]
ENSG00000130592	1.29727	3.21328e-08	LSP1	lymphocyte specific protein 1 [Source:HGNC Symbol;Acc:HGNC:6707]
ENSG00000153071	1.29669	1.2926e-09	DAB2	DAB adaptor protein 2 [Source:HGNC Symbol;Acc:HGNC:2662]
ENSG00000230076	1.29666	1.04389e-33	RPL10P6	ribosomal protein L10 pseudogene 6 [Source:HGNC Symbol;Acc:HGNC:52343]
ENSG00000176978	1.2964	5.82973e-41	DPP7	dipeptidyl peptidase 7 [Source:HGNC Symbol;Acc:HGNC:14892]
ENSG00000093167	1.29628	2.18094e-62	LRRFIP2	LRR binding FLII interacting protein 2 [Source:HGNC Symbol;Acc:HGNC:6703]
ENSG00000082684	1.29617	1.24155e-22	SEMA5B	semaphorin 5B [Source:HGNC Symbol;Acc:HGNC:10737]
ENSG00000140577	1.29498	1.32458e-34	CRTC3	CREB regulated transcription coactivator 3 [Source:HGNC Symbol;Acc:HGNC:26148]
ENSG00000161791	1.29408	1.10086e-23	FMNL3	formin like 3 [Source:HGNC Symbol;Acc:HGNC:23698]
ENSG00000214013	1.2935	5.51482e-41	GANC	glucosidase alpha, neutral C [Source:HGNC Symbol;Acc:HGNC:4139]
ENSG00000198682	1.29277	1.10566e-20	PAPSS2	3'-phosphoadenosine 5'-phosphosulfate synthase 2 [Source:HGNC Symbol;Acc:HGNC:8604]
ENSG00000168447	1.2926	2.1063e-15	SCNN1B	sodium channel epithelial 1 subunit beta [Source:HGNC Symbol;Acc:HGNC:10600]
ENSG00000183255	1.29252	1.57064e-71	PTTG1IP	PTTG1 interacting protein [Source:HGNC Symbol;Acc:HGNC:13524]
ENSG00000214193	1.29072	3.86103e-25	SH3D21	SH3 domain containing 21 [Source:HGNC Symbol;Acc:HGNC:26236]
ENSG00000254285	1.29052	1.76091e-20	KRT8P3	keratin 8 pseudogene 3 [Source:HGNC Symbol;Acc:HGNC:31056]
ENSG00000183688	1.29036	0.00105741	RFLNB	refilin B [Source:HGNC Symbol;Acc:HGNC:28705]
ENSG00000170293	1.28993	5.74279e-08	CMTM8	CKLF like MARVEL transmembrane domain containing 8 [Source:HGNC Symbol;Acc:HGNC:19179]
ENSG00000035664	1.28909	1.26309e-18	DAPK2	death associated protein kinase 2 [Source:HGNC Symbol;Acc:HGNC:2675]
ENSG00000268628	1.28899	3.06256e-05	AL121761.1	novel transcript
ENSG00000115919	1.28894	1.78472e-46	KYNU	kynureninase [Source:HGNC Symbol;Acc:HGNC:6469]
ENSG00000187955	1.28735	1.64043e-05	COL14A1	collagen type XIV alpha 1 chain [Source:HGNC Symbol;Acc:HGNC:2191]
ENSG00000114480	1.28716	2.25115e-68	GBE1	1,4-alpha-glucan branching enzyme 1 [Source:HGNC Symbol;Acc:HGNC:4180]
ENSG00000214485	1.28675	3.32086e-63	RPL7P1	ribosomal protein L7 pseudogene 1 [Source:HGNC Symbol;Acc:HGNC:10367]
ENSG00000205871	1.28569	2.09503e-05	RPS3AP47	RPS3A pseudogene 47 [Source:HGNC Symbol;Acc:HGNC:36744]
ENSG00000167535	1.28501	1.26034e-39	CACNB3	calcium voltage-gated channel auxiliary subunit beta 3 [Source:HGNC Symbol;Acc:HGNC:1403]
ENSG00000144655	1.28496	4.75673e-25	CSRNP1	cysteine and serine rich nuclear protein 1 [Source:HGNC Symbol;Acc:HGNC:14300]
ENSG00000236876	1.28408	9.51551e-11	TMSB4XP1	TMSB4X pseudogene 1 [Source:HGNC Symbol;Acc:HGNC:11883]
ENSG00000092969	1.283	1.16002e-43	TGFB2	transforming growth factor beta 2 [Source:HGNC Symbol;Acc:HGNC:11768]
ENSG00000099822	1.28279	7.35507e-11	HCN2	hyperpolarization activated cyclic nucleotide gated potassium and sodium channel 2 [Source:HGNC Symbol;Acc:HGNC:4846]
ENSG00000166173	1.28265	7.16949e-26	LARP6	La ribonucleoprotein 6, translational regulator [Source:HGNC Symbol;Acc:HGNC:24012]
ENSG00000154127	1.28247	1.231e-16	UBASH3B	ubiquitin associated and SH3 domain containing B [Source:HGNC Symbol;Acc:HGNC:29884]
ENSG00000131370	1.28216	3.92436e-33	SH3BP5	SH3 domain binding protein 5 [Source:HGNC Symbol;Acc:HGNC:10827]
ENSG00000100814	1.28134	3.66571e-52	CCNB1IP1	cyclin B1 interacting protein 1 [Source:HGNC Symbol;Acc:HGNC:19437]
ENSG00000175061	1.28067	3.04474e-59	SNHG29	small nucleolar RNA host gene 29 [Source:HGNC Symbol;Acc:HGNC:28619]
ENSG00000051620	1.28042	6.57235e-58	HEBP2	heme binding protein 2 [Source:HGNC Symbol;Acc:HGNC:15716]
ENSG00000153048	1.27821	8.23521e-46	CARHSP1	calcium regulated heat stable protein 1 [Source:HGNC Symbol;Acc:HGNC:17150]
ENSG00000172081	1.27775	1.74991e-49	MOB3A	MOB kinase activator 3A [Source:HGNC Symbol;Acc:HGNC:29802]
ENSG00000106333	1.27665	7.37878e-06	PCOLCE	procollagen C-endopeptidase enhancer [Source:HGNC Symbol;Acc:HGNC:8738]
ENSG00000099139	1.27469	4.00295e-16	PCSK5	proprotein convertase subtilisin/kexin type 5 [Source:HGNC Symbol;Acc:HGNC:8747]
ENSG00000164182	1.27408	1.90943e-39	NDUFAF2	NADH:ubiquinone oxidoreductase complex assembly factor 2 [Source:HGNC Symbol;Acc:HGNC:28086]
ENSG00000241852	1.27397	2.47484e-22	C8orf58	chromosome 8 open reading frame 58 [Source:HGNC Symbol;Acc:HGNC:32233]
ENSG00000167257	1.27376	1.82611e-35	RNF214	ring finger protein 214 [Source:HGNC Symbol;Acc:HGNC:25335]
ENSG00000126705	1.27363	3.30007e-52	AHDC1	AT-hook DNA binding motif containing 1 [Source:HGNC Symbol;Acc:HGNC:25230]
ENSG00000014914	1.27174	3.08211e-20	MTMR11	myotubularin related protein 11 [Source:HGNC Symbol;Acc:HGNC:24307]
ENSG00000172349	1.27158	0.00132216	IL16	interleukin 16 [Source:HGNC Symbol;Acc:HGNC:5980]
ENSG00000189060	1.27092	3.97489e-55	H1-0	H1.0 linker histone [Source:HGNC Symbol;Acc:HGNC:4714]
ENSG00000042286	1.26987	8.59465e-29	AIFM2	apoptosis inducing factor mitochondria associated 2 [Source:HGNC Symbol;Acc:HGNC:21411]
ENSG00000172977	1.26957	9.00093e-48	KAT5	lysine acetyltransferase 5 [Source:HGNC Symbol;Acc:HGNC:5275]
ENSG00000237493	1.26944	7.4198e-15	AC034102.1	RAB13 member RAS oncogene family pseudogene
ENSG00000080845	1.26888	2.5492e-58	DLGAP4	DLG associated protein 4 [Source:HGNC Symbol;Acc:HGNC:24476]
ENSG00000116514	1.26883	1.01687e-42	RNF19B	ring finger protein 19B [Source:HGNC Symbol;Acc:HGNC:26886]
ENSG00000172974	1.26868	9.22001e-60	VDAC2P5	VDAC2 pseudogene 5 [Source:HGNC Symbol;Acc:HGNC:54753]
ENSG00000264558	1.26686	2.24331e-05	AC015674.1	novel transcript, antisense to KPNB1
ENSG00000092820	1.26578	4.74458e-67	EZR	ezrin [Source:HGNC Symbol;Acc:HGNC:12691]
ENSG00000008086	1.26522	1.59279e-35	CDKL5	cyclin dependent kinase like 5 [Source:HGNC Symbol;Acc:HGNC:11411]
ENSG00000224094	1.26481	2.12855e-08	RPS24P8	ribosomal protein S24 pseudogene 8 [Source:HGNC Symbol;Acc:HGNC:37016]
ENSG00000153774	1.26478	2.09199e-39	CFDP1	craniofacial development protein 1 [Source:HGNC Symbol;Acc:HGNC:1873]
ENSG00000171368	1.26468	1.15303e-20	TPPP	tubulin polymerization promoting protein [Source:HGNC Symbol;Acc:HGNC:24164]
ENSG00000128567	1.26448	2.01883e-12	PODXL	podocalyxin like [Source:HGNC Symbol;Acc:HGNC:9171]
ENSG00000242550	1.26419	0.00978719	SERPINB10	serpin family B member 10 [Source:HGNC Symbol;Acc:HGNC:8942]
ENSG00000116701	1.26377	6.24559e-31	NCF2	neutrophil cytosolic factor 2 [Source:HGNC Symbol;Acc:HGNC:7661]
ENSG00000112182	1.26326	4.58297e-14	BACH2	BTB domain and CNC homolog 2 [Source:HGNC Symbol;Acc:HGNC:14078]
ENSG00000168994	1.26249	2.0562e-57	PXDC1	PX domain containing 1 [Source:HGNC Symbol;Acc:HGNC:21361]
ENSG00000229994	1.26239	7.85011e-05	RPL5P4	ribosomal protein L5 pseudogene 4 [Source:HGNC Symbol;Acc:HGNC:36095]
ENSG00000111319	1.2613	1.64649e-59	SCNN1A	sodium channel epithelial 1 subunit alpha [Source:HGNC Symbol;Acc:HGNC:10599]
ENSG00000040531	1.26126	5.07007e-17	CTNS	cystinosin, lysosomal cystine transporter [Source:HGNC Symbol;Acc:HGNC:2518]
ENSG00000170632	1.26112	2.26304e-33	ARMC10	armadillo repeat containing 10 [Source:HGNC Symbol;Acc:HGNC:21706]
ENSG00000167658	1.26022	2.48611e-34	EEF2	eukaryotic translation elongation factor 2 [Source:HGNC Symbol;Acc:HGNC:3214]
ENSG00000224631	1.25982	6.4074e-56	RPS27AP16	ribosomal protein S27a pseudogene 16 [Source:HGNC Symbol;Acc:HGNC:36855]
ENSG00000087086	1.25981	1.48203e-57	FTL	ferritin light chain [Source:HGNC Symbol;Acc:HGNC:3999]
ENSG00000150667	1.25868	0.000968722	FSIP1	fibrous sheath interacting protein 1 [Source:HGNC Symbol;Acc:HGNC:21674]
ENSG00000104312	1.25855	6.83372e-31	RIPK2	receptor interacting serine/threonine kinase 2 [Source:HGNC Symbol;Acc:HGNC:10020]
ENSG00000132535	1.25847	1.32746e-05	DLG4	discs large MAGUK scaffold protein 4 [Source:HGNC Symbol;Acc:HGNC:2903]
ENSG00000160360	1.2584	1.34807e-22	GPSM1	G protein signaling modulator 1 [Source:HGNC Symbol;Acc:HGNC:17858]
ENSG00000223612	1.25809	2.54117e-08	AC241585.1	EGFR-coamplified and overexpressed protein (ECOP) pseudogene
ENSG00000163516	1.258	2.87911e-52	ANKZF1	ankyrin repeat and zinc finger peptidyl tRNA hydrolase 1 [Source:HGNC Symbol;Acc:HGNC:25527]
ENSG00000234741	1.2579	1.60749e-61	GAS5	growth arrest specific 5 [Source:HGNC Symbol;Acc:HGNC:16355]
ENSG00000213859	1.25738	4.39606e-58	KCTD11	potassium channel tetramerization domain containing 11 [Source:HGNC Symbol;Acc:HGNC:21302]
ENSG00000120694	1.2571	1.86613e-67	HSPH1	heat shock protein family H (Hsp110) member 1 [Source:HGNC Symbol;Acc:HGNC:16969]
ENSG00000128833	1.25638	4.19586e-27	MYO5C	myosin VC [Source:HGNC Symbol;Acc:HGNC:7604]
ENSG00000101997	1.25581	5.46961e-34	CCDC22	coiled-coil domain containing 22 [Source:HGNC Symbol;Acc:HGNC:28909]
ENSG00000108107	1.25515	1.18855e-57	RPL28	ribosomal protein L28 [Source:HGNC Symbol;Acc:HGNC:10330]
ENSG00000164520	1.2551	2.92131e-25	RAET1E	retinoic acid early transcript 1E [Source:HGNC Symbol;Acc:HGNC:16793]
ENSG00000172530	1.25396	4.57814e-21	BANP	BTG3 associated nuclear protein [Source:HGNC Symbol;Acc:HGNC:13450]
ENSG00000161016	1.2491	2.29235e-47	RPL8	ribosomal protein L8 [Source:HGNC Symbol;Acc:HGNC:10368]
ENSG00000109790	1.24902	7.26517e-54	KLHL5	kelch like family member 5 [Source:HGNC Symbol;Acc:HGNC:6356]
ENSG00000182197	1.24856	1.35704e-59	EXT1	exostosin glycosyltransferase 1 [Source:HGNC Symbol;Acc:HGNC:3512]
ENSG00000196205	1.24811	8.39524e-59	EEF1A1P5	eukaryotic translation elongation factor 1 alpha 1 pseudogene 5 [Source:HGNC Symbol;Acc:HGNC:3200]
ENSG00000213326	1.24806	0.00452132	RPS7P11	ribosomal protein S7 pseudogene 11 [Source:HGNC Symbol;Acc:HGNC:35841]
ENSG00000184009	1.24728	5.03551e-31	ACTG1	actin gamma 1 [Source:HGNC Symbol;Acc:HGNC:144]
ENSG00000253144	1.24644	0.000147502	AC104117.2	pseudogene similat to part of cold shock domain containing E1, RNA-binding CSDE1
ENSG00000237984	1.24639	1.48481e-09	PTENP1	phosphatase and tensin homolog pseudogene 1 [Source:HGNC Symbol;Acc:HGNC:9589]
ENSG00000225259	1.24622	6.29852e-12	ST13P6	ST13, Hsp70 interacting protein pseudogene 6 [Source:HGNC Symbol;Acc:HGNC:18557]
ENSG00000141504	1.24541	1.73763e-33	SAT2	spermidine/spermine N1-acetyltransferase family member 2 [Source:HGNC Symbol;Acc:HGNC:23160]
ENSG00000105835	1.24471	2.41018e-65	NAMPT	nicotinamide phosphoribosyltransferase [Source:HGNC Symbol;Acc:HGNC:30092]
ENSG00000115159	1.24458	7.88506e-54	GPD2	glycerol-3-phosphate dehydrogenase 2 [Source:HGNC Symbol;Acc:HGNC:4456]
ENSG00000143079	1.24396	3.11065e-51	CTTNBP2NL	CTTNBP2 N-terminal like [Source:HGNC Symbol;Acc:HGNC:25330]
ENSG00000124171	1.24213	1.1588e-19	PARD6B	par-6 family cell polarity regulator beta [Source:HGNC Symbol;Acc:HGNC:16245]
ENSG00000131981	1.24076	1.16954e-61	LGALS3	galectin 3 [Source:HGNC Symbol;Acc:HGNC:6563]
ENSG00000173281	1.2399	1.5662e-36	PPP1R3B	protein phosphatase 1 regulatory subunit 3B [Source:HGNC Symbol;Acc:HGNC:14942]
ENSG00000176407	1.23893	6.78987e-60	KCMF1	potassium channel modulatory factor 1 [Source:HGNC Symbol;Acc:HGNC:20589]
ENSG00000040608	1.2386	4.60601e-10	RTN4R	reticulon 4 receptor [Source:HGNC Symbol;Acc:HGNC:18601]
ENSG00000182022	1.23846	6.29676e-47	CHST15	carbohydrate sulfotransferase 15 [Source:HGNC Symbol;Acc:HGNC:18137]
ENSG00000122971	1.23817	5.12438e-15	ACADS	acyl-CoA dehydrogenase short chain [Source:HGNC Symbol;Acc:HGNC:90]
ENSG00000011114	1.23763	8.40173e-06	BTBD7	BTB domain containing 7 [Source:HGNC Symbol;Acc:HGNC:18269]
ENSG00000142684	1.23737	1.12964e-35	ZNF593	zinc finger protein 593 [Source:HGNC Symbol;Acc:HGNC:30943]
ENSG00000166128	1.23591	9.56753e-47	RAB8B	RAB8B, member RAS oncogene family [Source:HGNC Symbol;Acc:HGNC:30273]
ENSG00000166012	1.2353	5.87165e-63	TAF1D	TATA-box binding protein associated factor, RNA polymerase I subunit D [Source:HGNC Symbol;Acc:HGNC:28759]
ENSG00000228057	1.23499	0.000557819	SEC63P1	SEC63 homolog, protein translocation regulator pseudogene 1 [Source:HGNC Symbol;Acc:HGNC:41953]
ENSG00000272888	1.23474	1.54364e-23	LINC01578	long intergenic non-protein coding RNA 1578 [Source:HGNC Symbol;Acc:HGNC:48626]
ENSG00000106077	1.23454	1.33922e-16	ABHD11	abhydrolase domain containing 11 [Source:HGNC Symbol;Acc:HGNC:16407]
ENSG00000219451	1.23453	0.000324079	RPL23P8	ribosomal protein L23 pseudogene 8 [Source:HGNC Symbol;Acc:HGNC:36225]
ENSG00000236439	1.23409	2.68839e-06	AC099336.2	ribosomal protein S27 (metallopanstimulin 1) (RPS27) pseudogene
ENSG00000243071	1.23383	2.07155e-23	AC107032.1	ribosomal protein L21 (RPL21) pseudogene
ENSG00000233913	1.23346	4.79234e-62	RPL10P9	ribosomal protein L10 pseudogene 9 [Source:HGNC Symbol;Acc:HGNC:35579]
ENSG00000240087	1.23311	4.94996e-13	RPSAP12	ribosomal protein SA pseudogene 12 [Source:HGNC Symbol;Acc:HGNC:6504]
ENSG00000226360	1.23185	1.31303e-28	RPL10AP6	ribosomal protein L10a pseudogene 6 [Source:HGNC Symbol;Acc:HGNC:36504]
ENSG00000149968	1.23153	0.000519634	MMP3	matrix metallopeptidase 3 [Source:HGNC Symbol;Acc:HGNC:7173]
ENSG00000092621	1.23106	4.06874e-46	PHGDH	phosphoglycerate dehydrogenase [Source:HGNC Symbol;Acc:HGNC:8923]
ENSG00000123240	1.23066	4.4241e-55	OPTN	optineurin [Source:HGNC Symbol;Acc:HGNC:17142]
ENSG00000071127	1.22978	2.32187e-61	WDR1	WD repeat domain 1 [Source:HGNC Symbol;Acc:HGNC:12754]
ENSG00000122359	1.22885	2.06221e-61	ANXA11	annexin A11 [Source:HGNC Symbol;Acc:HGNC:535]
ENSG00000220583	1.22843	5.82095e-07	RPL35P2	ribosomal protein L35 pseudogene 2 [Source:HGNC Symbol;Acc:HGNC:35789]
ENSG00000184060	1.22718	7.496e-06	ADAP2	ArfGAP with dual PH domains 2 [Source:HGNC Symbol;Acc:HGNC:16487]
ENSG00000111799	1.22688	6.28589e-49	COL12A1	collagen type XII alpha 1 chain [Source:HGNC Symbol;Acc:HGNC:2188]
ENSG00000175130	1.22685	2.15511e-29	MARCKSL1	MARCKS like 1 [Source:HGNC Symbol;Acc:HGNC:7142]
ENSG00000096384	1.22658	2.64957e-46	HSP90AB1	heat shock protein 90 alpha family class B member 1 [Source:HGNC Symbol;Acc:HGNC:5258]
ENSG00000152952	1.22599	5.19811e-64	PLOD2	procollagen-lysine,2-oxoglutarate 5-dioxygenase 2 [Source:HGNC Symbol;Acc:HGNC:9082]
ENSG00000070526	1.22563	8.50464e-16	ST6GALNAC1	ST6 N-acetylgalactosaminide alpha-2,6-sialyltransferase 1 [Source:HGNC Symbol;Acc:HGNC:23614]
ENSG00000150540	1.22402	7.42378e-08	HNMT	histamine N-methyltransferase [Source:HGNC Symbol;Acc:HGNC:5028]
ENSG00000160570	1.22333	2.91949e-32	DEDD2	death effector domain containing 2 [Source:HGNC Symbol;Acc:HGNC:24450]
ENSG00000204628	1.2229	1.59326e-46	RACK1	receptor for activated C kinase 1 [Source:HGNC Symbol;Acc:HGNC:4399]
ENSG00000185838	1.2215	8.74522e-10	GNB1L	G protein subunit beta 1 like [Source:HGNC Symbol;Acc:HGNC:4397]
ENSG00000058799	1.22112	9.58298e-39	YIPF1	Yip1 domain family member 1 [Source:HGNC Symbol;Acc:HGNC:25231]
ENSG00000135124	1.22068	6.17887e-12	P2RX4	purinergic receptor P2X 4 [Source:HGNC Symbol;Acc:HGNC:8535]
ENSG00000228224	1.22035	3.84749e-13	NACA4P	NACA family member 4, pseudogene [Source:HGNC Symbol;Acc:HGNC:24688]
ENSG00000075618	1.21951	8.00655e-64	FSCN1	fascin actin-bundling protein 1 [Source:HGNC Symbol;Acc:HGNC:11148]
ENSG00000080824	1.21946	2.25314e-47	HSP90AA1	heat shock protein 90 alpha family class A member 1 [Source:HGNC Symbol;Acc:HGNC:5253]
ENSG00000178381	1.21936	1.60661e-28	ZFAND2A	zinc finger AN1-type containing 2A [Source:HGNC Symbol;Acc:HGNC:28073]
ENSG00000148671	1.21929	1.5262e-31	ADIRF	adipogenesis regulatory factor [Source:HGNC Symbol;Acc:HGNC:24043]
ENSG00000137817	1.21885	3.31292e-34	PARP6	poly(ADP-ribose) polymerase family member 6 [Source:HGNC Symbol;Acc:HGNC:26921]
ENSG00000231991	1.21844	1.84402e-60	ANXA2P2	annexin A2 pseudogene 2 [Source:HGNC Symbol;Acc:HGNC:539]
ENSG00000279483	1.21786	2.04598e-41	AC090498.1	ribosomal protein L41 (RPL41) pseudogene
ENSG00000124191	1.21778	4.20282e-06	TOX2	TOX high mobility group box family member 2 [Source:HGNC Symbol;Acc:HGNC:16095]
ENSG00000224411	1.21759	1.35092e-26	HSP90AA2P	heat shock protein 90 alpha family class A member 2, pseudogene [Source:HGNC Symbol;Acc:HGNC:5256]
ENSG00000104897	1.21707	2.7763e-47	SF3A2	splicing factor 3a subunit 2 [Source:HGNC Symbol;Acc:HGNC:10766]
ENSG00000167526	1.21649	3.73615e-49	RPL13	ribosomal protein L13 [Source:HGNC Symbol;Acc:HGNC:10303]
ENSG00000100097	1.21547	1.91446e-63	LGALS1	galectin 1 [Source:HGNC Symbol;Acc:HGNC:6561]
ENSG00000099849	1.21521	3.46365e-12	RASSF7	Ras association domain family member 7 [Source:HGNC Symbol;Acc:HGNC:1166]
ENSG00000165209	1.2143	1.16088e-36	STRBP	spermatid perinuclear RNA binding protein [Source:HGNC Symbol;Acc:HGNC:16462]
ENSG00000063177	1.21399	3.10326e-55	RPL18	ribosomal protein L18 [Source:HGNC Symbol;Acc:HGNC:10310]
ENSG00000197958	1.21367	6.18996e-51	RPL12	ribosomal protein L12 [Source:HGNC Symbol;Acc:HGNC:10302]
ENSG00000249855	1.21348	1.06105e-06	EEF1A1P19	eukaryotic translation elongation factor 1 alpha 1 pseudogene 19 [Source:HGNC Symbol;Acc:HGNC:37892]
ENSG00000075624	1.21342	1.71084e-32	ACTB	actin beta [Source:HGNC Symbol;Acc:HGNC:132]
ENSG00000162032	1.21317	1.33201e-33	SPSB3	splA/ryanodine receptor domain and SOCS box containing 3 [Source:HGNC Symbol;Acc:HGNC:30629]
ENSG00000139714	1.21293	0.000521377	MORN3	MORN repeat containing 3 [Source:HGNC Symbol;Acc:HGNC:29807]
ENSG00000177855	1.2127	0.0010471	CACYBPP2	calcyclin binding protein pseudogene 2 [Source:HGNC Symbol;Acc:HGNC:45123]
ENSG00000101160	1.21193	2.48877e-57	CTSZ	cathepsin Z [Source:HGNC Symbol;Acc:HGNC:2547]
ENSG00000214455	1.21184	0.00202555	RCN1P2	reticulocalbin 1 pseudogene 2 [Source:HGNC Symbol;Acc:HGNC:39204]
ENSG00000187608	1.21182	7.7583e-36	ISG15	ISG15 ubiquitin like modifier [Source:HGNC Symbol;Acc:HGNC:4053]
ENSG00000213261	1.21116	2.68921e-08	EEF1B2P6	eukaryotic translation elongation factor 1 beta 2 pseudogene 6 [Source:HGNC Symbol;Acc:HGNC:51453]
ENSG00000225695	1.21113	0.000327951	HNRNPA1P35	heterogeneous nuclear ribonucleoprotein A1 pseudogene 35 [Source:HGNC Symbol;Acc:HGNC:48764]
ENSG00000175106	1.21079	1.79563e-07	TVP23C	trans-golgi network vesicle protein 23 homolog C [Source:HGNC Symbol;Acc:HGNC:30453]
ENSG00000186831	1.21072	3.93173e-58	KRT17P2	keratin 17 pseudogene 2 [Source:HGNC Symbol;Acc:HGNC:6429]
ENSG00000160255	1.21043	0.00497286	ITGB2	integrin subunit beta 2 [Source:HGNC Symbol;Acc:HGNC:6155]
ENSG00000158813	1.21036	3.60156e-11	EDA	ectodysplasin A [Source:HGNC Symbol;Acc:HGNC:3157]
ENSG00000071054	1.20974	8.3458e-62	MAP4K4	mitogen-activated protein kinase kinase kinase kinase 4 [Source:HGNC Symbol;Acc:HGNC:6866]
ENSG00000125656	1.20926	3.91296e-39	CLPP	caseinolytic mitochondrial matrix peptidase proteolytic subunit [Source:HGNC Symbol;Acc:HGNC:2084]
ENSG00000124570	1.20846	1.8852e-50	SERPINB6	serpin family B member 6 [Source:HGNC Symbol;Acc:HGNC:8950]
ENSG00000171813	1.20792	1.4646e-38	PWWP2B	PWWP domain containing 2B [Source:HGNC Symbol;Acc:HGNC:25150]
ENSG00000142910	1.20781	2.25443e-48	TINAGL1	tubulointerstitial nephritis antigen like 1 [Source:HGNC Symbol;Acc:HGNC:19168]
ENSG00000105640	1.20708	3.31484e-50	RPL18A	ribosomal protein L18a [Source:HGNC Symbol;Acc:HGNC:10311]
ENSG00000168575	1.20663	9.72787e-60	SLC20A2	solute carrier family 20 member 2 [Source:HGNC Symbol;Acc:HGNC:10947]
ENSG00000178149	1.20563	3.39756e-29	DALRD3	DALR anticodon binding domain containing 3 [Source:HGNC Symbol;Acc:HGNC:25536]
ENSG00000095203	1.20542	4.15684e-45	EPB41L4B	erythrocyte membrane protein band 4.1 like 4B [Source:HGNC Symbol;Acc:HGNC:19818]
ENSG00000233927	1.20539	3.36455e-62	RPS28	ribosomal protein S28 [Source:HGNC Symbol;Acc:HGNC:10418]
ENSG00000089351	1.20526	2.30917e-38	GRAMD1A	GRAM domain containing 1A [Source:HGNC Symbol;Acc:HGNC:29305]
ENSG00000241612	1.2045	2.7546e-10	AC114728.1	ribosomal protein L21 (RPL21) pseudogene
ENSG00000105137	1.20425	2.74846e-11	SYDE1	synapse defective Rho GTPase homolog 1 [Source:HGNC Symbol;Acc:HGNC:25824]
ENSG00000112306	1.20424	9.71004e-42	RPS12	ribosomal protein S12 [Source:HGNC Symbol;Acc:HGNC:10385]
ENSG00000242588	1.20421	0.00190964	AC108010.1	novel transcript
ENSG00000164823	1.20403	1.26318e-41	OSGIN2	oxidative stress induced growth inhibitor family member 2 [Source:HGNC Symbol;Acc:HGNC:1355]
ENSG00000136010	1.20303	1.68194e-16	ALDH1L2	aldehyde dehydrogenase 1 family member L2 [Source:HGNC Symbol;Acc:HGNC:26777]
ENSG00000156831	1.20269	6.35654e-35	NSMCE2	NSE2 (MMS21) homolog, SMC5-SMC6 complex SUMO ligase [Source:HGNC Symbol;Acc:HGNC:26513]
ENSG00000198937	1.20212	1.14678e-28	CCDC167	coiled-coil domain containing 167 [Source:HGNC Symbol;Acc:HGNC:21239]
ENSG00000162496	1.20199	3.18597e-24	DHRS3	dehydrogenase/reductase 3 [Source:HGNC Symbol;Acc:HGNC:17693]
ENSG00000119280	1.20187	3.8808e-27	C1orf198	chromosome 1 open reading frame 198 [Source:HGNC Symbol;Acc:HGNC:25900]
ENSG00000255398	1.20127	0.000133725	HCAR3	hydroxycarboxylic acid receptor 3 [Source:HGNC Symbol;Acc:HGNC:16824]
ENSG00000169213	1.20081	9.3326e-23	RAB3B	RAB3B, member RAS oncogene family [Source:HGNC Symbol;Acc:HGNC:9778]
ENSG00000236552	1.20046	8.6916e-61	RPL13AP5	ribosomal protein L13a pseudogene 5 [Source:HGNC Symbol;Acc:HGNC:23736]
ENSG00000257084	1.19925	9.31465e-10	MIR200CHG	MIR200C and MIR141 host gene [Source:HGNC Symbol;Acc:HGNC:53161]
ENSG00000283041	1.19808	6.67014e-59	AC008038.1	eukaryotic translation elongation factor 1 gamma (
ENSG00000171425	1.19771	8.83423e-37	ZNF581	zinc finger protein 581 [Source:HGNC Symbol;Acc:HGNC:25017]
ENSG00000242299	1.19747	7.86438e-61	AC073861.1	ribosomal protein S18 (RPS18) pseudogene
ENSG00000147036	1.19695	4.60483e-10	LANCL3	LanC like 3 [Source:HGNC Symbol;Acc:HGNC:24767]
ENSG00000182580	1.19694	3.15138e-25	EPHB3	EPH receptor B3 [Source:HGNC Symbol;Acc:HGNC:3394]
ENSG00000119318	1.19693	4.4456e-60	RAD23B	RAD23 homolog B, nucleotide excision repair protein [Source:HGNC Symbol;Acc:HGNC:9813]
ENSG00000108788	1.19662	8.13774e-41	MLX	MAX dimerization protein MLX [Source:HGNC Symbol;Acc:HGNC:11645]
ENSG00000041988	1.19567	1.12526e-19	THAP3	THAP domain containing 3 [Source:HGNC Symbol;Acc:HGNC:20855]
ENSG00000184428	1.19529	2.44809e-35	TOP1MT	DNA topoisomerase I mitochondrial [Source:HGNC Symbol;Acc:HGNC:29787]
ENSG00000151617	1.19464	1.08861e-06	EDNRA	endothelin receptor type A [Source:HGNC Symbol;Acc:HGNC:3179]
ENSG00000135046	1.19376	2.07538e-48	ANXA1	annexin A1 [Source:HGNC Symbol;Acc:HGNC:533]
ENSG00000204070	1.1937	2.57937e-35	SYS1	SYS1 golgi trafficking protein [Source:HGNC Symbol;Acc:HGNC:16162]
ENSG00000172889	1.19273	1.26329e-08	EGFL7	EGF like domain multiple 7 [Source:HGNC Symbol;Acc:HGNC:20594]
ENSG00000104979	1.19241	1.80505e-47	C19orf53	chromosome 19 open reading frame 53 [Source:HGNC Symbol;Acc:HGNC:24991]
ENSG00000149418	1.19204	4.17503e-54	ST14	suppression of tumorigenicity 14 [Source:HGNC Symbol;Acc:HGNC:11344]
ENSG00000128422	1.19149	5.90654e-11	KRT17	keratin 17 [Source:HGNC Symbol;Acc:HGNC:6427]
ENSG00000025708	1.1911	9.8426e-06	TYMP	thymidine phosphorylase [Source:HGNC Symbol;Acc:HGNC:3148]
ENSG00000240342	1.19094	6.32719e-60	RPS2P5	ribosomal protein S2 pseudogene 5 [Source:HGNC Symbol;Acc:HGNC:31386]
ENSG00000283511	1.1905	0.00056615	AC137936.2	novel pseudogene
ENSG00000097021	1.19035	2.8656e-48	ACOT7	acyl-CoA thioesterase 7 [Source:HGNC Symbol;Acc:HGNC:24157]
ENSG00000133112	1.1903	2.40464e-27	TPT1	tumor protein, translationally-controlled 1 [Source:HGNC Symbol;Acc:HGNC:12022]
ENSG00000228451	1.18972	1.28063e-12	SDAD1P1	SDA1 domain containing 1 pseudogene 1 [Source:HGNC Symbol;Acc:HGNC:31403]
ENSG00000169100	1.18945	1.45636e-55	SLC25A6	solute carrier family 25 member 6 [Source:HGNC Symbol;Acc:HGNC:10992]
ENSG00000166483	1.18931	7.09236e-39	WEE1	WEE1 G2 checkpoint kinase [Source:HGNC Symbol;Acc:HGNC:12761]
ENSG00000100982	1.18925	1.86958e-34	PCIF1	PDX1 C-terminal inhibiting factor 1 [Source:HGNC Symbol;Acc:HGNC:16200]
ENSG00000225419	1.18918	0.00904588	RPL21P3	ribosomal protein L21 pseudogene 3 [Source:HGNC Symbol;Acc:HGNC:16533]
ENSG00000124145	1.18881	2.4926e-58	SDC4	syndecan 4 [Source:HGNC Symbol;Acc:HGNC:10661]
ENSG00000232150	1.18875	1.39995e-08	ST13P4	ST13, Hsp70 interacting protein pseudogene 4 [Source:HGNC Symbol;Acc:HGNC:18487]
ENSG00000070756	1.18837	3.07154e-43	PABPC1	poly(A) binding protein cytoplasmic 1 [Source:HGNC Symbol;Acc:HGNC:8554]
ENSG00000154429	1.18817	1.84731e-23	CCSAP	centriole, cilia and spindle associated protein [Source:HGNC Symbol;Acc:HGNC:29578]
ENSG00000166889	1.18782	2.09903e-45	PATL1	PAT1 homolog 1, processing body mRNA decay factor [Source:HGNC Symbol;Acc:HGNC:26721]
ENSG00000279307	1.18777	4.30188e-26	NDUFAF2P1	NDUFAF2 pseudogene 1 [Source:HGNC Symbol;Acc:HGNC:54722]
ENSG00000154978	1.18757	2.52879e-48	VOPP1	VOPP1 WW domain binding protein [Source:HGNC Symbol;Acc:HGNC:34518]
ENSG00000007384	1.18661	4.78548e-29	RHBDF1	rhomboid 5 homolog 1 [Source:HGNC Symbol;Acc:HGNC:20561]
ENSG00000100319	1.1864	3.31807e-20	ZMAT5	zinc finger matrin-type 5 [Source:HGNC Symbol;Acc:HGNC:28046]
ENSG00000163083	1.18604	5.95242e-07	INHBB	inhibin subunit beta B [Source:HGNC Symbol;Acc:HGNC:6067]
ENSG00000185760	1.18593	3.72087e-06	KCNQ5	potassium voltage-gated channel subfamily Q member 5 [Source:HGNC Symbol;Acc:HGNC:6299]
ENSG00000136379	1.18591	9.78037e-36	ABHD17C	abhydrolase domain containing 17C, depalmitoylase [Source:HGNC Symbol;Acc:HGNC:26925]
ENSG00000160584	1.18586	1.05801e-35	SIK3	SIK family kinase 3 [Source:HGNC Symbol;Acc:HGNC:29165]
ENSG00000166342	1.18551	0.000733328	NETO1	neuropilin and tolloid like 1 [Source:HGNC Symbol;Acc:HGNC:13823]
ENSG00000198276	1.18502	3.51175e-33	UCKL1	uridine-cytidine kinase 1 like 1 [Source:HGNC Symbol;Acc:HGNC:15938]
ENSG00000226415	1.18476	1.25717e-35	TPI1P1	triosephosphate isomerase 1 pseudogene 1 [Source:HGNC Symbol;Acc:HGNC:35449]
ENSG00000105289	1.1845	0.00882305	TJP3	tight junction protein 3 [Source:HGNC Symbol;Acc:HGNC:11829]
ENSG00000134716	1.18415	5.12132e-05	CYP2J2	cytochrome P450 family 2 subfamily J member 2 [Source:HGNC Symbol;Acc:HGNC:2634]
ENSG00000225205	1.18387	7.71696e-07	AC078883.1	novel transcript
ENSG00000104976	1.18314	7.57295e-24	SNAPC2	small nuclear RNA activating complex polypeptide 2 [Source:HGNC Symbol;Acc:HGNC:11135]
ENSG00000198816	1.18275	2.19109e-22	ZNF358	zinc finger protein 358 [Source:HGNC Symbol;Acc:HGNC:16838]
ENSG00000204624	1.18262	0.00179627	DISP3	dispatched RND transporter family member 3 [Source:HGNC Symbol;Acc:HGNC:29251]
ENSG00000105193	1.18261	7.46549e-51	RPS16	ribosomal protein S16 [Source:HGNC Symbol;Acc:HGNC:10396]
ENSG00000122705	1.18256	2.63163e-58	CLTA	clathrin light chain A [Source:HGNC Symbol;Acc:HGNC:2090]
ENSG00000112305	1.18237	6.12753e-44	SMAP1	small ArfGAP 1 [Source:HGNC Symbol;Acc:HGNC:19651]
ENSG00000165914	1.18162	1.84688e-20	TTC7B	tetratricopeptide repeat domain 7B [Source:HGNC Symbol;Acc:HGNC:19858]
ENSG00000147121	1.18122	4.42604e-22	KRBOX4	KRAB box domain containing 4 [Source:HGNC Symbol;Acc:HGNC:26007]
ENSG00000101782	1.18117	1.96733e-59	RIOK3	RIO kinase 3 [Source:HGNC Symbol;Acc:HGNC:11451]
ENSG00000224520	1.18096	0.000876504	KRT8P45	keratin 8 pseudogene 45 [Source:HGNC Symbol;Acc:HGNC:39879]
ENSG00000235065	1.18011	0.000814691	RPL24P2	ribosomal protein L24 pseudogene 2 [Source:HGNC Symbol;Acc:HGNC:16597]
ENSG00000231500	1.17976	2.54058e-22	RPS18	ribosomal protein S18 [Source:HGNC Symbol;Acc:HGNC:10401]
ENSG00000204525	1.17947	7.58731e-55	HLA-C	major histocompatibility complex, class I, C [Source:HGNC Symbol;Acc:HGNC:4933]
ENSG00000177600	1.17943	2.06703e-52	RPLP2	ribosomal protein lateral stalk subunit P2 [Source:HGNC Symbol;Acc:HGNC:10377]
ENSG00000185215	1.17937	3.15994e-06	TNFAIP2	TNF alpha induced protein 2 [Source:HGNC Symbol;Acc:HGNC:11895]
ENSG00000123983	1.179	1.55989e-59	ACSL3	acyl-CoA synthetase long chain family member 3 [Source:HGNC Symbol;Acc:HGNC:3570]
ENSG00000183386	1.17879	4.46746e-24	FHL3	four and a half LIM domains 3 [Source:HGNC Symbol;Acc:HGNC:3704]
ENSG00000162191	1.17765	5.19131e-53	UBXN1	UBX domain protein 1 [Source:HGNC Symbol;Acc:HGNC:18402]
ENSG00000125798	1.17763	3.19248e-11	FOXA2	forkhead box A2 [Source:HGNC Symbol;Acc:HGNC:5022]
ENSG00000135063	1.17714	1.03722e-07	FAM189A2	family with sequence similarity 189 member A2 [Source:HGNC Symbol;Acc:HGNC:24820]
ENSG00000136235	1.17702	4.15072e-33	GPNMB	glycoprotein nmb [Source:HGNC Symbol;Acc:HGNC:4462]
ENSG00000070501	1.17701	3.63015e-27	POLB	DNA polymerase beta [Source:HGNC Symbol;Acc:HGNC:9174]
ENSG00000159166	1.17626	6.9706e-54	LAD1	ladinin 1 [Source:HGNC Symbol;Acc:HGNC:6472]
ENSG00000171533	1.17615	0.000182128	MAP6	microtubule associated protein 6 [Source:HGNC Symbol;Acc:HGNC:6868]
ENSG00000259706	1.17582	4.26787e-08	HSP90B2P	heat shock protein 90 beta family member 2, pseudogene [Source:HGNC Symbol;Acc:HGNC:12099]
ENSG00000188706	1.17581	4.21127e-49	ZDHHC9	zinc finger DHHC-type palmitoyltransferase 9 [Source:HGNC Symbol;Acc:HGNC:18475]
ENSG00000071051	1.17534	2.37747e-44	NCK2	NCK adaptor protein 2 [Source:HGNC Symbol;Acc:HGNC:7665]
ENSG00000226084	1.17518	1.90556e-47	AC113935.1	ribosomal protein L17 (RPL17) pseudogene
ENSG00000176658	1.17499	1.96069e-53	MYO1D	myosin ID [Source:HGNC Symbol;Acc:HGNC:7598]
ENSG00000198369	1.1748	2.44458e-21	SPRED2	sprouty related EVH1 domain containing 2 [Source:HGNC Symbol;Acc:HGNC:17722]
ENSG00000174516	1.17413	4.7858e-10	PELI3	pellino E3 ubiquitin protein ligase family member 3 [Source:HGNC Symbol;Acc:HGNC:30010]
ENSG00000106025	1.17393	0.00768901	TSPAN12	tetraspanin 12 [Source:HGNC Symbol;Acc:HGNC:21641]
ENSG00000155918	1.17293	1.79176e-12	RAET1L	retinoic acid early transcript 1L [Source:HGNC Symbol;Acc:HGNC:16798]
ENSG00000182890	1.17248	0.000209608	GLUD2	glutamate dehydrogenase 2 [Source:HGNC Symbol;Acc:HGNC:4336]
ENSG00000148337	1.17245	5.51778e-50	CIZ1	CDKN1A interacting zinc finger protein 1 [Source:HGNC Symbol;Acc:HGNC:16744]
ENSG00000185201	1.17184	1.14031e-27	IFITM2	interferon induced transmembrane protein 2 [Source:HGNC Symbol;Acc:HGNC:5413]
ENSG00000221914	1.17184	2.2624e-53	PPP2R2A	protein phosphatase 2 regulatory subunit Balpha [Source:HGNC Symbol;Acc:HGNC:9304]
ENSG00000158552	1.17143	3.10633e-27	ZFAND2B	zinc finger AN1-type containing 2B [Source:HGNC Symbol;Acc:HGNC:25206]
ENSG00000179899	1.1707	0.00143875	PHC1P1	polyhomeotic homolog 1 pseudogene 1 [Source:HGNC Symbol;Acc:HGNC:34502]
ENSG00000230626	1.17049	0.00184416	AC011005.1	novel protein similar to mitogen-activated protein kinase kinase 2 MAP2K2
ENSG00000147202	1.17036	2.28292e-33	DIAPH2	diaphanous related formin 2 [Source:HGNC Symbol;Acc:HGNC:2877]
ENSG00000102984	1.17006	5.56853e-12	ZNF821	zinc finger protein 821 [Source:HGNC Symbol;Acc:HGNC:28043]
ENSG00000142409	1.16994	7.85369e-31	ZNF787	zinc finger protein 787 [Source:HGNC Symbol;Acc:HGNC:26998]
ENSG00000251562	1.16855	3.51722e-45	MALAT1	metastasis associated lung adenocarcinoma transcript 1 [Source:HGNC Symbol;Acc:HGNC:29665]
ENSG00000215154	1.16833	5.84487e-07	AC141586.1	potassium channel tetramerisation domain containing 5 (KCTD5) pseudogene
ENSG00000137309	1.1683	4.85213e-57	HMGA1	high mobility group AT-hook 1 [Source:HGNC Symbol;Acc:HGNC:5010]
ENSG00000224861	1.16788	5.75614e-20	YBX1P1	Y-box binding protein 1 pseudogene 1 [Source:HGNC Symbol;Acc:HGNC:8015]
ENSG00000168528	1.16744	1.62665e-56	SERINC2	serine incorporator 2 [Source:HGNC Symbol;Acc:HGNC:23231]
ENSG00000197879	1.16701	1.95763e-52	MYO1C	myosin IC [Source:HGNC Symbol;Acc:HGNC:7597]
ENSG00000225031	1.167	1.46114e-30	EIF4BP7	eukaryotic translation initiation factor 4B pseudogene 7 [Source:HGNC Symbol;Acc:HGNC:37940]
ENSG00000089639	1.16687	1.46422e-21	GMIP	GEM interacting protein [Source:HGNC Symbol;Acc:HGNC:24852]
ENSG00000101000	1.16627	3.99226e-37	PROCR	protein C receptor [Source:HGNC Symbol;Acc:HGNC:9452]
ENSG00000149150	1.16603	0.0051855	SLC43A1	solute carrier family 43 member 1 [Source:HGNC Symbol;Acc:HGNC:9225]
ENSG00000171729	1.16593	2.49401e-21	TMEM51	transmembrane protein 51 [Source:HGNC Symbol;Acc:HGNC:25488]
ENSG00000146677	1.16536	1.39168e-30	AC004453.1	ribosomal protein L32 (RPL32) pseudogene
ENSG00000258357	1.16529	0.00134629	NSA2P2	NSA2 pseudogene 2 [Source:HGNC Symbol;Acc:HGNC:54581]
ENSG00000118922	1.16493	6.14181e-32	KLF12	Kruppel like factor 12 [Source:HGNC Symbol;Acc:HGNC:6346]
ENSG00000188910	1.16397	1.12063e-51	GJB3	gap junction protein beta 3 [Source:HGNC Symbol;Acc:HGNC:4285]
ENSG00000155760	1.16368	9.03786e-06	FZD7	frizzled class receptor 7 [Source:HGNC Symbol;Acc:HGNC:4045]
ENSG00000213866	1.16326	9.02851e-23	YBX1P10	Y-box binding protein 1 pseudogene 10 [Source:HGNC Symbol;Acc:HGNC:42432]
ENSG00000172354	1.1632	6.31781e-56	GNB2	G protein subunit beta 2 [Source:HGNC Symbol;Acc:HGNC:4398]
ENSG00000101294	1.16304	1.68534e-54	HM13	histocompatibility minor 13 [Source:HGNC Symbol;Acc:HGNC:16435]
ENSG00000102312	1.16257	3.01772e-32	PORCN	porcupine O-acyltransferase [Source:HGNC Symbol;Acc:HGNC:17652]
ENSG00000140988	1.16232	2.35506e-36	RPS2	ribosomal protein S2 [Source:HGNC Symbol;Acc:HGNC:10404]
ENSG00000130202	1.16167	9.07644e-36	NECTIN2	nectin cell adhesion molecule 2 [Source:HGNC Symbol;Acc:HGNC:9707]
ENSG00000214765	1.16161	2.09849e-16	SEPTIN7P2	septin 7 pseudogene 2 [Source:HGNC Symbol;Acc:HGNC:32339]
ENSG00000125826	1.16116	7.26316e-51	RBCK1	RANBP2-type and C3HC4-type zinc finger containing 1 [Source:HGNC Symbol;Acc:HGNC:15864]
ENSG00000166532	1.16103	5.28023e-51	RIMKLB	ribosomal modification protein rimK like family member B [Source:HGNC Symbol;Acc:HGNC:29228]
ENSG00000184574	1.16087	2.39798e-22	LPAR5	lysophosphatidic acid receptor 5 [Source:HGNC Symbol;Acc:HGNC:13307]
ENSG00000186076	1.16086	2.44468e-25	AC012085.1	phosphoglycerate mutase 1 (brain) (PGAM1) pseudogene
ENSG00000196284	1.16084	3.6097e-20	SUPT3H	SPT3 homolog, SAGA and STAGA complex component [Source:HGNC Symbol;Acc:HGNC:11466]
ENSG00000227097	1.16051	9.8888e-58	RPS28P7	ribosomal protein S28 pseudogene 7 [Source:HGNC Symbol;Acc:HGNC:35787]
ENSG00000177731	1.16027	1.03273e-57	FLII	FLII actin remodeling protein [Source:HGNC Symbol;Acc:HGNC:3750]
ENSG00000172732	1.16021	2.18266e-34	MUS81	MUS81 structure-specific endonuclease subunit [Source:HGNC Symbol;Acc:HGNC:29814]
ENSG00000138594	1.16021	1.21339e-57	TMOD3	tropomodulin 3 [Source:HGNC Symbol;Acc:HGNC:11873]
ENSG00000138802	1.15929	6.92573e-50	SEC24B	SEC24 homolog B, COPII coat complex component [Source:HGNC Symbol;Acc:HGNC:10704]
ENSG00000100325	1.15786	3.34417e-46	ASCC2	activating signal cointegrator 1 complex subunit 2 [Source:HGNC Symbol;Acc:HGNC:24103]
ENSG00000214784	1.1573	1.50311e-06	RPS3AP21	RPS3A pseudogene 21 [Source:HGNC Symbol;Acc:HGNC:36841]
ENSG00000091436	1.1568	1.28233e-51	MAP3K20	mitogen-activated protein kinase kinase kinase 20 [Source:HGNC Symbol;Acc:HGNC:17797]
ENSG00000197756	1.15625	1.62441e-42	RPL37A	ribosomal protein L37a [Source:HGNC Symbol;Acc:HGNC:10348]
ENSG00000171867	1.15475	2.01084e-55	PRNP	prion protein [Source:HGNC Symbol;Acc:HGNC:9449]
ENSG00000234797	1.15473	4.66353e-51	RPS3AP6	RPS3A pseudogene 6 [Source:HGNC Symbol;Acc:HGNC:18630]
ENSG00000105755	1.15429	6.56453e-38	ETHE1	ETHE1 persulfide dioxygenase [Source:HGNC Symbol;Acc:HGNC:23287]
ENSG00000123612	1.15397	0.00675098	ACVR1C	activin A receptor type 1C [Source:HGNC Symbol;Acc:HGNC:18123]
ENSG00000177426	1.15395	3.76592e-39	TGIF1	TGFB induced factor homeobox 1 [Source:HGNC Symbol;Acc:HGNC:11776]
ENSG00000149743	1.15387	1.07737e-21	TRPT1	tRNA phosphotransferase 1 [Source:HGNC Symbol;Acc:HGNC:20316]
ENSG00000214944	1.15361	5.49683e-34	ARHGEF28	Rho guanine nucleotide exchange factor 28 [Source:HGNC Symbol;Acc:HGNC:30322]
ENSG00000250303	1.15277	3.48313e-05	LINC02762	long intergenic non-protein coding RNA 2762 [Source:HGNC Symbol;Acc:HGNC:27443]
ENSG00000107341	1.1524	1.66737e-48	UBE2R2	ubiquitin conjugating enzyme E2 R2 [Source:HGNC Symbol;Acc:HGNC:19907]
ENSG00000136237	1.15205	1.03427e-20	RAPGEF5	Rap guanine nucleotide exchange factor 5 [Source:HGNC Symbol;Acc:HGNC:16862]
ENSG00000106541	1.15203	3.96396e-45	AGR2	anterior gradient 2, protein disulphide isomerase family member [Source:HGNC Symbol;Acc:HGNC:328]
ENSG00000139725	1.1516	3.32813e-05	RHOF	ras homolog family member F, filopodia associated [Source:HGNC Symbol;Acc:HGNC:15703]
ENSG00000106638	1.15154	5.1102e-37	TBL2	transducin beta like 2 [Source:HGNC Symbol;Acc:HGNC:11586]
ENSG00000254612	1.1512	2.86056e-17	DNAJB6P1	DNAJB6 pseudogene 1 [Source:HGNC Symbol;Acc:HGNC:54754]
ENSG00000185721	1.15108	2.00325e-48	DRG1	developmentally regulated GTP binding protein 1 [Source:HGNC Symbol;Acc:HGNC:3029]
ENSG00000172548	1.15029	1.73247e-30	NIPAL4	NIPA like domain containing 4 [Source:HGNC Symbol;Acc:HGNC:28018]
ENSG00000159899	1.14998	2.08036e-07	NPR2	natriuretic peptide receptor 2 [Source:HGNC Symbol;Acc:HGNC:7944]
ENSG00000003137	1.14985	4.739e-06	CYP26B1	cytochrome P450 family 26 subfamily B member 1 [Source:HGNC Symbol;Acc:HGNC:20581]
ENSG00000196531	1.14921	2.95241e-56	NACA	nascent polypeptide associated complex subunit alpha [Source:HGNC Symbol;Acc:HGNC:7629]
ENSG00000163882	1.14879	1.76419e-36	POLR2H	RNA polymerase II subunit H [Source:HGNC Symbol;Acc:HGNC:9195]
ENSG00000240509	1.14694	1.4427e-09	RPL34P18	ribosomal protein L34 pseudogene 18 [Source:HGNC Symbol;Acc:HGNC:35968]
ENSG00000137942	1.14644	4.37109e-53	FNBP1L	formin binding protein 1 like [Source:HGNC Symbol;Acc:HGNC:20851]
ENSG00000114923	1.14586	4.26265e-18	SLC4A3	solute carrier family 4 member 3 [Source:HGNC Symbol;Acc:HGNC:11029]
ENSG00000162244	1.14501	7.14293e-48	RPL29	ribosomal protein L29 [Source:HGNC Symbol;Acc:HGNC:10331]
ENSG00000113739	1.14492	1.46784e-47	STC2	stanniocalcin 2 [Source:HGNC Symbol;Acc:HGNC:11374]
ENSG00000228929	1.1432	8.02787e-25	RPS13P2	ribosomal protein S13 pseudogene 2 [Source:HGNC Symbol;Acc:HGNC:36364]
ENSG00000138942	1.14248	1.58447e-46	RNF185	ring finger protein 185 [Source:HGNC Symbol;Acc:HGNC:26783]
ENSG00000121775	1.1423	1.59842e-13	TMEM39B	transmembrane protein 39B [Source:HGNC Symbol;Acc:HGNC:25510]
ENSG00000002587	1.14228	1.00614e-07	HS3ST1	heparan sulfate-glucosamine 3-sulfotransferase 1 [Source:HGNC Symbol;Acc:HGNC:5194]
ENSG00000130255	1.14192	1.06306e-54	RPL36	ribosomal protein L36 [Source:HGNC Symbol;Acc:HGNC:13631]
ENSG00000143443	1.14155	0.0014489	C1orf56	chromosome 1 open reading frame 56 [Source:HGNC Symbol;Acc:HGNC:26045]
ENSG00000132792	1.14098	7.42771e-46	CTNNBL1	catenin beta like 1 [Source:HGNC Symbol;Acc:HGNC:15879]
ENSG00000282978	1.14065	5.87148e-10	AC110994.3	basic transcription factor 3 (BTF3) pseudogene
ENSG00000068971	1.14062	7.63365e-25	PPP2R5B	protein phosphatase 2 regulatory subunit B'beta [Source:HGNC Symbol;Acc:HGNC:9310]
ENSG00000197157	1.13972	6.06177e-56	SND1	staphylococcal nuclease and tudor domain containing 1 [Source:HGNC Symbol;Acc:HGNC:30646]
ENSG00000240540	1.13955	0.000355567	RPL3P9	ribosomal protein L3 pseudogene 9 [Source:HGNC Symbol;Acc:HGNC:36839]
ENSG00000178464	1.13948	1.34205e-51	RPL10P16	ribosomal protein L10 pseudogene 16 [Source:HGNC Symbol;Acc:HGNC:36882]
ENSG00000256356	1.13885	0.00830833	HSPA8P5	heat shock protein family A (Hsp70) member 8 pseudogene 5 [Source:HGNC Symbol;Acc:HGNC:44920]
ENSG00000114023	1.13784	2.94795e-46	FAM162A	family with sequence similarity 162 member A [Source:HGNC Symbol;Acc:HGNC:17865]
ENSG00000139370	1.13781	3.62418e-31	SLC15A4	solute carrier family 15 member 4 [Source:HGNC Symbol;Acc:HGNC:23090]
ENSG00000142937	1.13774	5.43987e-42	RPS8	ribosomal protein S8 [Source:HGNC Symbol;Acc:HGNC:10441]
ENSG00000181333	1.13692	1.73603e-14	HEPHL1	hephaestin like 1 [Source:HGNC Symbol;Acc:HGNC:30477]
ENSG00000146556	1.13668	3.96563e-17	WASH2P	WASP family homolog 2, pseudogene [Source:HGNC Symbol;Acc:HGNC:33145]
ENSG00000237828	1.13664	0.00549268	PA2G4P1	proliferation-associated 2G4 pseudogene 1 [Source:HGNC Symbol;Acc:HGNC:8551]
ENSG00000124116	1.13662	0.00785415	WFDC3	WAP four-disulfide core domain 3 [Source:HGNC Symbol;Acc:HGNC:15957]
ENSG00000130811	1.1366	3.48241e-53	EIF3G	eukaryotic translation initiation factor 3 subunit G [Source:HGNC Symbol;Acc:HGNC:3274]
ENSG00000148303	1.13645	3.31618e-42	RPL7A	ribosomal protein L7a [Source:HGNC Symbol;Acc:HGNC:10364]
ENSG00000125170	1.13643	5.09403e-12	DOK4	docking protein 4 [Source:HGNC Symbol;Acc:HGNC:19868]
ENSG00000074590	1.13564	9.51892e-35	NUAK1	NUAK family kinase 1 [Source:HGNC Symbol;Acc:HGNC:14311]
ENSG00000279495	1.13516	6.1069e-14	AL928654.4	novel transcript
ENSG00000148798	1.13454	5.47489e-06	INA	internexin neuronal intermediate filament protein alpha [Source:HGNC Symbol;Acc:HGNC:6057]
ENSG00000132475	1.13452	2.91947e-54	H3-3B	H3.3 histone B [Source:HGNC Symbol;Acc:HGNC:4765]
ENSG00000198910	1.13442	6.19395e-22	L1CAM	L1 cell adhesion molecule [Source:HGNC Symbol;Acc:HGNC:6470]
ENSG00000104907	1.13414	6.54359e-40	TRMT1	tRNA methyltransferase 1 [Source:HGNC Symbol;Acc:HGNC:25980]
ENSG00000137996	1.13384	5.65603e-45	RTCA	RNA 3'-terminal phosphate cyclase [Source:HGNC Symbol;Acc:HGNC:17981]
ENSG00000152767	1.13365	2.18961e-36	FARP1	FERM, ARH/RhoGEF and pleckstrin domain protein 1 [Source:HGNC Symbol;Acc:HGNC:3591]
ENSG00000230383	1.13234	4.25952e-16	AC009245.1	ribosomal protein L6 (RPL6) pseudogene
ENSG00000027847	1.13191	4.13297e-32	B4GALT7	beta-1,4-galactosyltransferase 7 [Source:HGNC Symbol;Acc:HGNC:930]
ENSG00000137166	1.13188	9.82384e-22	FOXP4	forkhead box P4 [Source:HGNC Symbol;Acc:HGNC:20842]
ENSG00000111321	1.13138	7.96777e-49	LTBR	lymphotoxin beta receptor [Source:HGNC Symbol;Acc:HGNC:6718]
ENSG00000071082	1.13089	1.43156e-48	RPL31	ribosomal protein L31 [Source:HGNC Symbol;Acc:HGNC:10334]
ENSG00000088986	1.13017	1.99411e-54	DYNLL1	dynein light chain LC8-type 1 [Source:HGNC Symbol;Acc:HGNC:15476]
ENSG00000076685	1.12773	2.27982e-51	NT5C2	5'-nucleotidase, cytosolic II [Source:HGNC Symbol;Acc:HGNC:8022]
ENSG00000105523	1.12754	0.00153912	FAM83E	family with sequence similarity 83 member E [Source:HGNC Symbol;Acc:HGNC:25972]
ENSG00000142669	1.12678	1.19525e-51	SH3BGRL3	SH3 domain binding glutamate rich protein like 3 [Source:HGNC Symbol;Acc:HGNC:15568]
ENSG00000102897	1.12667	8.55277e-21	LYRM1	LYR motif containing 1 [Source:HGNC Symbol;Acc:HGNC:25074]
ENSG00000157110	1.1258	1.55584e-14	RBPMS	RNA binding protein, mRNA processing factor [Source:HGNC Symbol;Acc:HGNC:19097]
ENSG00000078124	1.12498	3.48883e-31	ACER3	alkaline ceramidase 3 [Source:HGNC Symbol;Acc:HGNC:16066]
ENSG00000101457	1.12424	1.12764e-34	DNTTIP1	deoxynucleotidyltransferase terminal interacting protein 1 [Source:HGNC Symbol;Acc:HGNC:16160]
ENSG00000196196	1.12379	5.86395e-11	HRCT1	histidine rich carboxyl terminus 1 [Source:HGNC Symbol;Acc:HGNC:33872]
ENSG00000172965	1.12376	4.51417e-15	MIR4435-2HG	MIR4435-2 host gene [Source:HGNC Symbol;Acc:HGNC:35163]
ENSG00000118898	1.12336	9.10594e-54	PPL	periplakin [Source:HGNC Symbol;Acc:HGNC:9273]
ENSG00000141655	1.12281	0.00352675	TNFRSF11A	TNF receptor superfamily member 11a [Source:HGNC Symbol;Acc:HGNC:11908]
ENSG00000110011	1.12279	1.05435e-21	DNAJC4	DnaJ heat shock protein family (Hsp40) member C4 [Source:HGNC Symbol;Acc:HGNC:5271]
ENSG00000162734	1.12276	2.31415e-51	PEA15	proliferation and apoptosis adaptor protein 15 [Source:HGNC Symbol;Acc:HGNC:8822]
ENSG00000184640	1.12256	1.80437e-54	SEPTIN9	septin 9 [Source:HGNC Symbol;Acc:HGNC:7323]
ENSG00000235174	1.12238	3.89076e-32	RPL39P3	ribosomal protein L39 pseudogene 3 [Source:HGNC Symbol;Acc:HGNC:21383]
ENSG00000109107	1.12232	1.5087e-35	ALDOC	aldolase, fructose-bisphosphate C [Source:HGNC Symbol;Acc:HGNC:418]
ENSG00000176531	1.12163	1.17733e-20	PHLDB3	pleckstrin homology like domain family B member 3 [Source:HGNC Symbol;Acc:HGNC:30499]
ENSG00000174977	1.12159	2.28192e-22	AC026271.1	poly(A) binding protein interacting protein 1 (PAIP1) pseudogene
ENSG00000169032	1.11901	3.25249e-49	MAP2K1	mitogen-activated protein kinase kinase 1 [Source:HGNC Symbol;Acc:HGNC:6840]
ENSG00000165637	1.11853	9.53627e-54	VDAC2	voltage dependent anion channel 2 [Source:HGNC Symbol;Acc:HGNC:12672]
ENSG00000181524	1.11851	1.45035e-31	RPL24P4	ribosomal protein L24 pseudogene 4 [Source:HGNC Symbol;Acc:HGNC:21371]
ENSG00000034510	1.11836	1.67537e-39	TMSB10	thymosin beta 10 [Source:HGNC Symbol;Acc:HGNC:11879]
ENSG00000213621	1.11812	9.97944e-16	RPSAP54	ribosomal protein SA pseudogene 54 [Source:HGNC Symbol;Acc:HGNC:36373]
ENSG00000012061	1.1174	5.24222e-32	ERCC1	ERCC excision repair 1, endonuclease non-catalytic subunit [Source:HGNC Symbol;Acc:HGNC:3433]
ENSG00000170745	1.11732	5.57846e-18	KCNS3	potassium voltage-gated channel modifier subfamily S member 3 [Source:HGNC Symbol;Acc:HGNC:6302]
ENSG00000117472	1.11701	3.36582e-45	TSPAN1	tetraspanin 1 [Source:HGNC Symbol;Acc:HGNC:20657]
ENSG00000153395	1.11697	0.00360835	LPCAT1	lysophosphatidylcholine acyltransferase 1 [Source:HGNC Symbol;Acc:HGNC:25718]
ENSG00000187764	1.11683	7.14851e-05	SEMA4D	semaphorin 4D [Source:HGNC Symbol;Acc:HGNC:10732]
ENSG00000233483	1.11678	0.00280018	AC008105.2	novel pseudogene, ortholog of 1700023F06Rik (M. musculus)
ENSG00000234498	1.11673	0.00223185	RPL13AP20	ribosomal protein L13a pseudogene 20 [Source:HGNC Symbol;Acc:HGNC:35709]
ENSG00000165006	1.11663	2.8161e-49	UBAP1	ubiquitin associated protein 1 [Source:HGNC Symbol;Acc:HGNC:12461]
ENSG00000171604	1.11539	9.44778e-16	CXXC5	CXXC finger protein 5 [Source:HGNC Symbol;Acc:HGNC:26943]
ENSG00000132017	1.11521	2.87666e-26	DCAF15	DDB1 and CUL4 associated factor 15 [Source:HGNC Symbol;Acc:HGNC:25095]
ENSG00000177105	1.11442	3.47368e-28	RHOG	ras homolog family member G [Source:HGNC Symbol;Acc:HGNC:672]
ENSG00000092445	1.11289	2.09482e-12	TYRO3	TYRO3 protein tyrosine kinase [Source:HGNC Symbol;Acc:HGNC:12446]
ENSG00000151882	1.11242	1.3738e-10	CCL28	C-C motif chemokine ligand 28 [Source:HGNC Symbol;Acc:HGNC:17700]
ENSG00000074800	1.11232	5.51267e-34	ENO1	enolase 1 [Source:HGNC Symbol;Acc:HGNC:3350]
ENSG00000196867	1.11185	3.32638e-19	ZFP28	ZFP28 zinc finger protein [Source:HGNC Symbol;Acc:HGNC:17801]
ENSG00000158089	1.1118	5.5707e-16	GALNT14	polypeptide N-acetylgalactosaminyltransferase 14 [Source:HGNC Symbol;Acc:HGNC:22946]
ENSG00000145741	1.11137	1.63417e-48	BTF3	basic transcription factor 3 [Source:HGNC Symbol;Acc:HGNC:1125]
ENSG00000277883	1.11047	0.0034806	NLRP3P1	NLR family pyrin domain containing 3 pseudogene 1 [Source:HGNC Symbol;Acc:HGNC:29886]
ENSG00000213598	1.11036	3.72058e-09	AL049873.1	ribosomal protein L31 (RPL31) pseudogene
ENSG00000205629	1.11028	1.61358e-32	LCMT1	leucine carboxyl methyltransferase 1 [Source:HGNC Symbol;Acc:HGNC:17557]
ENSG00000169504	1.1098	1.95326e-53	CLIC4	chloride intracellular channel 4 [Source:HGNC Symbol;Acc:HGNC:13518]
ENSG00000174021	1.10904	1.44321e-07	GNG5	G protein subunit gamma 5 [Source:HGNC Symbol;Acc:HGNC:4408]
ENSG00000213885	1.10874	0.000389076	RPL13AP7	ribosomal protein L13a pseudogene 7 [Source:HGNC Symbol;Acc:HGNC:23755]
ENSG00000164970	1.10868	1.07441e-28	FAM219A	family with sequence similarity 219 member A [Source:HGNC Symbol;Acc:HGNC:19920]
ENSG00000170558	1.10846	1.70278e-20	CDH2	cadherin 2 [Source:HGNC Symbol;Acc:HGNC:1759]
ENSG00000010295	1.10845	0.00202309	IFFO1	intermediate filament family orphan 1 [Source:HGNC Symbol;Acc:HGNC:24970]
ENSG00000212789	1.10804	0.00084209	ST13P5	ST13, Hsp70 interacting protein pseudogene 5 [Source:HGNC Symbol;Acc:HGNC:18556]
ENSG00000127948	1.10799	4.27838e-38	POR	cytochrome p450 oxidoreductase [Source:HGNC Symbol;Acc:HGNC:9208]
ENSG00000135506	1.10731	3.69439e-53	OS9	OS9 endoplasmic reticulum lectin [Source:HGNC Symbol;Acc:HGNC:16994]
ENSG00000148180	1.1072	4.40336e-50	GSN	gelsolin [Source:HGNC Symbol;Acc:HGNC:4620]
ENSG00000183258	1.10716	4.19152e-44	DDX41	DEAD-box helicase 41 [Source:HGNC Symbol;Acc:HGNC:18674]
ENSG00000115170	1.107	3.9104e-32	ACVR1	activin A receptor type 1 [Source:HGNC Symbol;Acc:HGNC:171]
ENSG00000175592	1.10678	5.09322e-09	FOSL1	FOS like 1, AP-1 transcription factor subunit [Source:HGNC Symbol;Acc:HGNC:13718]
ENSG00000122778	1.10661	6.27555e-08	KIAA1549	KIAA1549 [Source:HGNC Symbol;Acc:HGNC:22219]
ENSG00000102243	1.10657	8.78697e-11	VGLL1	vestigial like family member 1 [Source:HGNC Symbol;Acc:HGNC:20985]
ENSG00000090975	1.10567	3.4119e-13	PITPNM2	phosphatidylinositol transfer protein membrane associated 2 [Source:HGNC Symbol;Acc:HGNC:21044]
ENSG00000083845	1.10531	3.50153e-45	RPS5	ribosomal protein S5 [Source:HGNC Symbol;Acc:HGNC:10426]
ENSG00000285825	1.10528	0.00107677	CCDC15-DT	CCDC15 divergent transcript [Source:HGNC Symbol;Acc:HGNC:54193]
ENSG00000198399	1.10527	4.89235e-38	ITSN2	intersectin 2 [Source:HGNC Symbol;Acc:HGNC:6184]
ENSG00000148842	1.10492	3.0399e-22	CNNM2	cyclin and CBS domain divalent metal cation transport mediator 2 [Source:HGNC Symbol;Acc:HGNC:103]
ENSG00000112081	1.10449	1.32029e-52	SRSF3	serine and arginine rich splicing factor 3 [Source:HGNC Symbol;Acc:HGNC:10785]
ENSG00000161526	1.10439	2.64697e-43	SAP30BP	SAP30 binding protein [Source:HGNC Symbol;Acc:HGNC:30785]
ENSG00000170222	1.10362	2.30508e-16	ADPRM	ADP-ribose/CDP-alcohol diphosphatase, manganese dependent [Source:HGNC Symbol;Acc:HGNC:30925]
ENSG00000154781	1.10337	1.41047e-30	CCDC174	coiled-coil domain containing 174 [Source:HGNC Symbol;Acc:HGNC:28033]
ENSG00000070190	1.10297	8.3724e-36	DAPP1	dual adaptor of phosphotyrosine and 3-phosphoinositides 1 [Source:HGNC Symbol;Acc:HGNC:16500]
ENSG00000109171	1.10295	1.75411e-49	SLAIN2	SLAIN motif family member 2 [Source:HGNC Symbol;Acc:HGNC:29282]
ENSG00000232573	1.1027	1.00127e-43	RPL3P4	ribosomal protein L3 pseudogene 4 [Source:HGNC Symbol;Acc:HGNC:19805]
ENSG00000107738	1.10194	1.14559e-18	VSIR	V-set immunoregulatory receptor [Source:HGNC Symbol;Acc:HGNC:30085]
ENSG00000198373	1.10118	3.07723e-32	WWP2	WW domain containing E3 ubiquitin protein ligase 2 [Source:HGNC Symbol;Acc:HGNC:16804]
ENSG00000096696	1.10106	6.1914e-26	DSP	desmoplakin [Source:HGNC Symbol;Acc:HGNC:3052]
ENSG00000250697	1.1009	0.000493887	AC010343.3	novel transcript
ENSG00000169733	1.10071	3.58921e-18	RFNG	RFNG O-fucosylpeptide 3-beta-N-acetylglucosaminyltransferase [Source:HGNC Symbol;Acc:HGNC:9974]
ENSG00000089289	1.10011	8.78851e-45	IGBP1	immunoglobulin binding protein 1 [Source:HGNC Symbol;Acc:HGNC:5461]
ENSG00000175550	1.09988	1.1157e-45	DRAP1	DR1 associated protein 1 [Source:HGNC Symbol;Acc:HGNC:3019]
ENSG00000149273	1.09919	4.33233e-34	RPS3	ribosomal protein S3 [Source:HGNC Symbol;Acc:HGNC:10420]
ENSG00000213553	1.09875	3.1415e-52	RPLP0P6	ribosomal protein lateral stalk subunit P0 pseudogene 6 [Source:HGNC Symbol;Acc:HGNC:36404]
ENSG00000213672	1.09844	1.19065e-27	NCKIPSD	NCK interacting protein with SH3 domain [Source:HGNC Symbol;Acc:HGNC:15486]
ENSG00000119718	1.09831	1.22481e-27	EIF2B2	eukaryotic translation initiation factor 2B subunit beta [Source:HGNC Symbol;Acc:HGNC:3258]
ENSG00000261236	1.09827	8.21191e-40	BOP1	BOP1 ribosomal biogenesis factor [Source:HGNC Symbol;Acc:HGNC:15519]
ENSG00000125611	1.0978	3.31505e-21	CHCHD5	coiled-coil-helix-coiled-coil-helix domain containing 5 [Source:HGNC Symbol;Acc:HGNC:17840]
ENSG00000171700	1.09722	3.003e-13	RGS19	regulator of G protein signaling 19 [Source:HGNC Symbol;Acc:HGNC:13735]
ENSG00000006451	1.09721	4.34217e-47	RALA	RAS like proto-oncogene A [Source:HGNC Symbol;Acc:HGNC:9839]
ENSG00000189077	1.09711	1.98481e-22	TMEM120A	transmembrane protein 120A [Source:HGNC Symbol;Acc:HGNC:21697]
ENSG00000162714	1.09706	6.67009e-33	ZNF496	zinc finger protein 496 [Source:HGNC Symbol;Acc:HGNC:23713]
ENSG00000283196	1.09667	1.72928e-09	LSP1P5	LSP1 pseudogene 5 [Source:NCBI gene (formerly Entrezgene);Acc:645166]
ENSG00000118482	1.09652	1.9519e-47	PHF3	PHD finger protein 3 [Source:HGNC Symbol;Acc:HGNC:8921]
ENSG00000185236	1.09607	4.88484e-38	RAB11B	RAB11B, member RAS oncogene family [Source:HGNC Symbol;Acc:HGNC:9761]
ENSG00000167671	1.09557	9.2776e-45	UBXN6	UBX domain protein 6 [Source:HGNC Symbol;Acc:HGNC:14928]
ENSG00000179526	1.09519	5.25004e-32	SHARPIN	SHANK associated RH domain interactor [Source:HGNC Symbol;Acc:HGNC:25321]
ENSG00000052126	1.09506	3.17811e-38	PLEKHA5	pleckstrin homology domain containing A5 [Source:HGNC Symbol;Acc:HGNC:30036]
ENSG00000142534	1.09473	8.55862e-42	RPS11	ribosomal protein S11 [Source:HGNC Symbol;Acc:HGNC:10384]
ENSG00000100353	1.09429	7.1403e-52	EIF3D	eukaryotic translation initiation factor 3 subunit D [Source:HGNC Symbol;Acc:HGNC:3278]
ENSG00000244313	1.09407	1.77238e-39	AC024293.1	ribosomal protein S10 (RPS10) pseudogene
ENSG00000166562	1.09389	1.78319e-37	SEC11C	SEC11 homolog C, signal peptidase complex subunit [Source:HGNC Symbol;Acc:HGNC:23400]
ENSG00000167080	1.09388	0.00610987	B4GALNT2	beta-1,4-N-acetyl-galactosaminyltransferase 2 [Source:HGNC Symbol;Acc:HGNC:24136]
ENSG00000197191	1.09381	1.09481e-05	CYSRT1	cysteine rich tail 1 [Source:HGNC Symbol;Acc:HGNC:30529]
ENSG00000135596	1.09372	2.07477e-24	MICAL1	microtubule associated monooxygenase, calponin and LIM domain containing 1 [Source:HGNC Symbol;Acc:HGNC:20619]
ENSG00000143774	1.09361	3.71196e-48	GUK1	guanylate kinase 1 [Source:HGNC Symbol;Acc:HGNC:4693]
ENSG00000144713	1.09288	2.8446e-46	RPL32	ribosomal protein L32 [Source:HGNC Symbol;Acc:HGNC:10336]
ENSG00000142046	1.09147	0.00256166	TMEM91	transmembrane protein 91 [Source:HGNC Symbol;Acc:HGNC:32393]
ENSG00000100345	1.09124	3.80109e-32	MYH9	myosin heavy chain 9 [Source:HGNC Symbol;Acc:HGNC:7579]
ENSG00000130244	1.09073	1.13262e-17	FAM98C	family with sequence similarity 98 member C [Source:HGNC Symbol;Acc:HGNC:27119]
ENSG00000267795	1.09041	2.51573e-07	SMIM22	small integral membrane protein 22 [Source:HGNC Symbol;Acc:HGNC:48329]
ENSG00000183617	1.09035	1.97943e-29	MRPL54	mitochondrial ribosomal protein L54 [Source:HGNC Symbol;Acc:HGNC:16685]
ENSG00000172301	1.09028	4.05636e-21	COPRS	coordinator of PRMT5 and differentiation stimulator [Source:HGNC Symbol;Acc:HGNC:28848]
ENSG00000171858	1.08604	1.37437e-49	RPS21	ribosomal protein S21 [Source:HGNC Symbol;Acc:HGNC:10409]
ENSG00000231870	1.08544	7.22025e-33	KRT17P3	keratin 17 pseudogene 3 [Source:HGNC Symbol;Acc:HGNC:33697]
ENSG00000237989	1.08479	1.09084e-08	LINC01679	long intergenic non-protein coding RNA 1679 [Source:HGNC Symbol;Acc:HGNC:52469]
ENSG00000165434	1.08478	4.09042e-14	PGM2L1	phosphoglucomutase 2 like 1 [Source:HGNC Symbol;Acc:HGNC:20898]
ENSG00000137818	1.08463	2.89096e-36	RPLP1	ribosomal protein lateral stalk subunit P1 [Source:HGNC Symbol;Acc:HGNC:10372]
ENSG00000014164	1.08417	1.05498e-15	ZC3H3	zinc finger CCCH-type containing 3 [Source:HGNC Symbol;Acc:HGNC:28972]
ENSG00000197238	1.08411	0.00124139	H4C11	H4 clustered histone 11 [Source:HGNC Symbol;Acc:HGNC:4785]
ENSG00000125966	1.0841	0.00124595	MMP24	matrix metallopeptidase 24 [Source:HGNC Symbol;Acc:HGNC:7172]
ENSG00000212664	1.08341	1.12857e-24	AC064799.1	ribosomal protein L17 (RPL17) pseudogene
ENSG00000064666	1.08341	4.79601e-51	CNN2	calponin 2 [Source:HGNC Symbol;Acc:HGNC:2156]
ENSG00000076662	1.08295	5.01249e-10	ICAM3	intercellular adhesion molecule 3 [Source:HGNC Symbol;Acc:HGNC:5346]
ENSG00000124787	1.08276	8.9451e-21	RPP40	ribonuclease P/MRP subunit p40 [Source:HGNC Symbol;Acc:HGNC:20992]
ENSG00000226525	1.08255	1.16509e-07	RPS7P10	ribosomal protein S7 pseudogene 10 [Source:HGNC Symbol;Acc:HGNC:39903]
ENSG00000173334	1.08254	8.73264e-14	TRIB1	tribbles pseudokinase 1 [Source:HGNC Symbol;Acc:HGNC:16891]
ENSG00000102144	1.07997	7.9434e-46	PGK1	phosphoglycerate kinase 1 [Source:HGNC Symbol;Acc:HGNC:8896]
ENSG00000122515	1.07992	1.41928e-31	ZMIZ2	zinc finger MIZ-type containing 2 [Source:HGNC Symbol;Acc:HGNC:22229]
ENSG00000125821	1.07931	5.12385e-30	DTD1	D-aminoacyl-tRNA deacylase 1 [Source:HGNC Symbol;Acc:HGNC:16219]
ENSG00000156976	1.07838	2.76383e-49	EIF4A2	eukaryotic translation initiation factor 4A2 [Source:HGNC Symbol;Acc:HGNC:3284]
ENSG00000172270	1.07811	2.1268e-47	BSG	basigin (Ok blood group) [Source:HGNC Symbol;Acc:HGNC:1116]
ENSG00000228847	1.07772	0.00629569	ATP5MC2P4	ATP synthase membrane subunit c locus 2 pseudogene 4 [Source:HGNC Symbol;Acc:HGNC:42188]
ENSG00000133961	1.07739	7.24277e-39	NUMB	NUMB endocytic adaptor protein [Source:HGNC Symbol;Acc:HGNC:8060]
ENSG00000145247	1.07691	1.79853e-46	OCIAD2	OCIA domain containing 2 [Source:HGNC Symbol;Acc:HGNC:28685]
ENSG00000006695	1.07656	2.03835e-26	COX10	cytochrome c oxidase assembly factor heme A:farnesyltransferase COX10 [Source:HGNC Symbol;Acc:HGNC:2260]
ENSG00000123892	1.07654	1.30179e-42	RAB38	RAB38, member RAS oncogene family [Source:HGNC Symbol;Acc:HGNC:9776]
ENSG00000183347	1.07587	8.14381e-42	GBP6	guanylate binding protein family member 6 [Source:HGNC Symbol;Acc:HGNC:25395]
ENSG00000182484	1.07538	6.86546e-10	WASH6P	WASP family homolog 6, pseudogene [Source:HGNC Symbol;Acc:HGNC:31685]
ENSG00000145592	1.07494	1.09337e-42	RPL37	ribosomal protein L37 [Source:HGNC Symbol;Acc:HGNC:10347]
ENSG00000138735	1.07478	7.35282e-12	PDE5A	phosphodiesterase 5A [Source:HGNC Symbol;Acc:HGNC:8784]
ENSG00000141428	1.07447	1.47582e-19	C18orf21	chromosome 18 open reading frame 21 [Source:HGNC Symbol;Acc:HGNC:28802]
ENSG00000157483	1.0737	9.46671e-49	MYO1E	myosin IE [Source:HGNC Symbol;Acc:HGNC:7599]
ENSG00000184110	1.0733	7.53737e-35	EIF3C	eukaryotic translation initiation factor 3 subunit C [Source:HGNC Symbol;Acc:HGNC:3279]
ENSG00000233426	1.07295	3.84307e-24	EIF3FP3	eukaryotic translation initiation factor 3 subunit F pseudogene 3 [Source:HGNC Symbol;Acc:HGNC:37625]
ENSG00000107968	1.0724	0.00214387	MAP3K8	mitogen-activated protein kinase kinase kinase 8 [Source:HGNC Symbol;Acc:HGNC:6860]
ENSG00000013563	1.07216	2.42221e-31	DNASE1L1	deoxyribonuclease 1 like 1 [Source:HGNC Symbol;Acc:HGNC:2957]
ENSG00000129355	1.07122	3.48134e-15	CDKN2D	cyclin dependent kinase inhibitor 2D [Source:HGNC Symbol;Acc:HGNC:1790]
ENSG00000221926	1.07075	5.98675e-36	TRIM16	tripartite motif containing 16 [Source:HGNC Symbol;Acc:HGNC:17241]
ENSG00000198892	1.07074	8.41138e-13	SHISA4	shisa family member 4 [Source:HGNC Symbol;Acc:HGNC:27139]
ENSG00000145390	1.07073	4.56962e-38	USP53	ubiquitin specific peptidase 53 [Source:HGNC Symbol;Acc:HGNC:29255]
ENSG00000172809	1.07065	4.7718e-49	RPL38	ribosomal protein L38 [Source:HGNC Symbol;Acc:HGNC:10349]
ENSG00000153015	1.06998	2.42757e-40	CWC27	CWC27 spliceosome associated cyclophilin [Source:HGNC Symbol;Acc:HGNC:10664]
ENSG00000111669	1.06962	1.0641e-45	TPI1	triosephosphate isomerase 1 [Source:HGNC Symbol;Acc:HGNC:12009]
ENSG00000141622	1.06875	4.94207e-09	RNF165	ring finger protein 165 [Source:HGNC Symbol;Acc:HGNC:31696]
ENSG00000217716	1.06833	8.67346e-08	RPS10P3	ribosomal protein S10 pseudogene 3 [Source:HGNC Symbol;Acc:HGNC:23684]
ENSG00000162636	1.06827	5.37132e-11	FAM102B	family with sequence similarity 102 member B [Source:HGNC Symbol;Acc:HGNC:27637]
ENSG00000100906	1.0681	1.05201e-37	NFKBIA	NFKB inhibitor alpha [Source:HGNC Symbol;Acc:HGNC:7797]
ENSG00000131236	1.06762	3.619e-47	CAP1	cyclase associated actin cytoskeleton regulatory protein 1 [Source:HGNC Symbol;Acc:HGNC:20040]
ENSG00000234694	1.06761	1.5574e-05	AL139289.1	novel transcript
ENSG00000198715	1.06751	6.30649e-34	GLMP	glycosylated lysosomal membrane protein [Source:HGNC Symbol;Acc:HGNC:29436]
[truncated: 3,720 more rows]
