# Supplementary material for: Multiple roles for hypoxia inducible factor 1-alpha in airway epithelial cells during mucormycosis
Source: Nat Commun. 2024 Jun 20;15:5282. doi: 10.1038/s41467-024-49637-8 (PMC11190229; doi:10.1038/s41467-024-49637-8)
Supplement: Supplementary file 8 — Supplementary Data 5 [file 41467_2024_49637_MOESM8_ESM.xlsx]

## Sheet: Sheet0
Supplementary Table 5. Upstream Regulator analysis of host pathways in response to R. delemar (strain 99-880) infection.
Values represent Z-scores
Z-score > 2 indicates predicted activation
Z-score < 2 indicates predicted repression.
A value of "0" indicates no significant overlap with the differentially expressed genes and the list known pathways targets.
Upstream Regulator	Infected for 3 hr vs. uninfected	Infected for 6 hr vs. uninfected	Infected for 16 hr vs. uninfected
NUPR1	10.801	11.038	13.713
TNF	4.772	5.478	5.687
HIF1A	2.887	3.561	5.138
ERK	4.758	4.941	4.732
NPM1	3.996	4.238	4.554
NEDD9	1.941	3.3	4.484
PKM	1.468	2.215	4.209
CSF	3.286	3.713	4.013
IL1A	3.258	3.804	3.96
KDM5B	4.491	4.046	3.943
CDKN1A	3.514	4.451	3.919
PPRC1	4.523	3.878	3.755
JUN	2.982	2.192	3.718
TLR4	2.516	2.528	3.709
EPAS1	3.096	3.553	3.673
ASPSCR1-TFE3	0	1.279	3.668
IL15	3.131	2.208	3.635
TCR	3.095	2.058	3.628
STAT3	2.622	3.679	3.503
IL-1R	3.18	3.482	3.484
PRKCD	4.311	4.354	3.476
IL18	2.342	2.37	3.444
NFkB (complex)	1.461	1.644	3.437
DDX3X	0	0	3.434
Interferon alpha	2.917	2.944	3.42
TGFB1	1.837	2.76	3.365
JUNB	2.728	1.929	3.359
ERK1/2	2.419	2.805	3.243
P38 MAPK	1.848	2.067	3.221
CD36	3.01	3.051	3.207
ECSIT	3.555	3.564	3.199
E2F6	3.317	3.317	3.162
MAP2K1	1.936	1.722	3.101
CAMP	3.026	2.854	3.098
CDK6	3.422	3.422	3.075
GABARAPL1	0	0	3.051
GABARAP	0	0	3.051
GABARAPL2	0	0	3.051
TGM2	-0.035	1.16	3.045
IFNG	3.321	2.841	3.024
OLFM4-RET	1.698	0	2.985
IL1B	2.462	3.116	2.96
EHF	2.414	2.959	2.959
FOSL1	2.259	1.89	2.918
STING1	2.667	3.568	2.873
FOS	1.988	1.768	2.867
KDM3B	1.877	1.89	2.858
SIX2	2.324	2.84	2.828
SLC2A3	0	1.342	2.828
NOX4	1.344	2.224	2.816
NFKB1	2.815	2.849	2.791
TNFSF14	1.881	2.735	2.789
Akt	0.879	1.448	2.751
PDGF BB	4.866	3.356	2.741
EGR1	2.368	2.169	2.736
MIF	1.788	2.143	2.726
TRPS1	3.437	2.982	2.714
YBX1	3.464	3.5	2.708
ANLN	2.828	2.982	2.683
AURK	2.828	2.982	2.683
CYLD-AS1	1.342	1.606	2.683
CD40LG	3.29	2.592	2.675
MYO1B	0	0	2.64
mir-2392	0	0	2.635
NPPB	2.97	2.425	2.621
JAK	0	0	2.621
BSG	0	0	2.62
TBK1	2.607	2.595	2.607
EP300	1.836	3.34	2.598
PALMD	0.799	2.778	2.592
IL17A	3.312	3.408	2.588
TREM1	2.89	2.483	2.588
AR	3.361	3.249	2.582
IKBKE	1.702	3.102	2.558
CEBPB	2.042	1.586	2.542
CD44	1.26	1.98	2.515
PTGS2	2.514	2.263	2.507
MAVS	3.633	2.868	2.494
RIGI	3.613	3.341	2.488
MYO6	3.024	2.414	2.466
FAT1	1.914	0	2.44
IFT88	1.912	2	2.433
SCUBE3	0	0	2.423
POSTN	0	0	2.412
MAP2K1/2	2.134	1.468	2.401
SORL1	1.093	1.581	2.398
Fcer1	1.736	2.405	2.397
METTL3	2.431	1.787	2.355
PTPN3	2	2.236	2.343
CSF2	3.967	3.628	2.337
SETX	1.929	2.137	2.333
RAE1	0	0	2.333
NORAD	0.543	0.194	2.331
TLR7/8	3.638	2.84	2.324
PLAUR	0	0	2.252
PGR	1.262	1.936	2.24
EGF	1.82	2.327	2.237
GPX8	2.236	2.236	2.236
E2F4	2.236	2.236	2.236
KDM8	0	1.982	2.236
CENPN	0	0	2.236
CNOT6L	0	0	2.236
TLR3	1.328	1.615	2.235
SP1	2.083	1.863	2.223
ITGB3	0.611	0.468	2.222
SRF	1.98	2.219	2.219
CD209	0.795	0	2.219
NR5A2	2.074	1.839	2.206
IKBKG	0	0	2.201
MAOA	0.218	1.177	2.2
Hif	1.154	0	2.2
TIA1	1.292	0.755	2.172
Jnk	1.891	1.481	2.17
NFKBIZ	2.387	2.177	2.169
Pkc(s)	2.297	2.923	2.165
BMP4	1.895	3.009	2.164
EIF3E	2.746	2.383	2.164
Ap1	2.175	2.175	2.164
FOXL2	2.916	2.219	2.162
CSF1	2.55	2.138	2.157
PI3K (family)	1.842	1.662	2.142
IGF1	1.185	1.933	2.128
CD28	0.161	0	2.126
USF1	-0.152	0	2.125
HCAR1	1.342	0	2.121
MET	1.229	1.722	2.116
VEGFA	2.592	2.422	2.112
RICTOR	1.2	1.504	2.106
FGFR1	2.294	2.286	2.066
SMAD3	1.777	2.132	2.056
FGF2	1.601	1.35	2.045
MAP3K14	2.619	1.212	2.025
GSK3B	1.333	1.472	2.019
RNF187	1.382	1.318	2.008
PREX1	2.236	2.449	2
ADORA3	0	2.236	2
QKI	1.982	2.219	2
FCGR2A	2.172	1.964	2
RBL2	2	2	2
RAF1	0.801	0	2
LINC00842	0	0	2
THY1	0	0	2
AGTRAP	0	0	2
HOXC-AS3	0	0	2
HIF1A-AS3	0	0	2
MEMO1	0	0	2
MFAP4	0	0	2
THBS2	0	0	2
UXT	1.842	2.27	1.996
THPO	2.216	1.987	1.987
IL32	2.273	2.048	1.982
IFNL4	1.973	2.211	1.97
PRKCE	1.859	2.146	1.965
EDN1	2.396	2.586	1.954
CD14	2.401	2.183	1.951
S100A8	2.403	2.185	1.949
NQO1	0	2.216	1.944
SYVN1	2.449	1.4	1.914
CCN1	2.053	2.239	1.889
IKBKB	2.168	1.775	1.876
RRAS2	2.271	1.183	1.82
SMAD4	2.747	2.219	1.81
RELA	1.983	2.179	1.81
TGFA	1.974	2.202	1.799
NAMPT	2.583	0	1.783
EZH2	2.225	1.084	1.756
CG	2.154	2.779	1.709
CEBPA	2.737	1.836	1.689
CRNDE	2.324	2.309	1.678
Rb	1.64	2.03	1.64
IL1RAP	0.447	2	1.633
EGFR	3.404	3.092	1.618
GPER1	3.355	2.234	1.618
RAG2	2.887	2.324	1.528
SELPLG	2.309	2.333	1.508
F7	2.748	1.852	1.494
SRC	1.969	2.89	1.477
SERPINC1	2.216	2.216	1.432
SRA1	1.295	2.211	1.432
HCAR2	2.449	2.449	1.414
IL5	2.523	2.35	1.389
LGALS3	1.133	2.425	1.353
Mek	3.082	3.163	1.264
LUCAT1	1.514	2.137	1.242
NGEF	2.041	1	1.225
TNFSF11	2	1.673	1.219
TMPRSS2-ERG	1.118	2.523	1.193
MAPK14	0.311	2.18	1.192
PRL	2.674	2.044	1.127
ANXA2	1.97	2.425	1.126
CCL5	2.309	1.89	1.069
RNF138	2.121	1.265	1
GNE	1.342	2	1
TGFBR1	2.607	2.2	0.739
TAFAZZIN	2.236	2.449	0.64
CHD1	1.667	3.162	0.563
EML4-ALK	2.006	1.009	0.561
BCR (complex)	3.991	2.109	0
Hsp27	2.747	2.577	0
OSCAR	1.265	2.714	0
Collagen type II	0	2.646	0
KITLG	2.574	2.158	0
TRAF6	2.425	1.982	0
TCIM	1.969	2.415	0
LIPG	2.384	2.186	0
OSM	2.219	2.26	0
LGALS8	0	2.236	0
IL1RL2	2.236	0	0
LPAR1	2.213	2.213	0
IL31	2.213	2.213	0
PF4	1.613	2.209	0
P2RX7	2.2	0	0
NLRP3	2.183	1.98	0
HAND2	0	2.181	0
NCL	2.173	0	0
MTOR	1.876	2.164	0
TASL	2.121	1.414	0
SLC15A4	2.121	1.414	0
MYOCD	0	2.089	0
S100A7	0	2	0
FALEC	2	0	0
RSF1	2	0	0
CXADR	0	-2	0
SLC29A1	-1.633	-2	0
THEM6	-2.212	-1.726	0
SOX9	-2.213	0	0
BCL6	-2.228	-1.47	0
KAT5	-2.313	0	0
PDPK1	-2.408	0	0
PPP2R5C	-2.121	-2.449	0
MAP2K5	-2.646	-2	0
USP17L2 (includes others)	-2	0	-0.447
C9orf72	-2.412	-1.912	-0.579
TCOF1	-2.516	-1.604	-0.59
NPC2	-2.2	-1.344	-0.695
TRIM28	-1.941	-2.414	-0.707
TFAP2A	-2.371	-1.964	-0.792
IL1RN	-2.004	-1.965	-0.799
EFNA2	-2.357	-1.877	-1.091
MACROH2A1	-2	-1.807	-1.138
AZGP1	-2.2	-1.964	-1.144
EFNA1	-2.231	-2.025	-1.243
HLX	-1.386	-2.353	-1.372
ESR1	-2.702	-2.116	-1.434
ARID1A	-1.037	-2.389	-1.559
PRKDC	-1.969	-2.206	-1.832
EFNA3	-2.065	-2.294	-1.886
EFNA5	-2.065	-2.4	-1.886
E2F1	-1.645	-2.457	-1.895
LATS2	-0.923	-2.433	-1.912
IL37	-2.182	-2.592	-1.98
DLGAP1	0	0	-2
SLPI	0	0	-2
STK24	0	0	-2
DPP4	-1.964	0	-2
CD276	0	-1.134	-2
FUS	-2.219	-2.219	-2
LONP1	0	0	-2.01
CDH1	-0.817	-1.325	-2.06
SPDEF	0	0	-2.101
ARID2	-1.508	0	-2.111
TAB1	-2.538	-1.706	-2.121
HNF1A-AS1	-1.941	-2.828	-2.132
PKNOX2	-1.911	-2.437	-2.137
MYH10	0	-2.213	-2.213
SENP2	0	0	-2.219
EGR2	-2.63	-2.222	-2.225
MALSU1	0	0	-2.236
GFM2	0	0	-2.236
SLC25A5	0	0	-2.236
PHGDH	0	0	-2.236
MRPL14	0	0	-2.236
SGO1-AS1	0	0	-2.236
KLF11	-0.447	0	-2.236
TPM3	-1	0	-2.236
NEUROG1	-1.414	-1.528	-2.236
SUPT20H	-1.463	-2.219	-2.236
HELLS	-2.236	-1.633	-2.236
NELFCD	-2.236	-2.236	-2.236
NELFE	-2.236	-2.236	-2.236
NELFA	-2.236	-2.236	-2.236
PCBP2	-2.333	-2.646	-2.236
BTG2	-1.779	-3.123	-2.242
E2F3	-2.47	-2.074	-2.246
CD24	-2.948	-2.764	-2.273
CBX5	-0.542	-1.074	-2.302
CDH3	-0.378	-1.265	-2.333
LINC00941	-2.236	-1.508	-2.333
PURPL	-2.646	-2.646	-2.333
ATF6	-2.588	-2.887	-2.333
TLE3	-2.38	-2.568	-2.414
MED16	-0.742	-1.287	-2.419
HNRNPAB	-2.646	-2.646	-2.449
S100A6	-2.828	-3.153	-2.559
HIF1AN	-1.689	-2.396	-2.605
PDCD4	-2.425	0	-2.608
HSPB1	-2.621	-2.8	-2.621
SALL4	-2.275	-1.803	-2.681
GLI1	-1.763	-2.732	-2.7
RARA	-4.423	-3.434	-2.779
ILF3	-0.629	-0.993	-2.816
ALKBH1	0	0	-2.828
NSUN3	0	0	-2.828
CBX7	-1.492	-3	-2.897
CCNK	-2.739	-2.739	-2.907
CIC	-2.985	-2.985	-2.985
26s Proteasome	-3.326	-2.832	-3.002
ALKBH7	0	0	-3.13
E2f	-3.317	-3.317	-3.162
TAL1	-2.784	-3.353	-3.184
COL18A1	-2.688	-3.357	-3.315
MYBL2	-2.902	-2.902	-3.42
HIVEP1	-3.046	-3.201	-3.422
LIN9	-3.283	-3.283	-3.429
IgG	-2.318	-2.847	-3.553
DAP3	0	0	-3.606
SAFB	-2.145	-1.796	-3.638
COPS5	-2.954	-2.566	-3.654
PTPRR	0	-1.946	-3.83
H2AZ1	-3.5	-3.5	-3.873
ZNF768	-3.5	-3.742	-3.873
AREG	-2.842	-4.048	-3.935
TNFRSF9	-4.811	-5.014	-4.041
FOXM1	-4.413	-4.118	-4.155
CD3E	-4.6	-4.914	-4.2
PCLAF	-5.105	-5.007	-4.468
KDM1A	-3.25	-3.825	-4.709
TFEB	-4.292	-4.308	-4.965
RABL6	-4.743	-4.964	-5
EGLN	-1.987	-4.617	-5.222
MITF	-5.762	-5.741	-5.68
CKAP2L	-5.667	-5.84	-6.245
LARP1	0	0	-6.331
