# Supplementary material for: Multiple roles for hypoxia inducible factor 1-alpha in airway epithelial cells during mucormycosis
Source: Nat Commun. 2024 Jun 20;15:5282. doi: 10.1038/s41467-024-49637-8 (PMC11190229; doi:10.1038/s41467-024-49637-8)
Supplement: Supplementary file 9 — Supplementary Data 6 [file 41467_2024_49637_MOESM9_ESM.xlsx]

## Sheet: EFUNG_P48_all_counts_noZero_nor
Supplementary Table 6. Normalized read counts for each sample in RNA-seq experiment #1
Refer to Supplementary Table 1 for information on each sample
Gene Symbol	ID	sample_UI_1	sample_UI_2	sample_UI_3	sample_3h_1	sample_3h_2	sample_3h_3	sample_6h_1	sample_6h_2	sample_6h_3	sample_16h_1	sample_16h_2	sample_16h_3	Gene Name
TSPAN6	ENSG00000000003	10.4729	10.6028	10.5937	9.80826	9.99969	10.0693	10.2059	10.1697	10.1684	10.6683	10.689	10.6816	tetraspanin 6 [Source:HGNC Symbol;Acc:HGNC:11858]
DPM1	ENSG00000000419	12.5311	12.5655	12.4938	12.57	12.5594	12.6368	12.4389	12.4338	12.3704	12.1373	12.1516	12.17	dolichyl-phosphate mannosyltransferase subunit 1, catalytic [Source:HGNC Symbol;Acc:HGNC:3005]
SCYL3	ENSG00000000457	9.68527	9.69533	9.66735	8.64208	8.60073	8.83625	9.21289	9.16081	9.24663	8.05373	8.22602	7.99254	SCY1 like pseudokinase 3 [Source:HGNC Symbol;Acc:HGNC:19285]
C1orf112	ENSG00000000460	9.78426	9.85207	9.6874	8.51207	8.40024	8.58853	8.74786	8.66813	8.82558	8.77353	9.13946	8.70795	chromosome 1 open reading frame 112 [Source:HGNC Symbol;Acc:HGNC:25565]
FGR	ENSG00000000938	4.58893	4.87047	4.65061	4.93332	4.9811	5.1219	4.23804	5.2455	4.43464	4.92433	4.81076	4.18083	FGR proto-oncogene, Src family tyrosine kinase [Source:HGNC Symbol;Acc:HGNC:3697]
CFH	ENSG00000000971	11.2932	11.3121	11.2714	11.0264	10.9529	10.8606	10.8543	10.8836	10.7929	11.3348	11.3524	11.3644	complement factor H [Source:HGNC Symbol;Acc:HGNC:4883]
FUCA2	ENSG00000001036	11.9239	11.9714	11.9323	12.0806	12.0495	11.9463	12.0654	12.0902	12.0789	12.8752	12.9427	12.767	alpha-L-fucosidase 2 [Source:HGNC Symbol;Acc:HGNC:4008]
GCLC	ENSG00000001084	12.3278	12.2912	12.3772	13.2158	13.1104	13.2312	12.6993	12.6787	12.6943	12.0833	12.0066	12.0491	glutamate-cysteine ligase catalytic subunit [Source:HGNC Symbol;Acc:HGNC:4311]
NFYA	ENSG00000001167	11.4128	11.3155	11.3107	12.4165	12.3976	12.3555	11.8139	11.8775	11.8238	11.7005	11.6447	11.7069	nuclear transcription factor Y subunit alpha [Source:HGNC Symbol;Acc:HGNC:7804]
STPG1	ENSG00000001460	10.0512	10.1491	10.2571	9.69442	9.75521	9.71437	9.62654	9.76548	9.69816	9.92382	9.99208	9.99432	sperm tail PG-rich repeat containing 1 [Source:HGNC Symbol;Acc:HGNC:28070]
NIPAL3	ENSG00000001461	13.1497	13.1751	13.0867	12.0331	11.9941	12.0252	12.1701	12.2224	12.0908	12.5366	12.5443	12.4483	NIPA like domain containing 3 [Source:HGNC Symbol;Acc:HGNC:25233]
LAS1L	ENSG00000001497	11.9372	11.9175	11.8735	11.9801	11.8998	11.8395	11.8463	11.8148	11.9155	12.2227	12.2701	12.1922	LAS1 like ribosome biogenesis factor [Source:HGNC Symbol;Acc:HGNC:25726]
ENPP4	ENSG00000001561	8.24101	8.13488	8.23896	7.92203	7.854	7.76139	7.78573	8.01982	8.09006	8.16596	8.09534	7.88416	ectonucleotide pyrophosphatase/phosphodiesterase 4 [Source:HGNC Symbol;Acc:HGNC:3359]
SEMA3F	ENSG00000001617	13.6533	13.7028	13.6166	12.6322	12.712	12.6646	13.2891	13.2374	13.3655	13.5186	13.4169	13.4153	semaphorin 3F [Source:HGNC Symbol;Acc:HGNC:10728]
CFTR	ENSG00000001626	3.82485	3.99238	4.71678	3.17006	3.82714	4.04071	3.17006	3.81678	3.86122	4.02072	3.17006	3.68314	CF transmembrane conductance regulator [Source:HGNC Symbol;Acc:HGNC:1884]
ANKIB1	ENSG00000001629	12.037	11.9768	12.0566	12.1854	12.2215	12.1008	12.2344	12.242	12.2737	11.8665	11.9297	11.8024	ankyrin repeat and IBR domain containing 1 [Source:HGNC Symbol;Acc:HGNC:22215]
CYP51A1	ENSG00000001630	8.64295	8.43978	8.5004	8.03211	8.35488	8.29956	8.42913	8.39993	8.13942	8.33392	8.57145	8.67176	cytochrome P450 family 51 subfamily A member 1 [Source:HGNC Symbol;Acc:HGNC:2649]
KRIT1	ENSG00000001631	8.5696	8.5899	8.54504	8.56793	8.67975	8.46054	8.34377	8.27262	8.23839	7.5234	7.25151	7.72825	KRIT1 ankyrin repeat containing [Source:HGNC Symbol;Acc:HGNC:1573]
RAD52	ENSG00000002016	8.88385	8.92927	8.89151	8.44735	8.2234	8.18688	8.68589	8.92998	8.47891	8.99621	8.75932	8.75483	RAD52 homolog, DNA repair protein [Source:HGNC Symbol;Acc:HGNC:9824]
MYH16	ENSG00000002079	3.96868	4.11549	4.13026	3.59865	4.59362	4.28336	4.52965	4.75222	4.34586	5.46202	6.00512	6.02406	myosin heavy chain 16 pseudogene [Source:HGNC Symbol;Acc:HGNC:31038]
BAD	ENSG00000002330	10.9448	10.8467	10.9608	10.2421	10.2498	10.2787	10.4552	10.4541	10.3234	11.2804	11.2959	11.3492	BCL2 associated agonist of cell death [Source:HGNC Symbol;Acc:HGNC:936]
LAP3	ENSG00000002549	11.7912	11.7985	11.7564	11.8734	11.9119	11.8624	11.7118	11.7722	11.7903	11.8793	11.9365	11.8977	leucine aminopeptidase 3 [Source:HGNC Symbol;Acc:HGNC:18449]
CD99	ENSG00000002586	11.5888	11.6355	11.4247	11.9798	12.0303	11.9243	12.1536	12.2037	12.1411	13.1825	13.1649	13.0301	CD99 molecule (Xg blood group) [Source:HGNC Symbol;Acc:HGNC:7082]
HS3ST1	ENSG00000002587	7.21475	7.03945	7.00022	8.3934	8.17677	8.70608	8.54339	8.55269	8.65135	8.11653	8.2208	7.99254	heparan sulfate-glucosamine 3-sulfotransferase 1 [Source:HGNC Symbol;Acc:HGNC:5194]
AOC1	ENSG00000002726	4.71315	4.48515	5.09805	5.22667	5.60376	6.99707	6.13312	5.65591	6.52153	5.63383	4.74723	6.12437	amine oxidase copper containing 1 [Source:HGNC Symbol;Acc:HGNC:80]
WNT16	ENSG00000002745	3.17006	3.17006	3.17006	3.59865	3.17006	3.17006	3.17006	3.17006	3.17006	3.17006	4.44946	3.17006	Wnt family member 16 [Source:HGNC Symbol;Acc:HGNC:16267]
HECW1	ENSG00000002746	4.87733	5.1166	5.14399	4.65468	5.31131	4.5592	4.04848	4.07731	4.24811	4.80691	4.87104	5.03509	HECT, C2 and WW domain containing E3 ubiquitin protein ligase 1 [Source:HGNC Symbol;Acc:HGNC:22195]
MAD1L1	ENSG00000002822	4.08845	3.17006	3.85517	3.59865	4.3747	3.17006	4.04848	3.95891	4.1386	4.52863	3.17006	4.04974	mitotic arrest deficient 1 like 1 [Source:HGNC Symbol;Acc:HGNC:6762]
LASP1	ENSG00000002834	14.0085	14.0476	13.937	13.59	13.6213	13.5799	14.1612	14.1832	14.1572	14.3521	14.3919	14.3115	LIM and SH3 protein 1 [Source:HGNC Symbol;Acc:HGNC:6513]
SNX11	ENSG00000002919	10.5023	10.4635	10.5	10.8961	10.9278	10.8926	10.758	10.7659	10.8384	10.5891	10.5824	10.4709	sorting nexin 11 [Source:HGNC Symbol;Acc:HGNC:14975]
TMEM176A	ENSG00000002933	3.17006	3.17006	3.17006	3.17006	3.97145	3.17006	3.17006	3.81678	4.01265	3.17006	4.15024	3.17006	transmembrane protein 176A [Source:HGNC Symbol;Acc:HGNC:24930]
M6PR	ENSG00000003056	13.1809	13.195	12.8879	13.3331	13.34	13.3627	12.9012	12.8961	12.9334	12.6474	12.759	12.855	mannose-6-phosphate receptor, cation dependent [Source:HGNC Symbol;Acc:HGNC:6752]
KLHL13	ENSG00000003096	9.69351	9.81084	9.75803	7.87848	7.98975	7.95088	7.64373	7.6809	7.48934	7.93833	8.12914	8.00553	kelch like family member 13 [Source:HGNC Symbol;Acc:HGNC:22931]
CYP26B1	ENSG00000003137	6.71337	6.61902	6.73027	10.32	10.3654	10.3918	9.86217	9.69999	10.21	7.86704	7.5302	7.64762	cytochrome P450 family 26 subfamily B member 1 [Source:HGNC Symbol;Acc:HGNC:20581]
ICA1	ENSG00000003147	7.99628	8.03365	8.20393	7.87848	7.67078	7.82018	7.66839	7.61462	7.52284	8.75213	8.90291	8.5574	islet cell autoantigen 1 [Source:HGNC Symbol;Acc:HGNC:5343]
DBNDD1	ENSG00000003249	6.53252	6.46245	6.44947	6.05302	6.57037	6.44124	7.57363	7.57333	7.33752	8.21896	8.04901	7.66411	dysbindin domain containing 1 [Source:HGNC Symbol;Acc:HGNC:28455]
ALS2	ENSG00000003393	11.3922	11.3194	11.4171	11.5498	11.4851	11.454	11.3045	11.2898	11.1769	10.7078	10.7697	10.7429	alsin Rho guanine nucleotide exchange factor ALS2 [Source:HGNC Symbol;Acc:HGNC:443]
CASP10	ENSG00000003400	9.92108	9.88147	9.96477	8.80846	8.74511	8.8398	8.54671	8.50233	8.50006	7.75659	7.46985	7.60554	caspase 10 [Source:HGNC Symbol;Acc:HGNC:1500]
CFLAR	ENSG00000003402	11.816	11.8001	11.8283	12.8656	12.8557	12.8574	12.4164	12.3602	12.4733	11.3294	11.1752	11.2048	CASP8 and FADD like apoptosis regulator [Source:HGNC Symbol;Acc:HGNC:1876]
TFPI	ENSG00000003436	9.48335	9.49764	9.46477	9.27343	9.30253	9.32349	9.29225	9.3738	9.27143	10.6788	10.8754	10.6776	tissue factor pathway inhibitor [Source:HGNC Symbol;Acc:HGNC:11760]
NDUFAF7	ENSG00000003509	9.45649	9.611	9.8482	9.96665	9.99566	10.034	9.93245	10.0012	9.93073	9.5239	9.30125	9.36597	NADH:ubiquinone oxidoreductase complex assembly factor 7 [Source:HGNC Symbol;Acc:HGNC:28816]
RBM5	ENSG00000003756	12.0966	12.0604	12.1267	12.1265	12.0652	12.066	12.1886	12.2045	12.134	11.5695	11.6007	11.6445	RNA binding motif protein 5 [Source:HGNC Symbol;Acc:HGNC:9902]
MTMR7	ENSG00000003987	4.37065	4.75598	4.9491	5.38075	5.51324	5.64889	4.64946	5.41872	5.61428	5.60118	6.4823	5.41139	myotubularin related protein 7 [Source:HGNC Symbol;Acc:HGNC:7454]
SLC7A2	ENSG00000003989	9.92248	9.94881	9.91927	12.0696	12.0221	11.7839	11.3432	11.3072	11.2499	11.6216	11.6883	11.6093	solute carrier family 7 member 2 [Source:HGNC Symbol;Acc:HGNC:11060]
ARF5	ENSG00000004059	12.1539	12.1197	12.1035	11.8002	11.9108	11.9647	11.9421	11.9943	12.0131	12.639	12.6234	12.5944	ADP ribosylation factor 5 [Source:HGNC Symbol;Acc:HGNC:658]
SARM1	ENSG00000004139	7.70124	7.72722	7.63346	6.97024	7.04786	6.90466	6.73761	7.14541	6.73787	5.78622	6.0774	6.24039	sterile alpha and TIR motif containing 1 [Source:HGNC Symbol;Acc:HGNC:17074]
POLDIP2	ENSG00000004142	12.4953	12.5217	12.527	12.4685	12.4678	12.5136	12.5338	12.5672	12.6122	12.7698	12.8035	12.7651	DNA polymerase delta interacting protein 2 [Source:HGNC Symbol;Acc:HGNC:23781]
PLXND1	ENSG00000004399	5.65373	5.59612	5.53104	5.64359	6.44891	5.64889	5.6923	5.97013	5.84942	5.81475	6.1461	5.36991	plexin D1 [Source:HGNC Symbol;Acc:HGNC:9107]
AK2	ENSG00000004455	13.4585	13.3748	13.3757	13.4976	13.4695	13.5547	13.5811	13.5274	13.5335	13.7049	13.8062	13.7774	adenylate kinase 2 [Source:HGNC Symbol;Acc:HGNC:362]
CD38	ENSG00000004468	4.87733	4.40518	4.42401	4.28056	4.19623	5.21817	4.64946	3.95891	4.34586	4.14779	3.17006	3.68314	CD38 molecule [Source:HGNC Symbol;Acc:HGNC:1667]
FKBP4	ENSG00000004478	12.8457	12.8722	12.8445	13.8188	13.8135	13.83	13.6046	13.6938	13.6648	14.2967	14.344	14.2598	FKBP prolyl isomerase 4 [Source:HGNC Symbol;Acc:HGNC:3720]
KDM1A	ENSG00000004487	12.7975	12.7523	12.7319	12.501	12.5238	12.5189	12.7208	12.7172	12.748	12.869	12.8466	12.8324	lysine demethylase 1A [Source:HGNC Symbol;Acc:HGNC:29079]
RBM6	ENSG00000004534	11.6059	11.5083	11.6251	11.9898	11.9901	11.9578	11.5498	11.6012	11.5511	10.9673	10.8377	10.8036	RNA binding motif protein 6 [Source:HGNC Symbol;Acc:HGNC:9903]
CAMKK1	ENSG00000004660	8.95962	8.92035	8.77028	7.68974	7.91781	7.84162	7.84099	7.6415	7.73774	6.83188	6.21158	6.04982	calcium/calmodulin dependent protein kinase kinase 1 [Source:HGNC Symbol;Acc:HGNC:1469]
RECQL	ENSG00000004700	12.7001	12.7075	12.6844	12.3607	12.3078	12.2254	12.123	12.1501	12.2074	12.4878	12.5443	12.5175	RecQ like helicase [Source:HGNC Symbol;Acc:HGNC:9948]
VPS50	ENSG00000004766	10.9963	11.0361	11.0613	10.6554	10.6191	10.7356	10.9795	10.9265	10.9976	10.8294	10.7124	10.7603	VPS50 subunit of EARP/GARPII complex [Source:HGNC Symbol;Acc:HGNC:25956]
HSPB6	ENSG00000004776	3.82485	3.64908	3.17006	3.17006	3.17006	3.67777	3.17006	3.62926	3.6611	3.17006	3.17006	3.17006	heat shock protein family B (small) member 6 [Source:HGNC Symbol;Acc:HGNC:26511]
ARHGAP33	ENSG00000004777	6.44057	6.76001	6.87802	5.25899	4.88279	4.96209	5.74093	5.62846	5.67699	5.94917	6.96902	6.28424	Rho GTPase activating protein 33 [Source:HGNC Symbol;Acc:HGNC:23085]
NDUFAB1	ENSG00000004779	11.7244	11.7912	11.6969	11.8457	11.8356	11.878	11.7472	11.7341	11.7213	11.8141	11.999	11.8727	NADH:ubiquinone oxidoreductase subunit AB1 [Source:HGNC Symbol;Acc:HGNC:7694]
PDK4	ENSG00000004799	5.19108	5.02396	5.31281	6.36877	6.16923	7.13119	5.18685	5.12921	5.06523	5.03135	4.98318	5.41139	pyruvate dehydrogenase kinase 4 [Source:HGNC Symbol;Acc:HGNC:8812]
SLC22A16	ENSG00000004809	3.17006	3.17006	4.13026	3.17006	3.17006	3.67777	3.17006	3.17006	3.17006	3.17006	3.17006	3.17006	solute carrier family 22 member 16 [Source:HGNC Symbol;Acc:HGNC:20302]
ZMYND10	ENSG00000004838	3.96868	3.84445	4.00533	4.01814	3.17006	3.88445	3.61433	3.81678	3.86122	4.02072	4.44946	4.18083	zinc finger MYND-type containing 10 [Source:HGNC Symbol;Acc:HGNC:19412]
ABCB5	ENSG00000004846	3.63504	3.17006	3.17006	3.17006	3.17006	3.17006	3.17006	3.17006	3.17006	4.25825	3.17006	3.17006	ATP binding cassette subfamily B member 5 [Source:HGNC Symbol;Acc:HGNC:46]
SLC25A13	ENSG00000004864	11.1467	11.0868	11.0793	11.602	11.5946	11.6299	11.5809	11.5082	11.4472	10.8829	10.818	10.7774	solute carrier family 25 member 13 [Source:HGNC Symbol;Acc:HGNC:10983]
ST7	ENSG00000004866	9.52273	9.49564	9.39112	9.84136	9.8354	9.71823	9.81058	9.8252	9.69999	9.93652	9.93755	9.81798	suppression of tumorigenicity 7 [Source:HGNC Symbol;Acc:HGNC:11351]
CDC27	ENSG00000004897	12.5448	12.5254	12.5079	12.5093	12.5432	12.4784	12.3221	12.3753	12.2452	12.3495	12.3703	12.414	cell division cycle 27 [Source:HGNC Symbol;Acc:HGNC:1728]
SLC4A1	ENSG00000004939	3.17006	3.64908	3.17006	4.01814	3.97145	3.17006	3.17006	3.17006	3.17006	3.17006	3.17006	4.2947	solute carrier family 4 member 1 (Diego blood group) [Source:HGNC Symbol;Acc:HGNC:11027]
CALCR	ENSG00000004948	3.17006	4.62886	3.65676	3.59865	3.63668	3.17006	3.79592	3.17006	3.6611	3.17006	3.17006	3.68314	calcitonin receptor [Source:HGNC Symbol;Acc:HGNC:1440]
HCCS	ENSG00000004961	11.0299	11.0593	11.0807	11.6001	11.431	11.5857	11.2601	11.2544	11.3729	11.1951	11.1933	11.1342	holocytochrome c synthase [Source:HGNC Symbol;Acc:HGNC:4837]
DVL2	ENSG00000004975	10.3821	10.4655	10.3132	10.4085	10.3571	10.508	10.64	10.69	10.7037	11.2174	11.1322	11.1215	dishevelled segment polarity protein 2 [Source:HGNC Symbol;Acc:HGNC:3086]
PRSS22	ENSG00000005001	3.96868	3.17006	3.17006	3.77399	3.63668	3.67777	4.5912	4.27258	4.01265	4.25825	3.86968	4.04974	serine protease 22 [Source:HGNC Symbol;Acc:HGNC:14368]
UPF1	ENSG00000005007	12.9795	13.036	12.989	12.8836	12.943	12.9364	13.0609	13.1132	13.1122	12.4295	12.3154	12.2689	UPF1 RNA helicase and ATPase [Source:HGNC Symbol;Acc:HGNC:9962]
SKAP2	ENSG00000005020	11.0148	11.1587	11.1545	10.5267	10.4074	10.3723	10.3122	10.3724	10.2455	11.2941	11.366	11.3235	src kinase associated phosphoprotein 2 [Source:HGNC Symbol;Acc:HGNC:15687]
SLC25A5	ENSG00000005022	14.8802	14.8878	14.9005	14.8067	14.7901	14.9211	14.9205	14.8038	14.9454	15.5311	15.5855	15.5814	solute carrier family 25 member 5 [Source:HGNC Symbol;Acc:HGNC:10991]
MCUB	ENSG00000005059	8.21832	8.23907	8.38009	7.68413	7.71719	7.78372	8.27326	8.19772	8.27321	8.86278	8.82605	8.84063	mitochondrial calcium uniporter dominant negative subunit beta [Source:HGNC Symbol;Acc:HGNC:26076]
HOXA11	ENSG00000005073	4.97539	3.99238	4.13026	4.974	5.1973	4.77809	5.38806	5.99157	5.61428	5.22123	5.03562	5.14005	homeobox A11 [Source:HGNC Symbol;Acc:HGNC:5101]
POLR2J	ENSG00000005075	10.8892	10.8094	10.8111	10.9705	11.0433	10.9188	10.9503	10.9596	11.063	11.526	11.5616	11.5363	RNA polymerase II subunit J [Source:HGNC Symbol;Acc:HGNC:9197]
DHX33	ENSG00000005100	11.2084	11.2588	11.1427	11.4896	11.5293	11.4459	11.2737	11.2914	11.3121	10.7133	10.7697	10.6643	DEAH-box helicase 33 [Source:HGNC Symbol;Acc:HGNC:16718]
MEOX1	ENSG00000005102	3.17006	3.17006	3.17006	3.59865	3.17006	3.17006	4.14854	3.62926	3.17006	3.17006	3.17006	4.04974	mesenchyme homeobox 1 [Source:HGNC Symbol;Acc:HGNC:7013]
THSD7A	ENSG00000005108	3.17006	3.17006	3.17006	3.77399	3.17006	3.17006	3.61433	3.62926	3.17006	4.02072	3.66717	3.17006	thrombospondin type 1 domain containing 7A [Source:HGNC Symbol;Acc:HGNC:22207]
LIG3	ENSG00000005156	10.0904	10.0187	10.0262	10.8754	10.8616	10.7299	10.7744	10.7567	10.7634	10.5031	10.3623	10.4075	DNA ligase 3 [Source:HGNC Symbol;Acc:HGNC:6600]
RPAP3	ENSG00000005175	10.9769	10.9721	10.9328	11.0024	11.0091	10.9877	10.9294	10.9536	10.8466	10.9572	11.0316	10.975	RNA polymerase II associated protein 3 [Source:HGNC Symbol;Acc:HGNC:26151]
ACSM3	ENSG00000005187	6.35909	6.26746	6.62757	5.64359	5.89188	6.23829	5.61593	5.12921	5.58181	6.38543	5.79162	6.59313	acyl-CoA synthetase medium chain family member 3 [Source:HGNC Symbol;Acc:HGNC:10522]
REXO5	ENSG00000005189	7.70124	7.52983	7.69967	6.05302	6.0052	5.92097	6.46747	6.41107	6.26604	6.97496	6.4823	6.54012	RNA exonuclease 5 [Source:HGNC Symbol;Acc:HGNC:24661]
CIAPIN1	ENSG00000005194	11.4768	11.601	11.479	11.6779	11.6455	11.6483	11.7125	11.6955	11.7678	11.7281	11.7342	11.6517	cytokine induced apoptosis inhibitor 1 [Source:HGNC Symbol;Acc:HGNC:28050]
SPPL2B	ENSG00000005206	9.42119	9.44471	9.46054	9.59789	9.62935	9.67515	9.46028	9.72998	9.5439	9.43269	9.11157	9.07725	signal peptide peptidase like 2B [Source:HGNC Symbol;Acc:HGNC:30627]
ATOSB	ENSG00000005238	10.0728	10.1402	10.1495	10.0452	10.0715	9.95439	10.541	10.5782	10.4406	10.9368	11.0885	10.9979	atos homolog B [Source:HGNC Symbol;Acc:HGNC:25666]
COPZ2	ENSG00000005243	8.0538	8.06099	7.93768	7.64998	7.65724	7.63606	7.56051	7.49441	7.64195	7.79901	8.18911	8.27056	COPI coat complex subunit zeta 2 [Source:HGNC Symbol;Acc:HGNC:19356]
PRKAR2B	ENSG00000005249	4.44865	4.48515	4.00533	4.20164	4.09162	3.17006	4.23804	3.62926	3.6611	3.17006	4.44946	4.48836	protein kinase cAMP-dependent type II regulatory subunit beta [Source:HGNC Symbol;Acc:HGNC:9392]
MSL3	ENSG00000005302	10.8813	10.853	11.0072	10.8518	10.7968	10.858	10.8979	10.8043	10.7903	10.6816	10.6224	10.7468	MSL complex subunit 3 [Source:HGNC Symbol;Acc:HGNC:7370]
CREBBP	ENSG00000005339	11.5047	11.4788	11.4701	11.9074	11.8803	11.7672	11.8687	11.887	11.917	11.5583	11.4827	11.4041	CREB binding protein [Source:HGNC Symbol;Acc:HGNC:2348]
TSPOAP1	ENSG00000005379	4.08845	4.31826	4.71678	4.54423	4.52561	4.5592	4.5912	3.95891	4.1386	3.17006	3.17006	4.18083	TSPO associated protein 1 [Source:HGNC Symbol;Acc:HGNC:16831]
MPO	ENSG00000005381	3.17006	3.17006	3.17006	4.01814	3.17006	3.17006	3.17006	3.17006	3.17006	3.17006	3.17006	3.17006	myeloperoxidase [Source:HGNC Symbol;Acc:HGNC:7218]
PON1	ENSG00000005421	3.17006	3.17006	3.17006	3.17006	3.17006	3.17006	3.61433	3.62926	3.17006	3.17006	3.17006	3.17006	paraoxonase 1 [Source:HGNC Symbol;Acc:HGNC:9204]
GCFC2	ENSG00000005436	9.85796	9.94001	9.86109	10.1867	10.0315	10.0479	9.97131	9.96584	9.96153	10.2172	10.5212	10.4124	GC-rich sequence DNA-binding factor 2 [Source:HGNC Symbol;Acc:HGNC:1317]
WDR54	ENSG00000005448	10.5976	10.5575	10.6119	9.8134	10.0702	9.86311	10.0247	10.1347	9.95389	11.1819	11.1154	11.0077	WD repeat domain 54 [Source:HGNC Symbol;Acc:HGNC:25770]
CROT	ENSG00000005469	13.0163	13.0287	12.9915	11.4096	11.3456	11.4182	10.6716	10.621	10.6807	10.8079	10.6547	10.6602	carnitine O-octanoyltransferase [Source:HGNC Symbol;Acc:HGNC:2366]
ABCB4	ENSG00000005471	3.63504	3.84445	3.85517	3.17006	3.17006	3.17006	3.17006	3.62926	4.24811	4.02072	3.17006	3.17006	ATP binding cassette subfamily B member 4 [Source:HGNC Symbol;Acc:HGNC:45]
KMT2E	ENSG00000005483	12.2069	12.1745	12.1707	12.0279	11.9577	11.9566	12.4132	12.4576	12.431	12.6147	12.6923	12.6144	lysine methyltransferase 2E (inactive) [Source:HGNC Symbol;Acc:HGNC:18541]
RHBDD2	ENSG00000005486	10.3698	10.2534	10.2213	9.99748	10.0236	10.2321	10.0956	9.94715	10.2151	10.6617	10.5464	10.5757	rhomboid domain containing 2 [Source:HGNC Symbol;Acc:HGNC:23082]
IBTK	ENSG00000005700	7.9026	6.5429	7.81698	6.67288	8.62871	6.91824	6.64067	6.91076	6.9505	6.36656	6.91816	6.42775	inhibitor of Bruton tyrosine kinase [Source:HGNC Symbol;Acc:HGNC:17853]
ZNF195	ENSG00000005801	10.5357	10.5295	10.5565	10.5698	10.5767	10.5024	10.9256	10.8322	10.8785	10.7179	10.7022	10.652	zinc finger protein 195 [Source:HGNC Symbol;Acc:HGNC:12986]
MYCBP2	ENSG00000005810	12.7404	12.58	12.6327	12.7277	12.6841	12.682	12.5759	12.6181	12.5139	12.2957	12.3364	12.3947	MYC binding protein 2 [Source:HGNC Symbol;Acc:HGNC:23386]
FBXL3	ENSG00000005812	12.0357	12.0815	12.1183	12.0537	12.1062	12.043	11.7276	11.6741	11.6503	11.9522	11.9289	11.9785	F-box and leucine rich repeat protein 3 [Source:HGNC Symbol;Acc:HGNC:13599]
ITGAL	ENSG00000005844	3.17006	3.17006	3.17006	3.17006	3.17006	4.04071	3.61433	3.17006	3.17006	3.17006	3.17006	3.17006	integrin subunit alpha L [Source:HGNC Symbol;Acc:HGNC:6148]
PDK2	ENSG00000005882	9.86528	10.0075	9.84982	8.52153	8.43235	8.50149	8.14747	7.72555	7.91838	8.77353	8.50439	8.82241	pyruvate dehydrogenase kinase 2 [Source:HGNC Symbol;Acc:HGNC:8810]
ITGA3	ENSG00000005884	15.2521	15.239	15.1205	15.7318	15.8453	15.6465	15.8012	15.8282	15.806	16.2982	16.2942	16.1566	integrin subunit alpha 3 [Source:HGNC Symbol;Acc:HGNC:6139]
ZFX	ENSG00000005889	11.0966	11.0485	11.1275	10.838	10.8593	10.8404	10.7687	10.7705	10.7851	10.3501	10.1863	10.3063	zinc finger protein X-linked [Source:HGNC Symbol;Acc:HGNC:12869]
LAMP2	ENSG00000005893	14.2478	14.2496	14.2605	14.0701	14.0573	14.0737	14.0561	13.9523	13.9708	14.4004	14.4661	14.3988	lysosomal associated membrane protein 2 [Source:HGNC Symbol;Acc:HGNC:6501]
ITGA2B	ENSG00000005961	4.44865	4.5594	4.00533	3.77399	3.97145	3.67777	4.04848	4.27258	3.86122	3.17006	3.17006	3.89194	integrin subunit alpha 2b [Source:HGNC Symbol;Acc:HGNC:6138]
ASB4	ENSG00000005981	3.63504	3.99238	3.17006	3.17006	3.97145	3.17006	3.17006	3.81678	3.6611	3.66589	4.15024	3.89194	ankyrin repeat and SOCS box containing 4 [Source:HGNC Symbol;Acc:HGNC:16009]
GDE1	ENSG00000006007	12.7085	12.7826	12.7698	12.3594	12.4037	12.3411	12.405	12.4328	12.4269	12.7958	12.8249	12.7311	glycerophosphodiester phosphodiesterase 1 [Source:HGNC Symbol;Acc:HGNC:29644]
REX1BD	ENSG00000006015	9.53746	9.4175	9.42625	9.50242	9.58365	9.54198	9.50196	9.64304	9.49211	10.3418	10.1917	10.107	required for excision 1-B domain containing [Source:HGNC Symbol;Acc:HGNC:26098]
CRLF1	ENSG00000006016	4.65277	4.40518	5.05036	5.19353	5.7157	5.43144	5.5625	6.07417	6.32483	6.5779	6.00512	6.14835	cytokine receptor like factor 1 [Source:HGNC Symbol;Acc:HGNC:2364]
OSBPL7	ENSG00000006025	8.47712	8.42724	8.36658	7.45932	7.23302	7.30626	7.78008	8.0502	8.04471	7.81976	7.55531	7.67229	oxysterol binding protein like 7 [Source:HGNC Symbol;Acc:HGNC:16387]
TMEM98	ENSG00000006042	10.2542	10.2781	10.2436	9.5964	9.59432	9.42628	9.99947	9.94715	9.97819	10.654	10.9131	10.7361	transmembrane protein 98 [Source:HGNC Symbol;Acc:HGNC:24529]
YBX2	ENSG00000006047	4.28592	4.11549	4.13026	4.20164	4.28971	4.38398	3.61433	3.81678	3.6611	3.17006	3.17006	3.68314	Y-box binding protein 2 [Source:HGNC Symbol;Acc:HGNC:17948]
KRT33A	ENSG00000006059	3.17006	3.17006	3.17006	3.17006	3.17006	4.17055	4.8081	3.62926	3.17006	3.17006	3.17006	3.89194	keratin 33A [Source:HGNC Symbol;Acc:HGNC:6450]
MAP3K14	ENSG00000006062	9.85209	9.86142	9.92234	10.4445	10.4482	10.5659	9.39724	9.49828	9.48788	9.76197	9.8167	9.47962	mitogen-activated protein kinase kinase kinase 14 [Source:HGNC Symbol;Acc:HGNC:6853]
ABCC8	ENSG00000006071	3.17006	3.17006	3.17006	3.9071	3.17006	3.17006	3.17006	3.17006	3.17006	3.17006	3.17006	3.17006	ATP binding cassette subfamily C member 8 [Source:HGNC Symbol;Acc:HGNC:59]
TMEM132A	ENSG00000006118	11.0454	10.9164	11.0352	10.6264	10.7937	10.7889	11.1492	11.1279	11.1664	11.3527	11.1691	11.1942	transmembrane protein 132A [Source:HGNC Symbol;Acc:HGNC:31092]
AP2B1	ENSG00000006125	14.8026	14.8722	14.7754	14.4292	14.505	14.3843	14.4234	14.4406	14.387	15.2307	15.2474	15.1252	adaptor related protein complex 2 subunit beta 1 [Source:HGNC Symbol;Acc:HGNC:563]
TAC1	ENSG00000006128	3.17006	3.17006	3.17006	4.01814	4.28971	4.17055	4.14854	4.18042	3.86122	4.14779	4.81076	4.48836	tachykinin precursor 1 [Source:HGNC Symbol;Acc:HGNC:11517]
ZNF263	ENSG00000006194	11.213	11.226	11.0814	11.537	11.5459	11.5395	11.3907	11.3464	11.4219	10.8404	10.7724	10.7076	zinc finger protein 263 [Source:HGNC Symbol;Acc:HGNC:13056]
CX3CL1	ENSG00000006210	3.17006	3.64908	3.65676	3.59865	3.17006	3.88445	3.17006	4.07731	3.17006	3.17006	4.26096	3.17006	C-X3-C motif chemokine ligand 1 [Source:HGNC Symbol;Acc:HGNC:10647]
SPATA20	ENSG00000006282	9.41124	9.47751	9.26097	9.60976	9.64484	9.58916	9.65453	9.70317	9.44929	10.3382	10.0417	9.95974	spermatogenesis associated 20 [Source:HGNC Symbol;Acc:HGNC:26125]
CACNA1G	ENSG00000006283	3.17006	3.17006	3.17006	3.59865	3.17006	3.17006	3.17006	3.17006	3.17006	3.17006	3.17006	3.68314	calcium voltage-gated channel subunit alpha1 G [Source:HGNC Symbol;Acc:HGNC:1394]
TNFRSF12A	ENSG00000006327	12.2804	12.3155	12.2686	13.2256	13.2761	13.2495	12.7044	12.8143	12.847	12.975	13.0023	12.8965	TNF receptor superfamily member 12A [Source:HGNC Symbol;Acc:HGNC:18152]
DLX6	ENSG00000006377	3.96868	4.40518	3.85517	3.17006	3.17006	3.67777	3.93365	4.43358	4.34586	4.7435	3.66717	3.89194	distal-less homeobox 6 [Source:HGNC Symbol;Acc:HGNC:2919]
MAP3K9	ENSG00000006432	9.88843	9.77501	9.75285	12.3107	12.343	12.2443	11.6059	11.5974	11.7267	10.3795	10.2388	10.3654	mitogen-activated protein kinase kinase kinase 9 [Source:HGNC Symbol;Acc:HGNC:6861]
RALA	ENSG00000006451	12.4314	12.3768	12.4438	12.5717	12.5718	12.6315	12.9099	12.9683	12.9454	13.4528	13.5402	13.4969	RAS like proto-oncogene A [Source:HGNC Symbol;Acc:HGNC:9839]
BAIAP2L1	ENSG00000006453	11.6919	11.8302	11.6811	12.0315	12.105	11.9676	12.0438	12.1077	12.0562	12.611	12.6254	12.5899	BAR/IMD domain containing adaptor protein 2 like 1 [Source:HGNC Symbol;Acc:HGNC:21649]
KDM7A	ENSG00000006459	10.0866	10.1955	10.2619	12.1508	12.078	12.2356	11.9572	11.8747	11.9913	10.8845	11.0249	11.1073	lysine demethylase 7A [Source:HGNC Symbol;Acc:HGNC:22224]
ETV1	ENSG00000006468	3.17006	4.2226	4.13026	3.59865	3.82714	3.17006	3.61433	3.17006	3.86122	4.02072	3.66717	4.57299	ETS variant transcription factor 1 [Source:HGNC Symbol;Acc:HGNC:3490]
AGK	ENSG00000006530	9.60891	9.78323	9.72315	9.87863	9.85181	9.901	9.99461	9.88395	10.0401	9.85021	9.68101	9.70915	acylglycerol kinase [Source:HGNC Symbol;Acc:HGNC:21869]
ALDH3B1	ENSG00000006534	10.2158	10.2392	10.119	9.15689	9.10263	9.14554	8.70387	8.68435	8.68127	9.4483	9.17222	9.19806	aldehyde dehydrogenase 3 family member B1 [Source:HGNC Symbol;Acc:HGNC:410]
TTC22	ENSG00000006555	8.9348	8.73265	8.89151	8.32299	8.32098	8.54567	8.33226	8.34791	8.23335	8.00626	7.97039	8.19888	tetratricopeptide repeat domain 22 [Source:HGNC Symbol;Acc:HGNC:26067]
PHTF2	ENSG00000006576	11.1503	11.16	11.1843	9.99295	10.108	10.0153	9.52742	9.63472	9.54797	9.70371	9.63671	9.61279	putative homeodomain transcription factor 2 [Source:HGNC Symbol;Acc:HGNC:13411]
CCL26	ENSG00000006606	4.28592	4.2226	4.23891	4.54423	5.11523	5.01768	3.93365	4.63564	4.1386	4.7435	5.26924	5.28281	C-C motif chemokine ligand 26 [Source:HGNC Symbol;Acc:HGNC:10625]
FARP2	ENSG00000006607	11.3744	11.3502	11.4409	11.908	11.9359	11.8939	11.7203	11.7873	11.8581	10.9712	10.9299	10.8565	FERM, ARH/RhoGEF and pleckstrin domain protein 2 [Source:HGNC Symbol;Acc:HGNC:16460]
GGCT	ENSG00000006625	9.57541	9.79466	9.66735	9.17698	9.03631	9.15127	9.31971	9.2572	9.10206	9.5302	9.65999	9.63384	gamma-glutamylcyclotransferase [Source:HGNC Symbol;Acc:HGNC:21705]
DBF4	ENSG00000006634	10.0766	10.0117	9.8818	9.6677	9.57109	9.60176	9.2316	9.3758	9.32689	7.89988	8.02527	7.97283	DBF4 zinc finger [Source:HGNC Symbol;Acc:HGNC:17364]
TBXA2R	ENSG00000006638	3.17006	3.99238	3.17006	3.17006	3.97145	4.17055	3.17006	3.17006	4.01265	3.17006	4.02287	3.17006	thromboxane A2 receptor [Source:HGNC Symbol;Acc:HGNC:11608]
IFRD1	ENSG00000006652	9.19377	9.26144	9.30173	9.25086	9.09764	9.28233	9.24802	9.21986	9.05428	8.61261	8.54249	8.80023	interferon related developmental regulator 1 [Source:HGNC Symbol;Acc:HGNC:5456]
COX10	ENSG00000006695	10.0122	10.0572	10.0031	10.3583	10.293	10.2969	10.4112	10.472	10.5089	11.1372	11.121	10.9534	cytochrome c oxidase assembly factor heme A:farnesyltransferase COX10 [Source:HGNC Symbol;Acc:HGNC:2260]
GTF2IRD1	ENSG00000006704	10.2959	10.226	10.3986	9.96434	9.8384	9.8098	10.6062	10.5704	10.7073	11.0382	10.9607	11.0458	GTF2I repeat domain containing 1 [Source:HGNC Symbol;Acc:HGNC:4661]
PAF1	ENSG00000006712	11.5517	11.4783	11.4095	11.5693	11.4745	11.6077	11.2996	11.3367	11.3951	11.8338	11.8314	11.7987	PAF1 homolog, Paf1/RNA polymerase II complex component [Source:HGNC Symbol;Acc:HGNC:25459]
VPS41	ENSG00000006715	12.1078	12.1262	12.2194	12.0488	12.0514	12.0384	12.1912	12.2575	12.253	12.6607	12.598	12.6864	VPS41 subunit of HOPS complex [Source:HGNC Symbol;Acc:HGNC:12713]
ARHGAP44	ENSG00000006740	6.60483	7.00596	7.02345	6.54154	7.06851	6.55033	6.82837	6.20789	6.80778	7.43642	7.47863	7.22655	Rho GTPase activating protein 44 [Source:HGNC Symbol;Acc:HGNC:29096]
ELAC2	ENSG00000006744	12.0132	11.9675	11.8909	12.0835	12.0991	12.0127	12.009	11.9584	12.0451	11.9353	11.8777	11.8075	elaC ribonuclease Z 2 [Source:HGNC Symbol;Acc:HGNC:14198]
SCIN	ENSG00000006747	4.58893	4.62886	4.65061	4.35332	3.17006	4.28336	3.79592	3.62926	4.01265	4.7435	4.87104	4.57299	scinderin [Source:HGNC Symbol;Acc:HGNC:21695]
ARSD	ENSG00000006756	9.55927	9.45504	9.55679	9.407	9.3453	9.39282	9.15309	9.13507	9.15099	9.5302	9.38049	9.51635	arylsulfatase D [Source:HGNC Symbol;Acc:HGNC:717]
PNPLA4	ENSG00000006757	10.44	10.405	10.2824	10.1465	10.0651	9.9027	10.0019	10.0891	10.0095	10.4128	10.5681	10.5801	patatin like phospholipase domain containing 4 [Source:HGNC Symbol;Acc:HGNC:24887]
MYH13	ENSG00000006788	3.17006	3.17006	3.17006	3.17006	3.63668	3.88445	3.61433	3.81678	3.17006	3.17006	3.17006	3.17006	myosin heavy chain 13 [Source:HGNC Symbol;Acc:HGNC:7571]
ADIPOR2	ENSG00000006831	12.8778	12.9522	12.9508	12.9371	12.9413	12.8931	12.8627	12.8719	12.8925	12.49	12.5885	12.5464	adiponectin receptor 2 [Source:HGNC Symbol;Acc:HGNC:24041]
CDKL3	ENSG00000006837	5.40945	5.77007	5.18833	6.2354	6.28073	6.49683	5.32439	5.04528	5.67699	4.35683	4.53193	4.2947	cyclin dependent kinase like 3 [Source:HGNC Symbol;Acc:HGNC:15483]
UPP2	ENSG00000007001	3.17006	3.64908	3.17006	4.01814	3.17006	3.17006	3.17006	3.62926	4.1386	3.17006	3.66717	3.17006	uridine phosphorylase 2 [Source:HGNC Symbol;Acc:HGNC:23061]
PRSS21	ENSG00000007038	3.17006	3.17006	3.85517	3.17006	3.17006	3.17006	3.17006	3.17006	3.17006	3.17006	3.17006	3.17006	serine protease 21 [Source:HGNC Symbol;Acc:HGNC:9485]
MARK4	ENSG00000007047	11.1102	11.1663	11.2508	11.0897	11.0817	11.0993	11.7243	11.6765	11.7334	12.1799	12.1924	12.1747	microtubule affinity regulating kinase 4 [Source:HGNC Symbol;Acc:HGNC:13538]
PROM1	ENSG00000007062	3.17006	3.17006	3.17006	3.9071	4.09162	3.17006	3.79592	3.62926	4.24811	4.44634	3.17006	3.17006	prominin 1 [Source:HGNC Symbol;Acc:HGNC:9454]
CCDC124	ENSG00000007080	12.3785	12.3276	12.2958	12.6849	12.644	12.6394	12.6583	12.7683	12.7834	13.7243	13.6676	13.5374	coiled-coil domain containing 124 [Source:HGNC Symbol;Acc:HGNC:25171]
PAFAH1B1	ENSG00000007168	13.5821	13.6391	13.6181	13.6274	13.6562	13.5733	13.5901	13.6229	13.5798	11.8981	11.9388	12.0074	platelet activating factor acetylhydrolase 1b regulatory subunit 1 [Source:HGNC Symbol;Acc:HGNC:8574]
DNAH9	ENSG00000007174	5.44255	5.02396	5.05036	4.84758	5.1973	4.63703	4.8081	3.95891	4.90904	3.17006	4.81076	4.04974	dynein axonemal heavy chain 9 [Source:HGNC Symbol;Acc:HGNC:2953]
BLTP2	ENSG00000007202	13.7402	13.687	13.6548	13.8701	13.8851	13.8189	13.9526	13.9487	13.9902	13.6422	13.6672	13.5946	bridge-like lipid transfer protein family member 2 [Source:HGNC Symbol;Acc:HGNC:28960]
GAS7	ENSG00000007237	5.65373	5.16048	5.42643	5.46518	5.02743	5.89327	5.6923	5.2455	5.82215	5.63383	6.29439	6.19513	growth arrest specific 7 [Source:HGNC Symbol;Acc:HGNC:4169]
TRAPPC6A	ENSG00000007255	9.38094	9.50959	9.43274	9.39332	9.55478	9.27971	9.22123	9.21093	9.16429	9.47467	9.52278	9.47263	trafficking protein particle complex subunit 6A [Source:HGNC Symbol;Acc:HGNC:23069]
MATK	ENSG00000007264	4.82512	4.31826	4.3359	4.70603	3.63668	3.88445	5.25745	3.81678	4.1386	4.67638	4.60845	3.89194	megakaryocyte-associated tyrosine kinase [Source:HGNC Symbol;Acc:HGNC:6906]
CEACAM7	ENSG00000007306	3.17006	3.17006	3.85517	4.60085	4.3747	5.35026	4.8081	5.31757	5.1132	3.8679	3.86968	4.65147	CEA cell adhesion molecule 7 [Source:HGNC Symbol;Acc:HGNC:1819]
SCN4A	ENSG00000007314	3.17006	3.17006	3.17006	3.59865	3.17006	3.17006	3.17006	3.17006	3.17006	3.17006	3.17006	3.17006	sodium voltage-gated channel alpha subunit 4 [Source:HGNC Symbol;Acc:HGNC:10591]
ST7L	ENSG00000007341	9.90272	9.93559	9.90844	9.4087	9.50472	9.40246	9.2316	9.17005	9.02833	9.36382	9.19632	9.34059	suppression of tumorigenicity 7 like [Source:HGNC Symbol;Acc:HGNC:18441]
TKTL1	ENSG00000007350	3.17006	3.17006	3.17006	3.17006	3.17006	3.17006	3.61433	3.17006	3.17006	3.17006	3.17006	3.17006	transketolase like 1 [Source:HGNC Symbol;Acc:HGNC:11835]
PAX6	ENSG00000007372	3.17006	3.64908	3.17006	3.59865	3.63668	4.28336	3.79592	3.17006	3.17006	3.8679	4.26096	3.17006	paired box 6 [Source:HGNC Symbol;Acc:HGNC:8620]
RPUSD1	ENSG00000007376	10.9337	10.9613	10.856	10.8003	10.9214	10.9264	11.0099	11.026	11.2222	11.2922	11.1349	11.1267	RNA pseudouridine synthase domain containing 1 [Source:HGNC Symbol;Acc:HGNC:14173]
RHBDF1	ENSG00000007384	9.61586	9.70921	9.70895	10.031	10.0393	10.1036	10.4945	10.4235	10.594	10.9423	10.863	10.6806	rhomboid 5 homolog 1 [Source:HGNC Symbol;Acc:HGNC:20561]
LUC7L	ENSG00000007392	10.3407	10.285	10.3307	10.9261	10.8512	10.7917	11.0496	10.9468	11.0139	10.8755	10.7235	10.7017	LUC7 like [Source:HGNC Symbol;Acc:HGNC:6723]
CACNA2D2	ENSG00000007402	4.65277	4.81462	4.9491	4.28056	3.82714	3.67777	3.61433	3.17006	3.6611	4.35683	3.86968	3.68314	calcium voltage-gated channel auxiliary subunit alpha2delta 2 [Source:HGNC Symbol;Acc:HGNC:1400]
BAIAP3	ENSG00000007516	4.87733	4.81462	4.23891	4.35332	4.28971	4.5592	4.23804	4.5053	4.24811	4.44634	4.60845	4.85873	BAI1 associated protein 3 [Source:HGNC Symbol;Acc:HGNC:948]
TSR3	ENSG00000007520	10.8935	10.9893	10.9004	11.4235	11.5892	11.5482	11.5281	11.488	11.3103	11.6469	11.5902	11.5749	TSR3 ribosome maturation factor [Source:HGNC Symbol;Acc:HGNC:14175]
PIGQ	ENSG00000007541	9.44091	9.70921	9.57647	9.86012	9.85477	9.76006	9.89774	9.78966	9.67047	9.58569	9.72584	9.75981	phosphatidylinositol glycan anchor biosynthesis class Q [Source:HGNC Symbol;Acc:HGNC:14135]
CRAMP1	ENSG00000007545	9.22821	9.35488	9.39777	9.68323	9.79432	9.6328	9.79948	9.67423	9.85402	8.80505	8.66269	8.67988	cramped chromatin regulator homolog 1 [Source:HGNC Symbol;Acc:HGNC:14122]
TEAD3	ENSG00000007866	10.7396	10.8724	10.7749	11.0543	10.9625	10.9716	11.3823	11.2473	11.4147	11.091	11.0069	11.1452	TEA domain transcription factor 3 [Source:HGNC Symbol;Acc:HGNC:11716]
DNAJC11	ENSG00000007923	12.2603	12.265	12.2119	12.146	12.2471	12.1634	12.153	12.1715	12.2326	12.0093	12.1029	11.9678	DnaJ heat shock protein family (Hsp40) member C11 [Source:HGNC Symbol;Acc:HGNC:25570]
FMO3	ENSG00000007933	3.17006	3.64908	3.17006	3.17006	3.82714	3.67777	3.17006	3.17006	3.17006	3.17006	3.17006	3.17006	flavin containing dimethylaniline monoxygenase 3 [Source:HGNC Symbol;Acc:HGNC:3771]
MYLIP	ENSG00000007944	8.7731	8.93224	8.68943	7.46589	7.70408	7.2214	7.34781	7.37927	6.9381	7.75659	7.84036	7.8771	myosin regulatory light chain interacting protein [Source:HGNC Symbol;Acc:HGNC:21155]
NOX1	ENSG00000007952	3.17006	3.17006	3.17006	3.17006	3.97145	3.17006	3.17006	3.17006	3.17006	3.17006	3.17006	3.17006	NADPH oxidase 1 [Source:HGNC Symbol;Acc:HGNC:7889]
E2F2	ENSG00000007968	3.17006	3.17006	3.17006	3.17006	3.17006	3.17006	3.61433	3.17006	3.17006	3.17006	3.17006	3.17006	E2F transcription factor 2 [Source:HGNC Symbol;Acc:HGNC:3114]
PSMB1	ENSG00000008018	13.1313	13.067	12.9879	12.7959	12.7815	12.8655	12.8353	12.8476	12.8829	13.3928	13.3743	13.2924	proteasome 20S subunit beta 1 [Source:HGNC Symbol;Acc:HGNC:9537]
SYN1	ENSG00000008056	4.08845	4.62886	3.85517	5.25899	4.9811	4.96209	5.29135	5.51267	5.82215	5.97455	5.22581	5.28281	synapsin I [Source:HGNC Symbol;Acc:HGNC:11494]
JARID2	ENSG00000008083	11.8888	11.8961	11.8595	12.8323	12.8068	12.7616	11.4433	11.4662	11.4412	10.6021	10.5691	10.4964	jumonji and AT-rich interaction domain containing 2 [Source:HGNC Symbol;Acc:HGNC:6196]
CDKL5	ENSG00000008086	9.87979	9.89216	9.91618	12.8761	12.8717	12.8543	12.0721	12.1551	12.1936	11.1351	11.0914	11.1634	cyclin dependent kinase like 5 [Source:HGNC Symbol;Acc:HGNC:11411]
CAMK1G	ENSG00000008118	3.17006	3.17006	3.17006	3.17006	3.17006	3.17006	3.17006	3.17006	3.86122	3.17006	4.26096	3.17006	calcium/calmodulin dependent protein kinase IG [Source:HGNC Symbol;Acc:HGNC:14585]
CDK11A	ENSG00000008128	5.8117	6.01838	5.62805	6.18798	6.66873	6.17121	5.9406	6.22599	6.26604	6.30837	7.20989	6.19513	cyclin dependent kinase 11A [Source:HGNC Symbol;Acc:HGNC:1730]
NADK	ENSG00000008130	11.3318	11.4574	11.4138	11.6737	11.6709	11.617	11.5273	11.4871	11.5915	11.3039	11.3554	11.2104	NAD kinase [Source:HGNC Symbol;Acc:HGNC:29831]
DLEC1	ENSG00000008226	3.96868	3.99238	4.13026	4.80228	4.19623	5.01768	3.79592	4.75222	4.43464	3.8679	3.66717	4.04974	DLEC1 cilia and flagella associated protein [Source:HGNC Symbol;Acc:HGNC:2899]
CYTH3	ENSG00000008256	10.9883	11.0721	10.9875	11.1615	11.1611	11.1897	11.6678	11.6745	11.7463	11.3348	11.2249	11.216	cytohesin 3 [Source:HGNC Symbol;Acc:HGNC:9504]
ADAM22	ENSG00000008277	5.88433	6.10643	6.007	4.60085	4.3747	4.38398	4.903	4.5053	4.43464	4.14779	4.67998	5.23696	ADAM metallopeptidase domain 22 [Source:HGNC Symbol;Acc:HGNC:201]
SYPL1	ENSG00000008282	13.7507	13.831	13.7688	13.7857	13.7841	13.7735	13.8379	13.8296	13.8226	14.0638	14.0902	14.107	synaptophysin like 1 [Source:HGNC Symbol;Acc:HGNC:11507]
CYB561	ENSG00000008283	10.8447	10.7964	10.8127	10.244	10.3508	10.2496	10.4455	10.3027	10.4352	10.1245	10.1471	10.2282	cytochrome b561 [Source:HGNC Symbol;Acc:HGNC:2571]
SPAG9	ENSG00000008294	13.2607	13.2997	13.2685	13.6604	13.6144	13.6422	13.643	13.6504	13.6364	13.6312	13.6899	13.7024	sperm associated antigen 9 [Source:HGNC Symbol;Acc:HGNC:14524]
CELSR3	ENSG00000008300	9.01328	8.94402	8.83053	9.53547	9.64826	9.20458	9.15962	9.29149	9.05428	8.34826	8.22602	8.05636	cadherin EGF LAG seven-pass G-type receptor 3 [Source:HGNC Symbol;Acc:HGNC:3230]
AASS	ENSG00000008311	10.0829	10.0894	9.92388	8.33735	8.30372	8.11243	8.5063	8.67789	8.43567	8.59669	8.87332	8.70397	aminoadipate-semialdehyde synthase [Source:HGNC Symbol;Acc:HGNC:17366]
PLEKHG6	ENSG00000008323	6.01903	6.35945	6.39674	5.1595	5.4493	6.14811	6.4243	6.1137	6.57075	6.68803	6.78244	7.18136	pleckstrin homology and RhoGEF domain containing G6 [Source:HGNC Symbol;Acc:HGNC:25562]
SS18L2	ENSG00000008324	9.91827	9.8316	9.84496	9.85015	9.90852	9.95439	9.44433	9.41131	9.42297	8.80159	9.02752	9.04932	SS18 like 2 [Source:HGNC Symbol;Acc:HGNC:15593]
MPND	ENSG00000008382	9.47954	9.46734	9.37098	9.11585	9.16126	8.93254	9.16395	9.18836	9.22394	9.87186	9.82703	9.70915	MPN domain containing [Source:HGNC Symbol;Acc:HGNC:25934]
MGST1	ENSG00000008394	14.2875	14.3132	14.3502	13.9138	13.8788	13.951	13.9078	13.7934	13.9082	14.367	14.3737	14.3917	microsomal glutathione S-transferase 1 [Source:HGNC Symbol;Acc:HGNC:7061]
CRY1	ENSG00000008405	9.41323	9.45504	9.4961	10.2034	10.2005	10.1854	9.93626	9.92275	9.94158	9.58972	9.59302	9.42271	cryptochrome circadian regulator 1 [Source:HGNC Symbol;Acc:HGNC:2384]
PGLYRP1	ENSG00000008438	3.17006	3.17006	3.17006	3.17006	3.17006	3.17006	3.17006	3.17006	3.86122	3.17006	3.17006	3.17006	peptidoglycan recognition protein 1 [Source:HGNC Symbol;Acc:HGNC:8904]
NFIX	ENSG00000008441	9.14653	9.27782	8.95904	9.86508	9.90566	9.70855	9.91713	10.0596	9.91822	9.96315	10.0148	9.88095	nuclear factor I X [Source:HGNC Symbol;Acc:HGNC:7788]
ST3GAL1	ENSG00000008513	9.92108	9.85207	9.8482	13.0817	13.1677	13.0553	11.7677	11.7955	11.6299	10.7975	10.9379	10.8008	ST3 beta-galactoside alpha-2,3-sialyltransferase 1 [Source:HGNC Symbol;Acc:HGNC:10862]
MMP25	ENSG00000008516	4.19274	5.16048	4.65061	4.84758	4.09162	4.84264	5.58948	4.95528	5.06523	4.67638	3.66717	5.14005	matrix metallopeptidase 25 [Source:HGNC Symbol;Acc:HGNC:14246]
IL32	ENSG00000008517	4.97539	4.48515	4.9491	5.64359	5.31131	5.43144	5.50686	5.60043	6.02656	6.64187	6.21158	6.74121	interleukin 32 [Source:HGNC Symbol;Acc:HGNC:16830]
PKD1	ENSG00000008710	10.9281	10.9209	10.9638	11.668	11.6008	11.5052	11.6126	11.7185	11.6858	10.2392	10.1291	10.1055	polycystin 1, transient receptor potential channel interacting [Source:HGNC Symbol;Acc:HGNC:9008]
MAPK8IP2	ENSG00000008735	6.99671	6.60412	6.85227	7.39887	7.41318	7.59454	7.68661	7.55223	7.80051	7.35336	7.22041	7.27037	mitogen-activated protein kinase 8 interacting protein 2 [Source:HGNC Symbol;Acc:HGNC:6883]
MED24	ENSG00000008838	11.6327	11.6373	11.6378	11.6259	11.7124	11.5697	11.6331	11.705	11.8035	11.5877	11.5902	11.4481	mediator complex subunit 24 [Source:HGNC Symbol;Acc:HGNC:22963]
RHOBTB2	ENSG00000008853	11.8194	11.9354	11.8563	11.6779	11.6955	11.5509	11.3846	11.4088	11.3707	11.0875	11.161	11.0838	Rho related BTB domain containing 2 [Source:HGNC Symbol;Acc:HGNC:18756]
HEATR5B	ENSG00000008869	11.5316	11.3782	11.4585	11.164	11.0925	11.1623	11.347	11.25	11.3228	10.8148	10.949	10.9543	HEAT repeat containing 5B [Source:HGNC Symbol;Acc:HGNC:29273]
SEC62	ENSG00000008952	13.3309	13.3451	13.3721	13.6805	13.5787	13.6586	13.4877	13.5029	13.4454	13.7335	13.7466	13.7429	SEC62 homolog, preprotein translocation factor [Source:HGNC Symbol;Acc:HGNC:11846]
RPS20	ENSG00000008988	15.6621	15.6965	15.6858	15.5462	15.5745	15.664	15.6296	15.5965	15.6403	16.5716	16.6225	16.6029	ribosomal protein S20 [Source:HGNC Symbol;Acc:HGNC:10405]
CSDE1	ENSG00000009307	15.8534	15.8482	15.8713	15.8766	15.8874	15.9253	15.9072	15.8611	15.9106	16.4553	16.4813	16.47	cold shock domain containing E1 [Source:HGNC Symbol;Acc:HGNC:29905]
UBE3C	ENSG00000009335	13.148	13.2334	13.1201	13.5426	13.5412	13.4434	13.4753	13.5038	13.4967	13.1095	13.0864	13.0271	ubiquitin protein ligase E3C [Source:HGNC Symbol;Acc:HGNC:16803]
REV3L	ENSG00000009413	11.5366	11.5709	11.4967	10.3627	10.3696	10.3967	10.3846	10.4031	10.4019	10.243	10.1796	10.3878	REV3 like, DNA directed polymerase zeta catalytic subunit [Source:HGNC Symbol;Acc:HGNC:9968]
TENM1	ENSG00000009694	6.98596	6.6771	6.8652	7.88338	7.93473	7.0098	7.43671	7.59413	7.18875	7.12743	7.17787	7.30237	teneurin transmembrane protein 1 [Source:HGNC Symbol;Acc:HGNC:8117]
PAX7	ENSG00000009709	3.17006	3.17006	3.17006	3.17006	3.17006	3.17006	3.17006	3.62926	3.17006	3.17006	3.17006	3.17006	paired box 7 [Source:HGNC Symbol;Acc:HGNC:8621]
MASP2	ENSG00000009724	3.17006	3.17006	3.17006	3.77399	3.82714	3.88445	3.17006	3.17006	3.17006	3.17006	3.17006	3.17006	MBL associated serine protease 2 [Source:HGNC Symbol;Acc:HGNC:6902]
IYD	ENSG00000009765	5.735	5.43173	6.07623	3.77399	4.45293	4.04071	4.23804	4.5053	4.1386	4.44634	4.98318	4.39623	iodotyrosine deiodinase [Source:HGNC Symbol;Acc:HGNC:21071]
FAM76A	ENSG00000009780	9.64504	9.73826	9.66735	9.24326	9.19439	9.25599	9.29423	8.92998	9.16164	8.58463	8.63553	8.67988	family with sequence similarity 76 member A [Source:HGNC Symbol;Acc:HGNC:28530]
TRAF3IP3	ENSG00000009790	4.65277	4.81462	4.42401	5.46518	5.51324	5.77654	5.03267	5.54256	5.9534	5.30652	5.39142	4.79368	TRAF3 interacting protein 3 [Source:HGNC Symbol;Acc:HGNC:30766]
POMT2	ENSG00000009830	9.7244	9.85207	9.88496	10.1647	10.0497	10.1051	9.91841	9.98953	9.95695	10.018	9.81325	9.8543	protein O-mannosyltransferase 2 [Source:HGNC Symbol;Acc:HGNC:19743]
VTA1	ENSG00000009844	12.4865	12.5312	12.5209	12.5278	12.5347	12.5705	12.5659	12.5456	12.6185	12.8469	12.8011	12.8915	vesicle trafficking 1 [Source:HGNC Symbol;Acc:HGNC:20954]
MLXIPL	ENSG00000009950	3.82485	3.17006	3.85517	4.20164	4.28971	4.63703	4.23804	3.95891	3.6611	3.17006	4.67998	4.04974	MLX interacting protein like [Source:HGNC Symbol;Acc:HGNC:12744]
BAZ1B	ENSG00000009954	13.0678	13.0638	13.0525	13.0269	13.0564	12.9819	12.9916	13.0639	13.0421	13.1918	13.1001	13.0412	bromodomain adjacent to zinc finger domain 1B [Source:HGNC Symbol;Acc:HGNC:961]
RANBP9	ENSG00000010017	11.5958	11.6445	11.6161	11.0801	10.9877	11.0209	11.5125	11.2961	11.4186	12.0744	12.1655	12.3295	RAN binding protein 9 [Source:HGNC Symbol;Acc:HGNC:13727]
ETV7	ENSG00000010030	6.01903	6.18926	6.12054	4.80228	4.52561	4.28336	4.903	3.95891	4.79245	4.92433	4.74723	5.23696	ETS variant transcription factor 7 [Source:HGNC Symbol;Acc:HGNC:18160]
SPRTN	ENSG00000010072	10.3067	10.2676	10.3214	10.4462	10.4744	10.5102	9.77702	9.79266	9.7971	8.39045	8.37427	8.48508	SprT-like N-terminal domain [Source:HGNC Symbol;Acc:HGNC:25356]
METTL13	ENSG00000010165	11.4213	11.4939	11.3276	11.8539	11.9147	11.8448	11.6094	11.6283	11.5856	10.5063	10.4749	10.545	methyltransferase 13, eEF1A lysine and N-terminal methyltransferase [Source:HGNC Symbol;Acc:HGNC:24248]
DYRK4	ENSG00000010219	8.85769	8.82478	9.00042	8.74258	8.68643	8.62193	8.79614	8.67789	8.56971	8.92148	9.0512	9.09861	dual specificity tyrosine phosphorylation regulated kinase 4 [Source:HGNC Symbol;Acc:HGNC:3095]
ZNF207	ENSG00000010244	12.6555	12.7129	12.7517	13.0022	13.0622	13.1255	13.0875	13.0357	13.1519	12.77	12.7771	12.848	zinc finger protein 207 [Source:HGNC Symbol;Acc:HGNC:12998]
UQCRC1	ENSG00000010256	14.168	14.1714	14.1178	13.9053	13.9563	13.9298	13.8137	13.8169	13.9119	14.5528	14.6127	14.5904	ubiquinol-cytochrome c reductase core protein 1 [Source:HGNC Symbol;Acc:HGNC:12585]
STARD3NL	ENSG00000010270	10.5638	10.6158	10.6403	10.5384	10.5568	10.4638	10.4719	10.4767	10.1697	10.5504	10.5401	10.6059	STARD3 N-terminal like [Source:HGNC Symbol;Acc:HGNC:19169]
CD9	ENSG00000010278	13.4506	13.4367	13.5261	13.1535	13.1586	13.3593	13.6103	13.4752	13.7415	13.8416	13.8413	13.8737	CD9 molecule [Source:HGNC Symbol;Acc:HGNC:1709]
NCAPD2	ENSG00000010292	12.3579	12.3352	12.2686	11.4125	11.436	11.3027	11.0677	11.1677	11.0792	10.5053	10.3031	10.4998	non-SMC condensin I complex subunit D2 [Source:HGNC Symbol;Acc:HGNC:24305]
IFFO1	ENSG00000010295	6.08177	5.97216	5.59648	6.31105	6.55575	5.97476	6.18604	6.32995	6.09605	7.09366	6.49978	6.64422	intermediate filament family orphan 1 [Source:HGNC Symbol;Acc:HGNC:24970]
GIPR	ENSG00000010310	4.65277	4.62886	4.83864	4.84758	4.59362	4.96209	4.5912	4.85808	5.24709	5.92331	5.70213	4.72479	gastric inhibitory polypeptide receptor [Source:HGNC Symbol;Acc:HGNC:4271]
PHF7	ENSG00000010318	8.68985	8.63058	8.61904	7.50464	7.73663	7.55178	6.81734	6.77107	6.67935	7.16042	6.95648	7.12278	PHD finger protein 7 [Source:HGNC Symbol;Acc:HGNC:18458]
SEMA3G	ENSG00000010319	5.19108	5.39627	5.18833	4.42101	4.71817	4.28336	4.31949	4.07731	4.01265	4.35683	3.66717	4.18083	semaphorin 3G [Source:HGNC Symbol;Acc:HGNC:30400]
NISCH	ENSG00000010322	11.8129	11.7435	11.7438	11.4707	11.5404	11.4912	11.4659	11.5032	11.5399	11.4181	11.35	11.3196	nischarin [Source:HGNC Symbol;Acc:HGNC:18006]
STAB1	ENSG00000010327	3.17006	3.17006	3.85517	3.59865	4.19623	3.67777	3.17006	3.81678	4.01265	3.17006	3.17006	3.17006	stabilin 1 [Source:HGNC Symbol;Acc:HGNC:18628]
FUZ	ENSG00000010361	8.60499	8.55573	8.40673	8.41725	8.28626	8.25234	8.31676	7.9992	8.16083	8.62051	8.49146	8.5262	fuzzy planar cell polarity protein [Source:HGNC Symbol;Acc:HGNC:26219]
SLC6A13	ENSG00000010379	3.82485	4.40518	4.71678	4.54423	4.3747	4.17055	4.23804	3.17006	4.01265	4.14779	3.17006	4.18083	solute carrier family 6 member 13 [Source:HGNC Symbol;Acc:HGNC:11046]
IDS	ENSG00000010404	8.05892	7.5912	7.99736	8.34092	8.65276	8.19245	8.54339	8.79307	8.68127	9.24374	9.13392	9.13745	iduronate 2-sulfatase [Source:HGNC Symbol;Acc:HGNC:5389]
PRSS3	ENSG00000010438	5.1508	5.53277	5.53104	5.88366	5.63262	6.17121	6.07811	6.22599	6.14053	6.26821	6.49978	6.94471	serine protease 3 [Source:HGNC Symbol;Acc:HGNC:9486]
ZNF200	ENSG00000010539	9.5949	9.51355	9.52068	9.98158	10.0262	9.83136	9.53078	9.46487	9.65548	8.74853	8.87995	9.04304	zinc finger protein 200 [Source:HGNC Symbol;Acc:HGNC:12993]
CD4	ENSG00000010610	4.28592	3.99238	4.3359	3.17006	3.17006	3.17006	3.17006	3.17006	4.01265	3.17006	4.15024	3.68314	CD4 molecule [Source:HGNC Symbol;Acc:HGNC:1678]
LRRC23	ENSG00000010626	8.24998	8.35401	8.23896	8.54646	8.30806	8.59275	8.23253	8.41557	8.35441	8.77707	8.92871	8.98852	leucine rich repeat containing 23 [Source:HGNC Symbol;Acc:HGNC:19138]
BTK	ENSG00000010671	3.17006	3.17006	4.13026	3.17006	3.17006	3.17006	3.79592	3.81678	4.01265	3.17006	4.26096	3.89194	Bruton tyrosine kinase [Source:HGNC Symbol;Acc:HGNC:1133]
HFE	ENSG00000010704	9.24177	9.35709	9.15763	7.92203	7.82403	8.01518	8.04769	8.00954	7.90575	8.31458	8.56735	8.22687	homeostatic iron regulator [Source:HGNC Symbol;Acc:HGNC:4886]
SCMH1	ENSG00000010803	9.57005	9.72466	9.73019	9.58743	9.52347	9.41917	9.37311	9.50924	9.45363	9.88503	10.0839	9.87742	Scm polycomb group protein homolog 1 [Source:HGNC Symbol;Acc:HGNC:19003]
FYN	ENSG00000010810	10.2785	10.3	10.3797	10.3905	10.5348	10.3123	11.0561	11.1064	11.1057	11.3324	11.2772	11.2326	FYN proto-oncogene, Src family tyrosine kinase [Source:HGNC Symbol;Acc:HGNC:4037]
HIVEP2	ENSG00000010818	12.0687	12.044	12.0712	12.1426	12.2289	12.0859	12.4113	12.3969	12.401	12.065	11.9698	11.9599	HIVEP zinc finger 2 [Source:HGNC Symbol;Acc:HGNC:4921]
FMO1	ENSG00000010932	4.08845	3.84445	4.50505	3.17006	3.17006	4.28336	3.17006	3.17006	3.6611	3.17006	3.17006	3.17006	flavin containing dimethylaniline monoxygenase 1 [Source:HGNC Symbol;Acc:HGNC:3769]
ELOA	ENSG00000011007	12.2187	12.2476	12.1749	12.7094	12.7465	12.7107	12.5199	12.4726	12.439	11.9009	11.9483	11.8964	elongin A [Source:HGNC Symbol;Acc:HGNC:11620]
LYPLA2	ENSG00000011009	12.255	12.1562	12.1794	12.0488	12.0789	12.1441	12.3523	12.3366	12.4403	12.457	12.4667	12.4704	lysophospholipase 2 [Source:HGNC Symbol;Acc:HGNC:6738]
CLCN6	ENSG00000011021	9.11987	9.4069	9.30173	9.04547	8.93633	8.94249	9.14214	9.17005	9.11582	9.0292	9.04826	9.3508	chloride voltage-gated channel 6 [Source:HGNC Symbol;Acc:HGNC:2024]
MRC2	ENSG00000011028	10.3821	10.4418	10.2788	9.89692	10.0262	9.91285	9.94132	9.72842	9.76603	10.0621	10.1783	9.86324	mannose receptor C type 2 [Source:HGNC Symbol;Acc:HGNC:16875]
SLC6A7	ENSG00000011083	3.63504	3.17006	3.65676	3.17006	3.17006	3.17006	3.93365	3.62926	3.17006	3.17006	3.17006	3.17006	solute carrier family 6 member 7 [Source:HGNC Symbol;Acc:HGNC:11054]
TSPAN9	ENSG00000011105	9.83878	9.80762	9.75975	9.32295	9.41923	9.46128	9.71339	9.74088	9.62694	9.8401	9.99514	9.87212	tetraspanin 9 [Source:HGNC Symbol;Acc:HGNC:21640]
BTBD7	ENSG00000011114	5.9307	7.01721	5.71856	6.56634	6.54097	6.17121	6.23704	6.44226	6.20469	5.75707	8.6316	5.63623	BTB domain containing 7 [Source:HGNC Symbol;Acc:HGNC:18269]
APBA3	ENSG00000011132	8.60499	8.86253	8.71807	9.32475	9.48573	9.34614	9.2045	9.26585	9.07977	9.58367	9.45339	9.26435	amyloid beta precursor protein binding family A member 3 [Source:HGNC Symbol;Acc:HGNC:580]
MKS1	ENSG00000011143	9.63481	9.52143	9.64889	9.28273	9.33261	9.09293	9.23572	9.27659	9.25411	9.40782	9.24846	9.38844	MKS transition zone complex subunit 1 [Source:HGNC Symbol;Acc:HGNC:7121]
ABHD5	ENSG00000011198	12.4614	12.5031	12.6048	11.0297	11.076	11.28	11.637	11.5662	11.6835	11.9338	11.8446	11.9389	abhydrolase domain containing 5, lysophosphatidic acid acyltransferase [Source:HGNC Symbol;Acc:HGNC:21396]
ANOS1	ENSG00000011201	9.90556	9.97776	10.0161	8.52153	8.91661	8.74069	8.47871	8.45393	8.5209	8.72309	9.06871	8.88345	anosmin 1 [Source:HGNC Symbol;Acc:HGNC:6211]
AKAP8L	ENSG00000011243	11.3418	11.3645	11.3276	11.7275	11.8068	11.8346	11.785	11.8041	11.8602	12.1151	12.2007	12.069	A-kinase anchoring protein 8 like [Source:HGNC Symbol;Acc:HGNC:29857]
MBTD1	ENSG00000011258	10.5782	10.405	10.5225	10.2073	10.0728	10.0768	10.1858	10.2492	10.192	9.00829	9.13392	9.11367	mbt domain containing 1 [Source:HGNC Symbol;Acc:HGNC:19866]
UTP18	ENSG00000011260	11.0823	11.0539	11.0444	11.6595	11.6756	11.5967	11.3427	11.3464	11.3405	11.1832	11.102	11.1028	UTP18 small subunit processome component [Source:HGNC Symbol;Acc:HGNC:24274]
RNF216	ENSG00000011275	10.6687	10.6832	10.7535	11.0614	11.0741	10.9797	11.3456	11.3762	11.3861	10.5648	10.6115	10.4294	ring finger protein 216 [Source:HGNC Symbol;Acc:HGNC:21698]
TTC19	ENSG00000011295	11.6362	11.6727	11.7045	11.5517	11.6339	11.5814	11.5601	11.5477	11.4417	11.0875	11.1624	11.1864	tetratricopeptide repeat domain 19 [Source:HGNC Symbol;Acc:HGNC:26006]
PTBP1	ENSG00000011304	13.9902	14.0288	13.947	14.5387	14.6331	14.52	14.4105	14.4448	14.3828	14.6818	14.679	14.5723	polypyrimidine tract binding protein 1 [Source:HGNC Symbol;Acc:HGNC:9583]
DPF1	ENSG00000011332	6.81421	6.83835	6.94042	6.21977	6.04806	5.47023	7.34015	7.10727	7.2601	7.74217	7.63597	7.16983	double PHD fingers 1 [Source:HGNC Symbol;Acc:HGNC:20225]
SYT7	ENSG00000011347	8.5874	8.62327	8.52897	9.48319	9.54197	9.56361	9.40092	9.41908	9.44493	9.39176	9.11439	9.07725	synaptotagmin 7 [Source:HGNC Symbol;Acc:HGNC:11514]
LARS2	ENSG00000011376	11.3713	11.3563	11.2954	11.3822	11.281	11.198	11.2772	11.3546	11.3849	10.8045	10.8796	10.6684	leucyl-tRNA synthetase 2, mitochondrial [Source:HGNC Symbol;Acc:HGNC:17095]
PIK3C2A	ENSG00000011405	12.5228	12.3866	12.4311	12.587	12.6124	12.6098	12.6047	12.5986	12.5654	12.209	12.2007	12.3001	phosphatidylinositol-4-phosphate 3-kinase catalytic subunit type 2 alpha [Source:HGNC Symbol;Acc:HGNC:8971]
PLAUR	ENSG00000011422	8.37829	8.49692	8.61143	13.5005	13.5398	13.5929	12.2993	12.2196	12.42	12.6341	12.6153	12.5481	plasminogen activator, urokinase receptor [Source:HGNC Symbol;Acc:HGNC:9053]
ANLN	ENSG00000011426	12.7107	12.6475	12.6351	9.33909	9.38069	9.20458	9.5458	9.5716	9.31023	10.292	10.068	10.1025	anillin, actin binding protein [Source:HGNC Symbol;Acc:HGNC:14082]
WIZ	ENSG00000011451	11.4537	11.423	11.4138	11.8108	11.8766	11.7607	11.8211	11.8396	11.8845	11.7217	11.6241	11.5965	WIZ zinc finger [Source:HGNC Symbol;Acc:HGNC:30917]
RABGAP1	ENSG00000011454	12.26	12.2369	12.2779	11.8632	11.7391	11.8567	11.644	11.6042	11.6226	12.1916	12.1642	12.1646	RAB GTPase activating protein 1 [Source:HGNC Symbol;Acc:HGNC:17155]
DCN	ENSG00000011465	8.04867	8.2198	8.20899	7.2394	7.28684	7.66843	7.3247	7.08781	7.63431	7.67541	7.53862	7.89117	decorin [Source:HGNC Symbol;Acc:HGNC:2705]
QPCTL	ENSG00000011478	9.43895	9.58113	9.51662	9.4489	9.5961	9.44038	9.19605	9.30204	9.21118	9.29643	9.31599	9.32255	glutaminyl-peptide cyclotransferase like [Source:HGNC Symbol;Acc:HGNC:25952]
PPP5C	ENSG00000011485	12.1925	12.1894	12.2134	11.7979	11.8468	11.8176	11.8432	11.8647	11.8792	11.9965	11.9803	11.9099	protein phosphatase 5 catalytic subunit [Source:HGNC Symbol;Acc:HGNC:9322]
CEP68	ENSG00000011523	10.4834	10.5954	10.4314	9.45385	9.36414	9.55067	9.60439	9.60606	9.61924	9.96004	10.0148	9.85788	centrosomal protein 68 [Source:HGNC Symbol;Acc:HGNC:29076]
MAP4K3	ENSG00000011566	11.361	11.3694	11.2894	11.5198	11.599	11.4673	11.6142	11.5304	11.5747	11.4344	11.4547	11.4475	mitogen-activated protein kinase kinase kinase kinase 3 [Source:HGNC Symbol;Acc:HGNC:6865]
ZBTB32	ENSG00000011590	3.17006	3.17006	3.17006	3.17006	3.63668	3.17006	3.17006	3.17006	3.17006	3.17006	3.17006	3.17006	zinc finger and BTB domain containing 32 [Source:HGNC Symbol;Acc:HGNC:16763]
TYROBP	ENSG00000011600	3.17006	3.17006	3.17006	3.17006	3.63668	3.17006	3.17006	3.17006	3.17006	3.17006	3.17006	3.17006	transmembrane immune signaling adaptor TYROBP [Source:HGNC Symbol;Acc:HGNC:12449]
LDAF1	ENSG00000011638	11.2101	11.3217	11.3552	10.9613	11.0178	11.0693	11.3735	11.3782	11.3504	12.0851	12.0601	12.1239	lipid droplet assembly factor 1 [Source:HGNC Symbol;Acc:HGNC:30136]
BRCA1	ENSG00000012048	11.2692	11.2404	11.1107	8.32299	8.35488	8.37006	8.49257	8.2897	8.03894	8.16055	8.23121	8.30248	BRCA1 DNA repair associated [Source:HGNC Symbol;Acc:HGNC:1100]
ERCC1	ENSG00000012061	10.439	10.3964	10.44	10.8481	10.9998	10.8986	10.9528	10.9197	10.9346	11.4153	11.5585	11.5727	ERCC excision repair 1, endonuclease non-catalytic subunit [Source:HGNC Symbol;Acc:HGNC:3433]
CD22	ENSG00000012124	3.17006	3.64908	3.65676	3.17006	3.63668	4.28336	4.31949	3.62926	3.17006	3.8679	3.17006	4.2947	CD22 molecule [Source:HGNC Symbol;Acc:HGNC:1643]
SEMA3B	ENSG00000012171	6.81421	6.57384	6.61227	6.554	6.55575	5.97476	6.79501	6.70857	6.22544	6.70309	6.94382	6.91735	semaphorin 3B [Source:HGNC Symbol;Acc:HGNC:10724]
MBTPS2	ENSG00000012174	10.9028	10.98	10.8185	10.6337	10.6855	10.5883	10.6447	10.6117	10.7687	10.7234	10.836	10.8448	membrane bound transcription factor peptidase, site 2 [Source:HGNC Symbol;Acc:HGNC:15455]
PRICKLE3	ENSG00000012211	10.443	10.5728	10.5306	10.1767	10.2666	10.2186	10.4131	10.3543	10.4264	10.6693	10.7936	10.6302	prickle planar cell polarity protein 3 [Source:HGNC Symbol;Acc:HGNC:6645]
LTF	ENSG00000012223	3.17006	3.84445	3.17006	3.17006	3.17006	3.17006	3.17006	3.95891	4.1386	4.02072	4.02287	4.04974	lactotransferrin [Source:HGNC Symbol;Acc:HGNC:6720]
EXTL3	ENSG00000012232	12.4988	12.5084	12.4491	12.2173	12.2918	12.1452	12.089	12.081	12.0469	11.3762	11.3964	11.1857	exostosin like glycosyltransferase 3 [Source:HGNC Symbol;Acc:HGNC:3518]
ELOVL5	ENSG00000012660	13.4746	13.5145	13.4503	13.4155	13.4196	13.3655	13.1826	13.1303	13.037	12.9393	13.0394	12.9994	ELOVL fatty acid elongase 5 [Source:HGNC Symbol;Acc:HGNC:21308]
ALOX5	ENSG00000012779	3.63504	5.1166	3.85517	4.48445	3.17006	4.04071	3.61433	3.17006	3.17006	3.66589	3.17006	4.04974	arachidonate 5-lipoxygenase [Source:HGNC Symbol;Acc:HGNC:435]
KDM5D	ENSG00000012817	10.8668	10.9156	10.9328	10.8068	10.6654	10.7432	10.8197	10.7908	10.7582	10.7596	10.6777	10.7303	lysine demethylase 5D [Source:HGNC Symbol;Acc:HGNC:11115]
CALCOCO1	ENSG00000012822	11.5311	11.4594	11.4827	11.4739	11.52	11.4401	11.1981	11.2364	11.1491	10.7096	10.6757	10.592	calcium binding and coiled-coil domain 1 [Source:HGNC Symbol;Acc:HGNC:29306]
UBR7	ENSG00000012963	5.1092	5.35982	4.83864	4.70603	4.88279	4.28336	4.64946	4.57243	4.90904	5.26458	4.98318	5.49062	ubiquitin protein ligase E3 component n-recognin 7 [Source:HGNC Symbol;Acc:HGNC:20344]
MAP4K5	ENSG00000012983	11.8429	11.8988	11.8547	11.8217	11.8333	11.8194	12.0018	11.923	11.9056	11.9334	11.7186	11.8387	mitogen-activated protein kinase kinase kinase kinase 5 [Source:HGNC Symbol;Acc:HGNC:6867]
EHD3	ENSG00000013016	9.79196	9.57167	9.60741	8.86405	8.94191	8.66261	8.99174	9.06743	9.14026	8.85276	9.12558	9.0304	EH domain containing 3 [Source:HGNC Symbol;Acc:HGNC:3244]
PSMC4	ENSG00000013275	5.95332	6.6628	5.59648	6.66143	5.98327	7.51664	6.48157	6.34655	6.3055	6.61025	6.37258	7.38437	proteasome 26S subunit, ATPase 4 [Source:HGNC Symbol;Acc:HGNC:9551]
MAN2B2	ENSG00000013288	11.1887	11.1676	11.112	10.6675	10.6905	10.6643	10.9179	11.0029	10.9593	11.5842	11.6664	11.4487	mannosidase alpha class 2B member 2 [Source:HGNC Symbol;Acc:HGNC:29623]
CLDN11	ENSG00000013297	3.82485	3.17006	3.65676	4.28056	3.82714	3.67777	3.79592	3.62926	4.01265	3.17006	3.17006	3.17006	claudin 11 [Source:HGNC Symbol;Acc:HGNC:8514]
SLC25A39	ENSG00000013306	12.6053	12.5652	12.6012	12.5428	12.5828	12.6069	12.5806	12.5567	12.59	12.7533	12.8124	12.7598	solute carrier family 25 member 39 [Source:HGNC Symbol;Acc:HGNC:24279]
MVP	ENSG00000013364	13.3317	13.3508	13.2332	12.8283	12.8629	12.8821	12.9899	13.0462	13.0947	13.029	13.0768	12.9392	major vault protein [Source:HGNC Symbol;Acc:HGNC:7531]
NUB1	ENSG00000013374	12.0056	11.9693	11.9976	12.0182	12.0871	11.9893	11.9406	11.9443	11.9501	12.3128	12.3735	12.3541	negative regulator of ubiquitin like proteins 1 [Source:HGNC Symbol;Acc:HGNC:17623]
PGM3	ENSG00000013375	11.3948	11.2799	11.458	12.0901	12.159	12.033	11.642	11.6354	11.6461	11.3849	11.4016	11.4181	phosphoglucomutase 3 [Source:HGNC Symbol;Acc:HGNC:8907]
RWDD2A	ENSG00000013392	7.96936	7.91279	8.04338	7.98726	7.91212	7.87667	7.47218	8.03509	7.44633	6.94999	7.13402	6.832	RWD domain containing 2A [Source:HGNC Symbol;Acc:HGNC:21385]
CLK1	ENSG00000013441	12.1658	12.1767	12.238	12.6557	12.5219	12.6681	13.2791	13.2321	13.2779	12.691	12.7154	12.7495	CDC like kinase 1 [Source:HGNC Symbol;Acc:HGNC:2068]
POLR3B	ENSG00000013503	10.7951	10.8246	10.7715	10.6893	10.6104	10.7009	10.6563	10.6804	10.6318	9.75481	9.84238	9.58496	RNA polymerase III subunit B [Source:HGNC Symbol;Acc:HGNC:30348]
ANGEL1	ENSG00000013523	9.74991	9.78977	9.80882	10.0947	10.0842	10.0632	9.62497	9.7331	9.7971	8.74853	8.7878	8.57927	angel homolog 1 [Source:HGNC Symbol;Acc:HGNC:19961]
RNF14	ENSG00000013561	12.1699	12.2515	12.1884	11.9381	11.9718	11.8879	12.1225	12.1188	12.043	12.1853	12.2767	12.0908	ring finger protein 14 [Source:HGNC Symbol;Acc:HGNC:10058]
DNASE1L1	ENSG00000013563	10.6894	10.6972	10.5879	10.6176	10.7474	10.6092	10.7239	10.7413	10.872	11.7584	11.627	11.7339	deoxyribonuclease 1 like 1 [Source:HGNC Symbol;Acc:HGNC:2957]
DDX11	ENSG00000013573	9.75464	9.69184	9.6765	8.91996	8.66294	8.63015	8.64925	8.62508	8.35441	7.63694	7.46985	7.75159	DEAD/H-box helicase 11 [Source:HGNC Symbol;Acc:HGNC:2736]
HEBP1	ENSG00000013583	10.2464	10.1979	10.2788	10.1757	10.2952	10.1644	10.4285	10.3184	10.3504	11.0092	10.9924	10.9693	heme binding protein 1 [Source:HGNC Symbol;Acc:HGNC:17176]
GPRC5A	ENSG00000013588	12.7535	12.8565	12.7766	14.7006	14.6438	14.5057	15.1721	15.1983	15.2307	14.3275	14.3853	14.3309	G protein-coupled receptor class C group 5 member A [Source:HGNC Symbol;Acc:HGNC:9836]
MAMLD1	ENSG00000013619	7.74001	7.88246	7.79696	9.98955	10.1496	10.0888	9.73248	9.62467	9.75201	8.23962	8.58368	8.48508	mastermind like domain containing 1 [Source:HGNC Symbol;Acc:HGNC:2568]
CD6	ENSG00000013725	4.08845	3.64908	3.17006	3.17006	3.82714	3.17006	3.61433	3.62926	3.86122	4.14779	4.02287	3.89194	CD6 molecule [Source:HGNC Symbol;Acc:HGNC:1691]
TACC3	ENSG00000013810	10.8921	10.8631	10.737	7.24704	7.41318	7.09585	7.62495	7.52361	7.37471	7.48924	7.24121	7.04916	transforming acidic coiled-coil containing protein 3 [Source:HGNC Symbol;Acc:HGNC:11524]
UFL1	ENSG00000014123	12.0105	11.9566	11.9558	11.3882	11.3509	11.5804	11.587	11.529	11.5337	11.1303	11.2423	11.298	UFM1 specific ligase 1 [Source:HGNC Symbol;Acc:HGNC:23039]
POLA2	ENSG00000014138	7.09995	6.97166	7.02345	5.51863	5.38212	5.35026	5.6923	5.38586	5.79433	4.80691	5.31125	4.72479	DNA polymerase alpha 2, accessory subunit [Source:HGNC Symbol;Acc:HGNC:30073]
ZC3H3	ENSG00000014164	8.50361	8.50092	8.60378	9.19679	9.09764	9.1369	9.46731	9.3758	10.7091	10.2443	9.2174	8.88696	zinc finger CCCH-type containing 3 [Source:HGNC Symbol;Acc:HGNC:28972]
CAPN1	ENSG00000014216	14.5825	14.5803	14.5524	13.7799	13.9103	13.8798	14.1719	14.136	14.2925	14.7694	14.7253	14.6776	calpain 1 [Source:HGNC Symbol;Acc:HGNC:1476]
ACP3	ENSG00000014257	7.08996	6.74652	7.1763	6.35456	5.84381	7.42481	6.79501	6.34655	6.88739	6.20571	6.12357	6.17194	acid phosphatase 3 [Source:HGNC Symbol;Acc:HGNC:125]
MDH1	ENSG00000014641	13.3083	13.3209	13.3145	12.5532	12.5578	12.5681	12.568	12.445	12.5848	12.907	12.9072	12.9847	malate dehydrogenase 1 [Source:HGNC Symbol;Acc:HGNC:6970]
SLC30A9	ENSG00000014824	12.5797	12.5298	12.5436	12.2534	12.1596	12.241	12.1728	12.1675	12.168	12.4956	12.4926	12.5383	solute carrier family 30 member 9 [Source:HGNC Symbol;Acc:HGNC:1329]
MTMR11	ENSG00000014914	8.45012	8.38028	8.34378	8.21047	8.34226	8.38959	8.89856	8.78106	9.01664	9.63718	9.68101	9.48658	myotubularin related protein 11 [Source:HGNC Symbol;Acc:HGNC:24307]
COX15	ENSG00000014919	10.6862	10.718	10.6346	10.4511	10.3424	10.2035	10.3393	10.3943	10.2678	10.887	10.818	10.8511	cytochrome c oxidase assembly homolog COX15 [Source:HGNC Symbol;Acc:HGNC:2263]
CCDC88C	ENSG00000015133	11.076	11.1027	10.9794	10.6073	10.5339	10.7517	11.2454	11.1734	11.2832	10.2107	10.235	10.1631	coiled-coil domain containing 88C [Source:HGNC Symbol;Acc:HGNC:19967]
YAF2	ENSG00000015153	9.45066	9.53513	9.46688	9.4489	9.29383	9.35113	9.59479	9.54343	9.46011	9.90294	9.88582	10.0201	YY1 associated factor 2 [Source:HGNC Symbol;Acc:HGNC:17363]
ZMYND11	ENSG00000015171	11.2238	11.2653	11.2756	11.5521	11.5981	11.5798	11.607	11.4647	11.3878	11.2604	11.2294	11.1935	zinc finger MYND-type containing 11 [Source:HGNC Symbol;Acc:HGNC:16966]
WAS	ENSG00000015285	4.08845	3.64908	4.42401	4.54423	4.77566	4.77809	4.14854	4.57243	4.51627	4.14779	5.26924	3.68314	WASP actin nucleation promoting factor [Source:HGNC Symbol;Acc:HGNC:12731]
DPEP1	ENSG00000015413	3.17006	3.99238	4.13026	3.17006	3.17006	3.17006	4.52965	3.17006	3.86122	4.52863	4.67998	4.2947	dipeptidase 1 [Source:HGNC Symbol;Acc:HGNC:3002]
BID	ENSG00000015475	9.53379	9.53708	9.53282	9.96319	10.0157	10.1242	10.5797	10.6066	10.7397	11.2654	11.2423	11.2104	BH3 interacting domain death agonist [Source:HGNC Symbol;Acc:HGNC:1050]
MATR3	ENSG00000015479	7.04926	6.88828	7.2859	7.37117	7.13856	7.03492	7.87316	7.973	7.57168	8.33392	8.58368	8.35416	matrin 3 [Source:HGNC Symbol;Acc:HGNC:6912]
NPC1L1	ENSG00000015520	3.96868	3.84445	3.17006	4.48445	3.17006	3.67777	4.5912	3.81678	4.01265	3.17006	3.17006	3.89194	NPC1 like intracellular cholesterol transporter 1 [Source:HGNC Symbol;Acc:HGNC:7898]
XYLT2	ENSG00000015532	11.024	10.9822	10.9313	10.1897	10.2853	10.2172	10.464	10.5739	10.3985	10.6511	10.6681	10.5637	xylosyltransferase 2 [Source:HGNC Symbol;Acc:HGNC:15517]
RGPD5	ENSG00000015568	6.96422	6.39462	6.46662	7.76079	7.17709	6.74614	6.76085	7.27142	7.30898	6.59416	6.02963	6.21794	RANBP2 like and GRIP domain containing 5 [Source:HGNC Symbol;Acc:HGNC:32418]
STMN4	ENSG00000015592	4.71315	4.31826	4.00533	3.17006	3.97145	3.17006	3.17006	4.27258	4.43464	3.17006	4.87104	4.18083	stathmin 4 [Source:HGNC Symbol;Acc:HGNC:16078]
NUDCD3	ENSG00000015676	12.0534	12.0715	12.0418	11.6906	11.7351	11.6877	11.6735	11.578	11.5781	11.8665	11.7627	11.6823	NudC domain containing 3 [Source:HGNC Symbol;Acc:HGNC:22208]
ISL1	ENSG00000016082	7.24207	7.23509	7.01188	5.6905	6.35043	6.34342	6.94441	6.94364	6.73787	5.63383	5.46698	5.5654	ISL LIM homeobox 1 [Source:HGNC Symbol;Acc:HGNC:6132]
CHDH	ENSG00000016391	3.96868	4.40518	4.65061	3.9071	3.17006	3.17006	3.61433	4.18042	3.6611	4.14779	3.66717	3.17006	choline dehydrogenase [Source:HGNC Symbol;Acc:HGNC:24288]
IL20RA	ENSG00000016402	5.56726	5.99546	6.03046	6.01713	5.7157	6.89096	6.22025	6.18956	6.32483	6.47617	6.27414	6.44711	interleukin 20 receptor subunit alpha [Source:HGNC Symbol;Acc:HGNC:6003]
CLCA1	ENSG00000016490	5.40945	5.59612	5.80342	5.25899	5.34719	5.1219	5.22264	5.94835	5.36836	5.30652	5.18087	5.97106	chloride channel accessory 1 [Source:HGNC Symbol;Acc:HGNC:2015]
CLCA4	ENSG00000016602	9.91263	9.49564	10.2137	9.60532	9.69034	11.3973	10.6267	10.0051	10.8532	9.20226	9.12837	10.2433	chloride channel accessory 4 [Source:HGNC Symbol;Acc:HGNC:2018]
GLT8D1	ENSG00000016864	11.3386	11.3754	11.4051	11.0191	10.9917	10.9877	11.0414	11.0298	10.9699	11.4506	11.4778	11.3125	glycosyltransferase 8 domain containing 1 [Source:HGNC Symbol;Acc:HGNC:24870]
ATP2C1	ENSG00000017260	13.2288	13.2677	13.2237	13.0887	13.0417	13.0482	13.1742	13.1491	13.1226	13.613	13.6711	13.5958	ATPase secretory pathway Ca2+ transporting 1 [Source:HGNC Symbol;Acc:HGNC:13211]
IGF1	ENSG00000017427	3.17006	3.17006	3.17006	3.17006	3.17006	3.17006	3.17006	3.62926	3.17006	3.17006	3.17006	3.17006	insulin like growth factor 1 [Source:HGNC Symbol;Acc:HGNC:5464]
SLC38A5	ENSG00000017483	6.91972	7.20593	7.11278	6.35456	6.59918	6.49683	6.78371	7.05812	6.86135	7.55677	7.23085	7.30237	solute carrier family 38 member 5 [Source:HGNC Symbol;Acc:HGNC:18070]
RALBP1	ENSG00000017797	12.7797	12.7989	12.8173	12.7962	12.7924	12.838	12.9376	12.9383	12.9217	13.782	13.7804	13.7435	ralA binding protein 1 [Source:HGNC Symbol;Acc:HGNC:9841]
RUFY3	ENSG00000018189	10.1776	10.2126	10.3027	10.6395	10.678	10.5102	10.808	10.8263	10.8549	10.4903	10.4847	10.4026	RUN and FYVE domain containing 3 [Source:HGNC Symbol;Acc:HGNC:30285]
CNTN1	ENSG00000018236	3.63504	4.11549	3.85517	3.17006	3.63668	3.88445	3.79592	3.81678	3.17006	3.17006	3.17006	4.18083	contactin 1 [Source:HGNC Symbol;Acc:HGNC:2171]
SLC11A1	ENSG00000018280	4.87733	4.69421	5.14399	4.28056	4.45293	4.90385	5.18685	4.69543	4.90904	4.97901	5.22581	5.91594	solute carrier family 11 member 1 [Source:HGNC Symbol;Acc:HGNC:10907]
WWTR1	ENSG00000018408	10.9626	11.0935	10.9389	12.6379	12.6417	12.5609	11.9628	11.9349	11.9272	11.1247	11.1644	11.2402	WW domain containing transcription regulator 1 [Source:HGNC Symbol;Acc:HGNC:24042]
AGPS	ENSG00000018510	12.9331	12.9424	12.9194	12.2841	12.2088	12.2359	12.3525	12.3612	12.3425	12.6356	12.6681	12.6216	alkylglycerone phosphate synthase [Source:HGNC Symbol;Acc:HGNC:327]
ZNF285CP	ENSG00000018607	3.17006	3.64908	3.65676	3.17006	3.17006	3.17006	3.17006	3.17006	3.17006	3.17006	3.17006	3.17006	zinc finger protein 285C, pseudogene [Source:HGNC Symbol;Acc:HGNC:33228]
STEEP1	ENSG00000018610	10.571	10.644	10.584	10.9355	10.8159	10.9096	10.7076	10.7028	10.7236	10.4071	10.1877	10.4354	STING1 ER exit protein 1 [Source:HGNC Symbol;Acc:HGNC:26239]
ATP1A2	ENSG00000018625	3.17006	3.84445	3.65676	3.77399	3.17006	3.17006	3.17006	3.17006	3.17006	3.17006	3.17006	3.17006	ATPase Na+/K+ transporting subunit alpha 2 [Source:HGNC Symbol;Acc:HGNC:800]
TTC27	ENSG00000018699	10.8827	10.8976	10.9298	11.3234	11.3805	11.3464	11.3921	11.3757	11.3758	11.5998	11.4707	11.5435	tetratricopeptide repeat domain 27 [Source:HGNC Symbol;Acc:HGNC:25986]
ZNF582	ENSG00000018869	7.26888	7.41571	7.2859	7.26222	7.02689	6.79116	6.99419	6.85421	6.76625	7.39087	6.7966	7.07412	zinc finger protein 582 [Source:HGNC Symbol;Acc:HGNC:26421]
VSIG2	ENSG00000019102	3.63504	3.17006	3.17006	3.77399	3.63668	4.47529	3.93365	3.95891	4.66288	4.44634	4.15024	4.79368	V-set and immunoglobulin domain containing 2 [Source:HGNC Symbol;Acc:HGNC:17149]
PHLDB1	ENSG00000019144	12.8017	12.8444	12.7489	12.0121	12.0773	11.9155	11.4003	11.4248	11.2832	11.8464	11.8892	11.8771	pleckstrin homology like domain family B member 1 [Source:HGNC Symbol;Acc:HGNC:23697]
MARCO	ENSG00000019169	4.44865	3.99238	4.00533	5.25899	4.59362	4.90385	4.99095	5.28204	5.90239	5.12985	5.18087	5.18942	macrophage receptor with collagenous structure [Source:HGNC Symbol;Acc:HGNC:6895]
CYP24A1	ENSG00000019186	3.82485	3.17006	3.85517	3.77399	4.77566	3.88445	3.17006	3.62926	3.86122	4.35683	4.35975	3.17006	cytochrome P450 family 24 subfamily A member 1 [Source:HGNC Symbol;Acc:HGNC:2602]
PRDM11	ENSG00000019485	9.57362	9.64749	9.72315	8.37612	8.77671	8.39925	8.68287	8.66486	8.57371	8.48865	8.18376	8.46642	PR/SET domain 11 [Source:HGNC Symbol;Acc:HGNC:13996]
SYT13	ENSG00000019505	3.96868	3.99238	3.17006	3.17006	3.17006	3.17006	3.17006	3.17006	3.17006	3.17006	3.17006	3.17006	synaptotagmin 13 [Source:HGNC Symbol;Acc:HGNC:14962]
SNAI2	ENSG00000019549	12.7438	12.8749	12.8027	12.3252	12.3462	12.2015	13.5064	13.4984	13.5066	14.1414	14.0538	14.1678	snail family transcriptional repressor 2 [Source:HGNC Symbol;Acc:HGNC:11094]
CD74	ENSG00000019582	7.64786	7.48203	7.67794	6.96095	6.44891	6.65161	7.07964	6.68278	6.79407	7.7276	7.38832	7.85573	CD74 molecule [Source:HGNC Symbol;Acc:HGNC:1697]
ZRANB1	ENSG00000019995	11.3391	11.4666	11.4946	11.9489	11.938	11.9752	11.9131	11.887	11.9516	11.6907	11.5408	11.7456	zinc finger RANBP2-type containing 1 [Source:HGNC Symbol;Acc:HGNC:18224]
NCDN	ENSG00000020129	11.2481	11.1575	11.1539	11.4045	11.5432	11.4081	10.7744	10.6909	10.7695	9.63328	9.36641	9.37099	neurochondrin [Source:HGNC Symbol;Acc:HGNC:17597]
ADGRA2	ENSG00000020181	3.96868	3.99238	3.85517	4.60085	4.19623	4.04071	4.85649	4.27258	4.90904	5.12985	3.17006	4.39623	adhesion G protein-coupled receptor A2 [Source:HGNC Symbol;Acc:HGNC:17849]
ZFP64	ENSG00000020256	10.4777	10.5935	10.585	10.3344	10.4024	10.3135	10.4832	10.5843	10.4264	10.9376	10.7997	10.6715	ZFP64 zinc finger protein [Source:HGNC Symbol;Acc:HGNC:15940]
MNAT1	ENSG00000020426	10.5274	10.7137	10.7561	10.6088	10.4403	10.5301	10.4517	10.4813	10.5501	10.7353	10.7927	10.8583	MNAT1 component of CDK activating kinase [Source:HGNC Symbol;Acc:HGNC:7181]
SAMD4A	ENSG00000020577	10.3718	10.3216	10.4052	13.6104	13.5854	13.3902	13.0332	13.0617	13.0501	12.4	12.3939	12.257	sterile alpha motif domain containing 4A [Source:HGNC Symbol;Acc:HGNC:23023]
RUNX3	ENSG00000020633	3.17006	3.17006	3.17006	3.17006	3.63668	3.67777	3.17006	4.27258	4.24811	3.17006	3.17006	3.17006	RUNX family transcription factor 3 [Source:HGNC Symbol;Acc:HGNC:10473]
MRE11	ENSG00000020922	11.3459	11.2989	11.3392	11.1681	11.1376	11.0889	10.9559	10.9636	11.0785	10.8191	10.8588	10.8129	MRE11 homolog, double strand break repair nuclease [Source:HGNC Symbol;Acc:HGNC:7230]
PLEKHB1	ENSG00000021300	3.82485	3.64908	4.50505	3.77399	3.63668	3.88445	3.17006	3.81678	4.01265	4.14779	3.17006	3.89194	pleckstrin homology domain containing B1 [Source:HGNC Symbol;Acc:HGNC:19079]
SERPINB1	ENSG00000021355	9.25296	9.40263	9.48989	10.5977	10.4521	10.7413	10.595	10.497	10.6096	10.9773	10.9434	10.9509	serpin family B member 1 [Source:HGNC Symbol;Acc:HGNC:3311]
CYP3A43	ENSG00000021461	3.63504	3.17006	3.17006	3.17006	3.17006	3.17006	3.93365	3.17006	3.17006	3.17006	3.17006	3.17006	cytochrome P450 family 3 subfamily A member 43 [Source:HGNC Symbol;Acc:HGNC:17450]
SLC7A9	ENSG00000021488	4.08845	4.40518	3.85517	4.01814	4.45293	4.28336	3.61433	4.43358	4.01265	3.17006	4.26096	3.17006	solute carrier family 7 member 9 [Source:HGNC Symbol;Acc:HGNC:11067]
SPAST	ENSG00000021574	10.5023	10.3986	10.5123	10.4569	10.565	10.4499	10.8156	10.7351	10.7678	10.4185	10.4361	10.4124	spastin [Source:HGNC Symbol;Acc:HGNC:11233]
NRXN3	ENSG00000021645	4.65277	4.11549	4.42401	4.35332	4.93294	3.88445	5.25745	5.12921	4.7295	5.26458	4.15024	5.32709	neurexin 3 [Source:HGNC Symbol;Acc:HGNC:8010]
OSBPL5	ENSG00000021762	10.2883	10.1491	10.096	10.0474	10.0104	10.0813	9.83253	9.767	9.92605	9.38019	9.28137	9.23985	oxysterol binding protein like 5 [Source:HGNC Symbol;Acc:HGNC:16392]
AQR	ENSG00000021776	12.1255	12.0644	12.1018	12.3355	12.3196	12.3743	12.3921	12.3445	12.4069	12.1342	12.0735	12.2199	aquarius intron-binding spliceosomal factor [Source:HGNC Symbol;Acc:HGNC:29513]
CPS1	ENSG00000021826	10.7277	10.7989	10.8824	10.1383	10.152	10.153	9.98851	10.2027	10.2291	10.5063	10.5763	10.5973	carbamoyl-phosphate synthase 1 [Source:HGNC Symbol;Acc:HGNC:2323]
C8B	ENSG00000021852	4.44865	3.99238	4.50505	4.48445	4.19623	4.17055	4.14854	4.43358	4.43464	4.52863	4.44946	4.04974	complement C8 beta chain [Source:HGNC Symbol;Acc:HGNC:1353]
FHL1	ENSG00000022267	11.5163	11.6441	11.4775	12.8012	12.8333	12.5514	12.6309	12.6581	12.3965	13.0632	13.14	13.0169	four and a half LIM domains 1 [Source:HGNC Symbol;Acc:HGNC:3702]
RTF2	ENSG00000022277	12.3169	12.3259	12.2503	12.464	12.4303	12.4415	12.4102	12.4379	12.5024	13.1629	13.1865	13.1399	replication termination factor 2 [Source:HGNC Symbol;Acc:HGNC:15890]
SLC45A4	ENSG00000022567	8.41465	8.38461	8.38902	9.42894	9.38274	9.32349	9.03025	9.14917	9.14831	7.7349	7.91332	8.06259	solute carrier family 45 member 4 [Source:HGNC Symbol;Acc:HGNC:29196]
RNF10	ENSG00000022840	12.6481	12.6605	12.6657	12.7485	12.8032	12.6786	12.7997	12.7495	12.7945	13.34	13.3298	13.3227	ring finger protein 10 [Source:HGNC Symbol;Acc:HGNC:10055]
ZNF839	ENSG00000022976	9.16798	9.17907	9.06872	8.67637	8.62871	8.74069	8.86167	8.78708	8.79853	9.05856	8.74487	8.45226	zinc finger protein 839 [Source:HGNC Symbol;Acc:HGNC:20345]
ZDHHC6	ENSG00000023041	10.9288	10.8938	10.9571	11.2846	11.214	11.2104	11.2433	11.2175	11.3055	10.8412	10.6757	10.6987	zinc finger DHHC-type palmitoyltransferase 6 [Source:HGNC Symbol;Acc:HGNC:19160]
GRAMD1B	ENSG00000023171	6.72637	6.20922	6.44947	6.86462	7.24213	7.07178	6.53661	6.93276	6.32483	6.85899	6.76812	6.78733	GRAM domain containing 1B [Source:HGNC Symbol;Acc:HGNC:29214]
RNH1	ENSG00000023191	8.81903	6.57384	8.4415	8.79032	7.74305	8.81114	8.29319	7.57333	7.82084	7.97578	8.82262	8.8622	ribonuclease/angiogenin inhibitor 1 [Source:HGNC Symbol;Acc:HGNC:10074]
NDUFS1	ENSG00000023228	8.73527	7.36387	7.36066	7.21621	7.17709	7.19938	7.54061	7.05812	7.30898	7.2242	7.28194	7.8046	NADH:ubiquinone oxidoreductase core subunit S1 [Source:HGNC Symbol;Acc:HGNC:7707]
RB1CC1	ENSG00000023287	12.6656	12.7202	12.8009	12.7216	12.6417	12.7442	12.5937	12.5663	12.6069	12.7912	12.8773	12.9434	RB1 inducible coiled-coil 1 [Source:HGNC Symbol;Acc:HGNC:15574]
ERP44	ENSG00000023318	11.8384	11.9131	11.9185	12.3102	12.2465	12.1908	12.3143	12.2886	12.3663	12.8118	12.8313	12.796	endoplasmic reticulum protein 44 [Source:HGNC Symbol;Acc:HGNC:18311]
ALAS1	ENSG00000023330	9.89845	9.90578	9.76833	10.4119	10.4812	10.3918	10.1858	10.1914	10.248	10.4465	10.4803	10.3841	5'-aminolevulinate synthase 1 [Source:HGNC Symbol;Acc:HGNC:396]
BIRC3	ENSG00000023445	10.3375	10.3148	10.5486	9.48641	9.60668	9.689	9.9451	9.84841	9.91665	9.59774	9.73318	9.9878	baculoviral IAP repeat containing 3 [Source:HGNC Symbol;Acc:HGNC:591]
AKAP11	ENSG00000023516	12.76	12.6861	12.7642	12.6293	12.6974	12.6147	12.4116	12.4445	12.3516	12.0461	12.1577	12.0569	A-kinase anchoring protein 11 [Source:HGNC Symbol;Acc:HGNC:369]
GLRX2	ENSG00000023572	10.1358	10.2427	10.2631	9.54941	9.5566	9.64096	9.28431	9.30833	9.21374	9.34011	9.23818	9.50954	glutaredoxin 2 [Source:HGNC Symbol;Acc:HGNC:16065]
SNAPC1	ENSG00000023608	9.48715	9.74669	9.61884	10.5109	10.5559	10.4832	10.8224	10.9847	10.6299	11.1583	11.2564	11.1488	small nuclear RNA activating complex polypeptide 1 [Source:HGNC Symbol;Acc:HGNC:11134]
DERA	ENSG00000023697	11.3506	11.3513	11.3655	10.6323	10.7322	10.728	10.78	10.6909	10.8475	11.1805	11.1487	11.247	deoxyribose-phosphate aldolase [Source:HGNC Symbol;Acc:HGNC:24269]
STRAP	ENSG00000023734	13.9005	13.9345	13.8914	14.1461	14.1526	14.1239	13.9776	14.0152	14.0134	14.1978	14.2185	14.1717	serine/threonine kinase receptor associated protein [Source:HGNC Symbol;Acc:HGNC:30796]
ABCC2	ENSG00000023839	7.34641	7.19607	7.2859	7.72843	7.56598	7.46225	6.65315	6.91076	6.90024	6.14029	5.67095	5.23696	ATP binding cassette subfamily C member 2 [Source:HGNC Symbol;Acc:HGNC:53]
DEF6	ENSG00000023892	10.4133	10.2862	10.4464	10.1877	10.1723	10.1924	10.5192	10.6167	10.627	10.8959	10.8554	10.8267	DEF6 guanine nucleotide exchange factor [Source:HGNC Symbol;Acc:HGNC:2760]
PLEKHO1	ENSG00000023902	7.19625	7.03945	7.19686	9.12001	9.09263	9.01025	8.867	8.97023	8.72143	8.60467	8.41135	8.70397	pleckstrin homology domain containing O1 [Source:HGNC Symbol;Acc:HGNC:24310]
GCLM	ENSG00000023909	11.0621	11.1053	11.0958	11.2519	11.129	11.0318	10.5243	10.4767	10.2923	9.86357	9.71105	9.92601	glutamate-cysteine ligase modifier subunit [Source:HGNC Symbol;Acc:HGNC:4312]
UBR2	ENSG00000024048	12.284	12.2306	12.2209	11.9185	11.8453	11.8853	11.916	11.8655	11.8581	11.9604	11.9702	11.9313	ubiquitin protein ligase E3 component n-recognin 2 [Source:HGNC Symbol;Acc:HGNC:21289]
EHD2	ENSG00000024422	13.708	13.7646	13.7219	13.5787	13.7079	13.6433	13.8005	13.8308	13.8583	14.1083	14.1154	13.9834	EH domain containing 2 [Source:HGNC Symbol;Acc:HGNC:3243]
DEPDC1	ENSG00000024526	9.80266	9.80923	9.71073	4.28056	4.52561	4.63703	4.75762	5.16916	4.43464	4.92433	4.87104	4.39623	DEP domain containing 1 [Source:HGNC Symbol;Acc:HGNC:22949]
CCDC28A	ENSG00000024862	9.2707	9.24009	9.37996	8.97837	8.85281	8.78926	8.82928	8.83437	8.99893	9.47249	9.49283	9.53661	coiled-coil domain containing 28A [Source:HGNC Symbol;Acc:HGNC:21098]
RRAGD	ENSG00000025039	7.11974	7.51408	7.29546	7.66716	8.04793	8.11829	8.42913	8.32325	8.37287	10.8079	10.69	10.8734	Ras related GTP binding D [Source:HGNC Symbol;Acc:HGNC:19903]
HSF2	ENSG00000025156	9.73402	9.85831	9.76833	9.6776	9.65848	9.87008	9.12446	9.22873	9.27143	9.57557	9.431	9.77694	heat shock transcription factor 2 [Source:HGNC Symbol;Acc:HGNC:5225]
PHF20	ENSG00000025293	12.8523	12.8849	12.8744	12.493	12.4542	12.4624	12.4995	12.4856	12.5719	12.6068	12.5748	12.5288	PHD finger protein 20 [Source:HGNC Symbol;Acc:HGNC:16098]
HSD17B6	ENSG00000025423	5.95332	6.14846	6.03046	4.84758	4.59362	4.84264	4.52965	4.27258	4.7295	5.03135	4.98318	4.2947	hydroxysteroid 17-beta dehydrogenase 6 [Source:HGNC Symbol;Acc:HGNC:23316]
NR1H3	ENSG00000025434	8.28096	8.34958	8.09891	7.30679	7.47626	7.28551	7.40768	7.47211	7.02272	7.88027	7.93896	7.54447	nuclear receptor subfamily 1 group H member 3 [Source:HGNC Symbol;Acc:HGNC:7966]
TYMP	ENSG00000025708	6.95322	6.26746	6.28495	7.36415	7.38878	7.97694	7.63123	7.60782	7.80732	7.42743	7.50464	7.73607	thymidine phosphorylase [Source:HGNC Symbol;Acc:HGNC:3148]
NCAPH2	ENSG00000025770	10.6695	10.827	10.769	10.7523	10.6493	10.6206	10.5789	10.669	10.6337	10.8328	11.0589	10.7593	non-SMC condensin II complex subunit H2 [Source:HGNC Symbol;Acc:HGNC:25071]
TOMM34	ENSG00000025772	11.602	11.4884	11.5464	11.6965	11.7578	11.6553	11.4321	11.482	11.5861	11.5402	11.5912	11.4084	translocase of outer mitochondrial membrane 34 [Source:HGNC Symbol;Acc:HGNC:15746]
SEC63	ENSG00000025796	13.1272	13.1299	13.1172	13.7482	13.6836	13.6168	13.5464	13.5939	13.5142	14.0027	14.0809	13.9971	SEC63 homolog, protein translocation regulator [Source:HGNC Symbol;Acc:HGNC:21082]
KPNA6	ENSG00000025800	12.874	12.8342	12.8701	13.071	13.0333	13.045	12.8666	12.9229	12.9716	12.4846	12.4988	12.4375	karyopherin subunit alpha 6 [Source:HGNC Symbol;Acc:HGNC:6399]
VIM	ENSG00000026025	13.4068	13.4221	13.2864	13.4549	13.5648	13.3553	13.6687	13.6948	13.575	14.866	14.9498	14.792	vimentin [Source:HGNC Symbol;Acc:HGNC:12692]
RTEL1-TNFRSF6B	ENSG00000026036	5.44255	5.02396	4.9491	6.088	6.26275	5.80667	6.62807	6.65651	6.22544	5.87011	6.00512	4.92041	RTEL1-TNFRSF6B readthrough (NMD candidate) [Source:HGNC Symbol;Acc:HGNC:44095]
FAS	ENSG00000026103	11.1533	11.1955	11.2347	11.8529	11.8675	11.855	11.0775	11.1508	10.9493	11.6647	11.6688	11.6553	Fas cell surface death receptor [Source:HGNC Symbol;Acc:HGNC:11920]
RNASET2	ENSG00000026297	8.52225	8.46045	8.14712	8.17891	8.19092	8.55866	8.68589	8.56325	8.36828	8.6897	8.79833	8.77392	ribonuclease T2 [Source:HGNC Symbol;Acc:HGNC:21686]
CD44	ENSG00000026508	15.078	15.0668	15.071	15.2979	15.3852	15.3182	15.327	15.3173	15.3792	15.8634	15.9162	15.8613	CD44 molecule (Indian blood group) [Source:HGNC Symbol;Acc:HGNC:1681]
KCNG1	ENSG00000026559	8.34517	8.39324	8.46704	9.47834	9.46067	9.44505	9.24802	9.28937	9.2861	9.40325	9.20426	9.43475	potassium voltage-gated channel modifier subfamily G member 1 [Source:HGNC Symbol;Acc:HGNC:6248]
AGPAT4	ENSG00000026652	9.78272	9.72807	9.66735	9.19285	9.33261	9.17395	8.92179	9.09438	8.91643	8.8661	8.80879	8.65949	1-acylglycerol-3-phosphate O-acyltransferase 4 [Source:HGNC Symbol;Acc:HGNC:20885]
SLAMF7	ENSG00000026751	8.93758	8.91138	8.83707	8.26407	8.05826	8.18128	8.05705	7.98878	8.03314	9.08447	9.21478	9.36849	SLAM family member 7 [Source:HGNC Symbol;Acc:HGNC:21394]
BTN3A1	ENSG00000026950	9.42911	9.18901	9.28748	8.87393	8.80764	8.5843	8.69491	8.74129	8.79512	8.38582	8.62373	8.51717	butyrophilin subfamily 3 member A1 [Source:HGNC Symbol;Acc:HGNC:1138]
MIPEP	ENSG00000027001	10.7633	10.6937	10.6917	10.2219	10.204	10.2509	10.19	10.1347	10.0799	10.3394	10.2141	10.3464	mitochondrial intermediate peptidase [Source:HGNC Symbol;Acc:HGNC:7104]
PRKCH	ENSG00000027075	10.069	10.1026	10.0837	9.67478	9.75204	9.97714	10.3545	10.2985	10.3632	9.92063	9.67912	10.0169	protein kinase C eta [Source:HGNC Symbol;Acc:HGNC:9403]
IFNGR1	ENSG00000027697	13.3941	13.3894	13.515	12.4577	12.4473	12.5539	11.8677	11.8432	11.8107	12.0354	12.0858	12.0744	interferon gamma receptor 1 [Source:HGNC Symbol;Acc:HGNC:5439]
B4GALT7	ENSG00000027847	10.3626	10.3295	10.2752	10.9461	10.9292	10.8832	11.0906	11.1625	11.226	11.5276	11.4396	11.3111	beta-1,4-galactosyltransferase 7 [Source:HGNC Symbol;Acc:HGNC:930]
SH2D2A	ENSG00000027869	3.96868	3.64908	3.17006	4.70603	4.09162	4.5592	4.4643	4.27258	4.51627	4.80691	4.92841	5.08867	SH2 domain containing 2A [Source:HGNC Symbol;Acc:HGNC:10821]
VRK2	ENSG00000028116	11.1622	11.1066	11.1401	11.5171	11.5279	11.6437	11.4455	11.353	11.3557	11.6565	11.7774	11.6818	VRK serine/threonine kinase 2 [Source:HGNC Symbol;Acc:HGNC:12719]
TNFRSF1B	ENSG00000028137	3.17006	3.17006	3.17006	3.59865	3.17006	3.17006	3.17006	3.17006	3.17006	3.17006	3.17006	4.04974	TNF receptor superfamily member 1B [Source:HGNC Symbol;Acc:HGNC:11917]
VEZT	ENSG00000028203	12.3932	12.4045	12.4574	12.4059	12.3795	12.3755	12.4814	12.4779	12.4927	13.0148	13.0849	13.0592	vezatin, adherens junctions transmembrane protein [Source:HGNC Symbol;Acc:HGNC:18258]
POU2F2	ENSG00000028277	9.40523	9.50163	9.27549	8.98066	8.9777	8.66261	8.95969	9.09681	8.74995	8.96244	9.20162	8.8764	POU class 2 homeobox 2 [Source:HGNC Symbol;Acc:HGNC:9213]
BRD9	ENSG00000028310	11.337	11.4246	11.3951	12.1049	12.0469	11.9969	12.144	12.1548	12.2971	11.526	11.3518	11.2707	bromodomain containing 9 [Source:HGNC Symbol;Acc:HGNC:25818]
SNX1	ENSG00000028528	12.9158	12.9037	12.9123	12.7756	12.6933	12.6556	12.5315	12.5733	12.5193	12.6179	12.6506	12.6651	sorting nexin 1 [Source:HGNC Symbol;Acc:HGNC:11172]
TBPL1	ENSG00000028839	9.89845	10.0761	9.90844	9.67619	9.76941	9.54633	9.7281	9.65626	9.69999	10.2957	10.4225	10.4591	TATA-box binding protein like 1 [Source:HGNC Symbol;Acc:HGNC:11589]
BMAL2	ENSG00000029153	12.3391	12.427	12.2558	13.0821	13.0455	13.0857	13.278	13.1537	13.3179	13.1018	13.1026	13.1775	basic helix-loop-helix ARNT like 2 [Source:HGNC Symbol;Acc:HGNC:18984]
BCLAF1	ENSG00000029363	14.0038	13.9499	13.9905	13.661	13.5612	13.6678	13.5977	13.6446	13.6092	12.6426	12.7516	12.7079	BCL2 associated transcription factor 1 [Source:HGNC Symbol;Acc:HGNC:16863]
SLC39A9	ENSG00000029364	12.9498	12.9001	12.9463	12.8831	12.8944	12.9529	12.8729	12.7921	12.805	12.7432	12.8052	12.7843	solute carrier family 39 member 9 [Source:HGNC Symbol;Acc:HGNC:20182]
ANK1	ENSG00000029534	7.6748	7.31009	7.10192	5.35136	5.31131	4.63703	4.8081	4.80635	4.51627	5.69685	5.63903	5.70353	ankyrin 1 [Source:HGNC Symbol;Acc:HGNC:492]
TFB1M	ENSG00000029639	9.67198	9.57735	9.58232	8.88619	9.0493	9.06893	9.13994	9.12084	9.14026	8.93421	9.03645	8.93185	transcription factor B1, mitochondrial [Source:HGNC Symbol;Acc:HGNC:17037]
RABEP1	ENSG00000029725	11.8755	11.9376	11.8703	12.0011	11.9536	12.0162	12.0769	12.102	12.005	12.3774	12.4223	12.3777	rabaptin, RAB GTPase binding effector protein 1 [Source:HGNC Symbol;Acc:HGNC:17677]
HMGB3	ENSG00000029993	13.2595	13.2188	13.1404	14.8609	14.8125	14.4838	15.2638	15.331	15.1311	15.2952	15.3824	15.1897	high mobility group box 3 [Source:HGNC Symbol;Acc:HGNC:5004]
NUP160	ENSG00000030066	11.8287	11.8373	11.7875	12.1857	12.137	12.1431	12.0523	11.9746	12.0289	11.6082	11.6688	11.5172	nucleoporin 160 [Source:HGNC Symbol;Acc:HGNC:18017]
BAK1	ENSG00000030110	11.6569	11.7231	11.6246	11.484	11.5144	11.4488	11.6319	11.6676	11.677	11.2897	11.3987	11.3473	BCL2 antagonist/killer 1 [Source:HGNC Symbol;Acc:HGNC:949]
MUSK	ENSG00000030304	3.17006	3.17006	3.85517	3.17006	4.09162	3.67777	3.17006	3.95891	3.17006	3.17006	3.17006	3.17006	muscle associated receptor tyrosine kinase [Source:HGNC Symbol;Acc:HGNC:7525]
IKZF2	ENSG00000030419	11.3024	11.3104	11.3524	9.73834	9.70519	10.5998	12.2865	12.0764	12.2776	11.4328	11.3278	11.5513	IKAROS family zinc finger 2 [Source:HGNC Symbol;Acc:HGNC:13177]
GRN	ENSG00000030582	14.6835	14.6731	14.687	14.7035	14.822	14.7544	14.8564	14.8462	14.8906	14.6661	14.6258	14.552	granulin precursor [Source:HGNC Symbol;Acc:HGNC:4601]
FAM13B	ENSG00000031003	10.6977	10.7325	10.78	10.6675	10.5622	10.5091	10.7002	10.7367	10.6752	10.9865	10.9685	11.0513	family with sequence similarity 13 member B [Source:HGNC Symbol;Acc:HGNC:1335]
ARHGAP31	ENSG00000031081	4.77048	5.20289	4.9491	5.32129	6.02679	5.30771	6.72585	6.70857	6.66433	6.85899	6.39147	6.55801	Rho GTPase activating protein 31 [Source:HGNC Symbol;Acc:HGNC:29216]
CENPQ	ENSG00000031691	8.80996	8.87797	8.93485	8.55876	8.27744	8.55434	8.47173	8.50233	8.40909	8.18739	8.21032	8.39914	centromere protein Q [Source:HGNC Symbol;Acc:HGNC:21347]
SARS1	ENSG00000031698	13.7629	13.8035	13.8146	14.2461	14.2482	14.2971	13.9236	13.9284	13.9408	14.4701	14.4695	14.4229	seryl-tRNA synthetase 1 [Source:HGNC Symbol;Acc:HGNC:10537]
RANBP3	ENSG00000031823	11.0985	10.9964	11.0627	11.2786	11.3099	11.241	11.2737	11.4141	11.3258	11.3604	11.366	11.1977	RAN binding protein 3 [Source:HGNC Symbol;Acc:HGNC:9850]
ARID4A	ENSG00000032219	11.0448	11.0013	11.0937	10.4813	10.4215	10.4956	10.8272	10.7697	10.8433	9.8883	9.93596	10.2212	AT-rich interaction domain 4A [Source:HGNC Symbol;Acc:HGNC:9885]
EIPR1	ENSG00000032389	10.4682	10.4314	10.4151	10.2093	10.3424	10.3426	10.3678	10.4109	10.4623	11.1495	11.2111	11.14	EARP complex and GARP complex interacting protein 1 [Source:HGNC Symbol;Acc:HGNC:12383]
PNPLA6	ENSG00000032444	11.2369	11.2805	11.2366	11.2395	11.326	11.175	11.4597	11.468	11.4499	11.4671	11.3524	11.247	patatin like phospholipase domain containing 6 [Source:HGNC Symbol;Acc:HGNC:16268]
IFT88	ENSG00000032742	9.38908	9.46325	9.59973	9.26031	9.09764	9.1224	8.59247	8.82269	8.73219	8.94682	9.05413	8.63464	intraflagellar transport 88 [Source:HGNC Symbol;Acc:HGNC:20606]
ALG1	ENSG00000033011	10.9612	10.995	11.0216	11.0759	11.0374	11.061	10.9825	11.0437	10.9924	10.4609	10.5275	10.5214	ALG1 chitobiosyldiphosphodolichol beta-mannosyltransferase [Source:HGNC Symbol;Acc:HGNC:18294]
ZCCHC8	ENSG00000033030	10.5808	10.6788	10.6561	10.9338	11.0111	10.9829	10.7701	10.8183	10.8961	10.7827	10.7427	10.7755	zinc finger CCHC-type containing 8 [Source:HGNC Symbol;Acc:HGNC:25265]
ABCF2	ENSG00000033050	9.93783	9.9906	9.91309	10.2751	10.3613	10.2131	10.2696	10.0928	10.3211	9.9678	9.98749	10.0233	ATP binding cassette subfamily F member 2 [Source:HGNC Symbol;Acc:HGNC:71]
CHPF2	ENSG00000033100	11.38	11.3301	11.3547	12.1296	12.1593	12.0993	12.1615	12.1137	12.1654	11.0294	10.9755	10.8376	chondroitin polymerizing factor 2 [Source:HGNC Symbol;Acc:HGNC:29270]
LRRC7	ENSG00000033122	4.87733	4.11549	4.23891	4.11497	3.17006	3.88445	4.39453	3.95891	4.51627	5.34716	4.92841	4.92041	leucine rich repeat containing 7 [Source:HGNC Symbol;Acc:HGNC:18531]
FUT8	ENSG00000033170	9.99761	10.0827	10.0045	9.43563	9.38069	9.40006	9.03971	8.91906	8.80873	9.34488	9.52489	9.62336	fucosyltransferase 8 [Source:HGNC Symbol;Acc:HGNC:4019]
UBA6	ENSG00000033178	12.0541	11.9897	12.0447	12.1732	12.2209	12.1221	12.3382	12.371	12.2904	12.2468	12.4217	12.3455	ubiquitin like modifier activating enzyme 6 [Source:HGNC Symbol;Acc:HGNC:25581]
GAB2	ENSG00000033327	7.47468	7.71349	7.84325	7.22398	7.65724	7.44366	8.7565	8.82562	8.96589	9.62938	9.87756	9.70119	GRB2 associated binding protein 2 [Source:HGNC Symbol;Acc:HGNC:14458]
ATP6V0A1	ENSG00000033627	11.6263	11.6328	11.594	11.086	11.1889	10.9675	10.9262	10.9211	10.8728	10.7271	10.7308	10.798	ATPase H+ transporting V0 subunit a1 [Source:HGNC Symbol;Acc:HGNC:865]
PIAS1	ENSG00000033800	11.7168	11.8416	11.8299	11.4666	11.3414	11.4781	11.869	11.7232	11.8965	11.5381	11.5303	11.6398	protein inhibitor of activated STAT 1 [Source:HGNC Symbol;Acc:HGNC:2752]
SLC4A7	ENSG00000033867	11.8733	11.8098	11.8072	11.4108	11.334	11.4045	11.1714	11.2097	11.0616	10.6617	10.642	10.6016	solute carrier family 4 member 7 [Source:HGNC Symbol;Acc:HGNC:11033]
APBA2	ENSG00000034053	6.64651	5.1166	5.31281	5.73585	5.81913	5.83615	5.64187	6.27893	6.07327	6.30837	6.10068	5.60128	amyloid beta precursor protein binding family A member 2 [Source:HGNC Symbol;Acc:HGNC:579]
MAP2K3	ENSG00000034152	11.1834	11.1505	11.0992	11.2702	11.2555	11.2029	10.7385	10.6335	10.7556	10.0446	10.0825	9.83443	mitogen-activated protein kinase kinase 3 [Source:HGNC Symbol;Acc:HGNC:6843]
CLXN	ENSG00000034239	5.78661	5.97216	5.80342	5.54457	5.4493	5.54457	5.22264	5.04528	5.40641	5.49819	5.53847	5.60128	calaxin [Source:HGNC Symbol;Acc:HGNC:25678]
TMSB10	ENSG00000034510	16.5634	16.5444	16.4963	16.2171	16.1998	16.2028	16.4534	16.501	16.3879	17.5667	17.7097	17.6337	thymosin beta 10 [Source:HGNC Symbol;Acc:HGNC:11879]
ASTE1	ENSG00000034533	8.65313	8.48487	8.67854	8.67637	8.8409	8.83269	8.54671	8.39993	8.53735	6.14029	6.6324	6.44711	asteroid homolog 1 [Source:HGNC Symbol;Acc:HGNC:25021]
RNF19A	ENSG00000034677	11.622	11.6468	11.6779	11.9637	11.9243	12.1037	11.6432	11.6271	11.7204	11.6265	11.6077	11.7172	ring finger protein 19A, RBR E3 ubiquitin protein ligase [Source:HGNC Symbol;Acc:HGNC:13432]
PEX3	ENSG00000034693	9.89416	9.72295	9.87387	10.0221	9.95206	10.0278	10.0448	10.1073	10.0799	9.73858	9.63671	9.92088	peroxisomal biogenesis factor 3 [Source:HGNC Symbol;Acc:HGNC:8858]
GABARAPL2	ENSG00000034713	11.6628	11.6912	11.6335	11.506	11.4566	11.6072	11.3962	11.3336	11.3649	11.3456	11.329	11.3763	GABA type A receptor associated protein like 2 [Source:HGNC Symbol;Acc:HGNC:13291]
MYOC	ENSG00000034971	3.17006	3.17006	3.17006	3.59865	3.17006	3.17006	3.17006	3.17006	3.17006	3.17006	3.17006	3.17006	myocilin [Source:HGNC Symbol;Acc:HGNC:7610]
SH3YL1	ENSG00000035115	12.2089	12.2779	12.3557	12.0779	12.118	12.2768	12.1923	12.0911	12.2786	12.8225	12.8428	12.8453	SH3 and SYLF domain containing 1 [Source:HGNC Symbol;Acc:HGNC:29546]
FAM136A	ENSG00000035141	10.4825	10.5255	10.4603	11.4929	11.5518	11.534	11.5801	11.4083	11.4858	11.0638	11.1377	11.1656	family with sequence similarity 136 member A [Source:HGNC Symbol;Acc:HGNC:25911]
VCL	ENSG00000035403	13.6036	13.5796	13.552	15.7234	15.7126	15.6014	15.5155	15.4548	15.5245	14.988	15.0022	14.936	vinculin [Source:HGNC Symbol;Acc:HGNC:12665]
DEPDC1B	ENSG00000035499	9.69515	9.56977	9.53282	7.26974	6.9621	7.76139	7.25303	7.22768	7.046	7.25506	7.68986	7.29178	DEP domain containing 1B [Source:HGNC Symbol;Acc:HGNC:24902]
DAPK2	ENSG00000035664	8.17186	8.03365	8.24881	7.13608	7.60883	8.18688	8.57954	8.65172	8.85869	9.45273	9.29134	9.376	death associated protein kinase 2 [Source:HGNC Symbol;Acc:HGNC:2675]
NSMAF	ENSG00000035681	11.3626	11.2972	11.3666	11.38	11.3002	11.3439	11.3108	11.3449	11.3684	11.4383	11.4591	11.4676	neutral sphingomyelinase activation associated factor [Source:HGNC Symbol;Acc:HGNC:8017]
ADSS2	ENSG00000035687	12.1062	12.1171	12.0871	12.0859	12.0433	12.0419	11.9789	12.0283	11.9876	12.1151	12.0506	12.1067	adenylosuccinate synthase 2 [Source:HGNC Symbol;Acc:HGNC:292]
STAP1	ENSG00000035720	3.63504	3.99238	3.17006	3.77399	3.63668	3.67777	3.61433	3.17006	3.17006	3.17006	4.02287	3.17006	signal transducing adaptor family member 1 [Source:HGNC Symbol;Acc:HGNC:24133]
TIMP2	ENSG00000035862	8.94036	8.76291	8.80072	9.83632	9.78192	9.97875	10.6392	10.4729	10.6222	11.019	10.9403	11.0967	TIMP metallopeptidase inhibitor 2 [Source:HGNC Symbol;Acc:HGNC:11821]
RFC1	ENSG00000035928	12.4471	12.5175	12.444	12.268	12.2027	12.2319	12.3667	12.3493	12.334	12.8135	12.789	12.7687	replication factor C subunit 1 [Source:HGNC Symbol;Acc:HGNC:9969]
TBC1D23	ENSG00000036054	12.2711	12.2825	12.3211	11.8476	11.9112	11.9611	12.0249	11.948	12.035	11.9029	11.9152	12.035	TBC1 domain family member 23 [Source:HGNC Symbol;Acc:HGNC:25622]
CUL3	ENSG00000036257	12.3288	12.3502	12.3428	12.5433	12.5723	12.5294	12.015	11.8992	11.9672	10.583	10.4572	10.4709	cullin 3 [Source:HGNC Symbol;Acc:HGNC:2553]
MYOM2	ENSG00000036448	3.17006	3.17006	4.3359	3.17006	3.17006	3.17006	3.17006	3.17006	3.17006	3.17006	3.17006	3.17006	myomesin 2 [Source:HGNC Symbol;Acc:HGNC:7614]
OTC	ENSG00000036473	3.63504	3.17006	3.17006	3.17006	3.17006	3.17006	3.79592	3.17006	3.17006	3.17006	3.17006	3.17006	ornithine transcarbamylase [Source:HGNC Symbol;Acc:HGNC:8512]
CYP46A1	ENSG00000036530	5.40945	4.40518	4.89514	5.1595	5.0721	4.63703	4.39453	5.2079	4.66288	4.92433	4.74723	4.48836	cytochrome P450 family 46 subfamily A member 1 [Source:HGNC Symbol;Acc:HGNC:2641]
ZZZ3	ENSG00000036549	11.9826	12.0509	12.0699	11.917	11.9854	11.8999	11.6716	11.7839	11.7272	12.0915	12.1914	12.1165	zinc finger ZZ-type containing 3 [Source:HGNC Symbol;Acc:HGNC:24523]
SLC18A1	ENSG00000036565	3.63504	3.17006	3.17006	3.17006	3.17006	3.17006	3.17006	3.17006	3.17006	3.17006	3.17006	3.17006	solute carrier family 18 member A1 [Source:HGNC Symbol;Acc:HGNC:10934]
USP2	ENSG00000036672	7.97478	7.69265	7.96783	5.73585	5.81913	5.17094	5.76461	6.20789	6.07327	7.7494	7.58812	7.16983	ubiquitin specific peptidase 2 [Source:HGNC Symbol;Acc:HGNC:12618]
CASR	ENSG00000036828	3.96868	3.17006	3.85517	3.17006	3.17006	3.17006	3.17006	3.17006	3.17006	3.17006	3.17006	3.17006	calcium sensing receptor [Source:HGNC Symbol;Acc:HGNC:1514]
TUBG2	ENSG00000037042	8.2455	8.15024	8.16284	8.15073	8.32526	7.79109	8.49602	8.65502	8.36367	8.53117	8.70063	8.7965	tubulin gamma 2 [Source:HGNC Symbol;Acc:HGNC:12419]
RPL26L1	ENSG00000037241	11.0766	10.9475	10.9389	11.2154	11.1382	11.3143	11.0952	11.1291	11.1717	11.6392	11.6721	11.5557	ribosomal protein L26 like 1 [Source:HGNC Symbol;Acc:HGNC:17050]
NSUN2	ENSG00000037474	13.0448	13.0182	13.0081	13.9857	13.9304	13.8981	13.8445	13.8386	13.8752	13.129	13.1475	13.0344	NOP2/Sun RNA methyltransferase 2 [Source:HGNC Symbol;Acc:HGNC:25994]
FBXO42	ENSG00000037637	10.6812	10.8953	10.7526	10.8016	10.7782	10.7742	10.9911	11.008	10.9939	10.8234	10.8487	10.6977	F-box protein 42 [Source:HGNC Symbol;Acc:HGNC:29249]
MFAP3	ENSG00000037749	11.8276	11.8471	11.8715	12.2416	12.2769	12.2349	11.9096	11.9433	12.0372	11.1905	11.0849	11.2271	microfibril associated protein 3 [Source:HGNC Symbol;Acc:HGNC:7034]
MRI1	ENSG00000037757	11.348	11.3716	11.3358	11.5187	11.4448	11.4747	11.4526	11.5557	11.4922	11.5011	11.515	11.3568	methylthioribose-1-phosphate isomerase 1 [Source:HGNC Symbol;Acc:HGNC:28469]
METTL1	ENSG00000037897	8.49986	8.46455	8.38456	9.90416	9.95206	9.95111	9.29027	9.41714	9.43399	8.79811	8.99125	8.91131	methyltransferase 1, tRNA methylguanosine [Source:HGNC Symbol;Acc:HGNC:7030]
HOXC8	ENSG00000037965	5.735	5.68588	5.93413	6.66143	6.36733	6.44124	6.70203	6.62975	6.79407	5.92331	5.60634	5.99781	homeobox C8 [Source:HGNC Symbol;Acc:HGNC:5129]
AGA	ENSG00000038002	10.3323	10.2722	10.3537	10.0387	10.0766	9.99157	9.88204	9.99474	10.0401	10.1962	10.177	10.4014	aspartylglucosaminidase [Source:HGNC Symbol;Acc:HGNC:318]
PI4K2B	ENSG00000038210	12.4021	12.3884	12.4151	11.183	11.1062	11.3206	11.0549	10.9938	10.9984	10.8943	10.9025	10.945	phosphatidylinositol 4-kinase type 2 beta [Source:HGNC Symbol;Acc:HGNC:18215]
BOD1L1	ENSG00000038219	12.7592	12.6652	12.7352	13.1714	13.0922	13.0101	13.0606	13.1653	13.1132	12.9804	13.0221	12.9845	biorientation of chromosomes in cell division 1 like 1 [Source:HGNC Symbol;Acc:HGNC:31792]
MAT2B	ENSG00000038274	13.084	13.1807	13.1228	12.4192	12.4554	12.4286	12.3257	12.3083	12.2448	12.6484	12.6619	12.5742	methionine adenosyltransferase 2B [Source:HGNC Symbol;Acc:HGNC:6905]
TLL1	ENSG00000038295	9.01328	9.09436	9.02927	7.63842	7.67751	7.61129	7.49995	7.51637	7.92466	6.94999	7.22041	7.25954	tolloid like 1 [Source:HGNC Symbol;Acc:HGNC:11843]
EDC4	ENSG00000038358	10.9105	10.8444	10.9283	11.2528	11.1995	11.1074	11.1299	11.1728	11.3276	10.4376	10.0027	10.2838	enhancer of mRNA decapping 4 [Source:HGNC Symbol;Acc:HGNC:17157]
TRIO	ENSG00000038382	13.4442	13.3715	13.3354	13.6966	13.6688	13.4964	14.168	14.2804	14.1342	13.5483	13.46	13.4051	trio Rho guanine nucleotide exchange factor [Source:HGNC Symbol;Acc:HGNC:12303]
VCAN	ENSG00000038427	11.5728	11.4645	11.3795	12.7985	12.7741	12.4555	12.8697	12.9457	12.5838	13.3029	13.5007	13.3581	versican [Source:HGNC Symbol;Acc:HGNC:2464]
CLEC16A	ENSG00000038532	11.0898	11.1467	11.1368	10.5391	10.5357	10.5279	10.5518	10.6723	10.7825	10.8226	10.6956	10.6735	C-type lectin domain containing 16A [Source:HGNC Symbol;Acc:HGNC:29013]
MSR1	ENSG00000038945	3.63504	3.17006	3.17006	3.17006	3.63668	3.67777	3.61433	3.17006	3.17006	3.17006	3.17006	3.17006	macrophage scavenger receptor 1 [Source:HGNC Symbol;Acc:HGNC:7376]
CDH1	ENSG00000039068	15.1422	15.1151	15.1335	15.838	15.837	15.7331	15.9105	15.8989	15.8828	15.779	15.8269	15.7696	cadherin 1 [Source:HGNC Symbol;Acc:HGNC:1748]
MTREX	ENSG00000039123	13.0137	12.9657	12.9901	13.0979	13.0308	13.0503	12.981	12.9726	12.9661	12.7511	12.7124	12.8226	Mtr4 exosome RNA helicase [Source:HGNC Symbol;Acc:HGNC:18734]
DNAH5	ENSG00000039139	6.87378	7.03945	7.11278	8.06701	7.81796	7.55178	7.9804	8.10911	8.02733	8.43592	8.27715	8.23241	dynein axonemal heavy chain 5 [Source:HGNC Symbol;Acc:HGNC:2950]
ZFYVE16	ENSG00000039319	11.5998	11.5285	11.6113	11.8585	11.8969	11.8602	11.6335	11.6541	11.6527	11.2207	11.0899	11.0591	zinc finger FYVE-type containing 16 [Source:HGNC Symbol;Acc:HGNC:20756]
RIPOR1	ENSG00000039523	10.4585	10.4532	10.392	10.2982	10.4492	10.2615	10.9063	10.8183	10.9508	11.2278	11.1813	11.1656	RHO family interacting cell polarization regulator 1 [Source:HGNC Symbol;Acc:HGNC:25836]
C6	ENSG00000039537	3.17006	3.17006	3.65676	3.17006	3.17006	3.67777	3.17006	3.17006	3.17006	3.17006	3.17006	3.17006	complement C6 [Source:HGNC Symbol;Acc:HGNC:1339]
RAI14	ENSG00000039560	12.689	12.6747	12.6038	14.3965	14.3837	14.2636	14.2947	14.3644	14.3342	14.307	14.3777	14.3267	retinoic acid induced 14 [Source:HGNC Symbol;Acc:HGNC:14873]
SOX30	ENSG00000039600	3.82485	3.64908	3.65676	4.48445	4.77566	4.77809	3.61433	4.27258	3.6611	3.17006	4.53193	3.68314	SRY-box transcription factor 30 [Source:HGNC Symbol;Acc:HGNC:30635]
PNKP	ENSG00000039650	9.84914	9.85519	9.78534	10.1627	10.0702	10.0768	10.117	10.165	10.0967	10.5709	10.7244	10.4509	polynucleotide kinase 3'-phosphatase [Source:HGNC Symbol;Acc:HGNC:9154]
BEST2	ENSG00000039987	3.96868	3.84445	4.23891	4.01814	3.97145	4.17055	4.14854	3.95891	4.01265	4.14779	3.66717	3.17006	bestrophin 2 [Source:HGNC Symbol;Acc:HGNC:17107]
PHLPP2	ENSG00000040199	9.0316	8.88104	8.98283	10.2601	10.0196	9.8993	9.18756	9.24194	9.09096	7.35336	6.96902	7.6393	PH domain and leucine rich repeat protein phosphatase 2 [Source:HGNC Symbol;Acc:HGNC:29149]
SPDL1	ENSG00000040275	10.5958	10.6557	10.6004	10.4781	10.5803	10.2943	10.3892	10.3215	10.4494	9.35201	9.62097	9.50497	spindle apparatus coiled-coil protein 1 [Source:HGNC Symbol;Acc:HGNC:26010]
STAU2	ENSG00000040341	10.6443	10.5794	10.6817	9.99522	9.88262	10.0677	10.4632	10.3563	10.3293	10.8097	10.718	10.8761	staufen double-stranded RNA binding protein 2 [Source:HGNC Symbol;Acc:HGNC:11371]
SLC66A1	ENSG00000040487	8.6766	8.90234	8.74267	8.82638	8.91092	8.80024	9.22123	9.19743	9.14831	9.51969	9.48633	9.44669	solute carrier family 66 member 1 [Source:HGNC Symbol;Acc:HGNC:26001]
CTNS	ENSG00000040531	7.95296	8.12456	8.09345	9.02123	8.83791	8.92587	9.2045	9.15383	9.23407	9.27908	9.34979	9.10767	cystinosin, lysosomal cystine transporter [Source:HGNC Symbol;Acc:HGNC:2518]
RTN4R	ENSG00000040608	6.87378	7.28242	7.36973	7.93626	8.01648	8.07069	8.27727	8.469	8.39561	8.39506	8.41135	8.11746	reticulon 4 receptor [Source:HGNC Symbol;Acc:HGNC:18601]
PHF23	ENSG00000040633	11.1237	11.1937	11.1281	11.3243	11.3779	11.4552	10.9471	10.8941	11.0249	10.8951	10.7697	10.8184	PHD finger protein 23 [Source:HGNC Symbol;Acc:HGNC:28428]
CDH10	ENSG00000040731	8.45788	8.46045	8.71096	5.94245	5.89188	5.94813	5.74093	5.57181	5.1132	7.03554	6.61648	6.98478	cadherin 10 [Source:HGNC Symbol;Acc:HGNC:1749]
INPP4A	ENSG00000040933	10.8595	10.7997	10.8528	10.671	10.6586	10.637	10.7261	10.7537	10.7137	10.7078	10.8145	10.8502	inositol polyphosphate-4-phosphatase type I A [Source:HGNC Symbol;Acc:HGNC:6074]
RAB27B	ENSG00000041353	13.1207	13.119	13.1669	12.9439	12.9541	13.0444	13.1662	13.0137	13.0986	13.9914	13.9925	14.0567	RAB27B, member RAS oncogene family [Source:HGNC Symbol;Acc:HGNC:9767]
PSMA4	ENSG00000041357	13.1627	13.1325	13.0819	12.8098	12.7451	12.7954	12.7384	12.6997	12.7476	12.6312	12.636	12.6073	proteasome 20S subunit alpha 4 [Source:HGNC Symbol;Acc:HGNC:9533]
MYO16	ENSG00000041515	5.99747	5.77007	5.90896	5.71336	5.4493	5.35026	4.8081	4.80635	5.06523	4.97901	5.73262	4.97909	myosin XVI [Source:HGNC Symbol;Acc:HGNC:29822]
LSG1	ENSG00000041802	11.3841	11.2647	11.2323	12.0397	12.03	12.0357	11.9484	11.9267	12.0058	11.6967	11.7506	11.6382	large 60S subunit nuclear export GTPase 1 [Source:HGNC Symbol;Acc:HGNC:25652]
PARP3	ENSG00000041880	8.62582	8.64871	8.52086	7.898	7.5068	7.66843	7.78573	7.70658	7.64955	8.45371	8.4564	8.22132	poly(ADP-ribose) polymerase family member 3 [Source:HGNC Symbol;Acc:HGNC:273]
TNC	ENSG00000041982	14.2178	14.1386	13.9579	14.7799	14.8744	14.5604	14.5629	14.5631	14.4934	15.1404	15.1655	15.0014	tenascin C [Source:HGNC Symbol;Acc:HGNC:5318]
THAP3	ENSG00000041988	8.56601	8.59364	8.74267	8.92472	8.97498	8.97838	9.06311	8.79905	8.98401	9.65842	9.87093	9.80319	THAP domain containing 3 [Source:HGNC Symbol;Acc:HGNC:20855]
RIPOR3	ENSG00000042062	4.19274	3.99238	4.65061	5.84303	6.10996	4.5592	5.71683	5.51267	5.36836	5.92331	5.82019	5.08867	RIPOR family member 3 [Source:HGNC Symbol;Acc:HGNC:16168]
TDP1	ENSG00000042088	10.571	10.5879	10.3853	10.0221	10.0804	9.95929	10.1103	10.2644	10.3007	9.70557	9.70547	9.55659	tyrosyl-DNA phosphodiesterase 1 [Source:HGNC Symbol;Acc:HGNC:18884]
AIFM2	ENSG00000042286	9.23952	9.22084	9.33908	9.91138	9.88117	9.84379	9.99095	10.1061	9.93228	10.54	10.4168	10.5327	apoptosis inducing factor mitochondria associated 2 [Source:HGNC Symbol;Acc:HGNC:21411]
C2orf83	ENSG00000042304	3.17006	3.17006	3.17006	3.17006	3.17006	3.17006	3.17006	3.17006	4.1386	3.17006	3.17006	4.04974	chromosome 2 open reading frame 83 [Source:HGNC Symbol;Acc:HGNC:25344]
SPATA7	ENSG00000042317	9.20534	9.18653	9.22152	8.99431	8.82285	8.68648	9.23366	9.14683	8.99893	10.0284	10.1863	10.11	spermatogenesis associated 7 [Source:HGNC Symbol;Acc:HGNC:20423]
MED17	ENSG00000042429	8.41863	8.53639	8.52897	9.11168	9.1249	9.04143	8.62429	8.77501	8.62849	7.84697	7.65157	7.53553	mediator complex subunit 17 [Source:HGNC Symbol;Acc:HGNC:2375]
RETSAT	ENSG00000042445	13.2418	13.2077	13.2655	12.8912	13.0232	13.0054	12.9169	12.8598	12.9068	13.2557	13.2863	13.2635	retinol saturase [Source:HGNC Symbol;Acc:HGNC:25991]
CAPG	ENSG00000042493	12.427	12.3981	12.3713	12.2185	12.2094	12.2487	12.3138	12.2955	12.4784	13.1956	13.2521	13.1381	capping actin protein, gelsolin like [Source:HGNC Symbol;Acc:HGNC:1474]
AP2S1	ENSG00000042753	12.6415	12.6154	12.5471	12.4422	12.4556	12.5008	12.5616	12.5151	12.6074	13.3646	13.4129	13.3617	adaptor related protein complex 2 subunit sigma 1 [Source:HGNC Symbol;Acc:HGNC:565]
USH2A	ENSG00000042781	3.63504	3.84445	4.13026	3.17006	3.97145	4.04071	3.17006	4.18042	4.01265	3.66589	4.26096	3.17006	usherin [Source:HGNC Symbol;Acc:HGNC:12601]
ZPBP	ENSG00000042813	3.17006	3.17006	3.17006	3.17006	3.63668	3.67777	3.17006	3.17006	3.17006	3.17006	3.17006	3.17006	zona pellucida binding protein [Source:HGNC Symbol;Acc:HGNC:15662]
TG	ENSG00000042832	5.70845	6.18926	5.6589	6.31105	6.46468	6.38336	6.00121	5.70921	5.47936	7.44536	7.39761	7.19279	thyroglobulin [Source:HGNC Symbol;Acc:HGNC:11764]
ADAM28	ENSG00000042980	5.56726	5.65662	5.42643	5.08857	4.88279	5.39148	5.41878	5.48208	5.70728	4.86707	4.92841	5.60128	ADAM metallopeptidase domain 28 [Source:HGNC Symbol;Acc:HGNC:206]
BARX2	ENSG00000043039	9.3141	9.11014	9.3822	8.1829	8.00585	8.45591	8.88549	8.7131	8.77444	9.79722	9.61503	9.82348	BARX homeobox 2 [Source:HGNC Symbol;Acc:HGNC:956]
DCUN1D1	ENSG00000043093	12.0601	12.0451	12.0559	12.1234	12.0984	12.1824	12.1399	12.1274	12.1163	11.5255	11.5382	11.6798	defective in cullin neddylation 1 domain containing 1 [Source:HGNC Symbol;Acc:HGNC:18184]
JADE2	ENSG00000043143	12.1482	12.132	12.1085	11.5479	11.7221	11.5258	11.7927	11.8796	11.7886	11.4119	11.4558	11.3209	jade family PHD finger 2 [Source:HGNC Symbol;Acc:HGNC:22984]
ZIC2	ENSG00000043355	7.6342	7.76097	7.26659	8.16288	8.20027	8.12995	8.63994	8.64842	8.44878	7.80596	7.70489	8.03751	Zic family member 2 [Source:HGNC Symbol;Acc:HGNC:12873]
LCP2	ENSG00000043462	3.17006	3.17006	3.17006	3.59865	3.17006	3.17006	3.17006	3.17006	3.17006	3.17006	3.17006	3.17006	lymphocyte cytosolic protein 2 [Source:HGNC Symbol;Acc:HGNC:6529]
TRIT1	ENSG00000043514	10.2147	10.2102	10.1257	10.3715	10.293	10.3174	10.4103	10.2826	10.4131	9.79373	9.96429	9.9697	tRNA isopentenyltransferase 1 [Source:HGNC Symbol;Acc:HGNC:20286]
ADRB1	ENSG00000043591	4.92735	4.69421	5.23117	4.65468	4.77566	4.90385	5.11212	5.0011	5.15941	4.02072	4.02287	3.68314	adrenoceptor beta 1 [Source:HGNC Symbol;Acc:HGNC:285]
CUL7	ENSG00000044090	9.19144	9.28479	9.23891	9.71792	9.72638	9.67316	9.76137	9.6447	9.68161	9.67557	9.86926	9.77694	cullin 7 [Source:HGNC Symbol;Acc:HGNC:21024]
CTNNA1	ENSG00000044115	15.0052	15.0086	14.951	15.1515	15.1484	15.071	15.2923	15.2614	15.3029	15.6977	15.7035	15.6635	catenin alpha 1 [Source:HGNC Symbol;Acc:HGNC:2509]
PHKA2	ENSG00000044446	10.6985	10.7384	10.6262	11.2183	11.069	11.0004	11.0123	11.0778	11.0701	10.8311	10.6984	10.7612	phosphorylase kinase regulatory subunit alpha 2 [Source:HGNC Symbol;Acc:HGNC:8926]
CNTLN	ENSG00000044459	9.54658	9.6073	9.55084	8.46707	8.38801	8.43257	8.16055	8.41557	8.17142	9.19962	9.00041	8.93863	centlein [Source:HGNC Symbol;Acc:HGNC:23432]
EPHA3	ENSG00000044524	7.32954	7.5761	7.66326	5.29051	5.31131	5.54457	5.22264	4.18042	5.44339	6.14029	6.16827	6.07512	EPH receptor A3 [Source:HGNC Symbol;Acc:HGNC:3387]
HSPA5	ENSG00000044574	14.9633	14.9464	14.956	16.6197	16.6914	16.4694	15.832	15.9182	15.7952	15.7329	15.7623	15.6302	heat shock protein family A (Hsp70) member 5 [Source:HGNC Symbol;Acc:HGNC:5238]
DSG2	ENSG00000046604	15.3358	15.3433	15.315	14.7074	14.7707	14.6615	14.7085	14.773	14.6994	15.1983	15.2829	15.1739	desmoglein 2 [Source:HGNC Symbol;Acc:HGNC:3049]
GEMIN8	ENSG00000046647	9.28385	9.30777	9.40659	9.1054	9.13225	9.35362	9.16178	9.06495	9.0685	9.60968	9.61304	9.38099	gem nuclear organelle associated protein 8 [Source:HGNC Symbol;Acc:HGNC:26044]
OFD1	ENSG00000046651	10.4643	10.5058	10.4771	11.1805	11.1563	11.2865	11.0861	11.0568	11.0451	10.7087	10.767	10.843	OFD1 centriole and centriolar satellite protein [Source:HGNC Symbol;Acc:HGNC:2567]
GPM6B	ENSG00000046653	6.42465	6.12761	6.41453	6.21977	6.16923	7.10773	6.83932	6.64319	6.73787	6.73273	6.98146	7.01088	glycoprotein M6B [Source:HGNC Symbol;Acc:HGNC:4461]
PREX2	ENSG00000046889	3.82485	3.17006	3.17006	3.17006	3.17006	3.17006	3.17006	3.17006	3.17006	3.17006	3.17006	3.17006	phosphatidylinositol-3,4,5-trisphosphate dependent Rac exchange factor 2 [Source:HGNC Symbol;Acc:HGNC:22950]
WDR37	ENSG00000047056	10.7148	10.8118	10.8144	10.4894	10.6339	10.4889	9.98362	10.0345	9.84248	8.84267	8.86332	8.84063	WD repeat domain 37 [Source:HGNC Symbol;Acc:HGNC:31406]
YTHDC2	ENSG00000047188	12.4003	12.4	12.3511	12.1184	12.0881	12.0376	12.1349	12.066	12.0164	11.9345	11.9088	11.9649	YTH domain containing 2 [Source:HGNC Symbol;Acc:HGNC:24721]
CTPS2	ENSG00000047230	9.80723	9.86297	9.83028	9.27156	9.29164	9.4357	9.51898	9.68071	9.50262	10.4554	10.4417	10.5237	CTP synthase 2 [Source:HGNC Symbol;Acc:HGNC:2520]
ATP6V1H	ENSG00000047249	12.1425	12.1788	12.1603	11.8884	11.9677	11.9222	12.0036	11.9352	12.0208	12.9916	13.0795	13.0798	ATPase H+ transporting V1 subunit H [Source:HGNC Symbol;Acc:HGNC:18303]
POLR2B	ENSG00000047315	13.7104	13.6882	13.7067	13.8685	13.7873	13.8837	13.7306	13.6972	13.7517	12.444	12.4958	12.4739	RNA polymerase II subunit B [Source:HGNC Symbol;Acc:HGNC:9188]
ATOSA	ENSG00000047346	11.3851	11.4077	11.5131	10.2306	10.293	10.4288	10.6133	10.5143	10.3974	10.2595	10.0549	10.4755	atos homolog A [Source:HGNC Symbol;Acc:HGNC:25609]
ARAP2	ENSG00000047365	11.2329	11.2278	11.3427	11.2575	11.3121	11.4218	11.9317	11.7733	11.9296	11.3703	11.315	11.4845	ArfGAP with RhoGAP domain, ankyrin repeat and PH domain 2 [Source:HGNC Symbol;Acc:HGNC:16924]
TPR	ENSG00000047410	13.5183	13.3878	13.4238	13.4409	13.3659	13.3842	13.3576	13.3796	13.3176	13.3141	13.349	13.4335	translocated promoter region, nuclear basket protein [Source:HGNC Symbol;Acc:HGNC:12017]
CP	ENSG00000047457	4.08845	3.64908	4.3359	3.9071	4.19623	3.88445	3.79592	3.62926	3.6611	4.14779	3.86968	3.17006	ceruloplasmin [Source:HGNC Symbol;Acc:HGNC:2295]
KATNIP	ENSG00000047578	10.7212	10.7205	10.7317	10.5384	10.4907	10.302	10.7173	10.6715	10.7617	10.1749	10.0882	10.1234	katanin interacting protein [Source:HGNC Symbol;Acc:HGNC:29068]
DTNBP1	ENSG00000047579	8.76686	8.82159	8.88521	8.44735	8.50586	8.5758	9.25819	9.06743	9.24913	9.78673	9.80457	9.6932	dystrobrevin binding protein 1 [Source:HGNC Symbol;Acc:HGNC:17328]
XK	ENSG00000047597	6.78966	6.6628	6.89072	6.45114	6.38403	6.80585	6.50936	6.45759	6.75213	6.18424	6.67909	6.46621	X-linked Kx blood group antigen, Kell and VPS13A binding protein [Source:HGNC Symbol;Acc:HGNC:12811]
ANO2	ENSG00000047617	3.82485	4.81462	4.13026	3.17006	3.17006	3.17006	3.17006	3.17006	3.17006	3.17006	3.17006	4.39623	anoctamin 2 [Source:HGNC Symbol;Acc:HGNC:1183]
C12orf4	ENSG00000047621	10.5611	10.6277	10.6043	10.4651	10.4744	10.5113	10.3402	10.408	10.3055	9.74762	10.0372	10.0842	chromosome 12 open reading frame 4 [Source:HGNC Symbol;Acc:HGNC:1184]
SCML1	ENSG00000047634	9.68361	9.70575	9.81214	9.82745	9.70683	9.85085	9.16827	9.08952	9.0428	8.87933	8.88983	8.84425	Scm polycomb group protein like 1 [Source:HGNC Symbol;Acc:HGNC:10580]
WWC3	ENSG00000047644	11.2176	11.241	11.1454	10.6956	10.8091	10.697	9.93118	9.95385	10.0516	9.46812	9.1532	9.26974	WWC family member 3 [Source:HGNC Symbol;Acc:HGNC:29237]
ARHGAP6	ENSG00000047648	5.99747	5.87482	5.71856	4.75516	4.93294	5.17094	4.75762	4.3564	3.17006	4.80691	4.74723	5.49062	Rho GTPase activating protein 6 [Source:HGNC Symbol;Acc:HGNC:676]
FAM184B	ENSG00000047662	3.82485	4.62886	3.17006	4.20164	4.09162	4.63703	3.61433	3.62926	3.6611	3.17006	3.86968	3.17006	family with sequence similarity 184 member B [Source:HGNC Symbol;Acc:HGNC:29235]
MAP4	ENSG00000047849	14.7512	14.7297	14.6857	14.8201	14.8956	14.7568	14.86	14.9091	14.8438	15.2934	15.2654	15.1806	microtubule associated protein 4 [Source:HGNC Symbol;Acc:HGNC:6862]
GOPC	ENSG00000047932	13.5751	13.6807	13.6428	12.687	12.7562	12.6184	12.873	12.8564	12.8014	12.585	12.6622	12.6043	golgi associated PDZ and coiled-coil motif containing [Source:HGNC Symbol;Acc:HGNC:17643]
ROS1	ENSG00000047936	11.2464	11.1819	11.1559	10.6352	10.5068	10.518	10.441	10.472	10.3689	10.7133	10.7953	10.7106	ROS proto-oncogene 1, receptor tyrosine kinase [Source:HGNC Symbol;Acc:HGNC:10261]
USP28	ENSG00000048028	10.4282	10.4511	10.4008	10.2535	10.2732	10.2294	10.6094	10.4869	10.4537	10.7747	10.7821	10.852	ubiquitin specific peptidase 28 [Source:HGNC Symbol;Acc:HGNC:12625]
HDAC9	ENSG00000048052	7.75901	7.90074	7.83017	9.2066	9.47614	9.04758	8.64925	8.41945	8.05618	9.91261	9.94072	9.75213	histone deacetylase 9 [Source:HGNC Symbol;Acc:HGNC:14065]
TSPAN17	ENSG00000048140	12.0451	12.0621	11.9804	12.1772	12.1957	12.1398	12.3153	12.3203	12.3583	12.0765	12.1347	12.046	tetraspanin 17 [Source:HGNC Symbol;Acc:HGNC:13594]
NOP16	ENSG00000048162	11.9274	11.7719	11.8097	12.5582	12.5716	12.5862	12.104	12.1298	12.1815	11.2004	11.369	11.2012	NOP16 nucleolar protein [Source:HGNC Symbol;Acc:HGNC:26934]
CC2D2A	ENSG00000048342	10.3354	10.3639	10.2087	10.1926	10.197	10.1629	10.2048	10.2974	10.1282	10.4208	10.3456	10.3578	coiled-coil and C2 domain containing 2A [Source:HGNC Symbol;Acc:HGNC:29253]
RRM2B	ENSG00000048392	12.0312	12.0509	12.1052	11.8309	11.9193	11.7913	10.9471	11.0279	10.9167	11.2368	11.3696	11.3203	ribonucleotide reductase regulatory TP53 inducible subunit M2B [Source:HGNC Symbol;Acc:HGNC:17296]
ZNF800	ENSG00000048405	10.64	10.6	10.6431	11.3765	11.3958	11.3761	11.0111	11.0821	11.0566	10.3165	10.4202	10.2143	zinc finger protein 800 [Source:HGNC Symbol;Acc:HGNC:27267]
SNX29	ENSG00000048471	10.6064	10.5766	10.4761	9.68604	9.88407	9.81341	9.47431	9.54521	9.58404	10.0578	10.0012	10.0439	sorting nexin 29 [Source:HGNC Symbol;Acc:HGNC:30542]
LMO3	ENSG00000048540	10.4133	10.4686	10.5565	9.70414	9.56748	9.7105	9.63124	9.71743	9.71272	9.23862	9.18566	9.28313	LIM domain only 3 [Source:HGNC Symbol;Acc:HGNC:6643]
MRPS10	ENSG00000048544	12.2405	12.2309	12.2619	12.1334	12.1303	12.1987	12.0795	11.9815	11.9973	12.2636	12.2861	12.2468	mitochondrial ribosomal protein S10 [Source:HGNC Symbol;Acc:HGNC:14502]
RSF1	ENSG00000048649	12.6985	12.6729	12.7085	12.2107	12.179	12.2025	12.5923	12.6183	12.6118	13.1342	13.2161	13.2549	remodeling and spacing factor 1 [Source:HGNC Symbol;Acc:HGNC:18118]
VPS13D	ENSG00000048707	12.6224	12.5395	12.5326	12.2151	12.2708	12.1405	12.3807	12.4594	12.3849	11.9793	11.8966	11.9557	vacuolar protein sorting 13 homolog D [Source:HGNC Symbol;Acc:HGNC:23595]
CELF2	ENSG00000048740	9.02116	8.70867	8.56883	9.06069	8.93353	8.75581	9.09298	9.31668	8.90062	9.54479	9.21478	9.3785	CUGBP Elav-like family member 2 [Source:HGNC Symbol;Acc:HGNC:2550]
FAM120A	ENSG00000048828	13.3647	13.3895	13.3721	13.5526	13.5928	13.4501	13.6067	13.6156	13.632	13.7879	13.7645	13.7607	family with sequence similarity 120A [Source:HGNC Symbol;Acc:HGNC:13247]
R3HDM1	ENSG00000048991	11.001	10.9112	10.919	10.942	11.0639	10.9545	10.8716	10.9582	10.8704	11.3039	11.3672	11.2402	R3H domain containing 1 [Source:HGNC Symbol;Acc:HGNC:9757]
COL9A2	ENSG00000049089	4.52112	4.48515	3.85517	3.59865	3.63668	3.67777	3.93365	3.62926	3.17006	3.66589	4.02287	4.04974	collagen type IX alpha 2 chain [Source:HGNC Symbol;Acc:HGNC:2218]
KITLG	ENSG00000049130	12.0425	12.132	12.0422	10.3784	10.4744	10.2549	10.2236	10.2943	10.1077	11.3179	11.3836	11.3581	KIT ligand [Source:HGNC Symbol;Acc:HGNC:6343]
ERCC8	ENSG00000049167	10.0435	10.2908	10.1742	10.1062	10.1042	10.1256	10.1643	10.1914	10.0981	10.1452	10.0968	10.1055	ERCC excision repair 8, CSA ubiquitin ligase complex subunit [Source:HGNC Symbol;Acc:HGNC:3439]
ADAMTS6	ENSG00000049192	6.37577	6.39462	6.46662	8.43071	8.24617	7.88357	9.17902	9.15849	9.11582	8.53535	8.56324	8.60509	ADAM metallopeptidase with thrombospondin type 1 motif 6 [Source:HGNC Symbol;Acc:HGNC:222]
H6PD	ENSG00000049239	10.3882	10.3846	10.246	9.93043	10.0587	9.84556	9.55078	9.60776	9.57012	9.17839	9.20953	8.94539	hexose-6-phosphate dehydrogenase/glucose 1-dehydrogenase [Source:HGNC Symbol;Acc:HGNC:4795]
VAMP3	ENSG00000049245	13.2564	13.2697	13.2223	13.2562	13.3089	13.2314	13.3525	13.326	13.3067	13.5349	13.531	13.5519	vesicle associated membrane protein 3 [Source:HGNC Symbol;Acc:HGNC:12644]
PER3	ENSG00000049246	9.69843	9.87687	9.75803	9.60681	9.57289	9.52001	9.37123	9.29993	9.31262	9.22832	9.42422	9.12561	period circadian regulator 3 [Source:HGNC Symbol;Acc:HGNC:8847]
UTS2	ENSG00000049247	3.63504	3.17006	3.17006	4.01814	3.82714	3.17006	3.17006	3.17006	4.1386	3.17006	4.15024	3.17006	urotensin 2 [Source:HGNC Symbol;Acc:HGNC:12636]
TNFRSF9	ENSG00000049249	4.77048	3.17006	4.50505	6.554	5.93833	5.43144	5.22264	5.2455	5.1132	5.17636	5.31125	4.97909	TNF receptor superfamily member 9 [Source:HGNC Symbol;Acc:HGNC:11924]
EPN3	ENSG00000049283	10.521	10.6503	10.4687	8.21436	8.25965	8.49249	10.4526	10.4952	10.3872	10.8722	10.7308	10.6947	epsin 3 [Source:HGNC Symbol;Acc:HGNC:18235]
LTBP1	ENSG00000049323	9.48525	9.38761	9.56075	9.85888	10.06	9.87008	9.71929	9.63305	9.76952	9.68877	9.65034	9.83988	latent transforming growth factor beta binding protein 1 [Source:HGNC Symbol;Acc:HGNC:6714]
RCN1	ENSG00000049449	10.8733	10.9097	10.821	11.5979	11.6464	11.6808	11.5163	11.5046	11.3735	11.3924	11.5403	11.5279	reticulocalbin 1 [Source:HGNC Symbol;Acc:HGNC:9934]
ELN	ENSG00000049540	3.63504	3.17006	3.17006	3.77399	3.63668	3.67777	3.17006	3.17006	3.17006	3.17006	3.17006	3.17006	elastin [Source:HGNC Symbol;Acc:HGNC:3327]
RFC2	ENSG00000049541	10.4063	10.3606	10.4292	9.56626	9.63281	9.47733	9.52405	9.70635	9.55606	10.243	10.1729	10.2378	replication factor C subunit 2 [Source:HGNC Symbol;Acc:HGNC:9970]
ARID1B	ENSG00000049618	12.0422	12.0251	12.0351	12.1398	12.1772	12.1405	12.1186	12.1804	12.0612	11.8977	11.7573	11.7227	AT-rich interaction domain 1B [Source:HGNC Symbol;Acc:HGNC:18040]
CLPTM1L	ENSG00000049656	10.4133	10.4988	10.5123	10.826	10.925	10.8018	10.8354	10.7841	10.8284	10.8251	11.2203	10.8875	CLPTM1 like [Source:HGNC Symbol;Acc:HGNC:24308]
NEDD4L	ENSG00000049759	13.3091	13.3655	13.3091	12.7607	12.8362	12.8095	11.9393	11.923	11.9072	12.7001	12.681	12.7035	NEDD4 like E3 ubiquitin protein ligase [Source:HGNC Symbol;Acc:HGNC:7728]
FOXP3	ENSG00000049768	4.28592	4.11549	3.17006	3.59865	3.82714	3.17006	3.17006	3.62926	3.6611	3.17006	3.86968	3.17006	forkhead box P3 [Source:HGNC Symbol;Acc:HGNC:6106]
PPP1R3F	ENSG00000049769	6.25465	6.35945	6.43211	6.57858	6.76071	6.80585	6.04019	6.44226	6.67935	5.72729	5.35195	5.94377	protein phosphatase 1 regulatory subunit 3F [Source:HGNC Symbol;Acc:HGNC:14944]
HEXB	ENSG00000049860	12.902	12.9187	12.9671	12.7293	12.7485	12.7423	12.8249	12.7428	12.8092	13.4361	13.456	13.4025	hexosaminidase subunit beta [Source:HGNC Symbol;Acc:HGNC:4879]
PTCD2	ENSG00000049883	10.8133	10.7325	10.786	10.381	10.2543	10.2021	10.3696	10.3287	10.3609	10.614	10.4595	10.4952	pentatricopeptide repeat domain 2 [Source:HGNC Symbol;Acc:HGNC:25734]
JKAMP	ENSG00000050130	11.3078	11.3346	11.3432	11.3007	11.242	11.1694	10.9788	10.9142	10.9554	10.619	10.5915	10.6364	JNK1/MAPK8 associated membrane protein [Source:HGNC Symbol;Acc:HGNC:20184]
DKK3	ENSG00000050165	13.2582	13.2709	13.1702	12.7562	12.7667	12.734	12.7347	12.8077	12.6714	13.4493	13.5987	13.4245	dickkopf WNT signaling pathway inhibitor 3 [Source:HGNC Symbol;Acc:HGNC:2893]
ARHGEF5	ENSG00000050327	10.2193	10.0894	10.1429	11.2795	11.3514	11.2649	11.0625	11.1362	11.2354	10.9857	10.9419	10.8321	Rho guanine nucleotide exchange factor 5 [Source:HGNC Symbol;Acc:HGNC:13209]
NFE2L3	ENSG00000050344	7.96391	8.05011	7.74218	9.06932	8.83791	9.10184	9.4638	9.43642	9.39391	9.47902	9.38516	9.59358	NFE2 like bZIP transcription factor 3 [Source:HGNC Symbol;Acc:HGNC:7783]
MCUR1	ENSG00000050393	10.6374	10.7325	10.689	10.7095	10.7378	10.728	10.7348	10.725	10.626	10.8088	10.791	10.9187	mitochondrial calcium uniporter regulator 1 [Source:HGNC Symbol;Acc:HGNC:21097]
LIMA1	ENSG00000050405	14.6705	14.6841	14.6419	15.282	15.2971	15.2589	14.7729	14.8341	14.7731	15.0861	15.1863	15.05	LIM domain and actin binding 1 [Source:HGNC Symbol;Acc:HGNC:24636]
LETMD1	ENSG00000050426	11.8209	11.8294	11.9228	11.3568	11.3671	11.4135	11.3692	11.399	11.4136	12.1193	12.1794	12.2314	LETM1 domain containing 1 [Source:HGNC Symbol;Acc:HGNC:24241]
SLC4A8	ENSG00000050438	6.32513	5.99546	5.98313	6.10517	5.5441	5.61501	5.74093	5.70921	5.70728	5.69685	5.57283	5.03509	solute carrier family 4 member 8 [Source:HGNC Symbol;Acc:HGNC:11034]
LAMC3	ENSG00000050555	3.82485	3.17006	3.17006	3.9071	3.17006	3.67777	3.17006	3.17006	3.17006	3.17006	3.17006	3.17006	laminin subunit gamma 3 [Source:HGNC Symbol;Acc:HGNC:6494]
PTGER3	ENSG00000050628	3.17006	3.17006	3.65676	4.11497	3.63668	4.04071	3.61433	3.81678	3.17006	3.17006	3.66717	3.17006	prostaglandin E receptor 3 [Source:HGNC Symbol;Acc:HGNC:9595]
TNIP3	ENSG00000050730	3.63504	3.99238	3.65676	5.73585	5.31131	6.07644	4.52965	4.75222	4.43464	4.25825	4.15024	4.04974	TNFAIP3 interacting protein 3 [Source:HGNC Symbol;Acc:HGNC:19315]
MAPK9	ENSG00000050748	11.558	11.6784	11.6075	11.4485	11.5144	11.4482	11.42	11.3846	11.5521	11.4877	11.4547	11.5452	mitogen-activated protein kinase 9 [Source:HGNC Symbol;Acc:HGNC:6886]
COL23A1	ENSG00000050767	4.87733	4.5594	3.85517	4.54423	4.3747	4.28336	4.14854	4.5053	3.86122	4.605	4.53193	4.04974	collagen type XXIII alpha 1 chain [Source:HGNC Symbol;Acc:HGNC:22990]
BCAR1	ENSG00000050820	11.3506	11.3711	11.4312	12.1449	12.334	12.2577	12.1864	12.2591	12.2062	12.6671	12.7597	12.6006	BCAR1 scaffold protein, Cas family member [Source:HGNC Symbol;Acc:HGNC:971]
FHIP1B	ENSG00000051009	9.9475	9.883	9.93001	10.566	10.6671	10.603	10.2615	10.2261	10.362	9.81452	9.84914	10.0169	FHF complex subunit HOOK interacting protein 1B [Source:HGNC Symbol;Acc:HGNC:25378]
HERPUD1	ENSG00000051108	11.2802	11.5804	11.5584	10.907	10.9207	10.8457	10.7515	10.7953	10.7868	10.8429	10.6786	10.6133	homocysteine inducible ER protein with ubiquitin like domain 1 [Source:HGNC Symbol;Acc:HGNC:13744]
HOMER3	ENSG00000051128	9.48335	9.41539	9.37323	9.93869	9.99566	10.0027	9.92481	9.95385	9.83085	9.90132	10.0238	10.0313	homer scaffold protein 3 [Source:HGNC Symbol;Acc:HGNC:17514]
RAD51	ENSG00000051180	9.21682	9.15899	9.23148	5.84303	6.16923	6.19393	6.52305	6.34655	6.26604	5.42483	6.42851	6.522	RAD51 recombinase [Source:HGNC Symbol;Acc:HGNC:9817]
POLQ	ENSG00000051341	9.51345	9.75005	9.64703	6.25086	5.23643	5.58025	6.15099	6.53188	6.0026	4.80691	5.57283	5.28281	DNA polymerase theta [Source:HGNC Symbol;Acc:HGNC:9186]
PIK3CB	ENSG00000051382	10.9455	10.9721	10.997	10.801	10.8037	10.7899	11.026	11.0048	10.9797	11.0471	11.072	11.0253	phosphatidylinositol-4,5-bisphosphate 3-kinase catalytic subunit beta [Source:HGNC Symbol;Acc:HGNC:8976]
CYBA	ENSG00000051523	7.25106	6.61902	6.8652	6.9136	6.66873	6.80585	7.31691	6.79533	7.21977	7.7276	7.53862	8.01841	cytochrome b-245 alpha chain [Source:HGNC Symbol;Acc:HGNC:2577]
THOC3	ENSG00000051596	11.6181	11.4278	11.5984	11.1934	11.146	11.2166	11.3641	11.3561	11.4286	12.0479	12.055	12.0381	THO complex subunit 3 [Source:HGNC Symbol;Acc:HGNC:19072]
HEBP2	ENSG00000051620	11.7329	11.7291	11.8014	12.1033	12.1963	12.264	12.4139	12.3193	12.137	12.9511	12.9123	13.169	heme binding protein 2 [Source:HGNC Symbol;Acc:HGNC:15716]
MPHOSPH9	ENSG00000051825	9.86674	9.80439	9.5706	8.72085	8.98853	8.87485	7.9201	8.17951	8.07885	8.28506	8.16759	8.28128	M-phase phosphoprotein 9 [Source:HGNC Symbol;Acc:HGNC:7215]
PLEKHA5	ENSG00000052126	11.3543	11.2133	11.2888	10.8209	10.7836	10.7489	11.6225	11.6254	11.5662	12.3283	12.3608	12.3929	pleckstrin homology domain containing A5 [Source:HGNC Symbol;Acc:HGNC:30036]
PRSS8	ENSG00000052344	11.8576	11.8682	12.0027	12.6821	12.7335	12.8018	13.5578	13.4966	13.6669	13.9958	13.969	13.9732	serine protease 8 [Source:HGNC Symbol;Acc:HGNC:9491]
SIKE1	ENSG00000052723	11.8536	11.8716	11.8266	11.8347	11.7988	11.7475	11.4855	11.51	11.4837	10.9549	10.9832	10.8875	suppressor of IKBKE 1 [Source:HGNC Symbol;Acc:HGNC:26119]
RRP12	ENSG00000052749	11.4415	11.4288	11.4056	13.018	13.0375	13.0833	12.7655	12.7614	12.877	11.8338	11.7627	11.6267	ribosomal RNA processing 12 homolog [Source:HGNC Symbol;Acc:HGNC:29100]
FNIP2	ENSG00000052795	10.3595	10.4635	10.5143	11.0152	10.9951	10.9205	10.8763	10.775	10.7713	11.3703	11.3132	11.4206	folliculin interacting protein 2 [Source:HGNC Symbol;Acc:HGNC:29280]
MSMO1	ENSG00000052802	14.1226	14.1472	14.0724	13.0606	12.9987	13.0162	13.4803	13.3618	13.3539	13.6252	13.5752	13.642	methylsterol monooxygenase 1 [Source:HGNC Symbol;Acc:HGNC:10545]
TTC17	ENSG00000052841	12.0049	11.9696	11.9308	12.9644	12.9962	12.9381	12.7316	12.6936	12.7713	12.5426	12.7083	12.5347	tetratricopeptide repeat domain 17 [Source:HGNC Symbol;Acc:HGNC:25596]
ALX4	ENSG00000052850	3.17006	3.17006	3.17006	3.17006	3.17006	3.17006	3.17006	3.17006	3.17006	3.17006	3.17006	4.48836	ALX homeobox 4 [Source:HGNC Symbol;Acc:HGNC:450]
FSTL4	ENSG00000053108	5.76105	6.35945	6.36045	3.17006	3.97145	3.88445	3.93365	4.07731	4.01265	4.97901	4.02287	4.39623	follistatin like 4 [Source:HGNC Symbol;Acc:HGNC:21389]
FOXN3	ENSG00000053254	11.8682	11.9224	11.8822	11.1448	11.1006	11.0701	10.9083	10.9616	10.8359	11.7589	11.6812	11.5568	forkhead box N3 [Source:HGNC Symbol;Acc:HGNC:1928]
AKR7A2	ENSG00000053371	10.7966	10.7825	10.763	10.3353	10.3634	10.5454	10.3846	10.4729	10.3849	10.8079	10.9115	10.9315	aldo-keto reductase family 7 member A2 [Source:HGNC Symbol;Acc:HGNC:389]
MRTO4	ENSG00000053372	11.828	11.7586	11.7701	12.4261	12.3895	12.3626	12.2039	12.2321	12.2721	12.1995	12.204	11.9777	MRT4 homolog, ribosome maturation factor [Source:HGNC Symbol;Acc:HGNC:18477]
NNAT	ENSG00000053438	3.17006	3.64908	3.17006	3.59865	4.09162	3.17006	3.79592	3.62926	4.01265	3.17006	3.17006	3.17006	neuronatin [Source:HGNC Symbol;Acc:HGNC:7860]
USE1	ENSG00000053501	9.39111	9.21356	9.34597	9.46533	9.49146	9.51558	9.54081	9.50377	9.6327	10.3382	10.3215	10.3323	unconventional SNARE in the ER 1 [Source:HGNC Symbol;Acc:HGNC:30882]
MCF2L2	ENSG00000053524	6.81421	6.24831	6.8652	5.99884	5.96098	6.02653	6.76085	6.70857	6.63382	7.62912	6.94382	6.77212	MCF.2 cell line derived transforming sequence-like 2 [Source:HGNC Symbol;Acc:HGNC:30319]
NRIP2	ENSG00000053702	3.17006	3.17006	3.17006	3.17006	3.17006	3.17006	3.17006	3.17006	3.17006	3.17006	4.26096	3.17006	nuclear receptor interacting protein 2 [Source:HGNC Symbol;Acc:HGNC:23078]
LAMA3	ENSG00000053747	15.3738	15.3314	15.2652	16.1941	16.2472	16.0489	15.9798	15.9788	15.8988	16.6638	16.787	16.6793	laminin subunit alpha 3 [Source:HGNC Symbol;Acc:HGNC:6483]
AP5M1	ENSG00000053770	12.0566	12.1043	12.1123	11.48	11.3968	11.3263	10.8749	10.9087	10.8408	9.24629	9.10027	8.97208	adaptor related protein complex 5 subunit mu 1 [Source:HGNC Symbol;Acc:HGNC:20192]
ANAPC4	ENSG00000053900	10.5764	10.6656	10.5184	10.2402	10.2464	10.2852	10.4076	10.2698	10.2517	10.2041	10.197	10.2997	anaphase promoting complex subunit 4 [Source:HGNC Symbol;Acc:HGNC:19990]
KCNQ1	ENSG00000053918	4.37065	4.48515	4.3359	4.65468	4.93294	5.26371	5.32439	4.80635	4.90904	5.66571	4.67998	4.48836	potassium voltage-gated channel subfamily Q member 1 [Source:HGNC Symbol;Acc:HGNC:6294]
TRAPPC3	ENSG00000054116	11.9081	11.842	11.903	11.8899	11.9282	12.0131	11.9418	11.8849	11.8985	12.1618	12.117	12.1761	trafficking protein particle complex subunit 3 [Source:HGNC Symbol;Acc:HGNC:19942]
THRAP3	ENSG00000054118	13.5827	13.5276	13.536	13.6285	13.5519	13.5929	13.4898	13.4768	13.5089	12.9924	13.0008	12.9524	thyroid hormone receptor associated protein 3 [Source:HGNC Symbol;Acc:HGNC:22964]
PHPT1	ENSG00000054148	11.2141	11.2103	11.1228	10.9871	11.105	11.0926	11.0952	11.038	10.9954	11.9709	11.9193	11.9172	phosphohistidine phosphatase 1 [Source:HGNC Symbol;Acc:HGNC:30033]
ENTPD2	ENSG00000054179	6.94214	7.22544	7.35152	8.96225	8.86168	8.73688	9.45675	9.39957	9.4318	10.1342	9.94072	10.0041	ectonucleoside triphosphate diphosphohydrolase 2 [Source:HGNC Symbol;Acc:HGNC:3364]
LY75	ENSG00000054219	6.40854	6.57384	6.89072	6.9232	6.89422	6.42221	6.6778	7.02779	6.57075	6.38543	6.49978	6.32675	lymphocyte antigen 75 [Source:HGNC Symbol;Acc:HGNC:6729]
ARID4B	ENSG00000054267	12.0201	12.0317	12.0027	11.8545	11.7209	11.8059	12.1119	12.1431	12.0715	12.1102	12.2116	12.2359	AT-rich interaction domain 4B [Source:HGNC Symbol;Acc:HGNC:15550]
OPN3	ENSG00000054277	11.037	10.9964	11.0627	10.9172	10.8235	10.9893	10.7253	10.646	10.6742	10.8672	10.8671	10.811	opsin 3 [Source:HGNC Symbol;Acc:HGNC:14007]
SDCCAG8	ENSG00000054282	6.56189	5.59612	5.83057	5.73585	6.52604	6.82039	4.94777	5.65591	5.204	7.31485	6.16827	6.66085	SHH signaling and ciliogenesis regulator SDCCAG8 [Source:HGNC Symbol;Acc:HGNC:10671]
PTPRN	ENSG00000054356	5.40945	5.79702	5.6589	5.66725	6.04806	5.17094	5.6923	6.09408	6.07327	6.38543	6.61648	5.82891	protein tyrosine phosphatase receptor type N [Source:HGNC Symbol;Acc:HGNC:9676]
HHAT	ENSG00000054392	3.82485	4.69421	4.00533	4.974	4.9811	4.5592	4.64946	4.43358	4.01265	3.17006	3.86968	4.04974	hedgehog acyltransferase [Source:HGNC Symbol;Acc:HGNC:18270]
KIF1B	ENSG00000054523	12.6404	12.5804	12.5872	12.5785	12.5839	12.5681	12.7148	12.7389	12.7197	12.6889	12.6549	12.6323	kinesin family member 1B [Source:HGNC Symbol;Acc:HGNC:16636]
FOXC1	ENSG00000054598	9.45455	9.4653	9.51049	10.5006	10.7514	10.7213	9.82297	9.75783	9.72892	8.8494	8.77363	8.78902	forkhead box C1 [Source:HGNC Symbol;Acc:HGNC:3800]
TBC1D22A	ENSG00000054611	11.1059	11.0981	11.0458	10.4934	10.688	10.6502	10.7948	10.6941	10.7146	11.4255	11.315	11.3203	TBC1 domain family member 22A [Source:HGNC Symbol;Acc:HGNC:1309]
SYNE2	ENSG00000054654	13.4241	13.3434	13.4178	12.307	12.3132	12.4392	12.2518	12.3042	12.2548	13.0503	13.0518	13.1596	spectrin repeat containing nuclear envelope protein 2 [Source:HGNC Symbol;Acc:HGNC:17084]
PLEKHH1	ENSG00000054690	7.94192	7.96584	7.99736	7.38509	6.9731	6.945	8.68287	8.84595	8.86847	8.58058	8.00721	8.26518	pleckstrin homology, MyTH4 and FERM domain containing H1 [Source:HGNC Symbol;Acc:HGNC:17733]
ATP9A	ENSG00000054793	11.217	11.1999	11.2672	11.2641	11.3276	11.1869	11.2469	11.3212	11.1651	11.4238	11.4827	11.3536	ATPase phospholipid transporting 9A (putative) [Source:HGNC Symbol;Acc:HGNC:13540]
CHRDL2	ENSG00000054938	3.17006	3.17006	3.17006	3.9071	3.17006	3.17006	3.61433	3.17006	3.17006	3.17006	3.86968	3.17006	chordin like 2 [Source:HGNC Symbol;Acc:HGNC:24168]
FAM168A	ENSG00000054965	11.4213	11.4496	11.4532	10.3451	10.3963	10.4229	10.8828	10.9576	10.8275	11.3604	11.4096	11.4029	family with sequence similarity 168 member A [Source:HGNC Symbol;Acc:HGNC:28999]
RELT	ENSG00000054967	7.95296	7.4072	7.61832	9.50877	9.61544	9.56361	9.87545	9.80309	9.93384	8.67461	8.61183	8.27056	RELT TNF receptor [Source:HGNC Symbol;Acc:HGNC:13764]
GALC	ENSG00000054983	10.1455	10.2676	10.2312	10.1041	10.1771	10.0294	9.97501	9.96185	9.88326	10.1203	10.0253	9.9243	galactosylceramidase [Source:HGNC Symbol;Acc:HGNC:4115]
NOP58	ENSG00000055044	12.6888	12.58	12.5293	13.3817	13.325	13.4031	13.0129	12.9992	13.0699	12.5573	12.5983	12.5436	NOP58 ribonucleoprotein [Source:HGNC Symbol;Acc:HGNC:29926]
SZRD1	ENSG00000055070	13.311	13.3472	13.2974	13.3695	13.3807	13.3061	13.2745	13.2665	13.259	13.5616	13.5382	13.5214	SUZ RNA binding domain containing 1 [Source:HGNC Symbol;Acc:HGNC:30232]
KCNH2	ENSG00000055118	3.17006	3.99238	4.13026	3.77399	4.09162	4.04071	4.39453	3.17006	3.86122	5.30652	3.66717	4.04974	potassium voltage-gated channel subfamily H member 2 [Source:HGNC Symbol;Acc:HGNC:6251]
CUL1	ENSG00000055130	12.2878	12.2315	12.2209	12.634	12.6502	12.6485	12.3751	12.3021	12.3752	12.0116	11.9659	11.954	cullin 1 [Source:HGNC Symbol;Acc:HGNC:2551]
FAM114A2	ENSG00000055147	11.1188	11.062	11.15	11.228	11.1706	11.2389	11.0866	10.9682	11.1585	11.2685	11.2966	11.3287	family with sequence similarity 114 member A2 [Source:HGNC Symbol;Acc:HGNC:1333]
CYFIP2	ENSG00000055163	11.4882	11.5378	11.5514	10.4676	10.6433	10.5102	10.3724	10.5116	10.3493	10.9089	10.9962	10.8822	cytoplasmic FMR1 interacting protein 2 [Source:HGNC Symbol;Acc:HGNC:13760]
TAB2	ENSG00000055208	12.202	12.2048	12.2549	12.1891	12.1766	12.1956	12.2867	12.326	12.3965	12.8351	12.8104	12.8494	TGF-beta activated kinase 1 (MAP3K7) binding protein 2 [Source:HGNC Symbol;Acc:HGNC:17075]
GINM1	ENSG00000055211	11.2301	11.3452	11.3201	11.3586	11.3686	11.2794	11.4641	11.4301	11.4645	11.8586	11.9003	11.8527	glycosylated integral membrane protein 1 [Source:HGNC Symbol;Acc:HGNC:21074]
EIF2AK2	ENSG00000055332	12.4768	12.4932	12.4341	12.4554	12.4559	12.4368	12.4859	12.5104	12.4194	12.3879	12.482	12.4497	eukaryotic translation initiation factor 2 alpha kinase 2 [Source:HGNC Symbol;Acc:HGNC:9437]
USP36	ENSG00000055483	11.1316	11.1184	11.0202	12.1762	12.1893	12.1481	11.9028	11.8207	11.8865	11.2978	11.2972	11.1474	ubiquitin specific peptidase 36 [Source:HGNC Symbol;Acc:HGNC:20062]
KMT2C	ENSG00000055609	11.9636	11.8377	11.9178	11.7914	11.8216	11.6739	12.2393	12.3356	12.1952	11.8167	11.7121	11.8656	lysine methyltransferase 2C [Source:HGNC Symbol;Acc:HGNC:13726]
MCOLN3	ENSG00000055732	8.80083	8.85319	8.76342	8.77458	8.70625	8.3602	8.69491	8.68758	8.63615	8.52697	8.90291	8.41868	mucolipin TRP cation channel 3 [Source:HGNC Symbol;Acc:HGNC:13358]
CCDC85A	ENSG00000055813	3.17006	3.17006	3.17006	3.17006	3.17006	3.88445	3.17006	3.17006	4.01265	4.44634	4.35975	3.17006	coiled-coil domain containing 85A [Source:HGNC Symbol;Acc:HGNC:29400]
PUM2	ENSG00000055917	13.69	13.7358	13.7464	13.4518	13.4523	13.4187	13.4757	13.4099	13.4944	13.556	13.5553	13.5993	pumilio RNA binding family member 2 [Source:HGNC Symbol;Acc:HGNC:14958]
MRPL43	ENSG00000055950	11.1182	11.1625	11.1818	11.373	11.3923	11.247	11.3274	11.351	11.3855	12.0901	12.0443	12.0238	mitochondrial ribosomal protein L43 [Source:HGNC Symbol;Acc:HGNC:14517]
ITIH4	ENSG00000055955	3.17006	3.64908	4.00533	3.77399	3.82714	4.04071	3.17006	3.62926	3.6611	3.17006	3.17006	3.89194	inter-alpha-trypsin inhibitor heavy chain 4 [Source:HGNC Symbol;Acc:HGNC:6169]
HPF1	ENSG00000056050	10.4459	10.4908	10.4624	10.1657	10.0854	10.1644	9.98973	9.97773	9.9857	9.68877	9.61503	9.5828	histone PARylation factor 1 [Source:HGNC Symbol;Acc:HGNC:26051]
ZFR	ENSG00000056097	12.4969	12.5456	12.5097	13.365	13.3014	13.2953	13.3588	13.3301	13.3721	13.5067	13.5356	13.5075	zinc finger RNA binding protein [Source:HGNC Symbol;Acc:HGNC:17277]
ZNF280C	ENSG00000056277	7.76529	7.5761	7.84325	6.8139	6.89422	7.15428	7.56051	7.47958	7.55558	6.96253	6.86541	7.03651	zinc finger protein 280C [Source:HGNC Symbol;Acc:HGNC:25955]
NPFFR2	ENSG00000056291	3.17006	3.17006	3.17006	3.17006	3.17006	4.28336	3.17006	3.17006	3.17006	3.17006	3.17006	3.17006	neuropeptide FF receptor 2 [Source:HGNC Symbol;Acc:HGNC:4525]
PHF21B	ENSG00000056487	3.17006	3.17006	3.17006	3.77399	3.17006	3.17006	3.61433	3.62926	3.17006	3.17006	3.17006	3.17006	PHD finger protein 21B [Source:HGNC Symbol;Acc:HGNC:25161]
TRAF1	ENSG00000056558	6.93097	7.65723	7.62591	8.08415	8.08377	7.86275	7.71648	7.68737	7.84751	7.11626	7.55531	7.29178	TNF receptor associated factor 1 [Source:HGNC Symbol;Acc:HGNC:12031]
RC3H2	ENSG00000056586	12.747	12.6929	12.7569	12.8765	12.8254	12.8333	12.9107	12.9129	12.9933	12.6351	12.643	12.7218	ring finger and CCCH-type domains 2 [Source:HGNC Symbol;Acc:HGNC:21461]
IL17RB	ENSG00000056736	3.17006	3.17006	3.17006	3.17006	3.17006	3.17006	4.23804	3.17006	3.17006	3.17006	4.02287	3.17006	interleukin 17 receptor B [Source:HGNC Symbol;Acc:HGNC:18015]
TRAF3IP2	ENSG00000056972	11.6068	11.7171	11.5549	11.9257	11.9366	12.0716	12.0403	12.057	12.1218	13.1802	13.1318	13.1175	TRAF3 interacting protein 2 [Source:HGNC Symbol;Acc:HGNC:1343]
GYG2	ENSG00000056998	3.63504	3.17006	3.17006	3.17006	3.17006	3.17006	3.17006	3.17006	4.51627	3.17006	3.17006	3.68314	glycogenin 2 [Source:HGNC Symbol;Acc:HGNC:4700]
DCBLD2	ENSG00000057019	13.9584	13.9918	13.9267	13.7008	13.6798	13.5355	13.8311	13.834	13.695	13.594	13.6601	13.5357	discoidin, CUB and LCCL domain containing 2 [Source:HGNC Symbol;Acc:HGNC:24627]
SERPINB3	ENSG00000057149	12.2318	11.6745	12.2005	10.7603	10.6595	11.3251	11.4654	11.076	11.5188	11.1637	10.9615	11.5496	serpin family B member 3 [Source:HGNC Symbol;Acc:HGNC:10569]
SOAT1	ENSG00000057252	11.1395	11.1001	11.2173	10.8061	10.8914	10.8606	10.8197	10.6731	10.8744	11.0587	11.1363	11.1163	sterol O-acyltransferase 1 [Source:HGNC Symbol;Acc:HGNC:11177]
PKP2	ENSG00000057294	11.2927	11.2892	11.3912	12.39	12.461	12.3846	12.1211	12.2447	12.0911	12.7493	12.7411	12.6932	plakophilin 2 [Source:HGNC Symbol;Acc:HGNC:9024]
MSH4	ENSG00000057468	5.56726	5.16048	5.56416	5.82225	5.84381	5.43144	5.38806	5.04528	5.61428	4.25825	5.26924	4.72479	mutS homolog 4 [Source:HGNC Symbol;Acc:HGNC:7327]
GDI2	ENSG00000057608	13.6231	13.6276	13.6632	13.514	13.5783	13.6233	13.6576	13.6343	13.6751	14.3494	14.3721	14.3408	GDP dissociation inhibitor 2 [Source:HGNC Symbol;Acc:HGNC:4227]
PRDM1	ENSG00000057657	8.29836	8.34958	8.39347	11.0169	11.0906	11.3931	11.4154	11.2391	11.5596	10.8837	10.7997	11.2111	PR/SET domain 1 [Source:HGNC Symbol;Acc:HGNC:9346]
ATG5	ENSG00000057663	11.4934	11.4486	11.4236	11.6046	11.6078	11.7213	11.3739	11.4151	11.3861	11.9483	11.9589	11.9969	autophagy related 5 [Source:HGNC Symbol;Acc:HGNC:589]
TMCC3	ENSG00000057704	9.92808	9.80923	9.87546	12.9611	13.0892	13.1684	11.1869	11.1426	11.4069	11.401	11.3452	11.4635	transmembrane and coiled-coil domain family 3 [Source:HGNC Symbol;Acc:HGNC:29199]
PITHD1	ENSG00000057757	11.5866	11.6687	11.7077	11.6751	11.6596	11.6734	11.3399	11.3275	11.4225	11.485	11.3836	11.5787	PITH domain containing 1 [Source:HGNC Symbol;Acc:HGNC:25022]
MTA3	ENSG00000057935	10.9035	11.0069	10.9934	10.2685	10.1982	10.2281	10.7385	10.6836	10.7564	11.8107	11.8497	11.8122	metastasis associated 1 family member 3 [Source:HGNC Symbol;Acc:HGNC:23784]
USP13	ENSG00000058056	9.5484	9.60173	9.48573	9.13035	9.0493	9.14267	9.28032	9.29783	9.24413	8.97481	8.96656	8.63045	ubiquitin specific peptidase 13 [Source:HGNC Symbol;Acc:HGNC:12611]
ATP11B	ENSG00000058063	12.4853	12.3965	12.4292	12.493	12.5034	12.5514	12.7355	12.6605	12.7544	12.5903	12.5887	12.8109	ATPase phospholipid transporting 11B (putative) [Source:HGNC Symbol;Acc:HGNC:13553]
LAMC2	ENSG00000058085	16.433	16.4313	16.3086	16.6596	16.7142	16.5151	16.6319	16.6625	16.5794	17.2773	17.3815	17.2184	laminin subunit gamma 2 [Source:HGNC Symbol;Acc:HGNC:6493]
CDK14	ENSG00000058091	9.74199	9.85831	9.77686	9.49923	9.54564	9.5485	9.21289	9.30833	9.19053	9.5776	9.45782	9.43715	cyclin dependent kinase 14 [Source:HGNC Symbol;Acc:HGNC:8883]
SEC61A1	ENSG00000058262	14.3661	14.4253	14.3794	14.8993	14.9339	14.7673	14.641	14.6269	14.5566	14.6394	14.6936	14.5727	SEC61 translocon subunit alpha 1 [Source:HGNC Symbol;Acc:HGNC:18276]
PPP1R12A	ENSG00000058272	12.6306	12.6809	12.6205	12.8353	12.7647	12.7623	12.7878	12.8178	12.7318	13.0159	13.0687	13.0356	protein phosphatase 1 regulatory subunit 12A [Source:HGNC Symbol;Acc:HGNC:7618]
RASGRF1	ENSG00000058335	3.96868	3.64908	4.71678	3.77399	3.97145	3.67777	3.61433	3.62926	3.86122	4.02072	3.86968	3.17006	Ras protein specific guanine nucleotide releasing factor 1 [Source:HGNC Symbol;Acc:HGNC:9875]
CAMK2B	ENSG00000058404	5.06618	5.07114	5.49707	4.60085	5.60376	5.1219	5.32439	5.41872	5.92813	6.20571	4.98318	4.85873	calcium/calmodulin dependent protein kinase II beta [Source:HGNC Symbol;Acc:HGNC:1461]
CROCC	ENSG00000058453	12.2343	12.2636	12.2318	10.0121	9.97266	10.0011	9.71929	9.69359	9.588	9.46374	9.38049	9.32515	ciliary rootlet coiled-coil, rootletin [Source:HGNC Symbol;Acc:HGNC:21299]
POLR3E	ENSG00000058600	10.9365	10.9416	11.0752	11.7427	11.7111	11.7644	11.4803	11.5623	11.6437	11.1583	11.2397	11.2174	RNA polymerase III subunit E [Source:HGNC Symbol;Acc:HGNC:30347]
ATP2B4	ENSG00000058668	13.8698	13.8991	13.8709	12.7224	12.7835	12.7066	12.7727	12.6695	12.802	12.8385	12.789	12.8164	ATPase plasma membrane Ca2+ transporting 4 [Source:HGNC Symbol;Acc:HGNC:817]
ZC3H11A	ENSG00000058673	4.58893	3.99238	4.3359	4.54423	4.3747	4.63703	5.07302	4.69543	4.66288	4.35683	4.53193	4.65147	zinc finger CCCH-type containing 11A [Source:HGNC Symbol;Acc:HGNC:29093]
RIOK2	ENSG00000058729	11.5777	11.57	11.5574	11.3813	11.3938	11.4517	11.1222	11.1543	11.1658	11.2616	11.2735	11.2374	RIO kinase 2 [Source:HGNC Symbol;Acc:HGNC:18999]
YIPF1	ENSG00000058799	10.4546	10.4177	10.4249	10.8247	10.768	10.8144	11.0826	10.9135	11.0651	11.6343	11.6062	11.6424	Yip1 domain family member 1 [Source:HGNC Symbol;Acc:HGNC:25231]
NDC1	ENSG00000058804	12.0233	12.0481	11.9741	11.6455	11.5946	11.5547	11.6366	11.5411	11.6255	11.7028	11.7668	11.7103	NDC1 transmembrane nucleoporin [Source:HGNC Symbol;Acc:HGNC:25525]
DGKG	ENSG00000058866	4.28592	4.5594	4.23891	4.35332	3.97145	4.04071	3.17006	3.95891	3.6611	3.17006	3.66717	3.17006	diacylglycerol kinase gamma [Source:HGNC Symbol;Acc:HGNC:2853]
FLYWCH1	ENSG00000059122	11.4361	11.4501	11.3739	10.8399	10.9991	10.9455	10.3335	10.4711	10.3689	10.6655	10.5052	10.3037	FLYWCH-type zinc finger 1 [Source:HGNC Symbol;Acc:HGNC:25404]
UNKL	ENSG00000059145	8.13841	8.29078	8.13655	7.83863	7.62283	7.83451	8.2652	8.30657	8.13942	7.45424	7.59621	7.68042	unk like zinc finger [Source:HGNC Symbol;Acc:HGNC:14184]
TBXAS1	ENSG00000059377	7.11974	7.4739	7.22716	6.46442	6.29848	6.65161	6.53661	6.39522	6.34389	6.70309	6.73906	6.70961	thromboxane A synthase 1 [Source:HGNC Symbol;Acc:HGNC:11609]
PARP12	ENSG00000059378	9.89416	10.1389	10.119	10.4618	10.3445	10.3426	10.1847	10.1845	10.1498	10.3934	10.5264	10.1085	poly(ADP-ribose) polymerase family member 12 [Source:HGNC Symbol;Acc:HGNC:21919]
ALDH18A1	ENSG00000059573	12.6066	12.5332	12.5123	12.9348	12.966	12.9989	13.1601	13.1269	13.1919	13.3177	13.321	13.3481	aldehyde dehydrogenase 18 family member A1 [Source:HGNC Symbol;Acc:HGNC:9722]
TARBP1	ENSG00000059588	10.8425	10.568	10.6421	10.5538	10.5265	10.5235	10.622	10.5466	10.5591	10.1642	10.2807	10.2691	TAR (HIV-1) RNA binding protein 1 [Source:HGNC Symbol;Acc:HGNC:11568]
GATB	ENSG00000059691	10.8992	10.9171	10.9152	10.2629	10.3477	10.4003	10.2906	10.2974	10.2935	10.674	10.5824	10.7516	glutamyl-tRNA amidotransferase subunit B [Source:HGNC Symbol;Acc:HGNC:8849]
MXD1	ENSG00000059728	10.9585	11.0153	10.9904	10.9911	10.9653	11.2456	11.637	11.4175	11.7467	11.8912	11.8357	12.2379	MAX dimerization protein 1 [Source:HGNC Symbol;Acc:HGNC:6761]
CDK17	ENSG00000059758	11.3019	11.3474	11.3734	11.4694	11.5316	11.4951	11.7443	11.7438	11.7334	11.4883	11.5821	11.4978	cyclin dependent kinase 17 [Source:HGNC Symbol;Acc:HGNC:8750]
DNAJC25	ENSG00000059769	9.98826	10.0103	9.87705	10.311	10.4024	10.3882	10.3901	10.3684	10.4439	10.1328	10.201	10.2556	DnaJ heat shock protein family (Hsp40) member C25 [Source:HGNC Symbol;Acc:HGNC:34187]
SLC2A3	ENSG00000059804	7.45926	7.8198	7.39662	14.3577	14.3336	14.3586	13.8607	13.8844	14.0072	14.7666	14.8565	14.7667	solute carrier family 2 member 3 [Source:HGNC Symbol;Acc:HGNC:11007]
PSD	ENSG00000059915	5.19108	5.53277	5.71856	5.19353	5.4493	5.43144	5.6923	5.60043	5.646	4.605	4.53193	4.85873	pleckstrin and Sec7 domain containing [Source:HGNC Symbol;Acc:HGNC:9507]
CTDP1	ENSG00000060069	9.32687	9.35488	9.2512	9.73428	9.64484	9.78974	9.83389	9.74243	9.91035	9.23605	8.49578	8.51717	CTD phosphatase subunit 1 [Source:HGNC Symbol;Acc:HGNC:2498]
YBX3	ENSG00000060138	14.399	14.3993	14.4225	14.7105	14.8511	14.8772	14.8699	14.7976	14.7199	15.1289	15.139	15.1966	Y-box binding protein 3 [Source:HGNC Symbol;Acc:HGNC:2428]
STYK1	ENSG00000060140	6.57635	6.55845	6.54938	7.16059	7.07873	6.91824	7.78008	7.92462	7.86066	7.13851	7.07725	6.75675	serine/threonine/tyrosine kinase 1 [Source:HGNC Symbol;Acc:HGNC:18889]
WNK1	ENSG00000060237	13.7259	13.5821	13.6498	13.7848	13.8169	13.727	13.7723	13.8686	13.833	13.6871	13.6106	13.6589	WNK lysine deficient protein kinase 1 [Source:HGNC Symbol;Acc:HGNC:14540]
RPS17P5	ENSG00000060303	3.17006	3.17006	3.17006	3.77399	3.17006	3.17006	3.17006	3.81678	3.6611	3.17006	3.17006	3.17006	ribosomal protein S17 pseudogene 5 [Source:HGNC Symbol;Acc:HGNC:21352]
CCAR1	ENSG00000060339	13.2316	13.2417	13.2526	13.2895	13.2059	13.2717	13.1013	13.1138	13.1182	12.8828	12.9325	12.9411	cell division cycle and apoptosis regulator 1 [Source:HGNC Symbol;Acc:HGNC:24236]
OGFR	ENSG00000060491	11.3688	11.3997	11.3801	12.175	12.2329	12.3015	12.0123	12.1248	12.1545	11.6694	11.6072	11.5722	opioid growth factor receptor [Source:HGNC Symbol;Acc:HGNC:15768]
GNA15	ENSG00000060558	11.262	11.3007	11.255	11.9565	12.0329	12.0967	12.434	12.4587	12.5505	13.1143	13.2009	13.148	G protein subunit alpha 15 [Source:HGNC Symbol;Acc:HGNC:4383]
PIGV	ENSG00000060642	9.7625	9.88453	9.98552	9.54323	9.78036	9.64502	9.38986	9.46111	9.355	9.88011	9.80457	9.95807	phosphatidylinositol glycan anchor biosynthesis class V [Source:HGNC Symbol;Acc:HGNC:26031]
PTPRU	ENSG00000060656	11.8992	11.8507	11.8763	12.2729	12.322	12.24	12.5745	12.5731	12.5716	12.7443	12.5495	12.4402	protein tyrosine phosphatase receptor type U [Source:HGNC Symbol;Acc:HGNC:9683]
SNRNP40	ENSG00000060688	11.1455	11.0593	11.0557	11.165	11.1907	11.1566	10.8286	10.8801	10.904	10.7659	10.7804	10.6856	small nuclear ribonucleoprotein U5 subunit 40 [Source:HGNC Symbol;Acc:HGNC:30857]
RIMBP2	ENSG00000060709	4.19274	3.99238	4.13026	3.17006	3.17006	3.17006	3.17006	3.17006	3.17006	3.17006	3.17006	4.18083	RIMS binding protein 2 [Source:HGNC Symbol;Acc:HGNC:30339]
COL11A1	ENSG00000060718	3.63504	3.64908	3.17006	3.17006	3.17006	3.17006	3.61433	3.17006	3.17006	3.17006	3.17006	3.17006	collagen type XI alpha 1 chain [Source:HGNC Symbol;Acc:HGNC:2186]
QSER1	ENSG00000060749	12.1231	12.0573	12.0688	11.9666	12.0665	11.9268	11.9957	12.1582	11.9202	11.5213	11.5693	11.4458	glutamine and serine rich 1 [Source:HGNC Symbol;Acc:HGNC:26154]
MPC1	ENSG00000060762	10.5844	10.544	10.679	10.2373	10.2486	10.3625	10.0934	10.0571	10.131	10.613	10.6984	10.6154	mitochondrial pyruvate carrier 1 [Source:HGNC Symbol;Acc:HGNC:21606]
ACAA1	ENSG00000060971	12.4801	12.4098	12.4674	11.8551	11.8509	11.9765	12.2167	12.1375	12.2411	12.5335	12.5821	12.5246	acetyl-CoA acyltransferase 1 [Source:HGNC Symbol;Acc:HGNC:82]
BCAT1	ENSG00000060982	9.32475	9.57735	9.38444	11.6709	11.6897	11.5568	10.8907	10.8921	10.9064	9.56334	9.65807	9.58496	branched chain amino acid transaminase 1 [Source:HGNC Symbol;Acc:HGNC:976]
HDAC7	ENSG00000061273	11.202	11.2989	11.3066	11.7845	11.7914	11.7237	12.3688	12.3658	12.3897	12.1196	12.0142	12.0759	histone deacetylase 7 [Source:HGNC Symbol;Acc:HGNC:14067]
LZTS1	ENSG00000061337	5.44255	4.75598	5.05036	4.11497	3.82714	4.38398	5.07302	4.18042	5.06523	3.66589	3.86968	3.89194	leucine zipper tumor suppressor 1 [Source:HGNC Symbol;Acc:HGNC:13861]
PRDM6	ENSG00000061455	4.44865	4.81462	4.13026	4.974	5.34719	4.70975	4.31949	5.16916	4.34586	4.25825	4.60845	3.68314	PR/SET domain 6 [Source:HGNC Symbol;Acc:HGNC:9350]
SPAG4	ENSG00000061656	5.34065	5.20289	5.38964	6.10517	6.38403	5.54457	7.15154	7.03797	7.09146	8.22415	8.28716	8.1412	sperm associated antigen 4 [Source:HGNC Symbol;Acc:HGNC:11214]
NCKAP1	ENSG00000061676	14.0956	14.1553	14.1425	14.289	14.3041	14.3179	14.3775	14.3434	14.371	14.3461	14.3919	14.4136	NCK associated protein 1 [Source:HGNC Symbol;Acc:HGNC:7666]
MRPS35	ENSG00000061794	12.0935	12.0862	12.1082	12.4303	12.4461	12.4566	12.3916	12.325	12.3498	12.6317	12.5872	12.6187	mitochondrial ribosomal protein S35 [Source:HGNC Symbol;Acc:HGNC:16635]
GUCY1B1	ENSG00000061918	6.04026	6.10643	6.41453	6.18798	6.08963	6.60187	6.924	6.62975	7.52284	7.7494	7.46985	7.45247	guanylate cyclase 1 soluble subunit beta 1 [Source:HGNC Symbol;Acc:HGNC:4687]
SFSWAP	ENSG00000061936	11.0867	11.0485	11.0536	11.3427	11.461	11.3034	11.458	11.525	11.5737	11.6401	11.6172	11.5194	splicing factor SWAP [Source:HGNC Symbol;Acc:HGNC:10790]
TNK2	ENSG00000061938	11.4366	11.5875	11.5564	10.9326	10.9334	11.0488	11.2837	11.1837	11.2461	10.6229	10.4472	10.6037	tyrosine kinase non receptor 2 [Source:HGNC Symbol;Acc:HGNC:19297]
MON2	ENSG00000061987	11.5357	11.4109	11.4495	11.1885	11.2157	11.1206	11.0075	10.9408	10.8309	10.6966	10.783	10.8138	MON2 homolog, regulator of endosome-to-Golgi trafficking [Source:HGNC Symbol;Acc:HGNC:29177]
CDH3	ENSG00000062038	14.6817	14.6644	14.6291	15.5988	15.6285	15.5401	15.5942	15.6236	15.6326	16.1875	16.2197	16.1181	cadherin 3 [Source:HGNC Symbol;Acc:HGNC:1762]
ARSF	ENSG00000062096	4.08845	3.17006	3.17006	3.17006	3.17006	3.17006	3.17006	3.17006	3.17006	3.17006	3.17006	3.17006	arylsulfatase F [Source:HGNC Symbol;Acc:HGNC:721]
GPBP1	ENSG00000062194	12.4327	12.4906	12.5273	12.8802	12.8296	12.8437	12.562	12.5606	12.6091	12.1819	12.2207	12.189	GC-rich promoter binding protein 1 [Source:HGNC Symbol;Acc:HGNC:29520]
DGAT2	ENSG00000062282	9.65858	9.51552	9.6563	9.51036	9.52533	9.66518	9.4318	9.0068	9.46442	9.23348	9.1532	9.39091	diacylglycerol O-acyltransferase 2 [Source:HGNC Symbol;Acc:HGNC:16940]
ZNF112	ENSG00000062370	9.39313	9.2353	9.48989	9.54478	9.43516	9.40965	9.48474	9.47609	9.40739	7.6678	6.93104	7.38437	zinc finger protein 112 [Source:HGNC Symbol;Acc:HGNC:12892]
CS	ENSG00000062485	13.2443	13.2396	13.28	13.3928	13.4179	13.3432	13.4699	13.3786	13.3795	13.7677	13.8039	13.7661	citrate synthase [Source:HGNC Symbol;Acc:HGNC:2422]
LTK	ENSG00000062524	3.63504	3.17006	3.17006	3.9071	3.97145	3.17006	4.04848	3.62926	4.24811	3.17006	3.17006	3.17006	leukocyte receptor tyrosine kinase [Source:HGNC Symbol;Acc:HGNC:6721]
MRPS24	ENSG00000062582	4.52112	4.48515	4.42401	5.22667	5.15692	5.47023	5.03267	5.28204	5.204	5.03135	5.35195	5.52853	mitochondrial ribosomal protein S24 [Source:HGNC Symbol;Acc:HGNC:14510]
ELMO2	ENSG00000062598	10.8111	10.7644	10.7612	10.9962	10.9931	10.7649	10.861	11.0925	11.0271	10.4999	10.5567	10.3591	engulfment and cell motility 2 [Source:HGNC Symbol;Acc:HGNC:17233]
WAPL	ENSG00000062650	12.8787	12.8369	12.8319	13.439	13.404	13.4189	13.2452	13.2678	13.2752	12.929	12.8575	12.8469	WAPL cohesin release factor [Source:HGNC Symbol;Acc:HGNC:23293]
VMP1	ENSG00000062716	12.5795	12.6008	12.6887	14.8491	14.7741	14.7624	13.9296	13.8967	13.7966	12.7165	12.7899	12.725	vacuole membrane protein 1 [Source:HGNC Symbol;Acc:HGNC:29559]
APPBP2	ENSG00000062725	11.5416	11.4929	11.5667	11.182	11.0855	11.1169	10.9596	11.0266	11.1125	11.2336	11.19	11.1721	amyloid beta precursor protein binding protein 2 [Source:HGNC Symbol;Acc:HGNC:622]
POLD1	ENSG00000062822	10.4253	10.4777	10.4917	9.51668	9.60844	9.53979	9.78829	9.42295	9.79025	9.71666	9.5829	9.66893	DNA polymerase delta 1, catalytic subunit [Source:HGNC Symbol;Acc:HGNC:9175]
EIF4B	ENSG00000063046	15.9238	15.9116	15.9336	15.8936	15.9048	15.9569	15.8985	15.9253	15.9542	16.6351	16.6532	16.6105	eukaryotic translation initiation factor 4B [Source:HGNC Symbol;Acc:HGNC:3285]
SLC6A16	ENSG00000063127	4.65277	4.97491	4.83864	5.71336	5.11523	5.77654	4.903	5.41872	5.24709	4.14779	4.87104	4.39623	solute carrier family 6 member 16 [Source:HGNC Symbol;Acc:HGNC:13622]
BICRA	ENSG00000063169	9.11987	9.3259	9.07149	9.0991	9.22449	8.95236	9.69553	9.75169	9.58404	9.28406	9.14772	9.15212	BRD4 interacting chromatin remodeling complex associated protein [Source:HGNC Symbol;Acc:HGNC:4332]
SPHK2	ENSG00000063176	8.72566	8.63786	8.61524	8.68481	8.43631	8.32513	8.68589	8.74129	8.87172	8.97481	8.95405	8.63881	sphingosine kinase 2 [Source:HGNC Symbol;Acc:HGNC:18859]
RPL18	ENSG00000063177	15.6085	15.612	15.5774	15.8257	15.8613	15.8601	15.8564	15.8554	15.9301	16.8202	16.8303	16.7416	ribosomal protein L18 [Source:HGNC Symbol;Acc:HGNC:10310]
CA11	ENSG00000063180	8.66993	8.6523	8.78389	8.07988	8.11379	8.3302	8.05238	7.98354	8.27321	8.48433	8.14023	8.5262	carbonic anhydrase 11 [Source:HGNC Symbol;Acc:HGNC:1370]
ISOC2	ENSG00000063241	10.9674	10.9044	10.8127	10.8955	10.9418	11.0349	10.8272	10.7811	10.8508	10.9321	10.9082	10.7429	isochorismatase domain containing 2 [Source:HGNC Symbol;Acc:HGNC:26278]
U2AF2	ENSG00000063244	12.8746	12.8507	12.8403	13.2657	13.2982	13.2383	13.168	13.2218	13.2576	13.1491	13.0819	13.0287	U2 small nuclear RNA auxiliary factor 2 [Source:HGNC Symbol;Acc:HGNC:23156]
EPN1	ENSG00000063245	12.2371	12.2263	12.1865	12.4289	12.6549	12.5528	12.6789	12.6907	12.7213	12.9403	12.9216	12.8007	epsin 1 [Source:HGNC Symbol;Acc:HGNC:21604]
MED29	ENSG00000063322	11.304	11.2446	11.2906	10.967	10.8674	10.8606	10.9893	11.0119	10.9408	11.4102	11.2391	11.3131	mediator complex subunit 29 [Source:HGNC Symbol;Acc:HGNC:23074]
AHRR	ENSG00000063438	4.28592	3.84445	3.17006	4.11497	3.82714	3.88445	4.52965	3.95891	3.17006	3.17006	3.86968	3.17006	aryl hydrocarbon receptor repressor [Source:HGNC Symbol;Acc:HGNC:346]
GSC2	ENSG00000063515	3.63504	4.11549	3.17006	3.17006	3.17006	3.17006	3.93365	3.17006	3.17006	4.14779	4.87104	4.65147	goosecoid homeobox 2 [Source:HGNC Symbol;Acc:HGNC:4613]
ZNF275	ENSG00000063587	9.26628	9.33488	9.37323	10.2535	10.3361	10.2103	9.84878	10.0818	9.87843	9.65073	9.82188	9.67097	zinc finger protein 275 [Source:HGNC Symbol;Acc:HGNC:13069]
MTMR1	ENSG00000063601	11.5665	11.5315	11.5672	11.0346	11.1062	11.1162	11.2159	11.1497	11.203	11.3515	11.2026	11.2967	myotubularin related protein 1 [Source:HGNC Symbol;Acc:HGNC:7449]
GPC1	ENSG00000063660	13.7793	13.8273	13.7008	13.512	13.6696	13.5118	13.4131	13.3732	13.3498	13.2802	13.2692	13.1805	glypican 1 [Source:HGNC Symbol;Acc:HGNC:4449]
ADCK1	ENSG00000063761	8.70624	8.39324	8.42422	8.21047	8.2234	8.25766	8.04769	8.17032	8.11769	7.7276	7.59621	7.57968	aarF domain containing kinase 1 [Source:HGNC Symbol;Acc:HGNC:19038]
HAGH	ENSG00000063854	10.3142	10.2722	10.28	9.91257	9.93396	9.9179	9.54912	9.72685	9.76603	9.98472	10.1263	9.95138	hydroxyacylglutathione hydrolase [Source:HGNC Symbol;Acc:HGNC:4805]
RNF4	ENSG00000063978	11.942	11.9999	11.8543	12.526	12.5601	12.5266	12.3632	12.3529	12.3669	11.6161	11.65	11.633	ring finger protein 4 [Source:HGNC Symbol;Acc:HGNC:10067]
CASP8	ENSG00000064012	10.8558	10.8839	10.8816	11.0483	10.895	11.0618	10.7121	10.8057	10.7316	10.2289	10.0695	10.0153	caspase 8 [Source:HGNC Symbol;Acc:HGNC:1509]
LIMCH1	ENSG00000064042	11.441	11.3803	11.3979	12.0843	12.1318	11.8257	11.8597	11.9773	11.7472	13.0679	13.0562	12.999	LIM and calponin homology domains 1 [Source:HGNC Symbol;Acc:HGNC:29191]
INTS13	ENSG00000064102	11.9802	11.9631	11.9293	11.7514	11.7347	11.7612	11.828	11.7948	11.812	12.5034	12.55	12.4411	integrator complex subunit 13 [Source:HGNC Symbol;Acc:HGNC:20174]
TM7SF3	ENSG00000064115	13.9826	14.0156	14.004	13.6284	13.6477	13.5964	13.4596	13.4168	13.3329	13.7263	13.7598	13.723	transmembrane 7 superfamily member 3 [Source:HGNC Symbol;Acc:HGNC:23049]
DLX3	ENSG00000064195	8.5443	8.34958	8.32993	8.00537	7.63669	8.1587	8.39633	8.15176	8.44878	7.59741	7.14511	7.54447	distal-less homeobox 3 [Source:HGNC Symbol;Acc:HGNC:2916]
SPA17	ENSG00000064199	8.63269	8.71556	8.7805	7.94567	7.87168	8.00887	7.78573	7.77493	7.91208	8.68594	8.65498	8.73158	sperm autoantigenic protein 17 [Source:HGNC Symbol;Acc:HGNC:11210]
CCN5	ENSG00000064205	6.39225	6.32337	6.16349	4.28056	3.82714	3.67777	5.15004	5.28204	5.06523	5.84271	6.23275	6.34754	cellular communication network factor 5 [Source:HGNC Symbol;Acc:HGNC:12770]
DMRT3	ENSG00000064218	3.17006	3.17006	3.65676	3.77399	3.97145	3.17006	3.17006	3.17006	3.17006	3.17006	3.17006	3.17006	doublesex and mab-3 related transcription factor 3 [Source:HGNC Symbol;Acc:HGNC:13909]
ST3GAL6	ENSG00000064225	6.25465	5.79702	5.05036	5.51863	5.60376	5.07088	7.11604	6.7339	7.03441	6.77607	6.86541	6.02406	ST3 beta-galactoside alpha-2,3-sialyltransferase 6 [Source:HGNC Symbol;Acc:HGNC:18080]
ATP2C2	ENSG00000064270	6.99671	7.26368	7.31439	8.99657	8.93912	8.96868	10.5535	10.4915	10.6183	10.7425	10.5864	10.8055	ATPase secretory pathway Ca2+ transporting 2 [Source:HGNC Symbol;Acc:HGNC:29103]
NGFR	ENSG00000064300	6.29033	6.42895	6.43211	6.45114	6.33333	5.77654	6.16863	6.18956	6.16224	11.472	11.4876	11.2579	nerve growth factor receptor [Source:HGNC Symbol;Acc:HGNC:7809]
CDON	ENSG00000064309	7.41997	7.26368	7.25683	6.87455	6.26275	6.02653	6.50936	6.20789	6.14053	7.03554	6.94382	7.02375	cell adhesion associated, oncogene regulated [Source:HGNC Symbol;Acc:HGNC:17104]
TAF2	ENSG00000064313	11.499	11.4661	11.4575	11.6836	11.6612	11.6447	11.7232	11.6802	11.7059	11.5355	11.4963	11.5574	TATA-box binding protein associated factor 2 [Source:HGNC Symbol;Acc:HGNC:11536]
HIPK2	ENSG00000064393	13.0802	12.9991	13.0707	12.6713	12.6203	12.4572	12.3281	12.5378	12.2816	12.0708	12.0194	11.9781	homeodomain interacting protein kinase 2 [Source:HGNC Symbol;Acc:HGNC:14402]
TNPO3	ENSG00000064419	12.4796	12.5004	12.4876	12.5918	12.5662	12.5474	12.6186	12.5996	12.5624	12.8723	12.83	12.796	transportin 3 [Source:HGNC Symbol;Acc:HGNC:17103]
BORCS8-MEF2B	ENSG00000064489	3.17006	3.99238	3.17006	3.17006	3.17006	3.67777	3.17006	3.17006	4.01265	3.17006	3.86968	3.17006	BORCS8-MEF2B readthrough [Source:HGNC Symbol;Acc:HGNC:39979]
RFXANK	ENSG00000064490	10.6366	10.6771	10.6826	10.2741	10.3696	10.2708	10.4149	10.3277	10.3849	10.8455	10.8878	10.8936	regulatory factor X associated ankyrin containing protein [Source:HGNC Symbol;Acc:HGNC:9987]
TMEM161A	ENSG00000064545	10.0576	10.0271	9.91772	10.1465	10.293	10.1658	10.1868	10.1581	10.2215	10.331	10.3563	10.5282	transmembrane protein 161A [Source:HGNC Symbol;Acc:HGNC:26020]
LPAR2	ENSG00000064547	8.0691	7.91279	7.99736	8.31212	8.15768	7.84162	8.40001	8.40386	8.36367	8.11653	8.57962	8.30774	lysophosphatidic acid receptor 2 [Source:HGNC Symbol;Acc:HGNC:3168]
CTSA	ENSG00000064601	12.4512	12.4599	12.4118	12.4129	12.5307	12.431	12.5698	12.5271	12.5865	13.1977	13.1881	13.1384	cathepsin A [Source:HGNC Symbol;Acc:HGNC:9251]
SUGP2	ENSG00000064607	11.4995	11.4393	11.3823	11.8859	11.8141	11.7825	11.7637	11.7318	11.6446	11.2748	11.3296	11.2326	SURP and G-patch domain containing 2 [Source:HGNC Symbol;Acc:HGNC:18641]
SLC12A2	ENSG00000064651	11.3158	11.2212	11.236	11.7454	11.6339	11.6067	11.4997	11.5159	11.3821	11.0331	10.9701	11.1663	solute carrier family 12 member 2 [Source:HGNC Symbol;Acc:HGNC:10911]
SNX24	ENSG00000064652	10.2796	10.3418	10.3226	10.863	10.9193	10.8439	11.0479	10.9515	10.8841	11.31	11.347	11.2097	sorting nexin 24 [Source:HGNC Symbol;Acc:HGNC:21533]
EYA2	ENSG00000064655	11.3943	11.4178	11.4827	10.7919	10.8747	10.9272	10.5551	10.686	10.5662	11.7824	11.6683	11.6486	EYA transcriptional coactivator and phosphatase 2 [Source:HGNC Symbol;Acc:HGNC:3520]
CNN2	ENSG00000064666	13.93	13.9702	13.8477	14.7487	14.8353	14.69	14.757	14.8141	14.7299	15.0058	15.0529	14.8893	calponin 2 [Source:HGNC Symbol;Acc:HGNC:2156]
ABCA7	ENSG00000064687	9.16561	9.11275	9.01492	9.09277	9.10263	8.89206	8.60528	8.73507	8.72861	8.02425	8.21557	8.28661	ATP binding cassette subfamily A member 7 [Source:HGNC Symbol;Acc:HGNC:37]
SNCAIP	ENSG00000064692	6.67363	6.97166	6.96464	6.10517	6.31601	6.40292	6.00121	6.34655	6.26604	6.20571	6.23275	6.02406	synuclein alpha interacting protein [Source:HGNC Symbol;Acc:HGNC:11139]
DDX20	ENSG00000064703	10.7436	10.7308	10.8161	11.0924	11.1485	11.2077	10.859	10.8752	10.9669	10.4587	10.4338	10.3704	DEAD-box helicase 20 [Source:HGNC Symbol;Acc:HGNC:2743]
BTBD1	ENSG00000064726	12.6593	12.7079	12.6774	12.4253	12.3846	12.4218	12.6417	12.5731	12.6202	13.1855	13.227	13.1347	BTB domain containing 1 [Source:HGNC Symbol;Acc:HGNC:1120]
FAR2	ENSG00000064763	5.23013	5.59612	4.23891	5.38075	5.31131	5.01768	5.25745	5.57181	4.66288	5.17636	5.57283	5.52853	fatty acyl-CoA reductase 2 [Source:HGNC Symbol;Acc:HGNC:25531]
BCAS1	ENSG00000064787	5.26803	5.1166	5.31281	4.35332	4.19623	4.63703	4.39453	4.95528	4.59204	4.86707	3.17006	4.97909	brain enriched myelin associated protein 1 [Source:HGNC Symbol;Acc:HGNC:974]
CHI3L2	ENSG00000064886	5.56726	5.79702	5.98313	4.974	5.51324	5.35026	5.11212	5.2079	4.59204	4.44634	4.74723	4.97909	chitinase 3 like 2 [Source:HGNC Symbol;Acc:HGNC:1933]
SBNO2	ENSG00000064932	7.62041	8.40608	9.05194	8.54955	8.41236	8.46514	7.81914	8.67139	8.38656	9.24374	8.25181	8.62205	strawberry notch homolog 2 [Source:HGNC Symbol;Acc:HGNC:29158]
PMS1	ENSG00000064933	10.4787	10.3617	10.4019	10.353	10.3233	10.3464	9.71486	9.70794	9.58008	9.67747	9.80457	9.80875	PMS1 homolog 1, mismatch repair system component [Source:HGNC Symbol;Acc:HGNC:9121]
HMG20B	ENSG00000064961	12.368	12.3776	12.3878	12.59	12.5801	12.5812	12.5747	12.612	12.6809	13.1109	13.0691	13.0047	high mobility group 20B [Source:HGNC Symbol;Acc:HGNC:5002]
CALCRL	ENSG00000064989	7.94192	7.79395	7.83017	5.29051	5.57426	5.74573	5.9198	5.31757	5.82215	5.87011	6.58411	6.74121	calcitonin receptor like receptor [Source:HGNC Symbol;Acc:HGNC:16709]
TAF11	ENSG00000064995	11.1455	11.1769	11.0578	11.4302	11.3013	11.3955	11.1244	11.113	11.1658	10.1763	10.1416	10.0518	TATA-box binding protein associated factor 11 [Source:HGNC Symbol;Acc:HGNC:11544]
ANKS1A	ENSG00000064999	11.3008	11.338	11.2858	11.1565	11.2243	11.1213	11.2712	11.3515	11.3661	11.247	11.2006	11.0308	ankyrin repeat and sterile alpha motif domain containing 1A [Source:HGNC Symbol;Acc:HGNC:20961]
AP3D1	ENSG00000065000	12.8224	12.8116	12.7836	13.0215	13.0505	13.0231	13.1143	13.1346	13.1308	13.3391	13.279	13.2455	adaptor related protein complex 3 subunit delta 1 [Source:HGNC Symbol;Acc:HGNC:568]
ZNF76	ENSG00000065029	9.77808	9.76009	9.77004	8.61876	8.5901	8.43257	8.20754	8.2246	8.22829	8.60865	8.73027	8.61783	zinc finger protein 76 [Source:HGNC Symbol;Acc:HGNC:13149]
NHERF2	ENSG00000065054	8.04867	7.90678	7.80367	8.04092	8.29064	8.04011	8.54005	8.76894	8.56971	9.24884	9.1031	9.08339	NHERF family PDZ scaffold protein 2 [Source:HGNC Symbol;Acc:HGNC:11076]
NTHL1	ENSG00000065057	8.64974	8.6523	8.47964	8.32299	8.30806	8.30984	8.13868	8.06516	8.26335	8.99012	8.81572	8.85863	nth like DNA glycosylase 1 [Source:HGNC Symbol;Acc:HGNC:8028]
BLTP3A	ENSG00000065060	10.2363	10.4188	10.4507	9.70691	9.95896	9.85261	10.0612	10.1731	10.0701	9.85188	9.80804	9.77125	bridge-like lipid transfer protein family member 3A [Source:HGNC Symbol;Acc:HGNC:21216]
GNAI3	ENSG00000065135	13.3012	13.2896	13.2918	13.4946	13.4972	13.5464	13.6803	13.6384	13.6657	14.2206	14.2359	14.2107	G protein subunit alpha i3 [Source:HGNC Symbol;Acc:HGNC:4387]
IPO5	ENSG00000065150	14.042	14.0604	14.0687	14.0275	14.0881	14.0276	14.1079	14.0609	14.1125	14.5091	14.5107	14.4945	importin 5 [Source:HGNC Symbol;Acc:HGNC:6402]
OAT	ENSG00000065154	13.0888	13.0629	13.0786	12.9281	12.9631	12.9771	13.0924	13.0817	13.0131	13.1748	13.1968	13.175	ornithine aminotransferase [Source:HGNC Symbol;Acc:HGNC:8091]
WDR3	ENSG00000065183	12.3584	12.2494	12.2884	12.7323	12.6827	12.8221	12.3497	12.3094	12.364	11.6628	11.6481	11.5981	WD repeat domain 3 [Source:HGNC Symbol;Acc:HGNC:12755]
PKN2	ENSG00000065243	12.4238	12.4194	12.3983	12.6533	12.6806	12.6843	12.5038	12.5445	12.5045	11.8619	11.8982	11.9892	protein kinase N2 [Source:HGNC Symbol;Acc:HGNC:9406]
WDR18	ENSG00000065268	11.1084	11.1112	11.0381	10.9808	11.0197	11.0716	11.1415	11.1362	11.1377	11.5485	11.6731	11.5884	WD repeat domain 18 [Source:HGNC Symbol;Acc:HGNC:17956]
TRAM2	ENSG00000065308	12.5861	12.5863	12.5225	12.0042	12.0072	11.7825	12.0338	12.0972	11.8107	12.7468	12.8872	12.7065	translocation associated membrane protein 2 [Source:HGNC Symbol;Acc:HGNC:16855]
NTN1	ENSG00000065320	9.48525	9.46121	9.43489	9.89692	9.97947	9.5485	10.208	10.2027	10.2291	9.78146	9.48633	9.42994	netrin 1 [Source:HGNC Symbol;Acc:HGNC:8029]
GLP2R	ENSG00000065325	6.12208	5.53277	5.6589	4.70603	3.82714	4.96209	4.85649	4.5053	4.79245	4.67638	4.98318	4.18083	glucagon like peptide 2 receptor [Source:HGNC Symbol;Acc:HGNC:4325]
MCM10	ENSG00000065328	9.01591	8.96731	9.00624	4.75516	4.09162	4.47529	4.94777	4.27258	4.24811	4.86707	5.03562	5.08867	minichromosome maintenance 10 replication initiation factor [Source:HGNC Symbol;Acc:HGNC:18043]
DGKA	ENSG00000065357	12.5133	12.5759	12.5503	12.068	12.0871	12.1063	12.1941	12.1692	12.1461	12.3037	12.3154	12.2648	diacylglycerol kinase alpha [Source:HGNC Symbol;Acc:HGNC:2849]
ERBB3	ENSG00000065361	9.73242	9.68484	9.96028	9.81725	9.74087	10.2158	10.7608	10.4341	10.9562	9.64687	9.44448	9.8435	erb-b2 receptor tyrosine kinase 3 [Source:HGNC Symbol;Acc:HGNC:3431]
ROPN1	ENSG00000065371	3.17006	3.17006	3.17006	3.17006	3.17006	3.67777	3.17006	3.17006	3.17006	3.17006	3.17006	3.17006	rhophilin associated tail protein 1 [Source:HGNC Symbol;Acc:HGNC:17692]
ANKRD44	ENSG00000065413	6.53252	6.37715	6.65768	6.43775	6.0052	6.02653	5.41878	5.28204	5.36836	5.30652	6.02963	4.92041	ankyrin repeat domain 44 [Source:HGNC Symbol;Acc:HGNC:25259]
KARS1	ENSG00000065427	13.639	13.645	13.5775	13.6573	13.7134	13.7754	13.8579	13.8419	13.9279	14.6268	14.664	14.6252	lysyl-tRNA synthetase 1 [Source:HGNC Symbol;Acc:HGNC:6215]
ADAT1	ENSG00000065457	10.3657	10.3	10.2872	10.1617	10.1959	10.1386	10.2442	10.2676	10.2983	9.70742	9.83216	9.55879	adenosine deaminase tRNA specific 1 [Source:HGNC Symbol;Acc:HGNC:228]
PDIA5	ENSG00000065485	10.1334	10.0599	10.0864	11.3436	11.2827	11.2138	11.0426	10.9649	11.0444	9.95225	9.71291	9.77125	protein disulfide isomerase family A member 5 [Source:HGNC Symbol;Acc:HGNC:24811]
TBC1D22B	ENSG00000065491	10.0318	9.98918	10.0712	10.0712	10.001	10.0768	10.2836	10.2879	10.3458	10.8234	10.6005	10.7342	TBC1 domain family member 22B [Source:HGNC Symbol;Acc:HGNC:21602]
NDUFB4	ENSG00000065518	12.2924	12.2738	12.3214	12.1223	12.1704	12.2738	12.282	12.2629	12.3178	12.7364	12.8887	12.8534	NADH:ubiquinone oxidoreductase subunit B4 [Source:HGNC Symbol;Acc:HGNC:7699]
SPEN	ENSG00000065526	12.4005	12.2674	12.2555	13.3731	13.4426	13.3322	12.5386	12.672	12.6088	11.7134	11.6611	11.6737	spen family transcriptional repressor [Source:HGNC Symbol;Acc:HGNC:17575]
MYLK	ENSG00000065534	10.6374	10.6185	10.4771	10.0409	10.017	9.94782	9.69703	9.70317	9.73428	9.54894	9.74048	9.68515	myosin light chain kinase [Source:HGNC Symbol;Acc:HGNC:7590]
ZC3H15	ENSG00000065548	12.8751	12.911	12.8372	13.2242	13.1794	13.2227	13.114	13.137	13.2034	13.5672	13.6178	13.6324	zinc finger CCCH-type containing 15 [Source:HGNC Symbol;Acc:HGNC:29528]
MAP2K4	ENSG00000065559	11.1634	11.1906	11.2229	11.8099	11.7759	11.7894	11.7458	11.701	11.8528	11.1732	11.0294	11.1319	mitogen-activated protein kinase kinase 4 [Source:HGNC Symbol;Acc:HGNC:6844]
PACC1	ENSG00000065600	8.58386	8.70174	8.51271	9.76114	9.6137	9.71243	9.88467	9.99604	9.96153	10.1383	10.158	10.1717	proton activated chloride channel 1 [Source:HGNC Symbol;Acc:HGNC:25593]
SNAP91	ENSG00000065609	3.96868	3.64908	3.17006	4.60085	3.63668	3.17006	4.14854	3.17006	3.17006	4.44634	4.02287	4.18083	synaptosome associated protein 91 [Source:HGNC Symbol;Acc:HGNC:14986]
SLK	ENSG00000065613	14.6269	14.5327	14.6107	14.2366	14.2261	14.4338	14.5518	14.4892	14.5368	14.9183	14.8907	15.0814	STE20 like kinase [Source:HGNC Symbol;Acc:HGNC:11088]
CYB5R4	ENSG00000065615	11.0997	11.1594	11.2161	10.6539	10.7249	10.6502	10.9102	10.8307	10.8897	11.2947	11.2841	11.3319	cytochrome b5 reductase 4 [Source:HGNC Symbol;Acc:HGNC:20147]
COL17A1	ENSG00000065618	16.8194	16.7825	16.792	16.741	16.8096	16.7153	16.7045	16.7082	16.6854	17.164	17.1836	17.0869	collagen type XVII alpha 1 chain [Source:HGNC Symbol;Acc:HGNC:2194]
GSTO2	ENSG00000065621	10.4312	10.5167	10.4282	10.3209	10.4124	10.2589	10.0542	10.1121	10.1471	10.3957	10.2517	10.2852	glutathione S-transferase omega 2 [Source:HGNC Symbol;Acc:HGNC:23064]
SEC61A2	ENSG00000065665	7.18691	7.09359	7.06881	7.63842	7.43716	7.2214	7.37806	7.63483	7.21977	7.75659	7.39761	7.38437	SEC61 translocon subunit alpha 2 [Source:HGNC Symbol;Acc:HGNC:17702]
PRKCQ	ENSG00000065675	7.94192	7.97161	7.74218	7.40572	7.45293	7.51664	8.17352	8.30657	8.18715	8.65936	8.65884	8.86577	protein kinase C theta [Source:HGNC Symbol;Acc:HGNC:9410]
TLE2	ENSG00000065717	4.77048	5.82345	6.007	5.88366	5.84381	5.54457	6.11503	5.92623	6.36269	6.64187	5.67095	5.82891	TLE family member 2, transcriptional corepressor [Source:HGNC Symbol;Acc:HGNC:11838]
ASB1	ENSG00000065802	11.4858	11.4949	11.5152	12.0768	12.0684	11.9574	11.4086	11.3876	11.3849	11.1038	10.9654	10.8248	ankyrin repeat and SOCS box containing 1 [Source:HGNC Symbol;Acc:HGNC:16011]
FAM107B	ENSG00000065809	7.87964	7.92475	7.87542	10.6424	10.5586	10.3588	9.94762	10.2195	9.91665	10.6569	10.8993	10.8538	family with sequence similarity 107 member B [Source:HGNC Symbol;Acc:HGNC:23726]
ME1	ENSG00000065833	11.7874	11.6977	11.6466	11.8884	11.8064	11.7788	11.8826	11.7365	11.766	12.1161	12.0652	12.1176	malic enzyme 1 [Source:HGNC Symbol;Acc:HGNC:6983]
TBC1D1	ENSG00000065882	10.6687	10.6259	10.5694	10.6264	10.633	10.5235	10.8388	10.8315	10.7137	11.5837	11.7717	11.5656	TBC1 domain family member 1 [Source:HGNC Symbol;Acc:HGNC:11578]
CDK13	ENSG00000065883	11.7042	11.7706	11.7942	12.119	12.1692	12.078	11.7541	11.6553	11.6765	10.6209	10.7022	10.7391	cyclin dependent kinase 13 [Source:HGNC Symbol;Acc:HGNC:1733]
MTHFD2	ENSG00000065911	12.8769	13.1626	13.1196	13.6364	13.6288	13.6043	12.8819	12.941	12.8955	13.0243	13.0987	13.035	methylenetetrahydrofolate dehydrogenase (NADP+ dependent) 2, methenyltetrahydrofolate cyclohydrolase [Source:HGNC Symbol;Acc:HGNC:7434]
SLC9A7	ENSG00000065923	7.44367	7.55315	7.69246	8.54337	8.67305	8.59695	8.73042	8.66159	8.40461	8.86942	9.02453	8.76631	solute carrier family 9 member A7 [Source:HGNC Symbol;Acc:HGNC:17123]
FOXJ2	ENSG00000065970	10.6737	10.7188	10.7612	11.0241	10.9425	11.0138	10.6478	10.7444	10.7485	10.9796	11.0038	10.9833	forkhead box J2 [Source:HGNC Symbol;Acc:HGNC:24818]
YBX1	ENSG00000065978	15.8826	15.8893	15.8614	16.0065	16.1105	16.0647	16.0679	16.0881	15.8845	16.772	16.803	16.817	Y-box binding protein 1 [Source:HGNC Symbol;Acc:HGNC:8014]
PDE4A	ENSG00000065989	6.63276	6.69126	6.79933	6.89421	6.83508	5.97476	7.33244	7.41869	7.38386	8.08832	7.84715	7.76693	phosphodiesterase 4A [Source:HGNC Symbol;Acc:HGNC:8780]
PPP2R5A	ENSG00000066027	11.1628	11.1216	11.2285	11.0689	11.0931	11.1279	11.0014	11.0125	11.0358	11.2654	11.3015	11.3248	protein phosphatase 2 regulatory subunit B'alpha [Source:HGNC Symbol;Acc:HGNC:9309]
CTNNA2	ENSG00000066032	3.17006	3.17006	3.17006	3.17006	3.17006	3.17006	3.17006	3.17006	3.17006	4.14779	3.17006	3.17006	catenin alpha 2 [Source:HGNC Symbol;Acc:HGNC:2510]
ELAVL1	ENSG00000066044	11.9748	11.9757	11.8643	12.1293	12.0336	11.9897	12.0941	12.141	12.1153	12.3125	12.3342	12.2832	ELAV like RNA binding protein 1 [Source:HGNC Symbol;Acc:HGNC:3312]
TIE1	ENSG00000066056	3.63504	3.17006	3.17006	3.17006	3.17006	3.17006	3.17006	3.17006	3.17006	3.17006	3.17006	3.17006	tyrosine kinase with immunoglobulin like and EGF like domains 1 [Source:HGNC Symbol;Acc:HGNC:11809]
DIP2B	ENSG00000066084	13.1793	13.1834	13.1108	13.4706	13.4701	13.4289	13.6282	13.6971	13.6506	13.5496	13.5466	13.5349	disco interacting protein 2 homolog B [Source:HGNC Symbol;Acc:HGNC:29284]
SMARCD1	ENSG00000066117	11.6267	11.7325	11.5494	11.8344	11.9076	11.7945	11.7188	11.6898	11.6394	11.4124	11.3064	11.3242	SWI/SNF related, matrix associated, actin dependent regulator of chromatin, subfamily d, member 1 [Source:HGNC Symbol;Acc:HGNC:11106]
KDM4A	ENSG00000066135	11.2954	11.3396	11.3507	10.4724	10.4831	10.3846	10.2391	10.2294	10.2317	9.99082	10.0651	9.92601	lysine demethylase 4A [Source:HGNC Symbol;Acc:HGNC:22978]
NFYC	ENSG00000066136	10.8396	10.9134	10.8504	10.5149	10.5758	10.4775	10.4832	10.5886	10.5801	11.3651	11.326	11.1598	nuclear transcription factor Y subunit gamma [Source:HGNC Symbol;Acc:HGNC:7806]
ZMYND12	ENSG00000066185	4.08845	4.40518	4.71678	4.48445	4.3747	4.47529	4.5912	4.69543	4.01265	4.80691	4.67998	4.48836	zinc finger MYND-type containing 12 [Source:HGNC Symbol;Acc:HGNC:21192]
SLC9A3	ENSG00000066230	3.82485	4.31826	3.65676	4.20164	3.97145	4.28336	4.31949	3.81678	4.43464	3.17006	3.17006	3.68314	solute carrier family 9 member A3 [Source:HGNC Symbol;Acc:HGNC:11073]
NGEF	ENSG00000066248	4.97539	5.1166	4.71678	4.11497	4.77566	4.77809	4.14854	4.80635	4.1386	5.08157	5.03562	4.92041	neuronal guanine nucleotide exchange factor [Source:HGNC Symbol;Acc:HGNC:7807]
ASPM	ENSG00000066279	10.8617	10.6955	10.6337	4.65468	5.27441	5.26371	4.99095	5.0011	4.7295	4.605	4.53193	4.48836	assembly factor for spindle microtubules [Source:HGNC Symbol;Acc:HGNC:19048]
ELOVL1	ENSG00000066322	12.3412	12.3555	12.3417	11.9907	12.0214	12.0268	12.3104	12.3356	12.2907	13.08	13.14	13.0445	ELOVL fatty acid elongase 1 [Source:HGNC Symbol;Acc:HGNC:14418]
SPI1	ENSG00000066336	3.17006	3.17006	3.17006	3.9071	3.63668	3.17006	3.17006	3.17006	3.17006	3.66589	4.02287	3.17006	Spi-1 proto-oncogene [Source:HGNC Symbol;Acc:HGNC:11241]
MPPED2	ENSG00000066382	3.63504	3.17006	3.17006	3.59865	3.17006	3.17006	3.17006	3.17006	3.17006	3.17006	3.17006	3.17006	metallophosphoesterase domain containing 2 [Source:HGNC Symbol;Acc:HGNC:1180]
ZBTB11	ENSG00000066422	11.5394	11.5804	11.5677	11.6459	11.6047	11.6488	11.2747	11.395	11.3216	11.2971	11.434	11.4084	zinc finger and BTB domain containing 11 [Source:HGNC Symbol;Acc:HGNC:16740]
ATXN3	ENSG00000066427	11.0003	11.0146	10.9846	11.158	11.0975	11.3244	10.8809	10.9509	10.8728	10.8208	10.6909	10.8822	ataxin 3 [Source:HGNC Symbol;Acc:HGNC:7106]
GOLGA5	ENSG00000066455	11.8514	11.7965	11.8014	12.0515	11.9988	12.0307	11.9786	11.9089	12.0131	12.3349	12.3197	12.2597	golgin A5 [Source:HGNC Symbol;Acc:HGNC:4428]
FGFR2	ENSG00000066468	11.4128	11.3852	11.2738	10.2751	10.3318	10.0556	9.8595	9.77156	9.58008	10.2646	10.2375	10.2323	fibroblast growth factor receptor 2 [Source:HGNC Symbol;Acc:HGNC:3689]
LRRC40	ENSG00000066557	11.1201	11.06	11.1281	10.8329	10.8144	10.8153	10.7407	10.6715	10.593	10.5555	10.6624	10.7195	leucine rich repeat containing 40 [Source:HGNC Symbol;Acc:HGNC:26004]
ISOC1	ENSG00000066583	9.84619	9.84266	9.88811	10.4396	10.3861	10.3501	10.346	10.215	10.2266	9.68313	9.82188	9.67909	isochorismatase domain containing 1 [Source:HGNC Symbol;Acc:HGNC:24254]
EML1	ENSG00000066629	8.64974	8.6523	8.77369	8.75333	9.08508	9.05065	8.98686	9.11846	8.83891	9.28902	8.90616	9.25352	EMAP like 1 [Source:HGNC Symbol;Acc:HGNC:3330]
TRMT11	ENSG00000066651	9.60891	9.73657	9.83683	10.1363	10.0209	10.0693	9.84473	9.94041	9.90402	9.51969	9.42195	9.21213	tRNA methyltransferase 11 homolog [Source:HGNC Symbol;Acc:HGNC:21080]
THUMPD1	ENSG00000066654	12.101	12.1099	12.1462	12.4449	12.4085	12.3788	11.9208	11.9644	12.0314	10.9765	11.0353	11.0591	THUMP domain containing 1 [Source:HGNC Symbol;Acc:HGNC:23807]
MSANTD3	ENSG00000066697	9.92108	9.90879	9.87387	10.1322	10.1042	10.0402	10.4711	10.5502	10.4208	11.6967	11.7287	11.6346	Myb/SANT DNA binding domain containing 3 [Source:HGNC Symbol;Acc:HGNC:23370]
KIF26A	ENSG00000066735	6.35909	5.62671	6.22553	6.70668	6.82295	6.38336	6.73761	7.10727	7.11366	6.64187	6.76812	5.63623	kinesin family member 26A [Source:HGNC Symbol;Acc:HGNC:20226]
ATG2B	ENSG00000066739	11.5817	11.4914	11.4511	11.1796	11.1718	11.0821	10.9813	11.0189	10.8141	10.4696	10.4705	10.3336	autophagy related 2B [Source:HGNC Symbol;Acc:HGNC:20187]
ARFGEF1	ENSG00000066777	12.797	12.7603	12.7424	12.5603	12.5487	12.4739	12.6354	12.6611	12.5848	12.7756	12.7784	12.7791	ADP ribosylation factor guanine nucleotide exchange factor 1 [Source:HGNC Symbol;Acc:HGNC:15772]
ZFAT	ENSG00000066827	8.64295	8.86873	8.79064	8.75333	8.41638	8.69435	8.40735	8.57026	8.63615	8.81197	8.92551	8.90439	zinc finger and AT-hook domain containing [Source:HGNC Symbol;Acc:HGNC:19899]
MTFR1	ENSG00000066855	10.9141	10.8953	10.9098	11.1448	11.1161	11.0836	11.1222	11.0164	11.1451	11.1399	11.1678	11.2927	mitochondrial fission regulator 1 [Source:HGNC Symbol;Acc:HGNC:29510]
STAG3	ENSG00000066923	3.96868	4.62886	4.42401	5.01338	4.93294	3.67777	4.14854	4.80635	4.66288	4.80691	4.35975	4.92041	stromal antigen 3 [Source:HGNC Symbol;Acc:HGNC:11356]
FECH	ENSG00000066926	10.902	10.9728	10.9359	11.1013	11.1	11.0186	11.0302	10.9428	10.8499	10.858	10.8546	10.7831	ferrochelatase [Source:HGNC Symbol;Acc:HGNC:3647]
MYO9A	ENSG00000066933	11.9271	11.8743	11.8316	11.6383	11.6701	11.5075	11.6174	11.7322	11.6332	11.3348	11.3368	11.432	myosin IXA [Source:HGNC Symbol;Acc:HGNC:7608]
DDX3Y	ENSG00000067048	12.717	12.6446	12.7732	13.0197	13.0029	13.0818	12.5269	12.5327	12.5123	11.5469	11.5054	11.5879	DEAD-box helicase 3 Y-linked [Source:HGNC Symbol;Acc:HGNC:2699]
PFKP	ENSG00000067057	12.3628	12.2932	12.2231	12.7139	12.82	12.7208	13.245	13.2924	13.2863	14.0559	14.0285	14.0085	phosphofructokinase, platelet [Source:HGNC Symbol;Acc:HGNC:8878]
IDI1	ENSG00000067064	13.1073	13.1392	13.0202	11.7404	11.7534	11.6634	12.0795	11.9644	12.0113	11.8973	11.8635	11.9773	isopentenyl-diphosphate delta isomerase 1 [Source:HGNC Symbol;Acc:HGNC:5387]
SP100	ENSG00000067066	12.3423	12.2665	12.271	11.6098	11.6148	11.4277	11.4415	11.4853	11.4214	12.3471	12.4861	12.3919	SP100 nuclear antigen [Source:HGNC Symbol;Acc:HGNC:11206]
KLF6	ENSG00000067082	13.6601	13.7486	13.6797	14.8872	14.8641	14.7786	15.0067	15.0077	15.0227	14.4298	14.4505	14.4808	KLF transcription factor 6 [Source:HGNC Symbol;Acc:HGNC:2235]
PLPP1	ENSG00000067113	9.73402	9.75005	9.75803	9.46859	9.35371	9.6101	9.44433	9.49276	9.46442	9.71112	9.5829	9.59358	phospholipid phosphatase 1 [Source:HGNC Symbol;Acc:HGNC:9228]
NEO1	ENSG00000067141	10.9105	10.853	10.8934	11.1615	11.1783	10.9933	10.8927	10.9951	10.8124	11.0796	11.1637	10.9824	neogenin 1 [Source:HGNC Symbol;Acc:HGNC:7754]
TRAM1	ENSG00000067167	14.5042	14.5732	14.4969	14.7289	14.7426	14.6386	14.638	14.6683	14.4983	14.9883	15.0574	15.0064	translocation associated membrane protein 1 [Source:HGNC Symbol;Acc:HGNC:20568]
PHKA1	ENSG00000067177	11.0779	11.0181	11.0958	10.9225	10.9306	10.9314	10.7128	10.8234	10.8014	10.4924	10.5243	10.5033	phosphorylase kinase regulatory subunit alpha 1 [Source:HGNC Symbol;Acc:HGNC:8925]
TNFRSF1A	ENSG00000067182	12.4872	12.4681	12.4656	12.2454	12.3541	12.2755	12.3067	12.3128	12.4102	12.7988	12.8026	12.6997	TNF receptor superfamily member 1A [Source:HGNC Symbol;Acc:HGNC:11916]
CACNB1	ENSG00000067191	7.06975	7.31009	7.23712	7.83357	7.60883	7.5255	8.16055	8.17951	8.11769	7.65246	7.32154	7.34396	calcium voltage-gated channel auxiliary subunit beta 1 [Source:HGNC Symbol;Acc:HGNC:1401]
EVI5	ENSG00000067208	10.4033	10.3012	10.3549	10.697	10.533	10.4075	10.7443	10.9032	10.7423	9.96935	9.9798	9.77125	ecotropic viral integration site 5 [Source:HGNC Symbol;Acc:HGNC:3501]
STOML1	ENSG00000067221	9.41722	9.66895	9.55679	8.1829	8.24617	8.25234	8.55334	8.57026	8.60527	8.99924	8.96656	9.0304	stomatin like 1 [Source:HGNC Symbol;Acc:HGNC:14560]
PKM	ENSG00000067225	17.1601	17.1959	17.1415	16.7073	16.7043	16.6764	16.9563	16.9622	16.9958	17.5033	17.5363	17.4661	pyruvate kinase M1/2 [Source:HGNC Symbol;Acc:HGNC:9021]
DHX29	ENSG00000067248	12.8263	12.7515	12.7165	12.5534	12.5097	12.5274	12.6732	12.7001	12.6517	13.0616	13.0523	13.0754	DExH-box helicase 29 [Source:HGNC Symbol;Acc:HGNC:15815]
DNTTIP2	ENSG00000067334	12.7499	12.6798	12.7002	13.3352	13.3125	13.3997	13.1507	13.1699	13.1994	12.9899	12.9076	12.9347	deoxynucleotidyltransferase terminal interacting protein 2 [Source:HGNC Symbol;Acc:HGNC:24013]
METTL22	ENSG00000067365	9.34791	9.35709	9.62073	10.0648	10.1508	9.91453	10.2836	10.1982	10.2764	10.0461	9.99514	9.83079	methyltransferase 22, Kin17 lysine [Source:HGNC Symbol;Acc:HGNC:28368]
TP53BP1	ENSG00000067369	11.9378	11.9269	11.8964	11.8939	11.8408	11.7894	11.8378	11.8943	11.8304	11.7606	11.773	11.6538	tumor protein p53 binding protein 1 [Source:HGNC Symbol;Acc:HGNC:11999]
TRO	ENSG00000067445	4.52112	5.1166	4.89514	3.59865	3.63668	4.28336	3.93365	3.17006	3.6611	3.17006	3.17006	3.17006	trophinin [Source:HGNC Symbol;Acc:HGNC:12326]
RRP15	ENSG00000067533	11.2436	11.1473	11.1341	11.836	11.7566	11.8606	11.7084	11.7078	11.71	11.281	11.1644	11.2361	ribosomal RNA processing 15 homolog [Source:HGNC Symbol;Acc:HGNC:24255]
RHOA	ENSG00000067560	14.6082	14.6481	14.6114	14.3121	14.3387	14.3191	14.4271	14.3778	14.4804	15.1369	15.1643	15.1249	ras homolog family member A [Source:HGNC Symbol;Acc:HGNC:667]
DHX8	ENSG00000067596	12.0204	11.9999	11.8995	11.7319	11.7447	11.7141	12.0468	12.0287	12.0901	11.8329	11.799	11.7246	DEAH-box helicase 8 [Source:HGNC Symbol;Acc:HGNC:2749]
PMS2P4	ENSG00000067601	7.02847	7.01721	7.39662	6.7613	6.55575	6.44124	7.06109	6.81917	6.73787	6.83188	7.10023	6.70961	PMS1 homolog 2, mismatch repair system component pseudogene 4 [Source:HGNC Symbol;Acc:HGNC:9129]
PRKCZ	ENSG00000067606	10.7196	10.7342	10.7361	10.1239	10.2133	10.1587	10.7253	10.8043	10.7361	11.0493	10.9701	11.0513	protein kinase C zeta [Source:HGNC Symbol;Acc:HGNC:9412]
ZFY	ENSG00000067646	10.4381	10.5334	10.4834	10.7642	10.7875	10.8719	10.6897	10.6534	10.8183	11.1261	10.8351	10.9136	zinc finger protein Y-linked [Source:HGNC Symbol;Acc:HGNC:12870]
IARS2	ENSG00000067704	13.3899	13.3977	13.3836	13.3437	13.2986	13.2814	13.3471	13.3051	13.3373	13.2519	13.2832	13.2327	isoleucyl-tRNA synthetase 2, mitochondrial [Source:HGNC Symbol;Acc:HGNC:29685]
SYT1	ENSG00000067715	7.42791	7.49011	7.4994	7.92203	7.5367	7.63606	7.23661	7.45705	7.48084	8.62051	8.31678	8.01841	synaptotagmin 1 [Source:HGNC Symbol;Acc:HGNC:11509]
NAV3	ENSG00000067798	5.40945	5.35982	5.14399	7.79243	7.23302	7.50771	6.22025	6.56054	6.05011	5.12985	4.98318	5.32709	neuron navigator 3 [Source:HGNC Symbol;Acc:HGNC:15998]
IDH3G	ENSG00000067829	10.6936	10.6744	10.6091	10.47	10.4993	10.4821	10.6624	10.4832	10.6863	11.4802	11.3702	11.2285	isocitrate dehydrogenase (NAD(+)) 3 non-catalytic subunit gamma [Source:HGNC Symbol;Acc:HGNC:5386]
ROGDI	ENSG00000067836	8.5874	8.74954	8.63415	8.03652	8.3921	8.12995	8.20333	8.22903	8.12315	8.3048	8.4564	8.67582	rogdi atypical leucine zipper [Source:HGNC Symbol;Acc:HGNC:29478]
PDZD4	ENSG00000067840	4.82512	5.16048	5.42643	5.8635	5.7423	5.61501	5.71683	6.03349	6.02656	5.53341	5.57283	5.36991	PDZ domain containing 4 [Source:HGNC Symbol;Acc:HGNC:21167]
ATP2B3	ENSG00000067842	3.17006	3.17006	3.17006	3.59865	3.17006	3.17006	3.17006	3.17006	3.17006	3.17006	3.17006	3.17006	ATPase plasma membrane Ca2+ transporting 3 [Source:HGNC Symbol;Acc:HGNC:816]
ROCK1	ENSG00000067900	13.2478	13.2448	13.2585	13.092	13.1496	13.0624	13.2172	13.2584	13.1632	13.2438	13.3517	13.2956	Rho associated coiled-coil containing protein kinase 1 [Source:HGNC Symbol;Acc:HGNC:10251]
CBFB	ENSG00000067955	11.3569	11.4532	11.4264	12.1669	12.0514	12.0982	11.9908	11.9554	11.9535	11.7929	11.8207	11.6808	core-binding factor subunit beta [Source:HGNC Symbol;Acc:HGNC:1539]
PDK3	ENSG00000067992	10.2916	10.4828	10.4389	9.41039	9.47999	9.30563	9.68652	9.7331	9.71091	9.54687	9.76216	9.56975	pyruvate dehydrogenase kinase 3 [Source:HGNC Symbol;Acc:HGNC:8811]
HYAL2	ENSG00000068001	9.92668	9.97776	9.93459	10.0712	10.0625	10.0677	9.97378	9.87692	10.0415	9.40554	9.69047	9.36345	hyaluronidase 2 [Source:HGNC Symbol;Acc:HGNC:5321]
HDAC4	ENSG00000068024	8.04867	8.1904	8.14184	9.30845	9.13469	9.09591	8.55334	8.55622	8.60527	7.95093	7.90684	8.10545	histone deacetylase 4 [Source:HGNC Symbol;Acc:HGNC:14063]
RASSF1	ENSG00000068028	10.6886	10.771	10.6233	10.6858	10.7184	10.5777	10.718	10.7475	10.7316	10.2821	10.1429	10.1397	Ras association domain family member 1 [Source:HGNC Symbol;Acc:HGNC:9882]
FGFR3	ENSG00000068078	13.911	13.8591	13.9159	12.2339	12.1656	12.4656	13.3117	13.2784	13.4392	12.0577	11.8505	11.9624	fibroblast growth factor receptor 3 [Source:HGNC Symbol;Acc:HGNC:3690]
IFI35	ENSG00000068079	8.03834	7.91878	7.9915	7.511	7.76215	7.66843	7.49306	7.33875	7.28963	7.23456	7.54699	7.1465	interferon induced protein 35 [Source:HGNC Symbol;Acc:HGNC:5399]
HEATR6	ENSG00000068097	10.8403	10.8801	10.876	10.55	10.6321	10.5024	10.5276	10.5511	10.5089	10.3286	10.4168	10.1645	HEAT repeat containing 6 [Source:HGNC Symbol;Acc:HGNC:24076]
COASY	ENSG00000068120	11.521	11.5465	11.4921	11.7162	11.7447	11.756	11.574	11.5068	11.544	11.4067	11.4188	11.3961	Coenzyme A synthase [Source:HGNC Symbol;Acc:HGNC:29932]
PLEKHH3	ENSG00000068137	10.7735	10.7891	10.7672	8.77985	8.63217	8.70218	9.69703	9.37779	9.52547	10.0029	10.1429	9.95473	pleckstrin homology, MyTH4 and FERM domain containing H3 [Source:HGNC Symbol;Acc:HGNC:26105]
MEF2A	ENSG00000068305	11.3344	11.404	11.4149	12.0112	11.9639	11.9222	11.9644	11.9352	12.0354	11.8072	11.7292	11.7217	myocyte enhancer factor 2A [Source:HGNC Symbol;Acc:HGNC:6993]
OTUD5	ENSG00000068308	11.3564	11.3413	11.3745	11.1949	11.3728	11.2715	10.9503	10.9347	11.0271	10.7827	10.791	10.6977	OTU deubiquitinase 5 [Source:HGNC Symbol;Acc:HGNC:25402]
TFE3	ENSG00000068323	11.4691	11.5009	11.4946	11.2381	11.292	11.1623	11.4772	11.46	11.5255	11.9596	12.0221	12.0227	transcription factor binding to IGHM enhancer 3 [Source:HGNC Symbol;Acc:HGNC:11752]
TBC1D25	ENSG00000068354	9.82983	9.80115	9.85466	9.04547	9.26069	9.27447	9.27232	9.38178	9.42518	10.3274	10.3915	10.34	TBC1 domain family member 25 [Source:HGNC Symbol;Acc:HGNC:8092]
ACSL4	ENSG00000068366	13.2732	13.3128	13.2178	14	14.0214	13.868	13.5524	13.5988	13.4416	13.3625	13.4819	13.4057	acyl-CoA synthetase long chain family member 4 [Source:HGNC Symbol;Acc:HGNC:3571]
INPP5A	ENSG00000068383	10.9674	10.9342	10.9374	10.6308	10.7029	10.697	10.8211	10.7621	10.7173	10.8471	10.9615	10.9425	inositol polyphosphate-5-phosphatase A [Source:HGNC Symbol;Acc:HGNC:6076]
GPKOW	ENSG00000068394	9.89273	9.99485	9.88022	10.3504	10.3413	10.4277	10.3112	10.247	10.3689	10.3068	10.2593	10.2351	G-patch domain and KOW motifs [Source:HGNC Symbol;Acc:HGNC:30677]
GRIPAP1	ENSG00000068400	11.2419	11.2541	11.2292	11.4423	11.2865	11.3085	11.0607	11.0704	11.137	11.2109	11.1966	11.2048	GRIP1 associated protein 1 [Source:HGNC Symbol;Acc:HGNC:18706]
FTSJ1	ENSG00000068438	11.8595	11.7895	11.7581	11.9221	11.9105	11.8167	12.027	11.9447	12.0669	12.5606	12.4411	12.4598	FtsJ RNA 2'-O-methyltransferase 1 [Source:HGNC Symbol;Acc:HGNC:13254]
PRR11	ENSG00000068489	11.4872	11.5609	11.3812	8.14257	7.9459	7.91762	8.4399	8.49499	8.18715	9.59173	9.44	9.53437	proline rich 11 [Source:HGNC Symbol;Acc:HGNC:25619]
REEP1	ENSG00000068615	6.10207	5.89981	5.74744	4.60085	4.09162	3.88445	4.4643	5.04528	4.90904	4.02072	4.81076	4.92041	receptor accessory protein 1 [Source:HGNC Symbol;Acc:HGNC:25786]
ATP11A	ENSG00000068650	10.8711	10.9201	10.8301	10.9444	10.9362	10.7366	11.1949	11.2353	11.1132	10.7914	10.6672	10.5248	ATPase phospholipid transporting 11A [Source:HGNC Symbol;Acc:HGNC:13552]
POLR1A	ENSG00000068654	12.5198	12.4512	12.4094	12.9048	12.89	12.8002	12.7442	12.7898	12.7298	11.9452	11.9593	11.8665	RNA polymerase I subunit A [Source:HGNC Symbol;Acc:HGNC:17264]
LAPTM4A	ENSG00000068697	14.2984	14.2916	14.3228	13.8352	13.7828	13.9305	13.7095	13.6501	13.7343	14.0198	14.0203	14.0926	lysosomal protein transmembrane 4 alpha [Source:HGNC Symbol;Acc:HGNC:6924]
TTC7A	ENSG00000068724	10.3323	10.2511	10.3537	10.0691	10.1154	10.1095	10.1556	10.1406	10.1431	10.2198	10.0223	9.72885	tetratricopeptide repeat domain 7A [Source:HGNC Symbol;Acc:HGNC:19750]
IP6K2	ENSG00000068745	12.2133	12.2121	12.2668	11.7407	11.7724	11.7867	11.4366	11.3449	11.4826	10.8336	10.7263	10.6937	inositol hexakisphosphate kinase 2 [Source:HGNC Symbol;Acc:HGNC:17313]
SRBD1	ENSG00000068784	10.3375	10.3996	10.4173	9.82363	9.78968	9.75443	10.1002	9.94445	9.97819	10.4696	10.4019	10.3854	S1 RNA binding domain 1 [Source:HGNC Symbol;Acc:HGNC:25521]
KIF2A	ENSG00000068796	12.4872	12.4994	12.4945	12.339	12.3274	12.3063	12.5591	12.5255	12.5322	12.0526	12.0399	12.0365	kinesin family member 2A [Source:HGNC Symbol;Acc:HGNC:6318]
RASGRP2	ENSG00000068831	4.19274	4.2226	3.65676	3.77399	4.09162	4.17055	4.4643	4.3564	4.1386	4.25825	4.26096	3.17006	RAS guanyl releasing protein 2 [Source:HGNC Symbol;Acc:HGNC:9879]
PSME4	ENSG00000068878	13.6639	13.7282	13.6974	13.9435	13.9932	13.8724	13.8423	13.8369	13.782	13.7533	13.8294	13.6914	proteasome activator subunit 4 [Source:HGNC Symbol;Acc:HGNC:20635]
IFT80	ENSG00000068885	9.88268	9.84894	9.77856	9.29565	9.26293	9.22645	9.03025	9.07729	9.12945	9.06725	8.90291	9.20089	intraflagellar transport 80 [Source:HGNC Symbol;Acc:HGNC:29262]
SIRT2	ENSG00000068903	3.82485	3.17006	3.17006	3.17006	3.17006	3.67777	3.17006	3.17006	3.17006	3.66589	3.17006	3.17006	sirtuin 2 [Source:HGNC Symbol;Acc:HGNC:10886]
ERLEC1	ENSG00000068912	11.4512	11.5227	11.4858	11.8457	11.7712	11.7812	11.6909	11.6446	11.5037	11.8089	11.7677	11.7295	endoplasmic reticulum lectin 1 [Source:HGNC Symbol;Acc:HGNC:25222]
PPP2R5B	ENSG00000068971	9.52273	9.48358	9.46688	10.7374	10.6847	10.6543	10.8992	10.9655	10.9737	10.613	10.6767	10.4964	protein phosphatase 2 regulatory subunit B'beta [Source:HGNC Symbol;Acc:HGNC:9310]
PYGM	ENSG00000068976	3.63504	4.2226	3.85517	4.54423	4.19623	4.28336	3.93365	3.62926	3.17006	4.44634	3.86968	3.17006	glycogen phosphorylase, muscle associated [Source:HGNC Symbol;Acc:HGNC:9726]
PITX1	ENSG00000069011	12.0712	11.975	12.1746	12.4593	12.6449	12.8541	12.7278	12.5556	12.7903	12.5757	12.4293	12.6115	paired like homeodomain 1 [Source:HGNC Symbol;Acc:HGNC:9004]
TRPC7	ENSG00000069018	3.63504	3.17006	3.17006	3.17006	3.17006	3.67777	3.17006	3.62926	3.17006	3.17006	3.17006	3.17006	transient receptor potential cation channel subfamily C member 7 [Source:HGNC Symbol;Acc:HGNC:20754]
MAST4	ENSG00000069020	12.7301	12.7148	12.7775	13.8039	13.8885	13.8676	13.055	13.0845	13.1156	12.0176	11.9043	11.9674	microtubule associated serine/threonine kinase family member 4 [Source:HGNC Symbol;Acc:HGNC:19037]
ADGRF5	ENSG00000069122	3.96868	3.84445	3.65676	4.20164	3.82714	3.17006	3.17006	4.18042	4.01265	3.66589	3.86968	4.79368	adhesion G protein-coupled receptor F5 [Source:HGNC Symbol;Acc:HGNC:19030]
SDK2	ENSG00000069188	9.61932	9.36587	9.48156	9.019	9.08255	8.94249	9.36936	9.23755	9.13216	10.0636	9.84407	9.82348	sidekick cell adhesion molecule 2 [Source:HGNC Symbol;Acc:HGNC:19308]
ADAM7	ENSG00000069206	4.44865	3.99238	4.42401	3.59865	3.63668	3.17006	4.04848	3.95891	3.17006	3.17006	3.17006	3.17006	ADAM metallopeptidase domain 7 [Source:HGNC Symbol;Acc:HGNC:214]
NUP133	ENSG00000069248	12.0233	12.0695	11.9885	12.0315	12.084	12.0803	12.0201	12.0441	12.0419	11.9511	12.0243	11.9172	nucleoporin 133 [Source:HGNC Symbol;Acc:HGNC:18016]
NUCKS1	ENSG00000069275	14.9205	14.951	14.8945	14.5849	14.5225	14.4504	14.1942	14.2204	14.1475	14.4826	14.5331	14.4295	nuclear casein kinase and cyclin dependent kinase substrate 1 [Source:HGNC Symbol;Acc:HGNC:29923]
VPS35	ENSG00000069329	13.6818	13.7149	13.7069	13.6136	13.5934	13.6137	13.7982	13.7617	13.7833	14.2757	14.2723	14.2244	VPS35 retromer complex component [Source:HGNC Symbol;Acc:HGNC:13487]
DNAJA2	ENSG00000069345	12.5272	12.5412	12.4451	13.046	12.9943	13.0673	13.0357	13.0228	13.1269	13.3252	13.34	13.3544	DnaJ heat shock protein family (Hsp40) member A2 [Source:HGNC Symbol;Acc:HGNC:14884]
BCL3	ENSG00000069399	7.51252	7.5761	7.61069	9.38298	9.6397	9.17395	8.88287	8.84595	8.80873	8.50581	8.31189	8.55298	BCL3 transcription coactivator [Source:HGNC Symbol;Acc:HGNC:998]
KCNAB2	ENSG00000069424	6.97513	6.63376	6.91579	7.43277	7.73663	7.82018	7.34015	6.89963	6.4355	7.11626	6.96902	6.28424	potassium voltage-gated channel subfamily A regulatory beta subunit 2 [Source:HGNC Symbol;Acc:HGNC:6229]
ABCC9	ENSG00000069431	4.19274	3.99238	4.50505	4.11497	3.82714	3.17006	4.39453	4.18042	4.01265	3.17006	4.15024	3.17006	ATP binding cassette subfamily C member 9 [Source:HGNC Symbol;Acc:HGNC:60]
GAL	ENSG00000069482	5.78661	5.43173	5.27264	5.57001	5.98327	6.28129	6.49554	6.6697	6.76625	6.73273	6.82453	6.36803	galanin and GMAP prepropeptide [Source:HGNC Symbol;Acc:HGNC:4114]
CLEC2D	ENSG00000069493	6.06117	6.47891	6.26542	5.64359	5.63262	5.86501	4.94777	5.35216	4.34586	5.12985	5.60634	5.79862	C-type lectin domain family 2 member D [Source:HGNC Symbol;Acc:HGNC:14351]
FUNDC1	ENSG00000069509	10.3449	10.3273	10.1028	9.5693	9.68369	9.69685	9.69403	9.74552	9.72174	10.1161	10.0622	10.1279	FUN14 domain containing 1 [Source:HGNC Symbol;Acc:HGNC:28746]
MAOB	ENSG00000069535	7.54939	7.30093	7.39662	6.56634	6.82295	7.17701	6.79501	6.39522	6.80778	7.4001	6.91816	7.12278	monoamine oxidase B [Source:HGNC Symbol;Acc:HGNC:6834]
RORA	ENSG00000069667	8.12871	8.16543	8.26831	9.55556	9.42921	9.98518	10.5625	10.4456	10.4341	9.85188	9.724	10.2268	RAR related orphan receptor A [Source:HGNC Symbol;Acc:HGNC:10258]
DRD4	ENSG00000069696	3.17006	3.17006	3.17006	3.17006	3.17006	3.17006	3.17006	3.17006	3.17006	3.17006	3.66717	3.17006	dopamine receptor D4 [Source:HGNC Symbol;Acc:HGNC:3025]
TGFBR3	ENSG00000069702	9.27729	9.15646	9.15501	8.40708	8.22798	8.31496	8.47871	8.38809	8.32153	8.02425	8.10103	8.21574	transforming growth factor beta receptor 3 [Source:HGNC Symbol;Acc:HGNC:11774]
HES2	ENSG00000069812	11.8118	11.6767	11.8291	12.3721	12.3295	12.4514	12.9775	13.0238	12.9655	12.0402	11.8863	11.8607	hes family bHLH transcription factor 2 [Source:HGNC Symbol;Acc:HGNC:16005]
ATP1B3	ENSG00000069849	13.5691	13.5461	13.5737	12.9334	12.9572	12.913	12.9065	12.8709	12.9385	13.1612	13.2851	13.197	ATPase Na+/K+ transporting subunit beta 3 [Source:HGNC Symbol;Acc:HGNC:806]
NEDD4	ENSG00000069869	12.7285	12.6807	12.738	12.4484	12.5542	12.5732	12.0709	12.0752	12.0135	11.1852	11.1439	11.1928	NEDD4 E3 ubiquitin protein ligase [Source:HGNC Symbol;Acc:HGNC:7727]
PIGB	ENSG00000069943	9.57005	9.38761	9.66552	9.019	9.03369	9.18237	9.22746	9.21093	9.14295	9.82993	9.66576	9.63175	phosphatidylinositol glycan anchor biosynthesis class B [Source:HGNC Symbol;Acc:HGNC:8959]
MAPK6	ENSG00000069956	14.2478	14.2163	14.2549	13.5183	13.5559	13.6656	13.8199	13.7133	13.826	13.3334	13.3112	13.4694	mitogen-activated protein kinase 6 [Source:HGNC Symbol;Acc:HGNC:6879]
GNB5	ENSG00000069966	11.4972	11.4929	11.5182	11.1335	11.0671	11.125	11.0711	11.0803	11.011	11.4489	11.4586	11.4308	G protein subunit beta 5 [Source:HGNC Symbol;Acc:HGNC:4401]
RAB27A	ENSG00000069974	9.87545	9.89064	9.91618	9.95623	10.0664	9.89419	9.31192	9.42489	9.09096	8.95933	8.75572	8.89745	RAB27A, member RAS oncogene family [Source:HGNC Symbol;Acc:HGNC:9766]
HDHD5	ENSG00000069998	10.7042	10.6726	10.7025	11.0678	11.0018	10.9957	11.2091	11.1694	11.2442	11.299	11.3643	11.2083	haloacid dehalogenase like hydrolase domain containing 5 [Source:HGNC Symbol;Acc:HGNC:1843]
UFD1	ENSG00000070010	12.0448	12.0681	12.139	12.0262	12.1112	12.069	12.0989	12.0954	12.1424	12.6018	12.6229	12.535	ubiquitin recognition factor in ER associated degradation 1 [Source:HGNC Symbol;Acc:HGNC:12520]
GUCY2C	ENSG00000070019	3.17006	3.17006	3.17006	3.17006	3.17006	3.67777	3.17006	3.17006	3.17006	3.17006	3.17006	3.89194	guanylate cyclase 2C [Source:HGNC Symbol;Acc:HGNC:4688]
PHRF1	ENSG00000070047	6.59066	6.77337	6.81275	7.20054	7.51433	7.71566	8.859	6.81917	7.38386	6.42243	6.0774	6.30566	PHD and ring finger domains 1 [Source:HGNC Symbol;Acc:HGNC:24351]
ELP1	ENSG00000070061	12.7119	12.707	12.6731	12.7288	12.6389	12.6719	12.6794	12.7105	12.7269	12.3055	12.3163	12.31	elongator acetyltransferase complex subunit 1 [Source:HGNC Symbol;Acc:HGNC:5959]
NUCB2	ENSG00000070081	10.521	10.446	10.6328	10.6467	10.5385	10.5024	10.3818	10.4494	10.3399	11.324	11.3643	11.2402	nucleobindin 2 [Source:HGNC Symbol;Acc:HGNC:8044]
PFN2	ENSG00000070087	13.4837	13.5467	13.4615	13.2128	13.2316	13.103	13.1222	13.1205	12.9406	13.3737	13.5095	13.4832	profilin 2 [Source:HGNC Symbol;Acc:HGNC:8882]
PTPN3	ENSG00000070159	11.7519	11.7329	11.6142	11.6659	11.6583	11.6584	11.6632	11.6676	11.6517	10.9032	10.974	10.8358	protein tyrosine phosphatase non-receptor type 3 [Source:HGNC Symbol;Acc:HGNC:9655]
SPTB	ENSG00000070182	3.63504	3.84445	3.17006	3.17006	4.28971	4.28336	4.31949	4.27258	4.34586	4.02072	3.17006	3.17006	spectrin beta, erythrocytic [Source:HGNC Symbol;Acc:HGNC:11274]
DAPP1	ENSG00000070190	10.9976	10.9044	10.9616	12.9247	12.9657	13.1671	12.1076	11.9601	12.1421	11.9912	11.9749	12.1354	dual adaptor of phosphotyrosine and 3-phosphoinositides 1 [Source:HGNC Symbol;Acc:HGNC:16500]
FGF10	ENSG00000070193	3.17006	3.17006	3.17006	3.9071	3.17006	3.88445	3.17006	3.17006	3.17006	3.17006	3.17006	3.17006	fibroblast growth factor 10 [Source:HGNC Symbol;Acc:HGNC:3666]
SLC44A1	ENSG00000070214	12.7404	12.8202	12.8048	11.9994	12.0751	12.0241	12.0538	12.0056	11.9186	12.4156	12.317	12.3654	solute carrier family 44 member 1 [Source:HGNC Symbol;Acc:HGNC:18798]
TMEM260	ENSG00000070269	10.8209	10.827	10.7405	10.7101	10.6007	10.5745	10.7736	10.686	10.6057	10.6549	10.8128	10.8538	transmembrane protein 260 [Source:HGNC Symbol;Acc:HGNC:20185]
SMG6	ENSG00000070366	11.0829	11.0681	11.0869	10.7576	10.8878	10.7611	11.4487	11.494	11.4885	10.9642	10.8779	10.8156	SMG6 nonsense mediated mRNA decay factor [Source:HGNC Symbol;Acc:HGNC:17809]
EXOC5	ENSG00000070367	12.8963	12.9759	12.9475	12.698	12.7246	12.7414	12.8339	12.8381	12.7652	13.0303	12.9732	13.0514	exocyst complex component 5 [Source:HGNC Symbol;Acc:HGNC:10696]
CLTCL1	ENSG00000070371	9.92528	9.89974	9.92081	9.53547	9.53644	9.2771	9.49853	9.59752	9.55606	9.04689	9.27886	9.31996	clathrin heavy chain like 1 [Source:HGNC Symbol;Acc:HGNC:2093]
FGF22	ENSG00000070388	3.17006	3.17006	3.65676	3.59865	4.09162	3.17006	3.17006	3.17006	3.17006	3.17006	3.17006	3.17006	fibroblast growth factor 22 [Source:HGNC Symbol;Acc:HGNC:3679]
FSTL3	ENSG00000070404	13.3016	13.3597	13.3618	13.8289	13.9068	13.8076	13.9236	13.9422	13.9526	13.5669	13.5463	13.5182	follistatin like 3 [Source:HGNC Symbol;Acc:HGNC:3973]
DGCR2	ENSG00000070413	13.0215	12.9898	12.9604	12.8083	12.8992	12.8462	12.8433	12.863	12.9166	12.6614	12.5354	12.4742	DiGeorge syndrome critical region gene 2 [Source:HGNC Symbol;Acc:HGNC:2845]
RNF126	ENSG00000070423	10.8254	10.7858	10.7766	11.2679	11.3593	11.2556	11.4136	11.4382	11.5944	11.6166	11.6807	11.52	ring finger protein 126 [Source:HGNC Symbol;Acc:HGNC:21151]
MNT	ENSG00000070444	10.6603	10.6566	10.6252	12.4497	12.4627	12.487	10.9819	11.0636	11.1518	9.56947	9.56861	9.70518	MAX network transcriptional repressor [Source:HGNC Symbol;Acc:HGNC:7188]
ZXDC	ENSG00000070476	10.1515	10.2235	10.2024	10.1777	10.3403	10.2213	10.1772	10.1925	10.3516	10.2771	10.3857	10.2691	ZXD family zinc finger C [Source:HGNC Symbol;Acc:HGNC:28160]
JMJD6	ENSG00000070495	9.8913	9.7865	9.79713	11.7467	11.7451	11.5804	10.7892	10.8886	10.8614	10.7587	10.7445	10.7057	jumonji domain containing 6, arginine demethylase and lysine hydroxylase [Source:HGNC Symbol;Acc:HGNC:19355]
POLB	ENSG00000070501	9.65521	9.59801	9.48156	10.1667	10.1818	10.3263	10.2391	10.2306	10.3115	10.6578	10.7281	10.7802	DNA polymerase beta [Source:HGNC Symbol;Acc:HGNC:9174]
ST6GALNAC1	ENSG00000070526	8.15284	8.03365	7.9915	8.06701	7.65724	8.16438	8.44347	8.36008	8.65135	9.15955	9.29383	9.1924	ST6 N-acetylgalactosaminide alpha-2,6-sialyltransferase 1 [Source:HGNC Symbol;Acc:HGNC:23614]
WIPI1	ENSG00000070540	10.1164	10.1881	10.2728	9.79533	9.91847	9.98998	9.98973	9.96451	10.063	10.432	10.2427	10.3141	WD repeat domain, phosphoinositide interacting 1 [Source:HGNC Symbol;Acc:HGNC:25471]
FRMPD1	ENSG00000070601	5.50637	5.46627	5.53104	3.9071	4.28971	4.38398	4.4643	4.3564	4.1386	4.92433	4.02287	4.97909	FERM and PDZ domain containing 1 [Source:HGNC Symbol;Acc:HGNC:29159]
GBA2	ENSG00000070610	10.6185	10.6806	10.6533	11.7979	11.8315	11.6763	11.6213	11.6557	11.6564	11.0122	10.8197	10.8046	glucosylceramidase beta 2 [Source:HGNC Symbol;Acc:HGNC:18986]
NDST1	ENSG00000070614	14.4456	14.4764	14.455	13.7604	13.8382	13.7433	13.7737	13.8182	13.809	13.3756	13.3067	13.2505	N-deacetylase and N-sulfotransferase 1 [Source:HGNC Symbol;Acc:HGNC:7680]
ASNS	ENSG00000070669	6.18044	6.58906	6.70167	5.57001	5.9153	5.39148	5.22264	5.2079	5.51439	4.02072	5.35195	4.97909	asparagine synthetase (glutamine-hydrolyzing) [Source:HGNC Symbol;Acc:HGNC:753]
AP3M2	ENSG00000070718	10.1115	10.0973	10.1482	10.7636	10.7095	10.7077	9.7925	9.96185	9.91351	9.05565	9.02752	8.82241	adaptor related protein complex 3 subunit mu 2 [Source:HGNC Symbol;Acc:HGNC:570]
CNGB1	ENSG00000070729	4.82512	5.20289	5.31281	4.48445	4.3747	4.47529	3.93365	4.07731	3.6611	4.02072	4.60845	4.18083	cyclic nucleotide gated channel subunit beta 1 [Source:HGNC Symbol;Acc:HGNC:2151]
ST6GALNAC2	ENSG00000070731	9.82083	9.83002	9.58232	9.35151	9.57649	9.4977	9.33901	9.28299	9.40291	10.0029	10.0343	10.036	ST6 N-acetylgalactosaminide alpha-2,6-sialyltransferase 2 [Source:HGNC Symbol;Acc:HGNC:10867]
CHAT	ENSG00000070748	3.17006	3.17006	3.17006	3.17006	3.17006	3.17006	3.61433	3.17006	3.17006	3.66589	3.17006	3.17006	choline O-acetyltransferase [Source:HGNC Symbol;Acc:HGNC:1912]
PABPC1	ENSG00000070756	16.5782	16.6259	16.6076	17.0309	17.0401	17.0088	16.9782	16.958	16.9684	17.7639	17.813	17.7534	poly(A) binding protein cytoplasmic 1 [Source:HGNC Symbol;Acc:HGNC:8554]
TESK2	ENSG00000070759	7.80239	8.10893	7.96185	6.50351	6.33333	6.60187	6.11503	6.31315	6.45313	8.15512	8.05489	8.11746	testis associated actin remodelling kinase 2 [Source:HGNC Symbol;Acc:HGNC:11732]
CFAP20	ENSG00000070761	10.1904	10.0761	10.0946	10.1817	10.1747	10.2294	9.6729	9.62299	9.72713	9.95068	10.1783	9.9614	cilia and flagella associated protein 20 [Source:HGNC Symbol;Acc:HGNC:29523]
CSNK2A2	ENSG00000070770	12.2648	12.3541	12.3304	12.5309	12.5095	12.4601	12.8748	12.9395	12.9408	13.3101	13.3456	13.402	casein kinase 2 alpha 2 [Source:HGNC Symbol;Acc:HGNC:2459]
PTPN21	ENSG00000070778	10.4643	10.5642	10.5575	10.8317	10.7176	10.6462	10.8211	10.8416	10.7877	10.2808	10.308	9.93282	protein tyrosine phosphatase non-receptor type 21 [Source:HGNC Symbol;Acc:HGNC:9651]
EIF2B3	ENSG00000070785	10.6812	10.6084	10.6214	10.4136	10.3201	10.4511	10.5707	10.5368	10.5742	11.1143	11.0552	11.0684	eukaryotic translation initiation factor 2B subunit gamma [Source:HGNC Symbol;Acc:HGNC:3259]
CAMK2A	ENSG00000070808	3.96868	4.62886	4.42401	3.59865	4.3747	4.04071	3.79592	3.81678	3.6611	3.17006	4.02287	3.17006	calcium/calmodulin dependent protein kinase II alpha [Source:HGNC Symbol;Acc:HGNC:1460]
TCOF1	ENSG00000070814	12.1084	11.9504	11.9464	12.3965	12.3697	12.3703	12.2058	12.3728	12.3527	11.7093	11.7065	11.5863	treacle ribosome biogenesis factor 1 [Source:HGNC Symbol;Acc:HGNC:11654]
CDC42	ENSG00000070831	14.9056	14.9538	14.9263	14.7134	14.7045	14.7217	14.82	14.744	14.7353	14.7174	14.7418	14.768	cell division cycle 42 [Source:HGNC Symbol;Acc:HGNC:1736]
OSBPL3	ENSG00000070882	11.7091	11.666	11.6118	11.8223	11.7558	11.6887	11.8136	11.8396	11.7289	12.2589	12.2736	12.1686	oxysterol binding protein like 3 [Source:HGNC Symbol;Acc:HGNC:16370]
EPHA8	ENSG00000070886	3.17006	3.17006	3.65676	3.17006	3.17006	3.17006	3.17006	3.17006	3.86122	3.17006	3.17006	3.17006	EPH receptor A8 [Source:HGNC Symbol;Acc:HGNC:3391]
SLC12A3	ENSG00000070915	3.17006	3.17006	4.13026	3.17006	3.17006	3.67777	3.17006	3.17006	3.17006	3.17006	3.17006	3.17006	solute carrier family 12 member 3 [Source:HGNC Symbol;Acc:HGNC:10912]
RAD18	ENSG00000070950	10.3132	10.3595	10.292	10.329	10.2842	10.17	10.3771	10.309	10.3341	10.6731	10.6994	10.6343	RAD18 E3 ubiquitin protein ligase [Source:HGNC Symbol;Acc:HGNC:18278]
ATP2B1	ENSG00000070961	11.9253	11.9339	12.0056	12.5894	12.667	12.6009	11.9345	11.946	11.8997	11.5218	11.3708	11.3422	ATPase plasma membrane Ca2+ transporting 1 [Source:HGNC Symbol;Acc:HGNC:814]
NCK2	ENSG00000071051	11.2107	11.3047	11.2642	11.3071	11.421	11.4581	11.8459	11.8371	11.8602	12.4426	12.4473	12.3522	NCK adaptor protein 2 [Source:HGNC Symbol;Acc:HGNC:7665]
MAP4K4	ENSG00000071054	13.289	13.2652	13.2326	13.8054	13.8328	13.7737	13.9029	13.935	13.8711	14.4119	14.5134	14.439	mitogen-activated protein kinase kinase kinase kinase 4 [Source:HGNC Symbol;Acc:HGNC:6866]
MGAT4A	ENSG00000071073	8.30699	8.03365	8.22904	8.17891	8.52831	8.29956	8.94716	8.71942	8.94754	8.17135	8.05489	8.25977	alpha-1,3-mannosyl-glycoprotein 4-beta-N-acetylglucosaminyltransferase A [Source:HGNC Symbol;Acc:HGNC:7047]
RPL31	ENSG00000071082	15.6088	15.5544	15.5717	15.6226	15.6281	15.7798	15.7842	15.6998	15.7338	16.6151	16.7101	16.7523	ribosomal protein L31 [Source:HGNC Symbol;Acc:HGNC:10334]
WDR1	ENSG00000071127	15.003	15.0068	14.963	15.7078	15.7215	15.6575	15.784	15.8132	15.8277	16.2201	16.2531	16.1402	WD repeat domain 1 [Source:HGNC Symbol;Acc:HGNC:12754]
SNX13	ENSG00000071189	11.7762	11.8401	11.8336	11.5436	11.5293	11.5724	11.5822	11.5277	11.4752	11.0725	11.0271	11.0661	sorting nexin 13 [Source:HGNC Symbol;Acc:HGNC:21335]
ARHGAP10	ENSG00000071205	11.4763	11.4676	11.5208	10.8164	10.9086	10.8926	10.9844	11.1016	11.0616	11.7562	11.8198	11.7004	Rho GTPase activating protein 10 [Source:HGNC Symbol;Acc:HGNC:26099]
RPS6KA2	ENSG00000071242	10.4995	10.4696	10.3662	12.2243	12.3118	12.1887	11.875	11.9366	11.8953	11.8879	11.9116	11.8191	ribosomal protein S6 kinase A2 [Source:HGNC Symbol;Acc:HGNC:10431]
ING3	ENSG00000071243	9.41523	9.43639	9.38889	9.04329	8.97498	9.15697	8.81281	9.06247	9.04568	8.96554	8.95719	9.02084	inhibitor of growth family member 3 [Source:HGNC Symbol;Acc:HGNC:14587]
VASH1	ENSG00000071246	6.66014	6.73291	6.44947	5.6905	6.02679	5.35026	5.47814	5.70921	4.7295	3.17006	4.44946	4.97909	vasohibin 1 [Source:HGNC Symbol;Acc:HGNC:19964]
LMCD1	ENSG00000071282	6.99671	6.82559	6.91579	6.80353	6.76071	6.74614	5.89867	6.29615	6.50474	7.46307	7.0539	7.1465	LIM and cysteine rich domains 1 [Source:HGNC Symbol;Acc:HGNC:6633]
BUD23	ENSG00000071462	11.0576	11.0842	11.1005	11.7829	11.7629	11.6087	11.6059	11.6025	11.7018	12.0996	12.0951	11.9838	BUD23 rRNA methyltransferase and ribosome maturation factor [Source:HGNC Symbol;Acc:HGNC:16405]
SEL1L	ENSG00000071537	12.9925	12.9987	13.0152	13.7538	13.7934	13.6279	13.4326	13.4076	13.3213	13.183	13.2014	13.1944	SEL1L adaptor subunit of ERAD E3 ubiquitin ligase [Source:HGNC Symbol;Acc:HGNC:10717]
TRIP13	ENSG00000071539	9.85356	9.90728	9.89909	8.04092	8.14804	7.74631	8.23666	8.16107	8.09006	8.15512	8.12356	8.16455	thyroid hormone receptor interactor 13 [Source:HGNC Symbol;Acc:HGNC:12307]
ATP6AP1	ENSG00000071553	12.4563	12.4325	12.4257	12.2501	12.2541	12.1834	12.3109	12.292	12.3701	12.9048	12.946	12.9194	ATPase H+ transporting accessory protein 1 [Source:HGNC Symbol;Acc:HGNC:868]
TCF3	ENSG00000071564	12.1566	12.1607	12.2131	12.5245	12.6025	12.5531	12.8006	12.7815	12.8269	12.54	12.5448	12.4273	transcription factor 3 [Source:HGNC Symbol;Acc:HGNC:11633]
TRIB2	ENSG00000071575	9.06502	9.03499	8.95604	9.17498	9.26069	9.27971	9.60279	9.8383	9.72892	8.50581	8.34581	8.00553	tribbles pseudokinase 2 [Source:HGNC Symbol;Acc:HGNC:30809]
DAZAP1	ENSG00000071626	12.553	12.6346	12.5947	12.9039	12.9269	12.9039	13.0137	13.1036	13.0996	13.2318	13.2402	13.2529	DAZ associated protein 1 [Source:HGNC Symbol;Acc:HGNC:2683]
MBD3	ENSG00000071655	10.9762	10.9164	10.9705	10.8247	10.8696	10.8632	10.6392	10.7005	10.8267	10.1736	10.0178	9.94128	methyl-CpG binding domain protein 3 [Source:HGNC Symbol;Acc:HGNC:6918]
HLTF	ENSG00000071794	11.1102	11.2535	11.1734	10.3263	10.3477	10.1714	10.0774	10.1523	9.92761	10.4587	10.4628	10.6489	helicase like transcription factor [Source:HGNC Symbol;Acc:HGNC:11099]
FAM50A	ENSG00000071859	11.238	11.2127	11.1434	11.6794	11.6082	11.5574	11.4566	11.5544	11.548	12.2439	12.2552	12.1812	family with sequence similarity 50 member A [Source:HGNC Symbol;Acc:HGNC:18786]
FAM3A	ENSG00000071889	10.4815	10.4511	10.6403	10.4684	10.5486	10.5213	10.4356	10.472	10.5511	11.0405	11.0376	10.98	FAM3 metabolism regulating signaling molecule A [Source:HGNC Symbol;Acc:HGNC:13749]
CPSF1	ENSG00000071894	11.057	11.0762	11.0043	11.2599	11.2964	11.2145	11.3389	11.4219	11.4125	11.6541	11.6774	11.6604	cleavage and polyadenylation specific factor 1 [Source:HGNC Symbol;Acc:HGNC:2324]
MYO3B	ENSG00000071909	7.82059	7.99448	8.10976	5.66725	6.02679	6.40292	5.50686	5.65591	5.51439	6.67281	6.31435	6.80238	myosin IIIB [Source:HGNC Symbol;Acc:HGNC:15576]
CYBRD1	ENSG00000071967	11.1968	11.2109	11.3581	9.35857	9.65508	9.82958	9.5458	9.48352	9.64033	10.1105	10.1263	10.3089	cytochrome b reductase 1 [Source:HGNC Symbol;Acc:HGNC:20797]
CDH19	ENSG00000071991	4.19274	3.99238	4.23891	3.9071	3.63668	3.17006	3.79592	3.17006	4.43464	4.44634	4.15024	4.18083	cadherin 19 [Source:HGNC Symbol;Acc:HGNC:1758]
PDCD2	ENSG00000071994	11.7432	11.776	11.7812	11.926	11.8994	11.9881	11.8239	11.765	11.7665	11.9138	11.8514	12.0122	programmed cell death 2 [Source:HGNC Symbol;Acc:HGNC:8762]
SLC6A15	ENSG00000072041	11.8111	11.8432	11.8881	11.8945	11.8041	11.8315	11.4231	11.3119	11.2977	11.3639	11.376	11.3383	solute carrier family 6 member 15 [Source:HGNC Symbol;Acc:HGNC:13621]
RDH11	ENSG00000072042	12.5596	12.5155	12.5338	11.737	11.7201	11.7658	11.9199	11.9099	11.8408	12.3012	12.3922	12.3929	retinol dehydrogenase 11 [Source:HGNC Symbol;Acc:HGNC:17964]
PRKACA	ENSG00000072062	11.4267	11.4884	11.4495	10.7368	10.825	10.7404	10.6814	10.6394	10.8375	11.0434	11.0316	11.0622	protein kinase cAMP-activated catalytic subunit alpha [Source:HGNC Symbol;Acc:HGNC:9380]
ADGRL1	ENSG00000072071	9.11496	9.05686	9.04913	8.20264	8.44421	8.50149	8.56322	8.33563	8.73932	7.59741	7.57999	7.76693	adhesion G protein-coupled receptor L1 [Source:HGNC Symbol;Acc:HGNC:20973]
ACTN1	ENSG00000072110	14.8745	14.8586	14.7647	15.7891	15.8402	15.6935	15.9127	15.9644	15.9141	16.185	16.2072	16.0766	actinin alpha 1 [Source:HGNC Symbol;Acc:HGNC:163]
ZFYVE26	ENSG00000072121	11.1274	11.0409	11.0231	11.1243	11.1617	11.1264	11.3865	11.3341	11.2442	10.4208	10.5391	10.4674	zinc finger FYVE-type containing 26 [Source:HGNC Symbol;Acc:HGNC:20761]
RPS6KA6	ENSG00000072133	6.61886	6.71916	6.58118	6.38284	6.35043	6.17121	6.02084	6.13306	6.02656	4.80691	5.26924	6.09996	ribosomal protein S6 kinase A6 [Source:HGNC Symbol;Acc:HGNC:10435]
EPN2	ENSG00000072134	11.2637	11.37	11.3598	11.96	11.9122	11.9256	12.1294	12.1533	12.2816	11.678	11.5856	11.6104	epsin 2 [Source:HGNC Symbol;Acc:HGNC:18639]
PTPN18	ENSG00000072135	10.5539	10.4807	10.3549	9.9245	9.8112	9.94782	9.96387	9.8383	10.0109	10.4298	10.2895	10.2971	protein tyrosine phosphatase non-receptor type 18 [Source:HGNC Symbol;Acc:HGNC:9649]
LIMS2	ENSG00000072163	4.28592	3.99238	4.13026	5.22667	5.38212	4.96209	4.8081	5.41872	4.96335	5.81475	5.82019	5.76766	LIM zinc finger domain containing 2 [Source:HGNC Symbol;Acc:HGNC:16084]
ASIC4	ENSG00000072182	3.17006	3.17006	3.17006	4.35332	3.17006	3.88445	3.17006	3.62926	3.6611	3.17006	3.17006	3.17006	acid sensing ion channel subunit family member 4 [Source:HGNC Symbol;Acc:HGNC:21263]
SPEG	ENSG00000072195	10.1274	10.158	10.1639	10.2723	10.1723	10.2429	10.5107	10.7012	10.5245	9.9616	9.66192	9.63175	striated muscle enriched protein kinase [Source:HGNC Symbol;Acc:HGNC:16901]
LNX1	ENSG00000072201	6.34221	5.79702	6.16349	5.49217	5.23643	6.28129	6.00121	5.78543	5.73692	6.80425	6.64813	6.97154	ligand of numb-protein X 1 [Source:HGNC Symbol;Acc:HGNC:6657]
ALDH3A2	ENSG00000072210	13.8405	13.8398	13.8058	13.2572	13.2253	13.316	12.9451	12.928	12.9556	13.1295	13.0381	13.0698	aldehyde dehydrogenase 3 family member A2 [Source:HGNC Symbol;Acc:HGNC:403]
TFRC	ENSG00000072274	13.2043	13.1029	13.081	12.2794	12.2062	12.2251	11.1933	11.1866	11.288	10.0722	10.0839	10.3854	transferrin receptor [Source:HGNC Symbol;Acc:HGNC:11763]
SREBF1	ENSG00000072310	11.8481	11.8666	11.7624	11.2198	11.3446	11.2423	11.6174	11.6363	11.5531	11.1447	10.9219	10.9963	sterol regulatory element binding transcription factor 1 [Source:HGNC Symbol;Acc:HGNC:11289]
TRPC5	ENSG00000072315	3.17006	3.17006	3.17006	3.17006	3.17006	3.17006	3.17006	3.17006	3.17006	3.8679	3.17006	4.04974	transient receptor potential cation channel subfamily C member 5 [Source:HGNC Symbol;Acc:HGNC:12337]
AFF4	ENSG00000072364	14.0465	14.0485	14.0262	14.2276	14.244	14.1406	14.2934	14.3124	14.2473	14.0994	14.0952	14.126	ALF transcription elongation factor 4 [Source:HGNC Symbol;Acc:HGNC:17869]
UBE2D1	ENSG00000072401	10.9468	11.0153	11.0123	11.6186	11.5275	11.6867	11.5348	11.5141	11.5672	11.1136	11.0992	11.2243	ubiquitin conjugating enzyme E2 D1 [Source:HGNC Symbol;Acc:HGNC:12474]
PALS1	ENSG00000072415	11.8421	11.9231	11.9185	11.3342	11.3556	11.381	11.5745	11.5286	11.4395	11.3088	11.3831	11.4891	protein associated with LIN7 1, MAGUK p55 family member [Source:HGNC Symbol;Acc:HGNC:18669]
RHOBTB1	ENSG00000072422	8.58386	8.70867	8.47964	9.16294	9.11752	9.02592	9.87941	9.935	9.82416	8.75572	8.77363	8.5618	Rho related BTB domain containing 1 [Source:HGNC Symbol;Acc:HGNC:18738]
SMC1A	ENSG00000072501	12.6666	12.6282	12.5257	12.0474	11.9397	11.8892	11.9706	11.9743	11.9684	12.1638	12.1306	12.1146	structural maintenance of chromosomes 1A [Source:HGNC Symbol;Acc:HGNC:11111]
HSD17B10	ENSG00000072506	12.1524	12.1066	12.157	11.7241	11.7334	11.8009	11.6845	11.7446	11.825	12.3534	12.3919	12.3044	hydroxysteroid 17-beta dehydrogenase 10 [Source:HGNC Symbol;Acc:HGNC:4800]
MARK2	ENSG00000072518	11.8447	11.831	11.7913	12.2945	12.2504	12.2973	12.0895	12.0535	12.1664	11.9238	11.9495	11.9363	microtubule affinity regulating kinase 2 [Source:HGNC Symbol;Acc:HGNC:3332]
HMMR	ENSG00000072571	10.7196	10.6981	10.6176	5.66725	5.38212	5.26371	5.66732	5.51267	5.90239	5.89697	5.79162	6.02406	hyaluronan mediated motility receptor [Source:HGNC Symbol;Acc:HGNC:5012]
CHFR	ENSG00000072609	10.8186	10.7359	10.7758	11.0934	11.1149	10.9996	11.4794	11.4534	11.5219	11.6299	11.6127	11.5469	checkpoint with forkhead and ring finger domains [Source:HGNC Symbol;Acc:HGNC:20455]
TRHDE	ENSG00000072657	3.63504	3.17006	3.65676	3.17006	3.17006	3.17006	3.17006	3.17006	3.86122	3.17006	3.17006	3.17006	thyrotropin releasing hormone degrading enzyme [Source:HGNC Symbol;Acc:HGNC:30748]
P4HA2	ENSG00000072682	13.528	13.5164	13.4831	13.8288	13.9254	13.7161	13.6907	13.7576	13.6403	14.0594	14.142	14.0121	prolyl 4-hydroxylase subunit alpha 2 [Source:HGNC Symbol;Acc:HGNC:8547]
FCGR2B	ENSG00000072694	4.58893	4.75598	4.00533	4.01814	3.82714	3.67777	3.79592	3.81678	3.17006	3.17006	3.17006	3.68314	Fc gamma receptor IIb [Source:HGNC Symbol;Acc:HGNC:3618]
NFATC3	ENSG00000072736	10.9869	11.1524	11.0423	10.2287	10.2305	10.2049	10.235	10.2394	10.238	10.891	11.0197	10.9084	nuclear factor of activated T cells 3 [Source:HGNC Symbol;Acc:HGNC:7777]
TRNT1	ENSG00000072756	10.1139	9.96046	10.1109	10.9745	10.8052	11.0844	10.8489	10.8285	11.0146	9.9616	10.1553	10.0073	tRNA nucleotidyl transferase 1 [Source:HGNC Symbol;Acc:HGNC:17341]
ACADVL	ENSG00000072778	12.2957	12.2254	12.3038	13.1888	13.0789	13.0865	13.0617	13.0805	13.1209	13.1946	13.0752	13.1107	acyl-CoA dehydrogenase very long chain [Source:HGNC Symbol;Acc:HGNC:92]
STK10	ENSG00000072786	10.9755	10.9649	10.9074	11.5818	11.5731	11.4707	11.8547	11.8725	11.8532	11.9816	11.9124	11.8268	serine/threonine kinase 10 [Source:HGNC Symbol;Acc:HGNC:11388]
FBXW11	ENSG00000072803	12.4141	12.4128	12.4126	12.5043	12.5057	12.5238	12.8433	12.8069	12.8667	12.6628	12.6848	12.6794	F-box and WD repeat domain containing 11 [Source:HGNC Symbol;Acc:HGNC:13607]
ACAP1	ENSG00000072818	5.65373	4.5594	5.31281	5.51863	5.02743	4.77809	5.29135	5.60043	5.51439	5.99947	6.1461	6.40812	ArfGAP with coiled-coil, ankyrin repeat and PH domains 1 [Source:HGNC Symbol;Acc:HGNC:16467]
CRMP1	ENSG00000072832	5.19108	5.16048	4.83864	5.84303	5.51324	5.43144	7.19471	7.71293	7.38386	8.13871	8.0839	7.91891	collapsin response mediator protein 1 [Source:HGNC Symbol;Acc:HGNC:2365]
EVC	ENSG00000072840	11.2581	11.2752	11.1946	10.8042	10.9101	10.7413	10.7385	10.7304	10.6612	11.0522	10.8419	10.798	EvC ciliary complex subunit 1 [Source:HGNC Symbol;Acc:HGNC:3497]
DERL2	ENSG00000072849	10.7594	10.7801	10.6374	10.8741	10.779	10.7751	10.7428	10.6015	10.6602	11.2965	11.2417	11.2222	derlin 2 [Source:HGNC Symbol;Acc:HGNC:17943]
SIDT1	ENSG00000072858	6.47189	6.04092	6.16349	5.25899	5.23643	4.77809	5.29135	5.31757	5.51439	5.66571	5.13429	5.23696	SID1 transmembrane family member 1 [Source:HGNC Symbol;Acc:HGNC:25967]
NDE1	ENSG00000072864	4.08845	4.81462	3.85517	4.11497	3.97145	3.88445	4.8081	4.07731	3.86122	5.69685	5.03562	4.48836	nudE neurodevelopment protein 1 [Source:HGNC Symbol;Acc:HGNC:17619]
IRAG1	ENSG00000072952	8.68324	8.28615	8.42422	8.78247	8.64935	8.87138	8.4219	8.10911	8.35441	7.44536	7.36956	7.8771	inositol 1,4,5-triphosphate receptor associated 1 [Source:HGNC Symbol;Acc:HGNC:7237]
TMEM38A	ENSG00000072954	8.00691	8.12456	8.06026	8.5089	8.56135	8.19245	7.78008	7.96239	7.7306	7.7349	7.29195	7.91891	transmembrane protein 38A [Source:HGNC Symbol;Acc:HGNC:28462]
AP1M1	ENSG00000072958	11.0817	11.0174	11.0731	10.7847	10.7696	10.6154	10.7464	10.7773	10.8208	11.0032	11.0038	10.869	adaptor related protein complex 1 subunit mu 1 [Source:HGNC Symbol;Acc:HGNC:13667]
PVR	ENSG00000073008	11.6464	11.7042	11.6246	12.6603	12.7134	12.6361	12.3336	12.4448	12.3749	12.4641	12.3901	12.361	PVR cell adhesion molecule [Source:HGNC Symbol;Acc:HGNC:9705]
XRCC1	ENSG00000073050	9.93644	9.78814	9.75975	8.97837	9.18265	9.23186	9.34856	9.23094	9.41632	10.3129	10.2233	10.2268	X-ray repair cross complementing 1 [Source:HGNC Symbol;Acc:HGNC:12828]
SCARB1	ENSG00000073060	11.0448	11.016	10.9541	10.2151	10.1664	10.2076	10.6792	10.5678	10.6432	11.1365	11.0523	11.0761	scavenger receptor class B member 1 [Source:HGNC Symbol;Acc:HGNC:1664]
CYP2W1	ENSG00000073067	5.1508	4.62886	5.14399	3.59865	3.63668	4.17055	5.03267	4.80635	5.15941	5.30652	5.31125	5.08867	cytochrome P450 family 2 subfamily W member 1 [Source:HGNC Symbol;Acc:HGNC:20243]
MCM2	ENSG00000073111	11.2829	11.3234	11.1513	9.7638	9.87242	9.47505	9.95389	9.97905	9.92605	10.82	10.8688	10.652	minichromosome maintenance complex component 2 [Source:HGNC Symbol;Acc:HGNC:6944]
MOV10L1	ENSG00000073146	3.82485	4.40518	4.23891	3.9071	3.63668	4.28336	3.79592	4.07731	4.24811	4.605	4.02287	4.48836	Mov10 like RISC complex RNA helicase 1 [Source:HGNC Symbol;Acc:HGNC:7201]
PANX2	ENSG00000073150	6.21803	6.4458	6.41453	7.09427	6.98403	7.09585	6.46747	6.96515	6.98706	6.9995	6.56764	6.7255	pannexin 2 [Source:HGNC Symbol;Acc:HGNC:8600]
SELENOO	ENSG00000073169	10.1823	10.117	10.1149	10.0978	10.2156	10.1473	10.4383	10.4503	10.5762	10.6929	10.5985	10.6633	selenoprotein O [Source:HGNC Symbol;Acc:HGNC:30395]
TP63	ENSG00000073282	14.2432	14.3542	14.3107	12.6912	12.672	12.7007	13.1775	13.2141	13.0197	13.8811	13.9965	13.9537	tumor protein p63 [Source:HGNC Symbol;Acc:HGNC:15979]
ALPK1	ENSG00000073331	9.67365	9.85675	9.92388	9.35504	9.38069	9.38798	8.96715	8.82269	8.95368	8.70463	8.35536	8.43317	alpha kinase 1 [Source:HGNC Symbol;Acc:HGNC:20917]
LLGL2	ENSG00000073350	9.8769	9.74501	9.87387	10.0605	10.0992	10.2615	11.1121	11.0468	11.3305	11.4461	11.2678	11.3345	LLGL scribble cell polarity complex component 2 [Source:HGNC Symbol;Acc:HGNC:6629]
PDE8A	ENSG00000073417	10.3739	10.5633	10.426	10.3191	10.3902	10.2321	10.2716	10.3563	10.3364	10.2895	10.4595	10.2971	phosphodiesterase 8A [Source:HGNC Symbol;Acc:HGNC:8793]
CLCN4	ENSG00000073464	8.97593	8.94988	8.88521	8.02769	8.35488	7.89729	8.14747	8.25099	8.18715	8.75213	8.78427	8.82241	chloride voltage-gated channel 4 [Source:HGNC Symbol;Acc:HGNC:2022]
NLE1	ENSG00000073536	10.1598	10.2758	10.2362	10.4445	10.5785	10.3858	10.7479	10.8094	10.7748	11.2767	11.3302	11.102	notchless homolog 1 [Source:HGNC Symbol;Acc:HGNC:19889]
SDHA	ENSG00000073578	7.7527	7.98309	7.87542	8.44735	8.24617	8.20903	8.4612	8.48019	8.37287	7.87367	7.9453	8.01841	succinate dehydrogenase complex flavoprotein subunit A [Source:HGNC Symbol;Acc:HGNC:10680]
SMARCE1	ENSG00000073584	8.80083	8.97594	9.02355	9.23945	9.36414	9.19906	9.61392	9.50011	9.41632	8.68217	8.79833	8.98852	SWI/SNF related, matrix associated, actin dependent regulator of chromatin, subfamily e, member 1 [Source:HGNC Symbol;Acc:HGNC:11109]
GSDMB	ENSG00000073605	8.20915	8.38461	8.38009	9.0345	9.03108	8.83625	8.50288	8.67789	8.56571	7.62126	7.60425	7.24863	gasdermin B [Source:HGNC Symbol;Acc:HGNC:23690]
KDM5A	ENSG00000073614	12.7052	12.62	12.6493	12.7349	12.7001	12.6581	12.936	12.9293	12.9857	12.9476	12.9836	12.978	lysine demethylase 5A [Source:HGNC Symbol;Acc:HGNC:9886]
ADAM11	ENSG00000073670	4.71315	4.2226	4.00533	4.28056	4.77566	4.47529	4.64946	4.43358	3.86122	3.8679	3.17006	4.65147	ADAM metallopeptidase domain 11 [Source:HGNC Symbol;Acc:HGNC:189]
PPP2R3A	ENSG00000073711	10.4986	10.5718	10.6449	10.7428	10.6938	10.6092	10.6062	10.7773	10.6366	10.292	10.3396	10.2282	protein phosphatase 2 regulatory subunit B''alpha [Source:HGNC Symbol;Acc:HGNC:9307]
FERMT2	ENSG00000073712	10.5228	10.5888	10.4507	13.2043	13.2223	13.1091	11.4602	11.578	11.5465	10.882	10.945	10.7622	FERM domain containing kindlin 2 [Source:HGNC Symbol;Acc:HGNC:15767]
ABCB11	ENSG00000073734	4.19274	3.84445	4.13026	3.17006	3.17006	3.17006	3.17006	3.17006	3.17006	3.17006	3.17006	3.17006	ATP binding cassette subfamily B member 11 [Source:HGNC Symbol;Acc:HGNC:42]
DHRS9	ENSG00000073737	6.30784	6.47891	6.28495	4.42101	5.1973	5.21817	4.31949	4.85808	4.43464	5.12985	5.5032	5.03509	dehydrogenase/reductase 9 [Source:HGNC Symbol;Acc:HGNC:16888]
PTGS2	ENSG00000073756	8.37419	8.89629	8.59994	11.2902	11.247	11.1488	10.8429	10.8495	10.6936	11.3124	11.241	11.1756	prostaglandin-endoperoxide synthase 2 [Source:HGNC Symbol;Acc:HGNC:9605]
IGF2BP2	ENSG00000073792	12.52	12.4236	12.5064	12.7627	12.8064	12.8129	12.96	12.975	13.0011	13.4697	13.4968	13.3619	insulin like growth factor 2 mRNA binding protein 2 [Source:HGNC Symbol;Acc:HGNC:28867]
MAP3K13	ENSG00000073803	10.4183	10.5527	10.5306	10.9911	10.8857	11.031	11.0402	10.9622	10.9812	11.0375	11.0799	11.2069	mitogen-activated protein kinase kinase kinase 13 [Source:HGNC Symbol;Acc:HGNC:6852]
ST6GAL1	ENSG00000073849	10.6544	10.6867	10.6384	10.2073	10.1166	9.99317	10.4203	10.3339	10.2417	11.1115	11.2138	11.1342	ST6 beta-galactoside alpha-2,6-sialyltransferase 1 [Source:HGNC Symbol;Acc:HGNC:10860]
TBX21	ENSG00000073861	3.17006	3.17006	3.17006	3.17006	3.17006	3.17006	3.17006	3.17006	3.17006	3.17006	3.17006	4.04974	T-box transcription factor 21 [Source:HGNC Symbol;Acc:HGNC:11599]
VDAC1P1	ENSG00000073905	7.96936	7.87014	7.90065	8.0453	8.0787	7.9041	8.15184	8.12822	8.44006	9.03512	8.65884	8.91131	voltage dependent anion channel 1 pseudogene 1 [Source:HGNC Symbol;Acc:HGNC:12671]
FRY	ENSG00000073910	5.86054	5.71453	5.38964	6.67288	6.62741	6.77631	6.48157	6.29615	6.16224	6.26821	5.95476	6.48505	FRY microtubule binding protein [Source:HGNC Symbol;Acc:HGNC:20367]
PICALM	ENSG00000073921	13.2589	13.3173	13.2593	14.4943	14.5013	14.4085	14.2961	14.2848	14.2636	14.1548	14.2328	14.1702	phosphatidylinositol binding clathrin assembly protein [Source:HGNC Symbol;Acc:HGNC:15514]
NSF	ENSG00000073969	4.71315	3.64908	5.95885	3.59865	3.82714	4.04071	4.14854	4.80635	4.1386	4.02072	4.35975	3.68314	N-ethylmaleimide sensitive factor, vesicle fusing ATPase [Source:HGNC Symbol;Acc:HGNC:8016]
GLI2	ENSG00000074047	5.99747	6.35945	6.37871	7.1767	7.3302	6.66781	8.37778	8.3191	8.24342	7.09366	7.08879	6.81727	GLI family zinc finger 2 [Source:HGNC Symbol;Acc:HGNC:4318]
CLASP1	ENSG00000074054	13.354	13.3534	13.3302	12.773	12.7304	12.6586	13.0039	13.0577	12.9913	12.9464	12.8493	12.9125	cytoplasmic linker associated protein 1 [Source:HGNC Symbol;Acc:HGNC:17088]
MRPS34	ENSG00000074071	11.6194	11.5339	11.4926	11.2299	11.265	11.3187	11.2991	11.351	11.3747	11.9793	11.9914	11.8576	mitochondrial ribosomal protein S34 [Source:HGNC Symbol;Acc:HGNC:16618]
NOTCH3	ENSG00000074181	10.5173	10.3261	10.6551	10.3055	10.4628	10.5476	10.611	10.4776	10.7245	9.50057	9.2612	9.62125	notch receptor 3 [Source:HGNC Symbol;Acc:HGNC:7883]
CLNS1A	ENSG00000074201	12.8029	12.7727	12.856	12.7537	12.9073	12.8395	12.7536	12.7237	12.7628	13.1627	13.2939	13.4489	chloride nucleotide-sensitive channel 1A [Source:HGNC Symbol;Acc:HGNC:2080]
PPP2R2C	ENSG00000074211	6.76468	6.39462	6.8652	6.15544	6.08963	6.63522	6.00121	6.24386	6.20469	6.9995	6.29439	6.61036	protein phosphatase 2 regulatory subunit Bgamma [Source:HGNC Symbol;Acc:HGNC:9306]
TEAD2	ENSG00000074219	9.86382	9.96913	9.97073	9.76114	9.87388	9.7412	10.2896	10.3624	10.3222	10.5627	10.8537	10.7283	TEA domain transcription factor 2 [Source:HGNC Symbol;Acc:HGNC:11715]
EED	ENSG00000074266	10.3512	10.4092	10.4052	10.2908	10.1935	10.2308	9.66375	9.64636	9.47513	8.29002	8.39756	8.29192	embryonic ectoderm development [Source:HGNC Symbol;Acc:HGNC:3188]
CDHR2	ENSG00000074276	4.52112	4.5594	4.58027	5.19353	4.9811	4.04071	4.5912	4.57243	4.7295	4.605	4.81076	4.57299	cadherin related family member 2 [Source:HGNC Symbol;Acc:HGNC:18231]
SNCB	ENSG00000074317	3.82485	3.64908	3.85517	3.59865	3.82714	3.67777	4.8081	4.75222	4.1386	5.22123	5.63903	4.92041	synuclein beta [Source:HGNC Symbol;Acc:HGNC:11140]
TSG101	ENSG00000074319	11.651	11.6784	11.5931	11.7697	11.7774	11.8681	11.7114	11.6254	11.861	12.1345	12.1557	12.1901	tumor susceptibility 101 [Source:HGNC Symbol;Acc:HGNC:15971]
NCBP3	ENSG00000074356	10.9372	10.9313	10.8942	11.3062	11.2849	11.2989	11.1912	11.2281	11.2209	11.3294	11.4503	11.3492	nuclear cap binding subunit 3 [Source:HGNC Symbol;Acc:HGNC:24612]
ATP2A3	ENSG00000074370	3.17006	3.17006	4.00533	3.17006	3.82714	3.67777	3.17006	3.17006	4.66288	3.66589	3.66717	3.17006	ATPase sarcoplasmic/endoplasmic reticulum Ca2+ transporting 3 [Source:HGNC Symbol;Acc:HGNC:813]
CA12	ENSG00000074410	13.1632	13.0604	13.1448	13.7415	13.7209	13.7574	14.1096	14.0774	14.1202	14.6151	14.6246	14.5693	carbonic anhydrase 12 [Source:HGNC Symbol;Acc:HGNC:1371]
MGLL	ENSG00000074416	10.7618	10.7735	10.7448	11.8972	12.0608	11.9913	12.1994	12.1266	12.137	12.3936	12.3974	12.2372	monoglyceride lipase [Source:HGNC Symbol;Acc:HGNC:17038]
NTN4	ENSG00000074527	10.8373	10.8577	10.7977	12.5243	12.5335	12.3216	11.855	11.8572	11.5856	11.6411	11.6712	11.5363	netrin 4 [Source:HGNC Symbol;Acc:HGNC:13658]
BCS1L	ENSG00000074582	10.8148	10.7784	10.9043	10.9745	10.9369	10.9675	10.7934	10.8161	10.8175	10.7975	10.8317	10.7468	BCS1 homolog, ubiquinol-cytochrome c reductase complex chaperone [Source:HGNC Symbol;Acc:HGNC:1020]
NUAK1	ENSG00000074590	10.507	10.6593	10.5516	10.9379	10.9179	10.633	11.4707	11.5415	11.3724	11.7065	11.6995	11.6491	NUAK family kinase 1 [Source:HGNC Symbol;Acc:HGNC:14311]
DPP8	ENSG00000074603	12.3177	12.3989	12.362	12.3618	12.3443	12.3082	12.1596	12.1813	12.118	11.7033	11.6587	11.6944	dipeptidyl peptidase 8 [Source:HGNC Symbol;Acc:HGNC:16490]
SLC24A1	ENSG00000074621	9.70333	9.69533	9.57647	8.81873	8.77358	8.72924	9.17688	9.26369	9.07696	9.91422	10.0637	9.90365	solute carrier family 24 member 1 [Source:HGNC Symbol;Acc:HGNC:10975]
ZNF532	ENSG00000074657	12.0076	12.0742	12.0122	12.6132	12.6311	12.4135	12.6158	12.6401	12.611	12.801	12.8236	12.7357	zinc finger protein 532 [Source:HGNC Symbol;Acc:HGNC:30940]
LMAN1	ENSG00000074695	13.4978	13.4942	13.4911	13.837	13.8979	13.8341	13.7951	13.7765	13.7148	13.9847	14.0715	14.0245	lectin, mannose binding 1 [Source:HGNC Symbol;Acc:HGNC:6631]
HACD3	ENSG00000074696	12.1729	12.2029	12.1531	11.7767	11.7613	11.6912	11.7652	11.7828	11.7577	11.9385	11.8929	11.8571	3-hydroxyacyl-CoA dehydratase 3 [Source:HGNC Symbol;Acc:HGNC:24175]
IPCEF1	ENSG00000074706	4.37065	3.17006	4.23891	4.42101	3.63668	3.88445	3.79592	3.81678	3.17006	3.17006	4.15024	3.89194	interaction protein for cytohesin exchange factors 1 [Source:HGNC Symbol;Acc:HGNC:21204]
ZZEF1	ENSG00000074755	11.2845	11.2224	11.2273	11.3207	11.3603	11.1616	11.4159	11.4097	11.3175	10.8027	10.8214	10.6364	zinc finger ZZ-type and EF-hand domain containing 1 [Source:HGNC Symbol;Acc:HGNC:29027]
ENO1	ENSG00000074800	17.1169	17.0852	17.0234	16.9615	16.9882	16.9614	17.2454	17.2428	17.298	18.1725	18.2026	18.1423	enolase 1 [Source:HGNC Symbol;Acc:HGNC:3350]
SLC12A1	ENSG00000074803	3.17006	3.17006	3.17006	3.17006	3.17006	3.17006	3.17006	3.17006	3.17006	3.66589	3.17006	3.17006	solute carrier family 12 member 1 [Source:HGNC Symbol;Acc:HGNC:10910]
MYDGF	ENSG00000074842	11.9448	12.059	11.9863	12.7284	12.7242	12.6356	12.5353	12.6326	12.5263	12.8908	12.9185	12.7591	myeloid derived growth factor [Source:HGNC Symbol;Acc:HGNC:16948]
ANO8	ENSG00000074855	9.85943	9.82046	9.81546	8.64497	8.76416	8.86443	9.08385	8.90528	8.83226	9.47685	8.9223	9.04304	anoctamin 8 [Source:HGNC Symbol;Acc:HGNC:29329]
TUBE1	ENSG00000074935	8.72566	9.08906	9.28748	9.0323	9.07494	8.94908	8.8776	8.81681	9.03123	8.8291	8.64334	8.70795	tubulin epsilon 1 [Source:HGNC Symbol;Acc:HGNC:20775]
ARHGEF10L	ENSG00000074964	9.04969	8.90837	9.06035	8.1669	8.26858	8.51043	9.94006	9.97246	10.135	9.7185	9.53961	9.57194	Rho guanine nucleotide exchange factor 10 like [Source:HGNC Symbol;Acc:HGNC:25540]
TXK	ENSG00000074966	4.44865	4.11549	4.83864	4.42101	4.3747	4.17055	4.5912	5.2455	4.90904	4.25825	4.26096	4.18083	TXK tyrosine kinase [Source:HGNC Symbol;Acc:HGNC:12434]
WSCD2	ENSG00000075035	4.44865	4.31826	4.3359	3.59865	3.17006	3.17006	3.17006	3.17006	3.17006	3.17006	3.17006	3.17006	WSC domain containing 2 [Source:HGNC Symbol;Acc:HGNC:29117]
KCNQ2	ENSG00000075043	3.17006	3.17006	3.17006	3.17006	3.82714	3.17006	3.17006	3.95891	3.17006	3.17006	3.17006	3.17006	potassium voltage-gated channel subfamily Q member 2 [Source:HGNC Symbol;Acc:HGNC:6296]
TACR2	ENSG00000075073	4.37065	4.69421	4.58027	5.12453	4.9811	4.17055	4.94777	4.27258	4.24811	4.86707	4.67998	4.72479	tachykinin receptor 2 [Source:HGNC Symbol;Acc:HGNC:11527]
ACTR6	ENSG00000075089	11.0063	11.0674	10.9764	10.7455	10.6493	10.7999	10.7772	10.7833	10.835	10.985	11.0159	10.9585	actin related protein 6 [Source:HGNC Symbol;Acc:HGNC:24025]
TIPIN	ENSG00000075131	9.3141	9.21356	9.16285	8.49616	8.5901	8.63015	8.32065	8.57374	8.54551	7.98193	8.36011	8.36428	TIMELESS interacting protein [Source:HGNC Symbol;Acc:HGNC:30750]
SRI	ENSG00000075142	11.9913	12.0471	12.1062	12.029	12.0055	12.0392	12.0761	12.1478	12.0408	12.6051	12.7024	12.6456	sorcin [Source:HGNC Symbol;Acc:HGNC:11292]
EIF4G3	ENSG00000075151	12.3498	12.3104	12.2601	12.7182	12.6477	12.5487	12.5132	12.4644	12.4058	12.3018	12.2508	12.2645	eukaryotic translation initiation factor 4 gamma 3 [Source:HGNC Symbol;Acc:HGNC:3298]
NUP37	ENSG00000075188	10.9619	10.8475	10.895	10.7211	10.6278	10.7649	10.7017	10.6941	10.7851	10.5222	10.5127	10.4209	nucleoporin 37 [Source:HGNC Symbol;Acc:HGNC:29929]
SEMA3A	ENSG00000075213	9.30767	9.39192	9.45417	11.2505	11.1611	11.1673	11.5365	11.5469	11.4869	11.8329	11.7019	11.7103	semaphorin 3A [Source:HGNC Symbol;Acc:HGNC:10723]
GTSE1	ENSG00000075218	8.91238	8.74954	8.66757	4.93332	5.1973	4.5592	5.47814	5.08795	5.58181	5.26458	5.03562	5.49062	G2 and S-phase expressed 1 [Source:HGNC Symbol;Acc:HGNC:13698]
SEMA3C	ENSG00000075223	13.7719	13.8102	13.7843	13.7565	13.8112	13.8281	13.7975	13.7189	13.7387	14.0231	14.0088	14.01	semaphorin 3C [Source:HGNC Symbol;Acc:HGNC:10725]
TTC38	ENSG00000075234	10.3491	10.264	10.1613	9.82236	9.68369	9.67515	10.0354	10.0757	10.0183	10.0679	10.1053	10.1397	tetratricopeptide repeat domain 38 [Source:HGNC Symbol;Acc:HGNC:26082]
ACAT1	ENSG00000075239	11.327	11.1776	11.1882	10.8955	10.9221	10.9829	10.834	10.8495	10.8384	11.2578	11.1266	11.1171	acetyl-CoA acetyltransferase 1 [Source:HGNC Symbol;Acc:HGNC:93]
GRAMD4	ENSG00000075240	9.42714	9.43012	9.64889	9.22021	9.03369	9.23726	9.03499	9.10406	9.13756	9.26656	9.03348	9.04932	GRAM domain containing 4 [Source:HGNC Symbol;Acc:HGNC:29113]
CELSR1	ENSG00000075275	13.3764	13.3142	13.2316	13.3926	13.4462	13.3133	13.7728	13.8096	13.7876	13.6772	13.5416	13.5104	cadherin EGF LAG seven-pass G-type receptor 1 [Source:HGNC Symbol;Acc:HGNC:1850]
WNT8B	ENSG00000075290	3.17006	3.64908	3.17006	3.17006	3.63668	3.17006	3.17006	3.17006	3.17006	3.17006	3.17006	3.17006	Wnt family member 8B [Source:HGNC Symbol;Acc:HGNC:12789]
ZNF638	ENSG00000075292	13.0038	12.9187	12.9584	12.7108	12.7298	12.6686	12.1093	12.1681	12.0555	11.6723	11.6702	11.6874	zinc finger protein 638 [Source:HGNC Symbol;Acc:HGNC:17894]
SLC25A40	ENSG00000075303	10.1065	10.1631	10.1897	9.05853	9.29383	9.24531	9.26426	9.17694	9.13486	9.36852	9.37112	9.44193	solute carrier family 25 member 40 [Source:HGNC Symbol;Acc:HGNC:29680]
TIMM21	ENSG00000075336	11.2943	11.2422	11.1539	11.0108	10.915	11.1271	10.7849	10.7606	10.7556	10.4026	10.2504	10.3878	translocase of inner mitochondrial membrane 21 [Source:HGNC Symbol;Acc:HGNC:25010]
ADD2	ENSG00000075340	3.96868	3.64908	3.65676	3.59865	3.63668	3.67777	3.17006	4.27258	3.6611	3.17006	3.17006	4.2947	adducin 2 [Source:HGNC Symbol;Acc:HGNC:244]
RASAL2	ENSG00000075391	12.0719	12.1135	12.1749	11.567	11.5367	11.5899	12.1947	12.1194	12.1756	12.7402	12.6961	12.8221	RAS protein activator like 2 [Source:HGNC Symbol;Acc:HGNC:9874]
VPS9D1	ENSG00000075399	8.22744	7.91279	8.10976	7.95502	8.18622	8.25766	8.25711	8.13296	8.44878	7.96961	7.9262	7.97943	VPS9 domain containing 1 [Source:HGNC Symbol;Acc:HGNC:13526]
ZNF37A	ENSG00000075407	10.9721	10.9584	10.895	10.932	10.9094	10.7135	10.7297	10.7961	10.6018	10.1189	10.1917	10.1558	zinc finger protein 37A [Source:HGNC Symbol;Acc:HGNC:13102]
MARK3	ENSG00000075413	12.0357	11.985	11.9162	12.0914	12.1211	12.0667	11.8537	11.9192	11.8881	11.8107	11.8301	11.6919	microtubule affinity regulating kinase 3 [Source:HGNC Symbol;Acc:HGNC:6897]
SLC25A3	ENSG00000075415	14.9873	15.0119	14.9728	15.0507	15.0897	15.0654	15.0584	15.0351	15.0945	15.2698	15.294	15.2555	solute carrier family 25 member 3 [Source:HGNC Symbol;Acc:HGNC:10989]
FNDC3B	ENSG00000075420	12.5872	12.571	12.5473	13.1271	13.0837	12.9708	12.7252	12.7827	12.6938	13.4322	13.3842	13.371	fibronectin type III domain containing 3B [Source:HGNC Symbol;Acc:HGNC:24670]
FOSL2	ENSG00000075426	14.854	14.9187	14.8946	14.9037	14.9063	14.8913	15.5443	15.5612	15.5874	15.1351	15.029	15.0375	FOS like 2, AP-1 transcription factor subunit [Source:HGNC Symbol;Acc:HGNC:3798]
CACNG5	ENSG00000075429	3.63504	3.64908	3.17006	3.17006	3.17006	3.17006	3.17006	3.17006	3.17006	3.17006	3.17006	3.17006	calcium voltage-gated channel auxiliary subunit gamma 5 [Source:HGNC Symbol;Acc:HGNC:1409]
CACNG4	ENSG00000075461	6.70025	6.4458	6.51685	5.94245	6.20739	5.64889	7.19471	7.07798	6.87443	6.8455	6.90515	6.55801	calcium voltage-gated channel auxiliary subunit gamma 4 [Source:HGNC Symbol;Acc:HGNC:1408]
FRYL	ENSG00000075539	12.7293	12.678	12.7033	12.1192	12.0925	12.1517	12.4494	12.4072	12.4244	12.1383	12.0254	12.1801	FRY like transcription coactivator [Source:HGNC Symbol;Acc:HGNC:29127]
TMEM131	ENSG00000075568	12.3937	12.373	12.3267	12.1669	12.196	12.0713	12.1006	12.0835	12.0619	12.585	12.6296	12.5912	transmembrane protein 131 [Source:HGNC Symbol;Acc:HGNC:30366]
FSCN1	ENSG00000075618	13.9792	13.9571	13.8287	14.8635	14.9618	14.9137	15.0501	15.0603	15.1008	15.1694	15.1364	15.0722	fascin actin-bundling protein 1 [Source:HGNC Symbol;Acc:HGNC:11148]
ACTB	ENSG00000075624	17.7233	17.6861	17.6307	18.4972	18.5375	18.4376	18.6979	18.6866	18.7075	18.8935	18.9415	18.7976	actin beta [Source:HGNC Symbol;Acc:HGNC:132]
MOCOS	ENSG00000075643	9.23501	9.38545	9.38889	10.4862	10.3758	10.5432	9.58674	9.40349	9.63652	9.16225	8.87332	9.01443	molybdenum cofactor sulfurase [Source:HGNC Symbol;Acc:HGNC:18234]
PLD1	ENSG00000075651	10.9218	10.9104	11.0231	9.87618	9.9213	10.4206	10.0223	9.73622	10.1511	10.7542	10.6786	11.0237	phospholipase D1 [Source:HGNC Symbol;Acc:HGNC:9067]
ATP12A	ENSG00000075673	3.17006	4.11549	4.23891	3.77399	4.28971	4.04071	4.31949	4.43358	4.7295	5.12985	5.03562	5.60128	ATPase H+/K+ transporting non-gastric alpha2 subunit [Source:HGNC Symbol;Acc:HGNC:13816]
WDR62	ENSG00000075702	7.13925	7.09359	7.13427	5.51863	5.98327	5.97476	6.28624	6.20789	6.73787	5.87011	6.0774	6.34754	WD repeat domain 62 [Source:HGNC Symbol;Acc:HGNC:24502]
DLG1	ENSG00000075711	13.0966	13.0777	13.092	12.9947	12.9639	12.941	13.1103	13.0343	13.0384	12.4699	12.4411	12.3764	discs large MAGUK scaffold protein 1 [Source:HGNC Symbol;Acc:HGNC:2900]
RAB7A	ENSG00000075785	13.7909	13.7881	13.7799	13.9213	13.9294	13.9014	13.9357	13.9039	13.9251	14.2969	14.2925	14.2982	RAB7A, member RAS oncogene family [Source:HGNC Symbol;Acc:HGNC:9788]
BCAP29	ENSG00000075790	5.34065	5.1166	5.18833	6.03519	5.9153	6.12463	5.83328	5.28204	5.76593	4.67638	5.5032	5.28281	B cell receptor associated protein 29 [Source:HGNC Symbol;Acc:HGNC:24131]
SEC31B	ENSG00000075826	7.43582	7.60614	7.4994	8.33377	8.29938	8.04628	7.72826	7.71293	7.2601	6.22685	5.84818	5.23696	SEC31 homolog B, COPII coat complex component [Source:HGNC Symbol;Acc:HGNC:23197]
SART3	ENSG00000075856	11.6578	11.5884	11.5702	11.7545	11.7197	11.5745	11.4321	11.4549	11.4186	11.0434	11.0427	10.9518	spliceosome associated factor 3, U4/U6 recycling protein [Source:HGNC Symbol;Acc:HGNC:16860]
ARHGAP15	ENSG00000075884	3.63504	3.17006	3.65676	3.17006	3.17006	3.67777	3.17006	3.17006	3.86122	3.17006	4.02287	4.39623	Rho GTPase activating protein 15 [Source:HGNC Symbol;Acc:HGNC:21030]
TUBA3D	ENSG00000075886	3.17006	3.64908	3.17006	3.17006	3.17006	3.17006	3.17006	3.17006	3.17006	3.17006	3.17006	3.17006	tubulin alpha 3d [Source:HGNC Symbol;Acc:HGNC:24071]
PAX2	ENSG00000075891	3.17006	3.17006	3.17006	3.17006	3.17006	3.17006	3.93365	3.17006	3.17006	3.17006	3.17006	3.17006	paired box 2 [Source:HGNC Symbol;Acc:HGNC:8616]
EXOSC7	ENSG00000075914	10.5191	10.4114	10.4282	10.507	10.4265	10.4707	10.4365	10.4177	10.5079	10.325	10.5307	10.4173	exosome component 7 [Source:HGNC Symbol;Acc:HGNC:28112]
KIFAP3	ENSG00000075945	11.471	11.3825	11.3857	10.826	10.8106	10.8874	10.8442	10.7575	10.8073	11.066	11.0061	10.9178	kinesin associated protein 3 [Source:HGNC Symbol;Acc:HGNC:17060]
MKRN2	ENSG00000075975	11.0383	11.1568	11.0889	11.1565	11.105	11.0851	11.3584	11.2679	11.3429	11.6047	11.5861	11.5352	makorin ring finger protein 2 [Source:HGNC Symbol;Acc:HGNC:7113]
MCM6	ENSG00000076003	11.5853	11.6006	11.4988	10.2945	10.2699	10.3501	10.5813	10.4617	10.4869	10.423	10.5432	10.433	minichromosome maintenance complex component 6 [Source:HGNC Symbol;Acc:HGNC:6949]
REXO2	ENSG00000076043	11.2834	11.3673	11.3484	11.0902	11.053	11.0896	11.0032	11.0624	10.9752	11.4791	11.3572	11.3961	RNA exonuclease 2 [Source:HGNC Symbol;Acc:HGNC:17851]
RBM7	ENSG00000076053	11.1353	11.25	11.2229	10.8766	10.9432	10.9172	10.9345	10.8394	10.773	11.2965	11.3554	11.3775	RNA binding motif protein 7 [Source:HGNC Symbol;Acc:HGNC:9904]
RBMS2	ENSG00000076067	10.9197	11.0532	10.9948	11.7481	11.7629	11.615	12.2619	12.2362	12.1421	12.4751	12.5819	12.4116	RNA binding motif single stranded interacting protein 2 [Source:HGNC Symbol;Acc:HGNC:9909]
BAZ2A	ENSG00000076108	13.0294	13.0343	13.0614	13.2306	13.211	13.1091	13.2764	13.3846	13.3295	12.9362	12.8613	12.8403	bromodomain adjacent to zinc finger domain 2A [Source:HGNC Symbol;Acc:HGNC:962]
PTPN23	ENSG00000076201	11.0318	11.0348	10.9809	11.2509	11.311	11.2186	11.2387	11.2961	11.4147	11.1658	11.0806	11.0922	protein tyrosine phosphatase non-receptor type 23 [Source:HGNC Symbol;Acc:HGNC:14406]
MLH1	ENSG00000076242	11.2889	11.324	11.2329	10.7053	10.7922	10.8288	10.526	10.4255	10.5266	10.7623	10.9395	10.7717	mutL homolog 1 [Source:HGNC Symbol;Acc:HGNC:7127]
UNG	ENSG00000076248	10.6125	10.6386	10.629	10.002	9.8695	9.97714	9.68501	9.81493	9.90719	9.77794	9.71105	9.77883	uracil DNA glycosylase [Source:HGNC Symbol;Acc:HGNC:12572]
FMO4	ENSG00000076258	8.42261	8.46864	8.36658	7.13608	7.11889	7.35685	6.95451	6.77107	7.11366	6.85899	6.35344	6.84659	flavin containing dimethylaniline monoxygenase 4 [Source:HGNC Symbol;Acc:HGNC:3772]
KLHL20	ENSG00000076321	11.2708	11.1694	11.2354	10.8228	10.846	10.878	10.7054	10.6941	10.6798	9.72949	9.84914	9.80875	kelch like family member 20 [Source:HGNC Symbol;Acc:HGNC:25056]
RGS11	ENSG00000076344	4.19274	3.84445	3.17006	3.77399	4.45293	4.84264	4.70483	4.07731	4.59204	4.14779	4.74723	4.04974	regulator of G protein signaling 11 [Source:HGNC Symbol;Acc:HGNC:9993]
SLC46A1	ENSG00000076351	11.3927	11.4476	11.4355	10.4586	10.4364	10.3625	10.8017	10.8488	10.8267	10.5941	10.2478	10.1703	solute carrier family 46 member 1 [Source:HGNC Symbol;Acc:HGNC:30521]
PLXNA2	ENSG00000076356	11.6297	11.5446	11.4707	12.9321	12.9225	12.8264	12.7655	12.8415	12.8079	12.3064	12.2923	12.2912	plexin A2 [Source:HGNC Symbol;Acc:HGNC:9100]
SPAG5	ENSG00000076382	10.0879	9.93854	9.90999	6.85462	7.09895	7.11951	7.4581	7.47211	7.96174	7.5485	7.20989	7.44294	sperm associated antigen 5 [Source:HGNC Symbol;Acc:HGNC:13452]
ANKRD13A	ENSG00000076513	11.8065	11.8416	11.8482	10.868	10.9186	11.1111	11.3994	11.3186	11.3735	12.0097	11.8954	12.0369	ankyrin repeat domain 13A [Source:HGNC Symbol;Acc:HGNC:21268]
TPD52	ENSG00000076554	11.1782	11.1726	11.1818	11.165	11.2766	11.1959	11.6244	11.6421	11.5281	12.1486	12.2472	12.1769	tumor protein D52 [Source:HGNC Symbol;Acc:HGNC:12005]
ACACB	ENSG00000076555	7.6748	7.67859	7.84974	5.4095	5.63262	5.35026	6.05928	6.48778	6.72346	6.65742	6.23275	6.86102	acetyl-CoA carboxylase beta [Source:HGNC Symbol;Acc:HGNC:85]
TRAF4	ENSG00000076604	12.3646	12.361	12.3611	12.0851	12.1078	12.0365	11.7184	11.6721	11.7984	12.1067	12.094	11.9773	TNF receptor associated factor 4 [Source:HGNC Symbol;Acc:HGNC:12034]
PAG1	ENSG00000076641	7.68145	7.33723	7.65587	9.95971	9.8695	9.79889	10.0956	9.93635	9.84579	10.7425	10.7892	10.7962	phosphoprotein membrane anchor with glycosphingolipid microdomains 1 [Source:HGNC Symbol;Acc:HGNC:30043]
GPATCH1	ENSG00000076650	9.83878	9.90728	9.88654	10.0496	9.95482	10.0448	10.0565	9.99604	10.1282	10.1883	10.3117	10.2515	G-patch domain containing 1 [Source:HGNC Symbol;Acc:HGNC:24658]
ICAM3	ENSG00000076662	7.94192	7.72722	7.50764	7.97813	8.17202	8.06462	8.25304	8.26832	7.91838	8.58463	8.92871	8.68796	intercellular adhesion molecule 3 [Source:HGNC Symbol;Acc:HGNC:5346]
NT5C2	ENSG00000076685	12.748	12.7023	12.6892	12.9431	12.9373	13.0164	13.4681	13.3805	13.5037	13.8208	13.7921	13.8574	5'-nucleotidase, cytosolic II [Source:HGNC Symbol;Acc:HGNC:8022]
MCAM	ENSG00000076706	13.276	13.2199	13.1284	11.7648	11.8288	11.6432	11.8497	11.9707	11.6895	12.0747	12.1124	11.9736	melanoma cell adhesion molecule [Source:HGNC Symbol;Acc:HGNC:6934]
GPC4	ENSG00000076716	7.19625	7.21571	6.8652	6.86462	6.77338	6.84904	6.53661	6.65651	6.57075	7.28526	7.26172	7.48998	glypican 4 [Source:HGNC Symbol;Acc:HGNC:4452]
MBNL3	ENSG00000076770	10.4729	10.4303	10.4948	9.69303	9.82335	9.72976	9.68351	9.72215	9.63461	9.71297	9.75497	9.90365	muscleblind like splicing regulator 3 [Source:HGNC Symbol;Acc:HGNC:20564]
CAMSAP3	ENSG00000076826	9.30982	9.24724	9.43274	9.77438	9.88117	9.95602	10.2257	10.3411	10.4591	10.0387	9.99208	9.93112	calmodulin regulated spectrin associated protein family member 3 [Source:HGNC Symbol;Acc:HGNC:29307]
RAP1GAP	ENSG00000076864	6.61886	6.6628	6.81275	6.54154	6.65509	6.61864	7.70461	8.04014	7.86066	8.50154	8.35536	8.40405	RAP1 GTPase activating protein [Source:HGNC Symbol;Acc:HGNC:9858]
XAB2	ENSG00000076924	11.0854	11.1197	11.0352	11.3717	11.4745	11.5035	11.3921	11.469	11.472	12.0361	11.9534	11.8391	XPA binding protein 2 [Source:HGNC Symbol;Acc:HGNC:14089]
ARHGEF1	ENSG00000076928	11.8332	11.8759	11.827	11.8005	11.8929	11.8355	12.0669	12.0938	12.0984	11.8081	11.7177	11.5446	Rho guanine nucleotide exchange factor 1 [Source:HGNC Symbol;Acc:HGNC:681]
STXBP2	ENSG00000076944	10.2043	10.2511	10.0262	10.4878	10.4255	10.4684	10.4684	10.4226	10.4688	10.7888	10.9009	10.8184	syntaxin binding protein 2 [Source:HGNC Symbol;Acc:HGNC:11445]
MAP2K7	ENSG00000076984	10.7389	10.8061	10.7944	11.033	11.0091	11.0044	11.0567	11.122	11.0939	11.3721	11.3684	11.3111	mitogen-activated protein kinase kinase 7 [Source:HGNC Symbol;Acc:HGNC:6847]
DGKD	ENSG00000077044	9.66864	9.81726	9.62263	10.6928	10.6051	10.4406	10.3724	10.3069	10.3747	8.73405	8.9094	8.73937	diacylglycerol kinase delta [Source:HGNC Symbol;Acc:HGNC:2851]
CTTNBP2	ENSG00000077063	6.80199	6.96005	6.9766	7.07719	7.20533	6.69966	7.73411	7.5593	7.38386	6.93734	7.1993	7.33367	cortactin binding protein 2 [Source:HGNC Symbol;Acc:HGNC:15679]
ACTL6B	ENSG00000077080	3.17006	3.17006	3.17006	3.17006	3.17006	3.17006	3.17006	3.17006	3.6611	3.17006	3.17006	3.17006	actin like 6B [Source:HGNC Symbol;Acc:HGNC:160]
RARB	ENSG00000077092	5.06618	4.2226	4.23891	3.77399	4.09162	3.17006	3.93365	3.81678	3.86122	3.8679	3.86968	3.17006	retinoic acid receptor beta [Source:HGNC Symbol;Acc:HGNC:9865]
TOP2B	ENSG00000077097	13.6696	13.5974	13.6468	13.1822	13.1379	13.0692	13.1121	13.1204	13.1115	12.585	12.6355	12.5561	DNA topoisomerase II beta [Source:HGNC Symbol;Acc:HGNC:11990]
TM9SF3	ENSG00000077147	14.5386	14.5686	14.5359	14.7381	14.711	14.7306	14.715	14.7	14.6657	14.7554	14.8216	14.8235	transmembrane 9 superfamily member 3 [Source:HGNC Symbol;Acc:HGNC:21529]
NFKB2	ENSG00000077150	10.5265	10.5177	10.4368	11.3856	11.5214	11.3779	11.429	11.3571	11.3724	12.0138	11.9929	11.8268	nuclear factor kappa B subunit 2 [Source:HGNC Symbol;Acc:HGNC:7795]
UBE2T	ENSG00000077152	9.72279	9.64569	9.70359	8.05402	8.2142	7.8487	7.87845	8.22903	7.93712	8.04201	7.74906	7.43334	ubiquitin conjugating enzyme E2 T [Source:HGNC Symbol;Acc:HGNC:25009]
PPP1R12B	ENSG00000077157	9.96667	9.81405	9.82207	10.6402	10.5641	10.5146	10.364	10.497	10.377	8.94996	9.07739	8.84425	protein phosphatase 1 regulatory subunit 12B [Source:HGNC Symbol;Acc:HGNC:7619]
DNAJC10	ENSG00000077232	13.2026	13.242	13.1789	13.6914	13.6685	13.4831	13.5041	13.5215	13.3748	13.8364	13.8495	13.814	DnaJ heat shock protein family (Hsp40) member C10 [Source:HGNC Symbol;Acc:HGNC:24637]
GTF3C1	ENSG00000077235	12.5996	12.5858	12.5376	12.3954	12.5321	12.3383	12.3074	12.2207	12.2218	11.6869	11.5724	11.5307	general transcription factor IIIC subunit 1 [Source:HGNC Symbol;Acc:HGNC:4664]
IL4R	ENSG00000077238	11.5325	11.4864	11.5147	12.7863	12.7903	12.83	12.8117	12.8786	12.9404	12.4054	12.3656	12.254	interleukin 4 receptor [Source:HGNC Symbol;Acc:HGNC:6015]
USP33	ENSG00000077254	11.7357	11.7809	11.7585	11.5674	11.5799	11.5208	11.4013	11.4048	11.2947	11.1745	11.3101	11.2111	ubiquitin specific peptidase 33 [Source:HGNC Symbol;Acc:HGNC:20059]
PAK3	ENSG00000077264	6.82632	7.37264	6.85227	3.9071	5.1973	4.47529	4.99095	4.63564	4.79245	4.7435	3.86968	4.85873	p21 (RAC1) activated kinase 3 [Source:HGNC Symbol;Acc:HGNC:8592]
CAPN6	ENSG00000077274	6.66014	6.35945	6.58118	4.75516	4.45293	4.63703	4.64946	4.27258	4.90904	5.22123	4.81076	4.18083	calpain 6 [Source:HGNC Symbol;Acc:HGNC:1483]
DCX	ENSG00000077279	3.63504	3.64908	3.17006	3.17006	3.17006	3.17006	3.17006	3.17006	3.17006	3.17006	3.17006	3.17006	doublecortin [Source:HGNC Symbol;Acc:HGNC:2714]
SNRPA	ENSG00000077312	10.8103	10.8831	10.7834	9.51194	9.51037	9.61839	9.34284	9.59924	9.71994	9.46154	9.8167	9.70915	small nuclear ribonucleoprotein polypeptide A [Source:HGNC Symbol;Acc:HGNC:11151]
EXOSC5	ENSG00000077348	10.4243	10.5118	10.5061	10.7115	10.8152	10.9264	10.6655	10.5972	10.6714	11.0257	11.1535	11.1178	exosome component 5 [Source:HGNC Symbol;Acc:HGNC:24662]
DYNC1I2	ENSG00000077380	13.4616	13.502	13.4853	13.1242	13.1423	13.1616	13.255	13.3181	13.2798	13.8771	13.9631	13.9117	dynein cytoplasmic 1 intermediate chain 2 [Source:HGNC Symbol;Acc:HGNC:2964]
APBB1IP	ENSG00000077420	3.17006	3.99238	3.17006	3.17006	3.17006	3.17006	3.17006	3.17006	3.17006	3.17006	3.17006	3.17006	amyloid beta precursor protein binding family B member 1 interacting protein [Source:HGNC Symbol;Acc:HGNC:17379]
LRCH4	ENSG00000077454	8.19062	7.9425	8.11516	8.29751	8.05826	8.01518	8.30895	8.02493	8.25342	8.26504	8.4564	8.0994	leucine rich repeats and calponin homology domain containing 4 [Source:HGNC Symbol;Acc:HGNC:6691]
FAM76B	ENSG00000077458	10.439	10.4428	10.5102	10.4462	10.5162	10.4487	10.3526	10.3349	10.3399	9.88503	9.88582	9.93282	family with sequence similarity 76 member B [Source:HGNC Symbol;Acc:HGNC:28492]
SIRT6	ENSG00000077463	10.0331	9.95901	10.0685	10.2544	10.2144	10.311	10.2856	10.3482	10.3758	10.9313	10.9755	10.917	sirtuin 6 [Source:HGNC Symbol;Acc:HGNC:14934]
POLD3	ENSG00000077514	10.4439	10.5343	10.5898	10.1667	10.1326	10.1386	10.1024	9.9021	10.03	9.66416	9.6848	9.63384	DNA polymerase delta 3, accessory subunit [Source:HGNC Symbol;Acc:HGNC:20932]
ACTN2	ENSG00000077522	3.17006	3.17006	4.13026	3.17006	3.17006	3.17006	3.17006	3.17006	3.17006	4.25825	3.17006	3.17006	actinin alpha 2 [Source:HGNC Symbol;Acc:HGNC:164]
CAPZB	ENSG00000077549	13.7347	13.7954	13.6876	13.7673	13.7884	13.6659	13.8239	13.8409	13.8674	14.5005	14.555	14.482	capping actin protein of muscle Z-line subunit beta [Source:HGNC Symbol;Acc:HGNC:1491]
GPR137B	ENSG00000077585	8.86646	8.84063	8.66021	9.20855	9.38274	9.4168	9.23572	9.29149	9.30544	9.07301	9.08027	9.26435	G protein-coupled receptor 137B [Source:HGNC Symbol;Acc:HGNC:11862]
NAALAD2	ENSG00000077616	3.63504	3.17006	3.17006	3.17006	3.17006	3.17006	3.17006	3.17006	3.17006	3.66589	4.15024	3.17006	N-acetylated alpha-linked acidic dipeptidase 2 [Source:HGNC Symbol;Acc:HGNC:14526]
JADE1	ENSG00000077684	10.3729	10.4552	10.3842	9.12828	9.26069	8.96217	9.63749	9.68556	9.34335	10.8319	10.8084	10.7574	jade family PHD finger 1 [Source:HGNC Symbol;Acc:HGNC:30027]
SLC25A43	ENSG00000077713	10.3902	10.4135	10.4063	10.3037	10.5632	10.4335	10.6006	10.5634	10.6835	11.1101	11.0683	11.4035	solute carrier family 25 member 43 [Source:HGNC Symbol;Acc:HGNC:30557]
UBE2A	ENSG00000077721	11.9626	11.9757	12.0201	11.9146	12.0018	11.943	12.0177	12.0435	12.0368	12.2525	12.3288	12.3375	ubiquitin conjugating enzyme E2 A [Source:HGNC Symbol;Acc:HGNC:12472]
FGFR1	ENSG00000077782	7.40395	7.13546	7.35152	7.94567	8.04793	7.63606	8.24487	8.54204	8.16083	8.34826	8.17839	8.18753	fibroblast growth factor receptor 1 [Source:HGNC Symbol;Acc:HGNC:3688]
SMC1B	ENSG00000077935	3.17006	3.64908	3.17006	3.17006	3.17006	3.17006	3.17006	3.17006	3.17006	4.14779	3.66717	3.17006	structural maintenance of chromosomes 1B [Source:HGNC Symbol;Acc:HGNC:11112]
FBLN1	ENSG00000077942	8.64974	8.5786	8.83707	8.54337	8.68643	8.65859	8.96963	8.74748	9.0428	9.62153	9.70919	9.7502	fibulin 1 [Source:HGNC Symbol;Acc:HGNC:3600]
ITGA8	ENSG00000077943	3.17006	3.17006	3.17006	3.17006	3.97145	3.17006	3.17006	3.17006	3.17006	3.17006	3.17006	3.17006	integrin subunit alpha 8 [Source:HGNC Symbol;Acc:HGNC:6144]
MAP2	ENSG00000078018	9.81631	9.71953	9.7372	9.56015	9.63454	9.32856	9.95514	9.76395	9.8107	10.7253	10.5391	10.7027	microtubule associated protein 2 [Source:HGNC Symbol;Acc:HGNC:6839]
PIAS2	ENSG00000078043	10.217	10.1593	10.1973	10.4119	10.3592	10.2076	11.0032	10.984	10.8082	10.7712	10.836	10.7736	protein inhibitor of activated STAT 2 [Source:HGNC Symbol;Acc:HGNC:17311]
AMPH	ENSG00000078053	6.60483	6.63376	5.71856	6.07062	6.57037	6.00089	6.23704	6.44226	5.73692	6.94999	6.6637	6.34754	amphiphysin [Source:HGNC Symbol;Acc:HGNC:471]
ARAF	ENSG00000078061	10.9816	10.9627	10.9206	11.2169	11.2843	11.2774	11.2196	11.2391	11.2215	11.7345	11.6683	11.5689	A-Raf proto-oncogene, serine/threonine kinase [Source:HGNC Symbol;Acc:HGNC:646]
MCCC1	ENSG00000078070	9.887	9.90125	9.91464	9.25654	9.0073	9.26394	9.07006	9.00164	8.87172	9.27408	9.13115	9.33289	methylcrotonyl-CoA carboxylase subunit 1 [Source:HGNC Symbol;Acc:HGNC:6936]
LAMP3	ENSG00000078081	6.99671	6.92461	6.61227	9.50083	9.27846	9.05371	8.92434	9.07729	8.81886	8.91507	9.24589	8.84063	lysosomal associated membrane protein 3 [Source:HGNC Symbol;Acc:HGNC:14582]
FAP	ENSG00000078098	5.19108	5.24394	4.58027	4.80228	5.48166	5.26371	5.41878	5.0011	4.43464	5.81475	5.08592	5.03509	fibroblast activation protein alpha [Source:HGNC Symbol;Acc:HGNC:3590]
NEBL	ENSG00000078114	11.1593	11.1242	11.2477	11.0521	11.0491	11.1743	10.8643	10.7575	10.7556	10.7578	10.8845	11.0435	nebulette [Source:HGNC Symbol;Acc:HGNC:16932]
ACER3	ENSG00000078124	10.2598	10.3171	10.2374	11.2476	11.2599	10.9869	11.3138	11.3999	11.2592	11.3491	11.4413	11.3177	alkaline ceramidase 3 [Source:HGNC Symbol;Acc:HGNC:16066]
UBE2K	ENSG00000078140	13.1955	13.2639	13.2523	13.3319	13.286	13.2398	13.1247	13.1198	13.1252	12.8016	12.7531	12.756	ubiquitin conjugating enzyme E2 K [Source:HGNC Symbol;Acc:HGNC:4914]
PIK3C3	ENSG00000078142	12.0165	12.0688	11.987	11.7227	11.7225	11.7546	11.9619	11.8831	11.992	11.799	11.8982	11.9167	phosphatidylinositol 3-kinase catalytic subunit type 3 [Source:HGNC Symbol;Acc:HGNC:8974]
N4BP2	ENSG00000078177	10.4614	10.4501	10.4687	10.2325	10.2156	10.1993	9.91713	10.0533	9.79368	8.90541	9.36641	9.38348	NEDD4 binding protein 2 [Source:HGNC Symbol;Acc:HGNC:29851]
TIGAR	ENSG00000078237	11.064	11.0908	10.9772	10.1737	10.135	10.1095	8.84557	8.95694	8.93518	7.84697	7.72714	7.38437	TP53 induced glycolysis regulatory phosphatase [Source:HGNC Symbol;Acc:HGNC:1185]
TULP3	ENSG00000078246	9.64504	9.66183	9.51049	9.89813	9.95206	9.69489	9.57539	9.61286	9.62886	9.76553	9.70919	9.44669	TUB like protein 3 [Source:HGNC Symbol;Acc:HGNC:12425]
SYNJ2	ENSG00000078269	9.42714	9.20379	9.24875	11.273	11.3551	11.247	10.622	10.6302	10.6779	10.0708	10.181	10.1903	synaptojanin 2 [Source:HGNC Symbol;Acc:HGNC:11504]
ADCY2	ENSG00000078295	3.63504	3.99238	3.85517	4.11497	3.82714	3.88445	3.79592	3.17006	4.01265	3.66589	3.66717	3.68314	adenylate cyclase 2 [Source:HGNC Symbol;Acc:HGNC:233]
PPP2R5C	ENSG00000078304	12.978	12.9874	13.0338	12.8457	12.8139	12.87	12.7931	12.8239	12.7838	13.0159	13.0516	12.987	protein phosphatase 2 regulatory subunit B'gamma [Source:HGNC Symbol;Acc:HGNC:9311]
PMS2P1	ENSG00000078319	9.50036	9.41539	9.58037	9.67478	9.60668	9.4977	9.21289	9.36979	9.21885	9.48335	9.57679	9.55438	PMS1 homolog 2, mismatch repair system component pseudogene 1 [Source:HGNC Symbol;Acc:HGNC:9123]
RBFOX1	ENSG00000078328	3.63504	3.17006	3.17006	3.17006	3.63668	3.17006	3.79592	4.07731	3.17006	3.17006	3.17006	3.17006	RNA binding fox-1 homolog 1 [Source:HGNC Symbol;Acc:HGNC:18222]
GNB1	ENSG00000078369	14.4264	14.4681	14.4014	14.8979	14.9618	14.8347	14.9393	14.9358	14.9128	15.4411	15.4869	15.3933	G protein subunit beta 1 [Source:HGNC Symbol;Acc:HGNC:4396]
EDN1	ENSG00000078401	11.1503	11.0848	11.0613	13.4058	13.4755	13.358	11.6682	11.5526	11.5271	9.74582	9.72768	9.81245	endothelin 1 [Source:HGNC Symbol;Acc:HGNC:3176]
MLLT10	ENSG00000078403	10.4758	10.4655	10.4539	9.94104	9.90709	9.83136	10.7009	10.5877	10.7137	10.9016	10.8779	10.9939	MLLT10 histone lysine methyltransferase DOT1L cofactor [Source:HGNC Symbol;Acc:HGNC:16063]
ZCWPW1	ENSG00000078487	8.64974	8.60853	8.45857	8.71536	8.73871	8.57154	8.27326	8.37615	8.35905	8.76643	8.55497	8.47111	zinc finger CW-type and PWWP domain containing 1 [Source:HGNC Symbol;Acc:HGNC:23486]
FGF20	ENSG00000078579	3.63504	3.17006	3.17006	3.59865	3.17006	3.17006	4.04848	3.17006	3.17006	3.17006	3.17006	3.17006	fibroblast growth factor 20 [Source:HGNC Symbol;Acc:HGNC:3677]
ITM2A	ENSG00000078596	4.65277	5.02396	5.27264	4.54423	4.28971	4.70975	4.64946	4.18042	4.24811	4.02072	4.81076	4.48836	integral membrane protein 2A [Source:HGNC Symbol;Acc:HGNC:6173]
NRDC	ENSG00000078618	13.7074	13.7065	13.6995	13.6154	13.5852	13.5986	13.5935	13.5887	13.6092	14.1974	14.1931	14.1904	nardilysin convertase [Source:HGNC Symbol;Acc:HGNC:7995]
VDAC3	ENSG00000078668	12.8351	12.8094	12.7804	12.5319	12.5125	12.5745	12.5432	12.5178	12.4816	12.7268	12.7534	12.7208	voltage dependent anion channel 3 [Source:HGNC Symbol;Acc:HGNC:12674]
PCM1	ENSG00000078674	12.8445	12.8044	12.8115	12.8173	12.835	12.7761	12.6525	12.6881	12.6639	12.9994	13.0521	13.07	pericentriolar material 1 [Source:HGNC Symbol;Acc:HGNC:8727]
TNRC6C	ENSG00000078687	5.97557	6.10643	6.09856	5.49217	5.98327	5.26371	4.99095	4.95528	5.1132	5.22123	5.42974	5.03509	trinucleotide repeat containing adaptor 6C [Source:HGNC Symbol;Acc:HGNC:29318]
CBFA2T2	ENSG00000078699	10.4653	10.5794	10.5436	10.5969	10.6243	10.4832	10.7786	10.7998	10.7886	10.7115	10.7436	10.6218	CBFA2/RUNX1 partner transcriptional co-repressor 2 [Source:HGNC Symbol;Acc:HGNC:1536]
BRINP1	ENSG00000078725	8.17657	8.2198	8.30182	7.01578	7.02689	7.36676	6.88229	6.95443	7.2095	7.27527	6.91816	7.29178	BMP/retinoic acid inducible neural specific 1 [Source:HGNC Symbol;Acc:HGNC:2687]
ITCH	ENSG00000078747	12.9318	12.989	13.0143	13.6667	13.6586	13.6703	13.7004	13.7138	13.7726	13.6625	13.7394	13.7044	itchy E3 ubiquitin protein ligase [Source:HGNC Symbol;Acc:HGNC:13890]
PKD2L2	ENSG00000078795	4.37065	3.64908	3.85517	3.17006	3.97145	3.17006	3.61433	3.81678	3.6611	3.8679	4.53193	4.2947	polycystin 2 like 2, transient receptor potential cation channel [Source:HGNC Symbol;Acc:HGNC:9012]
TP53INP2	ENSG00000078804	10.2916	10.4071	10.3696	9.80955	9.96583	9.8976	9.57539	9.55406	9.49211	8.43592	8.50009	8.36428	tumor protein p53 inducible nuclear protein 2 [Source:HGNC Symbol;Acc:HGNC:16104]
SDF4	ENSG00000078808	12.902	12.937	12.8776	12.9624	13.0203	12.9993	13.0138	13.0542	13.0126	13.2578	13.2457	13.1954	stromal cell derived factor 4 [Source:HGNC Symbol;Acc:HGNC:24188]
MYH7B	ENSG00000078814	4.52112	4.11549	4.42401	4.20164	3.17006	3.88445	3.93365	4.5053	4.43464	3.17006	3.17006	3.68314	myosin heavy chain 7B [Source:HGNC Symbol;Acc:HGNC:15906]
TP73	ENSG00000078900	8.46945	8.44808	8.45432	4.20164	4.88279	4.70975	4.23804	4.43358	4.43464	7.04736	6.60039	6.81727	tumor protein p73 [Source:HGNC Symbol;Acc:HGNC:12003]
TOLLIP	ENSG00000078902	11.9088	11.9703	11.9327	12.0691	12.168	12.1743	12.104	12.0114	12.1262	12.1685	12.1642	12.149	toll interacting protein [Source:HGNC Symbol;Acc:HGNC:16476]
UBE2D4	ENSG00000078967	9.11251	9.12315	8.76342	8.61876	8.76416	8.65053	8.47523	8.60135	8.70332	8.56839	8.65498	8.50807	ubiquitin conjugating enzyme E2 D4 (putative) [Source:HGNC Symbol;Acc:HGNC:21647]
CLUL1	ENSG00000079101	4.52112	4.5594	4.77931	3.59865	4.28971	4.04071	4.31949	4.69543	3.6611	4.44634	4.74723	4.2947	clusterin like 1 [Source:HGNC Symbol;Acc:HGNC:2096]
RUNX1T1	ENSG00000079102	4.52112	4.62886	4.65061	3.17006	3.63668	3.17006	3.79592	4.18042	3.6611	3.8679	3.66717	3.89194	RUNX1 partner transcriptional co-repressor 1 [Source:HGNC Symbol;Acc:HGNC:1535]
THOC1	ENSG00000079134	10.2818	10.209	10.2583	10.9438	10.7991	10.9045	10.7572	10.8603	10.8158	10.1843	10.4417	10.3565	THO complex subunit 1 [Source:HGNC Symbol;Acc:HGNC:19070]
FKBP7	ENSG00000079150	9.05482	9.20379	9.07703	8.35157	8.33379	8.35027	7.9201	8.12822	8.05045	8.27007	8.30205	8.54411	FKBP prolyl isomerase 7 [Source:HGNC Symbol;Acc:HGNC:3723]
OSBPL6	ENSG00000079156	9.25519	9.18405	9.15501	9.7638	9.65168	9.7163	9.31971	9.36979	9.19831	9.53647	9.42195	9.44907	oxysterol binding protein like 6 [Source:HGNC Symbol;Acc:HGNC:16388]
SLC1A3	ENSG00000079215	11.6708	11.6149	11.6747	11.0828	11.1878	11.2943	10.5878	10.4645	10.3792	10.4598	10.418	10.3977	solute carrier family 1 member 3 [Source:HGNC Symbol;Acc:HGNC:10941]
XRCC5	ENSG00000079246	14.9196	14.9332	14.8902	14.3431	14.3372	14.3877	14.5362	14.5092	14.5774	15.0595	15.1088	15.0536	X-ray repair cross complementing 5 [Source:HGNC Symbol;Acc:HGNC:12833]
LXN	ENSG00000079257	8.20454	7.95422	7.93768	6.95161	6.85903	6.73082	6.77233	7.07798	6.63382	7.19266	7.38832	7.15821	latexin [Source:HGNC Symbol;Acc:HGNC:13347]
SP140	ENSG00000079263	4.19274	4.69421	4.00533	4.01814	4.28971	3.17006	4.31949	4.07731	4.01265	3.17006	4.15024	4.18083	SP140 nuclear body protein [Source:HGNC Symbol;Acc:HGNC:17133]
MKNK1	ENSG00000079277	10.4891	10.6112	10.5143	10.0087	10.0406	9.95766	10.0797	10.0483	9.93228	10.1438	10.1917	10.0423	MAPK interacting serine/threonine kinase 1 [Source:HGNC Symbol;Acc:HGNC:7110]
TNS1	ENSG00000079308	8.59798	8.49292	8.42856	6.34021	6.14975	6.07644	7.92522	7.81678	8.06756	9.11832	8.82605	8.99829	tensin 1 [Source:HGNC Symbol;Acc:HGNC:11973]
REXO1	ENSG00000079313	10.4332	10.4449	10.5446	10.9508	10.8806	10.9364	10.9294	10.9211	11.0602	10.4903	10.5547	10.3854	RNA exonuclease 1 homolog [Source:HGNC Symbol;Acc:HGNC:24616]
SAR1A	ENSG00000079332	13.3903	13.4562	13.4553	13.5342	13.5113	13.6007	13.2434	13.1852	13.1944	12.8769	12.95	12.9943	secretion associated Ras related GTPase 1A [Source:HGNC Symbol;Acc:HGNC:10534]
CDC14A	ENSG00000079335	6.56189	6.5429	6.39674	6.52898	6.52604	6.02653	7.125	7.24534	6.83482	7.37224	6.61648	7.19279	cell division cycle 14A [Source:HGNC Symbol;Acc:HGNC:1718]
RAPGEF3	ENSG00000079337	6.04026	6.34152	6.12054	6.54154	6.35043	6.19393	6.60254	6.47277	6.57075	6.32804	6.35344	6.32675	Rap guanine nucleotide exchange factor 3 [Source:HGNC Symbol;Acc:HGNC:16629]
CEACAM1	ENSG00000079385	5.19108	5.02396	5.14399	7.13608	6.78594	7.75387	7.47918	7.48701	7.56365	7.77087	7.65157	7.94612	CEA cell adhesion molecule 1 [Source:HGNC Symbol;Acc:HGNC:1814]
SENP1	ENSG00000079387	10.5611	10.7214	10.7749	10.7025	10.753	10.637	10.5344	10.586	10.5152	10.4729	10.4157	10.4075	SUMO specific peptidase 1 [Source:HGNC Symbol;Acc:HGNC:17927]
DUSP13	ENSG00000079393	5.53716	6.01838	5.88333	5.43763	5.63262	5.68194	5.03267	4.80635	5.58181	5.84271	5.63903	5.5654	dual specificity phosphatase 13 [Source:HGNC Symbol;Acc:HGNC:19681]
CIC	ENSG00000079432	12.0585	11.9718	11.9498	11.2159	11.2964	11.2288	11.6467	11.6915	11.6522	11.7056	11.6854	11.559	capicua transcriptional repressor [Source:HGNC Symbol;Acc:HGNC:14214]
LIPE	ENSG00000079435	8.57318	8.70867	8.61904	8.09264	7.83007	7.96397	7.84099	7.81088	8.00973	8.58058	8.58774	8.3843	lipase E, hormone sensitive type [Source:HGNC Symbol;Acc:HGNC:6621]
FDFT1	ENSG00000079459	14.7945	14.7904	14.7128	13.1707	13.1803	13.2226	13.5941	13.5593	13.6267	14.5244	14.5522	14.5068	farnesyl-diphosphate farnesyltransferase 1 [Source:HGNC Symbol;Acc:HGNC:3629]
PAFAH1B3	ENSG00000079462	10.2981	10.2392	10.0754	9.57082	9.62242	9.53761	9.85281	9.64304	9.85402	10.5678	10.5264	10.3438	platelet activating factor acetylhydrolase 1b catalytic subunit 3 [Source:HGNC Symbol;Acc:HGNC:8576]
OPHN1	ENSG00000079482	9.4719	9.52536	9.35055	9.17298	8.89373	8.92587	9.08842	8.92179	8.72861	9.67368	9.63671	9.53884	oligophrenin 1 [Source:HGNC Symbol;Acc:HGNC:8148]
KIF22	ENSG00000079616	10.9316	10.9224	10.876	9.61124	9.71664	9.6511	9.67138	9.95385	9.81408	9.9286	9.84238	9.89845	kinesin family member 22 [Source:HGNC Symbol;Acc:HGNC:6391]
SCGN	ENSG00000079689	3.63504	3.17006	3.17006	3.17006	3.17006	3.17006	3.17006	3.17006	3.17006	3.17006	3.17006	3.17006	secretagogin, EF-hand calcium binding protein [Source:HGNC Symbol;Acc:HGNC:16941]
CARMIL1	ENSG00000079691	11.3897	11.2845	11.3131	10.6991	10.6042	10.6891	10.8003	10.8329	10.9001	10.9626	10.945	11.0293	capping protein regulator and myosin 1 linker 1 [Source:HGNC Symbol;Acc:HGNC:21581]
PGM1	ENSG00000079739	11.4542	11.4157	11.379	11.3315	11.3223	11.2656	11.5573	11.5182	11.5637	12.2411	12.333	12.1901	phosphoglucomutase 1 [Source:HGNC Symbol;Acc:HGNC:8905]
DDX1	ENSG00000079785	13.2723	13.2619	13.2112	13.2039	13.2014	13.2659	13.2541	13.265	13.3109	13.6047	13.6031	13.6021	DEAD-box helicase 1 [Source:HGNC Symbol;Acc:HGNC:2734]
DNM2	ENSG00000079805	12.7256	12.6802	12.6188	12.5658	12.6118	12.6035	12.8317	12.7855	12.8947	13.4526	13.4886	13.4049	dynamin 2 [Source:HGNC Symbol;Acc:HGNC:2974]
EPB41L2	ENSG00000079819	11.1274	11.1751	10.9683	10.31	10.2328	10.209	10.2776	10.4148	10.2838	11.0346	11.0992	10.9593	erythrocyte membrane protein band 4.1 like 2 [Source:HGNC Symbol;Acc:HGNC:3379]
RIMS1	ENSG00000079841	3.96868	4.40518	4.00533	3.17006	3.82714	3.17006	3.17006	4.69543	3.6611	3.17006	3.17006	4.18083	regulating synaptic membrane exocytosis 1 [Source:HGNC Symbol;Acc:HGNC:17282]
MOXD1	ENSG00000079931	5.26803	4.69421	5.18833	3.9071	4.28971	3.88445	4.14854	4.27258	3.17006	5.46202	4.74723	4.79368	monooxygenase DBH like 1 [Source:HGNC Symbol;Acc:HGNC:21063]
STX7	ENSG00000079950	12.1277	12.122	12.1139	12.0031	12.0181	11.9651	12.2622	12.2384	12.1958	12.7696	12.8259	12.8394	syntaxin 7 [Source:HGNC Symbol;Acc:HGNC:11442]
RABL2B	ENSG00000079974	9.31624	9.25199	9.1152	9.64047	9.48764	9.53979	9.14214	9.14448	9.23154	8.99621	8.89965	8.86932	RAB, member of RAS oncogene family like 2B [Source:HGNC Symbol;Acc:HGNC:9800]
KEAP1	ENSG00000079999	11.997	11.9829	11.9456	11.8175	11.8438	11.8194	11.7854	11.7581	11.7695	12.0783	12.1447	12.0554	kelch like ECH associated protein 1 [Source:HGNC Symbol;Acc:HGNC:23177]
DDX43	ENSG00000080007	6.51761	6.57384	6.70167	7.1443	7.10896	7.0596	6.36461	6.18956	6.32483	5.42483	5.26924	5.45159	DEAD-box helicase 43 [Source:HGNC Symbol;Acc:HGNC:18677]
PTPRH	ENSG00000080031	6.2726	6.26746	6.12054	5.29051	5.23643	5.83615	5.47814	4.63564	4.66288	6.02396	6.12357	5.45159	protein tyrosine phosphatase receptor type H [Source:HGNC Symbol;Acc:HGNC:9672]
DCT	ENSG00000080166	4.19274	3.64908	3.65676	4.20164	4.09162	3.88445	4.23804	3.17006	3.17006	3.17006	4.15024	3.89194	dopachrome tautomerase [Source:HGNC Symbol;Acc:HGNC:2709]
SLC35C2	ENSG00000080189	11.2255	11.3413	11.3084	11.4937	11.6012	11.4436	10.8623	10.7796	10.9646	10.614	10.6342	10.5747	solute carrier family 35 member C2 [Source:HGNC Symbol;Acc:HGNC:17117]
CRYBG3	ENSG00000080200	11.757	11.6259	11.6893	11.8246	11.8106	11.8036	12.1369	12.1559	12.0594	11.7254	11.6726	11.8459	crystallin beta-gamma domain containing 3 [Source:HGNC Symbol;Acc:HGNC:34427]
EPHA6	ENSG00000080224	4.58893	4.2226	3.85517	4.84758	4.65763	4.96209	4.31949	4.18042	4.51627	4.605	3.86968	4.04974	EPH receptor A6 [Source:HGNC Symbol;Acc:HGNC:19296]
RFX3	ENSG00000080298	8.5443	8.69478	8.76685	8.13437	8.0005	7.86973	7.78573	7.96771	7.9309	9.42144	9.48198	9.36597	regulatory factor X3 [Source:HGNC Symbol;Acc:HGNC:9984]
RIF1	ENSG00000080345	12.7001	12.6252	12.6372	13.276	13.2863	13.2495	13.155	13.1863	13.1018	12.2699	12.2988	12.309	replication timing regulatory factor 1 [Source:HGNC Symbol;Acc:HGNC:23207]
RAB21	ENSG00000080371	12.3514	12.432	12.4271	12.4888	12.468	12.4742	12.3596	12.332	12.2539	11.8299	11.7872	11.8921	RAB21, member RAS oncogene family [Source:HGNC Symbol;Acc:HGNC:18263]
SLC4A4	ENSG00000080493	5.68137	6.28634	5.71856	5.08857	4.52561	4.84264	4.99095	4.5053	5.28878	6.59416	6.42851	6.54012	solute carrier family 4 member 4 [Source:HGNC Symbol;Acc:HGNC:11030]
SMARCA2	ENSG00000080503	12.3872	12.348	12.3345	11.794	11.8254	11.7409	11.4855	11.5014	11.3844	11.9078	11.9558	11.8241	SWI/SNF related, matrix associated, actin dependent regulator of chromatin, subfamily a, member 2 [Source:HGNC Symbol;Acc:HGNC:11098]
SESN1	ENSG00000080546	12.0165	12.0725	12.0775	9.79012	9.728	9.7431	10.3161	10.437	10.3019	10.1628	10.0666	10.2101	sestrin 1 [Source:HGNC Symbol;Acc:HGNC:21595]
MID2	ENSG00000080561	8.62582	8.62327	8.56883	9.82618	9.85181	9.69881	9.69703	9.67098	9.65548	9.90132	9.89893	9.9796	midline 2 [Source:HGNC Symbol;Acc:HGNC:7096]
COL5A3	ENSG00000080573	8.837	8.97307	9.01492	8.23369	8.26858	8.17003	8.86167	8.72256	8.86196	8.09401	8.14023	8.11746	collagen type V alpha 3 chain [Source:HGNC Symbol;Acc:HGNC:14864]
SRCAP	ENSG00000080603	7.70777	7.4072	7.71398	8.12198	7.9625	8.07672	8.47173	8.25534	8.20272	6.85899	7.35054	6.78733	Snf2 related CREBBP activator protein [Source:HGNC Symbol;Acc:HGNC:16974]
PUM3	ENSG00000080608	11.5521	11.5657	11.5945	12.6544	12.7134	12.7497	12.434	12.4162	12.4995	11.9456	12.0915	11.983	pumilio RNA binding family member 3 [Source:HGNC Symbol;Acc:HGNC:29676]
CPB2	ENSG00000080618	3.17006	3.17006	3.17006	3.17006	3.17006	3.17006	3.17006	3.17006	3.6611	3.17006	3.17006	3.17006	carboxypeptidase B2 [Source:HGNC Symbol;Acc:HGNC:2300]
CHRNA3	ENSG00000080644	3.96868	3.17006	3.65676	3.17006	3.17006	3.17006	3.17006	3.62926	3.17006	4.92433	4.15024	4.2947	cholinergic receptor nicotinic alpha 3 subunit [Source:HGNC Symbol;Acc:HGNC:1957]
KCNN2	ENSG00000080709	4.58893	4.2226	3.17006	3.17006	3.97145	3.67777	3.17006	3.17006	3.86122	3.17006	3.17006	3.17006	potassium calcium-activated channel subfamily N member 2 [Source:HGNC Symbol;Acc:HGNC:6291]
CNOT4	ENSG00000080802	10.1515	10.2451	10.2509	10.9195	10.8994	10.9446	10.607	10.631	10.6945	10.0737	10.1249	10.2185	CCR4-NOT transcription complex subunit 4 [Source:HGNC Symbol;Acc:HGNC:7880]
PSEN1	ENSG00000080815	12.4633	12.4676	12.5701	13.1778	13.2718	13.2833	13.3966	13.3502	13.4708	13.385	13.4331	13.5156	presenilin 1 [Source:HGNC Symbol;Acc:HGNC:9508]
CPOX	ENSG00000080819	11.0286	11.0532	11.0288	11.0684	11.1043	11.0162	11.5461	11.4727	11.201	11.4796	11.3399	11.6574	coproporphyrinogen oxidase [Source:HGNC Symbol;Acc:HGNC:2321]
CLDND1	ENSG00000080822	12.1693	12.2142	12.3426	12.0771	12.028	12.1355	12.3136	12.2205	12.2995	11.6323	11.6012	11.8154	claudin domain containing 1 [Source:HGNC Symbol;Acc:HGNC:1322]
MOK	ENSG00000080823	8.56601	8.61223	8.54903	8.95063	8.8015	8.53255	8.08935	8.38412	8.13402	8.20326	7.98277	8.08111	MOK protein kinase [Source:HGNC Symbol;Acc:HGNC:9833]
HSP90AA1	ENSG00000080824	16.3962	16.4026	16.4356	17.2311	17.1902	17.1585	16.8948	16.9294	16.9256	17.577	17.6934	17.5734	heat shock protein 90 alpha family class A member 1 [Source:HGNC Symbol;Acc:HGNC:5253]
RBL1	ENSG00000080839	10.9503	11.0313	10.9526	9.1054	8.97498	8.62193	9.17043	9.18381	9.20862	9.58165	9.62492	9.50497	RB transcriptional corepressor like 1 [Source:HGNC Symbol;Acc:HGNC:9893]
DLGAP4	ENSG00000080845	11.8444	11.8751	11.8567	12.1839	12.2988	12.1395	12.638	12.6877	12.7152	13.1358	13.1432	13.0443	DLG associated protein 4 [Source:HGNC Symbol;Acc:HGNC:24476]
IGSF9B	ENSG00000080854	3.17006	3.64908	3.65676	3.17006	3.63668	3.67777	3.17006	3.17006	3.17006	3.17006	3.17006	3.17006	immunoglobulin superfamily member 9B [Source:HGNC Symbol;Acc:HGNC:32326]
CROCCP3	ENSG00000080947	6.90837	6.86353	7.02345	7.1767	7.49161	7.04731	6.924	6.95443	6.80778	5.63383	5.13429	5.03509	CROCC pseudogene 3 [Source:HGNC Symbol;Acc:HGNC:29405]
NDC80	ENSG00000080986	10.0357	10.1235	10.0503	4.28056	3.63668	4.38398	4.5912	3.62926	4.01265	4.14779	4.74723	4.18083	NDC80 kinetochore complex component [Source:HGNC Symbol;Acc:HGNC:16909]
AP4E1	ENSG00000081014	11.4753	11.4717	11.5289	10.9899	11.0276	10.896	11.2525	11.1403	11.0932	11.1199	11.1105	11.2402	adaptor related protein complex 4 subunit epsilon 1 [Source:HGNC Symbol;Acc:HGNC:573]
RSBN1	ENSG00000081019	10.4806	10.4747	10.5585	10.9928	10.8534	10.9578	11.0455	11.01	11.03	10.579	10.6254	10.5439	round spermatid basic protein 1 [Source:HGNC Symbol;Acc:HGNC:25642]
MAGI3	ENSG00000081026	10.6349	10.7059	10.769	9.34087	9.46649	9.57218	9.98116	10.0051	9.97819	10.2002	10.1539	10.3336	membrane associated guanylate kinase, WW and PDZ domain containing 3 [Source:HGNC Symbol;Acc:HGNC:29647]
CXCL2	ENSG00000081041	8.02794	7.8198	7.80367	6.60275	6.24454	6.89096	7.89943	7.81678	7.97389	7.02363	6.6637	6.87532	C-X-C motif chemokine ligand 2 [Source:HGNC Symbol;Acc:HGNC:4603]
AFP	ENSG00000081051	3.96868	4.31826	4.00533	3.17006	3.17006	3.67777	3.17006	3.62926	4.01265	3.17006	3.17006	3.68314	alpha fetoprotein [Source:HGNC Symbol;Acc:HGNC:317]
COL4A4	ENSG00000081052	3.63504	3.99238	4.3359	3.17006	3.82714	4.38398	3.61433	4.07731	3.86122	4.14779	3.17006	4.2947	collagen type IV alpha 4 chain [Source:HGNC Symbol;Acc:HGNC:2206]
TCF7	ENSG00000081059	5.44255	5.1166	5.42643	5.57001	5.4493	5.61501	5.9198	5.83398	5.97822	6.36656	6.1461	5.23696	transcription factor 7 [Source:HGNC Symbol;Acc:HGNC:11639]
OSTM1	ENSG00000081087	11.8209	11.7312	11.7896	12.2903	12.2281	12.2633	11.8953	11.9092	11.9202	11.5988	11.534	11.5683	osteoclastogenesis associated transmembrane protein 1 [Source:HGNC Symbol;Acc:HGNC:21652]
CDH7	ENSG00000081138	4.65277	4.11549	4.23891	3.17006	3.17006	3.17006	4.14854	3.17006	3.86122	3.17006	3.66717	3.17006	cadherin 7 [Source:HGNC Symbol;Acc:HGNC:1766]
IMPG2	ENSG00000081148	5.90771	5.62671	4.9491	4.20164	4.93294	4.5592	4.04848	4.57243	4.34586	4.7435	3.86968	3.68314	interphotoreceptor matrix proteoglycan 2 [Source:HGNC Symbol;Acc:HGNC:18362]
PCNP	ENSG00000081154	13.5355	13.5873	13.5657	13.8535	13.822	13.7422	13.6197	13.6704	13.6109	13.8894	13.9358	13.8198	PEST proteolytic signal containing nuclear protein [Source:HGNC Symbol;Acc:HGNC:30023]
EXD2	ENSG00000081177	10.7156	10.8029	10.6962	10.5999	10.6033	10.5411	10.5485	10.4988	10.5722	10.9502	10.9529	10.9383	exonuclease 3'-5' domain containing 2 [Source:HGNC Symbol;Acc:HGNC:20217]
ARG2	ENSG00000081181	7.29519	7.5912	7.62591	8.97608	8.85281	9.23995	9.00147	8.9834	9.07415	10.2289	10.193	10.1294	arginase 2 [Source:HGNC Symbol;Acc:HGNC:664]
MEF2C	ENSG00000081189	5.06618	4.62886	4.71678	5.08857	4.77566	4.77809	4.52965	3.62926	4.01265	3.66589	5.22581	3.89194	myocyte enhancer factor 2C [Source:HGNC Symbol;Acc:HGNC:6996]
PTPRC	ENSG00000081237	3.63504	3.99238	4.00533	3.17006	3.17006	3.17006	3.17006	3.62926	3.17006	3.66589	3.66717	3.17006	protein tyrosine phosphatase receptor type C [Source:HGNC Symbol;Acc:HGNC:9666]
PKP1	ENSG00000081277	15.4238	15.3959	15.5102	14.4346	14.5148	14.8066	14.988	14.776	15.1327	14.7525	14.6404	14.9748	plakophilin 1 [Source:HGNC Symbol;Acc:HGNC:9023]
UBA5	ENSG00000081307	11.2889	11.2242	11.2009	11.5159	11.4974	11.4081	11.5082	11.5905	11.5756	10.9265	11.1196	10.9783	ubiquitin like modifier activating enzyme 5 [Source:HGNC Symbol;Acc:HGNC:23230]
STK17B	ENSG00000081320	10.7851	10.9134	10.7885	11.3577	11.3943	11.304	11.2682	11.1763	11.1835	11.766	11.7933	11.7629	serine/threonine kinase 17b [Source:HGNC Symbol;Acc:HGNC:11396]
CDC14B	ENSG00000081377	9.80875	9.90125	9.94674	9.24326	9.3558	9.25599	9.81058	9.8164	9.73607	10.1615	10.3504	10.1946	cell division cycle 14B [Source:HGNC Symbol;Acc:HGNC:1719]
ZNF510	ENSG00000081386	9.86382	9.85051	9.77856	9.39504	9.26293	9.29273	9.81885	9.89793	9.89448	9.48768	9.71476	9.57412	zinc finger protein 510 [Source:HGNC Symbol;Acc:HGNC:29161]
LRP2	ENSG00000081479	3.17006	4.2226	3.17006	3.17006	3.82714	4.38398	3.17006	3.17006	3.86122	3.17006	3.17006	3.17006	LDL receptor related protein 2 [Source:HGNC Symbol;Acc:HGNC:6694]
ZNF506	ENSG00000081665	9.44482	9.43012	9.59202	9.17698	9.14683	9.38555	9.37123	9.32705	9.38939	8.13871	8.34101	8.33885	zinc finger protein 506 [Source:HGNC Symbol;Acc:HGNC:23780]
JMJD4	ENSG00000081692	9.874	9.73826	9.72315	9.91138	9.8384	10.1051	10.1621	10.0243	10.0813	9.73677	9.52066	9.49351	jumonji domain containing 4 [Source:HGNC Symbol;Acc:HGNC:25724]
DUSP12	ENSG00000081721	9.78735	9.70575	9.7337	9.75046	9.71989	9.66718	10.0187	10.0205	10.005	10.2159	10.1235	10.1587	dual specificity phosphatase 12 [Source:HGNC Symbol;Acc:HGNC:3067]
AACS	ENSG00000081760	10.7828	10.7544	10.689	10.7428	10.7664	10.7299	10.9389	10.7444	10.9782	11.1772	10.9747	11.0181	acetoacetyl-CoA synthetase [Source:HGNC Symbol;Acc:HGNC:21298]
DELE1	ENSG00000081791	11.7824	11.7904	11.7572	11.6769	11.6468	11.6207	11.7302	11.7756	11.7734	12.0661	12.1257	12.0608	DAP3 binding cell death enhancer 1 [Source:HGNC Symbol;Acc:HGNC:28969]
CADPS2	ENSG00000081803	7.7527	7.68564	7.70684	8.15479	8.0005	8.05853	8.01444	8.03509	8.22321	7.91924	8.30205	7.9662	calcium dependent secretion activator 2 [Source:HGNC Symbol;Acc:HGNC:16018]
PCDHB4	ENSG00000081818	5.40945	5.02396	4.42401	4.28056	4.77566	4.63703	4.85649	4.5053	4.24811	4.02072	4.98318	4.79368	protocadherin beta 4 [Source:HGNC Symbol;Acc:HGNC:8689]
PCDHA6	ENSG00000081842	4.08845	4.97491	4.42401	4.42101	4.71817	4.77809	3.93365	4.80635	3.86122	4.02072	3.86968	3.89194	protocadherin alpha 6 [Source:HGNC Symbol;Acc:HGNC:8672]
PCDHGA2	ENSG00000081853	6.30784	5.94846	5.95885	5.6905	5.96098	6.07644	5.9198	6.07417	5.90239	6.20571	5.9025	6.24039	protocadherin gamma subfamily A, 2 [Source:HGNC Symbol;Acc:HGNC:8700]
IFT25	ENSG00000081870	10.7571	10.7231	10.6542	10.4025	10.3737	10.3563	10.1381	10.1708	10.027	9.92542	10.1607	10.0423	intraflagellar transport 25 [Source:HGNC Symbol;Acc:HGNC:25019]
PHLPP1	ENSG00000081913	9.61759	9.37895	9.38889	9.01231	8.92227	8.93918	9.51898	9.2243	9.42297	9.2309	9.431	9.56538	PH domain and leucine rich repeat protein phosphatase 1 [Source:HGNC Symbol;Acc:HGNC:20610]
ATP8B1	ENSG00000081923	11.716	11.6656	11.7416	11.5803	11.6157	11.7922	12.0584	11.8504	12.0358	12.3319	12.1914	12.3736	ATPase phospholipid transporting 8B1 [Source:HGNC Symbol;Acc:HGNC:3706]
IL12RB2	ENSG00000081985	5.95332	5.99546	5.53104	6.39677	6.14975	6.21628	6.53661	6.41107	6.55453	6.09492	6.29439	6.04982	interleukin 12 receptor subunit beta 2 [Source:HGNC Symbol;Acc:HGNC:5972]
SMARCD3	ENSG00000082014	7.36309	7.42417	6.81275	6.60275	7.10896	6.79116	6.81734	6.91076	6.80778	7.55677	7.77778	7.63093	SWI/SNF related, matrix associated, actin dependent regulator of chromatin, subfamily d, member 3 [Source:HGNC Symbol;Acc:HGNC:11108]
WDR70	ENSG00000082068	11.3688	11.3273	11.3552	11.4036	11.2772	11.3206	11.3678	11.3712	11.3109	11.1718	11.0785	11.2174	WD repeat domain 70 [Source:HGNC Symbol;Acc:HGNC:25495]
FYB1	ENSG00000082074	8.00691	7.94837	8.19377	7.22398	6.88259	7.16569	6.73761	6.56054	6.34389	7.09366	7.23085	6.97154	FYN binding protein 1 [Source:HGNC Symbol;Acc:HGNC:4036]
MPP4	ENSG00000082126	4.08845	4.31826	4.3359	4.01814	4.19623	4.17055	3.79592	3.17006	4.01265	3.66589	3.17006	3.68314	MAGUK p55 scaffold protein 4 [Source:HGNC Symbol;Acc:HGNC:13680]
STRADB	ENSG00000082146	9.59137	9.72637	9.74069	9.92925	9.92553	9.9179	9.82571	9.90487	9.91665	9.38251	9.2612	9.42271	STE20 related adaptor beta [Source:HGNC Symbol;Acc:HGNC:13205]
BZW1	ENSG00000082153	14.8663	14.7631	15.1356	15.3884	15.2065	15.5938	15.6863	15.4484	15.4729	15.6547	15.7419	15.5767	basic leucine zipper and W2 domains 1 [Source:HGNC Symbol;Acc:HGNC:18380]
C1QTNF3	ENSG00000082196	5.34065	5.68588	5.23117	4.70603	5.0721	4.96209	4.64946	4.57243	4.51627	4.44634	5.18087	4.72479	C1q and TNF related 3 [Source:HGNC Symbol;Acc:HGNC:14326]
ME2	ENSG00000082212	11.5616	11.5609	11.5339	11.5807	11.5892	11.5097	11.5573	11.5819	11.5276	12.074	12.0786	12.1116	malic enzyme 2 [Source:HGNC Symbol;Acc:HGNC:6984]
C5orf22	ENSG00000082213	11.3089	11.2606	11.3001	11.8191	11.8397	11.7765	11.8989	11.8335	11.84	11.6221	11.7241	11.7093	chromosome 5 open reading frame 22 [Source:HGNC Symbol;Acc:HGNC:25639]
CCNT2	ENSG00000082258	11.4943	11.4676	11.5579	11.5986	11.4404	11.5158	11.7243	11.7267	11.7481	10.1723	10.2757	10.4568	cyclin T2 [Source:HGNC Symbol;Acc:HGNC:1600]
FAM135A	ENSG00000082269	11.571	11.5128	11.641	11.2414	11.1653	11.3389	11.6478	11.4141	11.6881	11.426	11.3162	11.6793	family with sequence similarity 135 member A [Source:HGNC Symbol;Acc:HGNC:21084]
COL19A1	ENSG00000082293	3.17006	3.17006	3.17006	3.59865	3.17006	3.67777	3.61433	3.17006	3.17006	3.17006	3.17006	3.68314	collagen type XIX alpha 1 chain [Source:HGNC Symbol;Acc:HGNC:2196]
EPB41L3	ENSG00000082397	5.76105	5.20289	6.007	5.05154	5.15692	6.71533	6.07811	5.51267	6.3055	6.22685	6.0774	6.66085	erythrocyte membrane protein band 4.1 like 3 [Source:HGNC Symbol;Acc:HGNC:3380]
COBLL1	ENSG00000082438	11.4292	11.422	11.4649	11.3994	11.298	11.4838	11.3716	11.3832	11.3729	12.0022	11.988	12.1815	cordon-bleu WH2 repeat protein like 1 [Source:HGNC Symbol;Acc:HGNC:23571]
DLG3	ENSG00000082458	10.2043	10.1105	10.0795	8.8491	8.95578	8.85743	10.0658	10.1511	10.0459	10.6021	10.5874	10.6027	discs large MAGUK scaffold protein 3 [Source:HGNC Symbol;Acc:HGNC:2902]
KCNK2	ENSG00000082482	3.17006	3.17006	3.17006	4.11497	3.63668	3.67777	3.61433	3.17006	4.34586	3.17006	3.17006	3.17006	potassium two pore domain channel subfamily K member 2 [Source:HGNC Symbol;Acc:HGNC:6277]
SERTAD4	ENSG00000082497	3.17006	3.64908	3.17006	4.54423	4.19623	4.04071	3.79592	3.62926	3.17006	3.66589	3.66717	3.17006	SERTA domain containing 4 [Source:HGNC Symbol;Acc:HGNC:25236]
TRAF5	ENSG00000082512	6.45632	6.20922	6.34195	9.00334	8.98583	8.96543	8.88023	8.98077	8.72502	7.7276	7.9326	8.04382	TNF receptor associated factor 5 [Source:HGNC Symbol;Acc:HGNC:12035]
MRPL22	ENSG00000082515	11.3249	11.247	11.2544	11.3351	11.3126	11.4033	11.2039	11.1178	11.1671	11.5318	11.6764	11.6889	mitochondrial ribosomal protein L22 [Source:HGNC Symbol;Acc:HGNC:14480]
GEMIN5	ENSG00000082516	11.1419	11.121	11.0245	12.2801	12.3204	12.2787	11.8466	11.8789	11.9493	11.299	11.1766	11.2174	gem nuclear organelle associated protein 5 [Source:HGNC Symbol;Acc:HGNC:20043]
OPRK1	ENSG00000082556	3.17006	3.17006	3.17006	3.77399	3.97145	3.67777	3.79592	3.17006	3.17006	3.17006	3.17006	3.17006	opioid receptor kappa 1 [Source:HGNC Symbol;Acc:HGNC:8154]
NFE2L1	ENSG00000082641	14.9134	14.9164	14.8796	14.4513	14.4888	14.4485	14.2209	14.1977	14.2082	14.5298	14.5438	14.442	NFE2 like bZIP transcription factor 1 [Source:HGNC Symbol;Acc:HGNC:7781]
SEMA5B	ENSG00000082684	8.56601	8.65589	8.41986	8.90558	8.95025	8.89206	9.35994	9.53272	9.42297	9.95068	9.74411	9.6628	semaphorin 5B [Source:HGNC Symbol;Acc:HGNC:10737]
GSK3B	ENSG00000082701	13.2469	13.2687	13.2594	14.1167	14.0463	13.9684	13.7057	13.7547	13.7199	13.1645	13.2193	13.1843	glycogen synthase kinase 3 beta [Source:HGNC Symbol;Acc:HGNC:4617]
ITGB5	ENSG00000082781	9.78889	9.80439	9.72843	10.3853	10.4974	10.3882	10.6593	10.7983	10.6696	10.7161	10.7608	10.6144	integrin subunit beta 5 [Source:HGNC Symbol;Acc:HGNC:6160]
ERC1	ENSG00000082805	12.6685	12.5499	12.5767	12.492	12.5107	12.4819	12.3283	12.3107	12.2868	12.1133	12.0093	11.8767	ELKS/RAB6-interacting/CAST family member 1 [Source:HGNC Symbol;Acc:HGNC:17072]
XPO1	ENSG00000082898	14.2196	14.2668	14.2372	13.641	13.6289	13.6163	13.9166	13.9465	13.8394	14.0594	14.0838	14.1325	exportin 1 [Source:HGNC Symbol;Acc:HGNC:12825]
RNF13	ENSG00000082996	11.6662	11.7523	11.7879	11.878	11.8464	11.8853	11.7868	11.8085	11.6872	12.129	12.1205	12.1975	ring finger protein 13 [Source:HGNC Symbol;Acc:HGNC:10057]
TRPM3	ENSG00000083067	4.52112	3.17006	4.13026	4.01814	3.63668	3.17006	3.17006	3.62926	4.51627	3.17006	3.17006	3.68314	transient receptor potential cation channel subfamily M member 3 [Source:HGNC Symbol;Acc:HGNC:17992]
PALB2	ENSG00000083093	10.7009	10.746	10.7176	10.5014	10.4783	10.603	10.8972	10.9025	10.9737	10.4554	10.2969	10.3348	partner and localizer of BRCA2 [Source:HGNC Symbol;Acc:HGNC:26144]
DOP1A	ENSG00000083097	11.6894	11.6213	11.7241	10.3741	10.4265	10.6247	10.8577	10.8278	10.8905	10.5264	10.5062	10.4929	DOP1 leucine zipper like protein A [Source:HGNC Symbol;Acc:HGNC:21194]
LYRM2	ENSG00000083099	11.6098	11.5724	11.5519	11.2164	11.2622	11.243	11.1901	11.0803	11.1036	10.9225	10.9623	10.8971	LYR motif containing 2 [Source:HGNC Symbol;Acc:HGNC:25229]
BCKDHB	ENSG00000083123	10.602	10.6323	10.6524	9.8626	9.96034	9.91958	9.89644	9.78816	9.8107	9.80935	9.83557	9.88446	branched chain keto acid dehydrogenase E1 subunit beta [Source:HGNC Symbol;Acc:HGNC:987]
KAT6A	ENSG00000083168	12.2506	12.1885	12.1257	12.5095	12.5029	12.4354	12.1636	12.1887	12.0813	11.036	10.9259	10.9084	lysine acetyltransferase 6A [Source:HGNC Symbol;Acc:HGNC:13013]
TUT7	ENSG00000083223	12.5969	12.4522	12.5593	12.4699	12.4268	12.7155	12.7892	12.5766	12.8016	12.6263	12.5493	12.8069	terminal uridylyl transferase 7 [Source:HGNC Symbol;Acc:HGNC:25817]
ULK2	ENSG00000083290	9.98692	10.0312	9.99286	10.2572	10.2886	10.3351	10.5141	10.3943	10.3423	10.5285	10.4361	10.3578	unc-51 like autophagy activating kinase 2 [Source:HGNC Symbol;Acc:HGNC:13480]
GRHL2	ENSG00000083307	12.0969	12.1512	12.1781	12.1973	12.2934	12.3002	12.1116	12.0619	12.0736	11.4561	11.4619	11.4452	grainyhead like transcription factor 2 [Source:HGNC Symbol;Acc:HGNC:2799]
TNPO1	ENSG00000083312	14.4144	14.4079	14.4203	14.7841	14.7527	14.7046	14.5543	14.5352	14.4589	14.4447	14.4947	14.4807	transportin 1 [Source:HGNC Symbol;Acc:HGNC:6401]
PLOD1	ENSG00000083444	12.1581	12.1632	12.1082	12.2197	12.2561	12.1513	12.4663	12.5336	12.5193	13.534	13.6016	13.4781	procollagen-lysine,2-oxoglutarate 5-dioxygenase 1 [Source:HGNC Symbol;Acc:HGNC:9081]
P2RX5	ENSG00000083454	4.44865	4.81462	5.31281	5.92313	5.5441	5.58025	5.66732	5.65591	6.14053	5.30652	5.39142	5.36991	purinergic receptor P2X 5 [Source:HGNC Symbol;Acc:HGNC:8536]
ITGAE	ENSG00000083457	9.38502	9.38112	9.31585	9.34797	9.20372	9.01025	8.90634	9.13743	9.11856	9.78673	9.64256	9.35334	integrin subunit alpha E [Source:HGNC Symbol;Acc:HGNC:6147]
DIS3	ENSG00000083520	12.2625	12.3047	12.3156	12.6178	12.6649	12.6803	12.4061	12.3575	12.4493	11.7815	11.8459	11.8973	DIS3 homolog, exosome endoribonuclease and 3'-5' exoribonuclease [Source:HGNC Symbol;Acc:HGNC:20604]
PIBF1	ENSG00000083535	10.2215	10.1364	10.1807	10.5212	10.4114	10.3723	9.78689	9.70953	9.97668	10.3737	10.6352	10.592	progesterone immunomodulatory binding factor 1 [Source:HGNC Symbol;Acc:HGNC:23352]
TDRD3	ENSG00000083544	10.1811	10.1618	10.1068	9.74239	9.9028	10.0662	10.033	9.96717	10.0855	10.4903	10.6527	10.4568	tudor domain containing 3 [Source:HGNC Symbol;Acc:HGNC:20612]
NUFIP1	ENSG00000083635	9.28604	9.37461	9.35055	10.1383	10.1818	10.1139	9.57376	9.52374	9.59783	9.25138	9.41512	9.27243	nuclear FMR1 interacting protein 1 [Source:HGNC Symbol;Acc:HGNC:8057]
PDS5B	ENSG00000083642	11.2187	11.2133	11.2186	11.0147	10.8045	10.9172	10.9628	10.9211	10.8532	10.6268	10.6244	10.6207	PDS5 cohesin associated factor B [Source:HGNC Symbol;Acc:HGNC:20418]
OXCT1	ENSG00000083720	12.0791	12.0597	12.006	10.9408	10.9355	10.8395	11.0002	10.9448	10.9253	11.6038	11.6678	11.6335	3-oxoacid CoA-transferase 1 [Source:HGNC Symbol;Acc:HGNC:8527]
RRAGB	ENSG00000083750	9.77498	9.80762	9.96178	9.76114	9.66524	9.93957	9.78408	9.75169	9.92293	9.22832	9.45339	9.41056	Ras related GTP binding B [Source:HGNC Symbol;Acc:HGNC:19901]
CYLD	ENSG00000083799	11.7115	11.7278	11.7769	11.2042	11.1836	11.3527	10.9415	10.8481	10.904	11.0832	10.9419	11.1728	CYLD lysine 63 deubiquitinase [Source:HGNC Symbol;Acc:HGNC:2584]
SLC27A5	ENSG00000083807	7.80239	7.43258	7.41427	7.42605	7.30435	7.39608	7.45101	7.07798	7.21977	7.97578	7.75629	7.8046	solute carrier family 27 member 5 [Source:HGNC Symbol;Acc:HGNC:10999]
ZNF324	ENSG00000083812	9.56467	9.74164	9.7372	9.15891	9.0673	9.22645	9.41916	9.12084	9.32689	9.30135	9.26374	9.05869	zinc finger protein 324 [Source:HGNC Symbol;Acc:HGNC:14096]
ZNF671	ENSG00000083814	8.55881	8.84692	8.69304	7.06858	6.99486	6.53272	7.23661	7.26278	7.19917	7.4001	7.06563	7.3943	zinc finger protein 671 [Source:HGNC Symbol;Acc:HGNC:26279]
ZNF416	ENSG00000083817	8.82204	8.72584	8.96204	9.0389	9.23135	9.30048	9.2045	8.96493	9.09375	8.15512	8.04901	8.17608	zinc finger protein 416 [Source:HGNC Symbol;Acc:HGNC:20645]
ZNF586	ENSG00000083828	8.80996	9.13091	9.04065	9.05636	9.14441	9.05065	9.19605	9.18152	9.25411	9.56947	9.53961	9.57629	zinc finger protein 586 [Source:HGNC Symbol;Acc:HGNC:25949]
ZNF446	ENSG00000083838	8.40263	8.69827	8.58446	7.71198	7.74305	7.9041	7.99995	8.0552	8.15551	8.23448	8.32653	8.12343	zinc finger protein 446 [Source:HGNC Symbol;Acc:HGNC:21036]
ZNF264	ENSG00000083844	10.3417	10.4938	10.4507	10.5469	10.5087	10.4911	10.5344	10.4822	10.5399	10.152	10.0193	9.9564	zinc finger protein 264 [Source:HGNC Symbol;Acc:HGNC:13057]
RPS5	ENSG00000083845	15.807	15.7866	15.7988	15.882	15.9411	16.0255	15.9649	15.9588	16.0819	16.8721	16.9215	16.8677	ribosomal protein S5 [Source:HGNC Symbol;Acc:HGNC:10426]
FAT1	ENSG00000083857	14.8183	14.6876	14.6801	15.5909	15.602	15.3975	15.4818	15.6097	15.4368	15.168	15.2168	15.1081	FAT atypical cadherin 1 [Source:HGNC Symbol;Acc:HGNC:3595]
YTHDC1	ENSG00000083896	6.91972	7.12511	6.95258	7.46589	6.61336	7.39608	7.26118	7.79899	8.02733	7.4001	10.3822	8.29192	YTH domain containing 1 [Source:HGNC Symbol;Acc:HGNC:30626]
CHMP2B	ENSG00000083937	11.9109	11.8651	11.938	12.088	12.1161	12.1294	12.1843	12.0987	12.1163	12.3844	12.3391	12.342	charged multivesicular body protein 2B [Source:HGNC Symbol;Acc:HGNC:24537]
SMAP2	ENSG00000084070	10.7735	10.8222	10.826	10.6184	10.5767	10.6862	10.603	10.5817	10.5732	10.8097	10.7626	10.6907	small ArfGAP2 [Source:HGNC Symbol;Acc:HGNC:25082]
PPIE	ENSG00000084072	11.4604	11.4803	11.4062	11.2319	11.1971	11.1052	11.2832	11.2386	11.3222	12.083	12.1488	12.0062	peptidylprolyl isomerase E [Source:HGNC Symbol;Acc:HGNC:9258]
ZMPSTE24	ENSG00000084073	12.994	13.032	13.0236	13.2111	13.1496	13.1326	13.2416	13.1742	13.1434	12.9259	12.9086	12.8498	zinc metallopeptidase STE24 [Source:HGNC Symbol;Acc:HGNC:12877]
STARD7	ENSG00000084090	13.1575	13.1732	13.1346	13.0284	13.0183	12.9401	12.7501	12.7346	12.6906	11.925	11.9197	11.8603	StAR related lipid transfer domain containing 7 [Source:HGNC Symbol;Acc:HGNC:18063]
NOA1	ENSG00000084092	11.0885	11.1397	11.1288	10.786	10.8755	11.024	11.1388	11.0655	11.2004	11.8473	11.8826	11.8603	nitric oxide associated 1 [Source:HGNC Symbol;Acc:HGNC:28473]
REST	ENSG00000084093	12.113	12.1326	12.14	12.6311	12.5212	12.5186	12.1062	12.2107	12.0484	11.625	11.6012	11.5895	RE1 silencing transcription factor [Source:HGNC Symbol;Acc:HGNC:9966]
HAL	ENSG00000084110	5.3755	5.24394	5.23117	5.59499	5.34719	5.26371	5.58948	5.54256	5.28878	4.14779	3.17006	4.04974	histidine ammonia-lyase [Source:HGNC Symbol;Acc:HGNC:4806]
SSH1	ENSG00000084112	11.1467	11.2017	11.0585	12.1316	12.1406	12.0963	12.162	12.2395	12.1919	11.6493	11.5713	11.4102	slingshot protein phosphatase 1 [Source:HGNC Symbol;Acc:HGNC:30579]
GSTP1	ENSG00000084207	16.0251	16.0134	16.0362	15.668	15.7217	15.7793	15.8674	15.8284	15.985	16.6132	16.6415	16.6138	glutathione S-transferase pi 1 [Source:HGNC Symbol;Acc:HGNC:4638]
APLP2	ENSG00000084234	15.5266	15.5143	15.4429	15.7023	15.6714	15.5755	15.6255	15.614	15.6155	16.3419	16.3916	16.2894	amyloid beta precursor like protein 2 [Source:HGNC Symbol;Acc:HGNC:598]
FAM234B	ENSG00000084444	9.29473	9.4069	9.39334	9.24326	9.32408	8.95891	9.22746	9.35366	9.15366	8.55609	8.56735	8.22687	family with sequence similarity 234 member B [Source:HGNC Symbol;Acc:HGNC:29288]
WBP11	ENSG00000084463	12.1616	12.1738	12.1227	12.3352	12.4241	12.4012	12.4116	12.343	12.3358	12.7243	12.7434	12.6942	WW domain binding protein 11 [Source:HGNC Symbol;Acc:HGNC:16461]
EIF3I	ENSG00000084623	13.7306	13.7346	13.7006	13.7094	13.7461	13.6915	13.733	13.7544	13.7865	14.5807	14.6551	14.5666	eukaryotic translation initiation factor 3 subunit I [Source:HGNC Symbol;Acc:HGNC:3272]
NKAIN1	ENSG00000084628	4.87733	4.2226	4.42401	5.08857	5.15692	4.90385	6.07811	5.51267	5.58181	5.78622	5.92888	5.28281	sodium/potassium transporting ATPase interacting 1 [Source:HGNC Symbol;Acc:HGNC:25743]
COL16A1	ENSG00000084636	12.4679	12.4901	12.4708	12.6424	12.563	12.5941	12.5814	12.5761	12.6139	12.4504	12.4795	12.3197	collagen type XVI alpha 1 chain [Source:HGNC Symbol;Acc:HGNC:2193]
TXLNA	ENSG00000084652	12.4648	12.4962	12.4124	12.3598	12.2547	12.189	11.9506	12.0252	11.9627	10.9065	10.8845	10.7849	taxilin alpha [Source:HGNC Symbol;Acc:HGNC:30685]
APOB	ENSG00000084674	5.23013	4.97491	4.50505	4.54423	4.71817	4.04071	4.8081	4.95528	4.66288	3.17006	4.26096	5.03509	apolipoprotein B [Source:HGNC Symbol;Acc:HGNC:603]
NCOA1	ENSG00000084676	9.73721	9.92374	9.92388	10.2034	10.2168	10.1051	10.4798	10.5315	10.4086	10.4498	10.3528	10.3565	nuclear receptor coactivator 1 [Source:HGNC Symbol;Acc:HGNC:7668]
AGBL5	ENSG00000084693	10.2763	10.2499	10.2237	9.79662	9.92975	9.91116	9.83932	9.95786	9.80731	10.6472	10.5995	10.6551	AGBL carboxypeptidase 5 [Source:HGNC Symbol;Acc:HGNC:26147]
EFR3B	ENSG00000084710	4.71315	4.31826	4.42401	4.20164	4.28971	4.04071	4.4643	4.3564	3.86122	4.67638	4.74723	4.18083	EFR3 homolog B [Source:HGNC Symbol;Acc:HGNC:29155]
KIF3C	ENSG00000084731	9.46806	9.53902	9.2512	8.43739	8.41236	8.20903	9.83253	9.90487	9.87358	10.9549	10.873	10.8831	kinesin family member 3C [Source:HGNC Symbol;Acc:HGNC:6321]
RAB10	ENSG00000084733	14.1557	14.179	14.1924	14.1273	14.1274	14.227	14.0582	13.9539	14.0733	14.4753	14.4742	14.4434	RAB10, member RAS oncogene family [Source:HGNC Symbol;Acc:HGNC:9759]
GCKR	ENSG00000084734	3.63504	3.17006	3.65676	4.01814	4.09162	4.04071	4.31949	3.62926	4.1386	3.8679	4.60845	4.48836	glucokinase regulator [Source:HGNC Symbol;Acc:HGNC:4196]
HADHA	ENSG00000084754	14.8999	14.9171	14.9222	14.425	14.3876	14.4819	14.4974	14.4072	14.56	15.1924	15.182	15.2007	hydroxyacyl-CoA dehydrogenase trifunctional multienzyme complex subunit alpha [Source:HGNC Symbol;Acc:HGNC:4801]
MAPRE3	ENSG00000084764	10.1127	10.068	10.1639	9.18295	9.22678	9.40965	8.9396	8.9489	8.85869	9.36382	9.41512	9.28845	microtubule associated protein RP/EB family member 3 [Source:HGNC Symbol;Acc:HGNC:6892]
CAD	ENSG00000084774	11.9417	11.8701	11.7917	12.4952	12.5425	12.4147	12.2505	12.2626	12.3094	10.5524	10.4803	10.6877	carbamoyl-phosphate synthetase 2, aspartate transcarbamylase, and dihydroorotase [Source:HGNC Symbol;Acc:HGNC:1424]
CD59	ENSG00000085063	13.7672	13.8184	13.7473	14.3387	14.3232	14.3865	14.426	14.3877	14.4643	14.5328	14.6358	14.5703	CD59 molecule (CD59 blood group) [Source:HGNC Symbol;Acc:HGNC:1689]
CD82	ENSG00000085117	11.7637	11.5907	11.8068	11.5602	11.5713	11.8054	11.5939	11.4161	11.5796	11.624	11.6548	11.646	CD82 molecule [Source:HGNC Symbol;Acc:HGNC:6210]
BCORL1	ENSG00000085185	9.08019	9.08108	9.04631	8.69599	8.75784	8.57154	9.4282	9.30414	9.47513	9.02326	8.80879	8.92162	BCL6 corepressor like 1 [Source:HGNC Symbol;Acc:HGNC:25657]
ATRX	ENSG00000085224	13.44	13.376	13.4229	13.1492	13.0774	13.0752	13.1286	13.1553	13.1129	13.1549	13.2377	13.2768	ATRX chromatin remodeler [Source:HGNC Symbol;Acc:HGNC:886]
AK6	ENSG00000085231	3.17006	3.17006	3.17006	3.17006	3.17006	3.17006	3.17006	3.17006	3.6611	3.17006	3.17006	3.68314	adenylate kinase 6 [Source:HGNC Symbol;Acc:HGNC:49151]
MYNN	ENSG00000085274	10.628	10.7718	10.7413	10.3706	10.4609	10.3894	10.5642	10.5537	10.59	10.2708	10.3043	10.3476	myoneurin [Source:HGNC Symbol;Acc:HGNC:14955]
MECOM	ENSG00000085276	10.6185	10.678	10.5595	8.92947	8.96129	8.96217	9.28232	9.22873	9.31977	9.48335	9.23301	9.21493	MDS1 and EVI1 complex locus [Source:HGNC Symbol;Acc:HGNC:3498]
SCAMP1	ENSG00000085365	13.0352	13.0246	13.0862	12.8647	12.875	12.8741	13.0231	12.9436	12.9074	13.4184	13.4686	13.4133	secretory carrier membrane protein 1 [Source:HGNC Symbol;Acc:HGNC:10563]
PREP	ENSG00000085377	12.7372	12.7517	12.6264	12.8952	12.9852	12.8596	13.0126	12.9417	12.9365	13.3098	13.3456	13.3511	prolyl endopeptidase [Source:HGNC Symbol;Acc:HGNC:9358]
HACE1	ENSG00000085382	9.78889	9.77995	9.73195	9.53858	9.52904	9.58916	9.77419	9.69999	9.70182	10.0951	10.0088	9.99432	HECT domain and ankyrin repeat containing E3 ubiquitin protein ligase 1 [Source:HGNC Symbol;Acc:HGNC:21033]
SEH1L	ENSG00000085415	11.9088	11.877	11.82	12.7404	12.7242	12.7497	12.4371	12.3887	12.4512	11.9385	12.0142	11.9304	SEH1 like nucleoporin [Source:HGNC Symbol;Acc:HGNC:30379]
WDR47	ENSG00000085433	11.5625	11.531	11.5459	11.2076	11.1376	11.1904	11.4424	11.4219	11.4368	11.9534	11.9035	12.0026	WD repeat domain 47 [Source:HGNC Symbol;Acc:HGNC:29141]
WDFY1	ENSG00000085449	12.1034	12.1521	12.1443	12.0036	11.9725	11.9578	12.2697	12.2731	12.1746	12.9028	12.9431	12.96	WD repeat and FYVE domain containing 1 [Source:HGNC Symbol;Acc:HGNC:20451]
OVGP1	ENSG00000085465	7.41198	7.34617	7.13427	6.89421	6.91721	6.53272	6.71399	6.57465	6.91297	6.30837	6.12357	6.30566	oviductal glycoprotein 1 [Source:HGNC Symbol;Acc:HGNC:8524]
SLC25A24	ENSG00000085491	12.565	12.685	12.6	12.6051	12.5964	12.5994	12.8086	12.8106	12.7452	13.2195	13.2241	13.1375	solute carrier family 25 member 24 [Source:HGNC Symbol;Acc:HGNC:20662]
MAP3K4	ENSG00000085511	11.1255	11.1151	11.2347	10.6337	10.6553	10.7241	10.6784	10.7606	10.6955	10.3104	10.2491	10.2406	mitogen-activated protein kinase kinase kinase 4 [Source:HGNC Symbol;Acc:HGNC:6856]
PILRA	ENSG00000085514	5.23013	4.40518	4.13026	4.60085	4.52561	4.90385	4.23804	4.69543	4.85218	4.52863	4.60845	3.89194	paired immunoglobin like type 2 receptor alpha [Source:HGNC Symbol;Acc:HGNC:20396]
IGSF9	ENSG00000085552	11.091	11.1581	11.2477	10.907	10.8733	10.8711	11.9368	12.0069	12.0267	11.5417	11.4663	11.375	immunoglobulin superfamily member 9 [Source:HGNC Symbol;Acc:HGNC:18132]
ABCB1	ENSG00000085563	3.63504	3.99238	3.17006	4.11497	3.17006	3.17006	3.17006	3.17006	3.17006	3.17006	3.17006	3.17006	ATP binding cassette subfamily B member 1 [Source:HGNC Symbol;Acc:HGNC:40]
ZNF213	ENSG00000085644	9.59841	9.49163	9.50228	9.55402	9.62589	9.61425	9.54912	9.55582	9.75553	9.72217	9.51428	9.60002	zinc finger protein 213 [Source:HGNC Symbol;Acc:HGNC:13005]
AKR1B1	ENSG00000085662	11.6787	11.8298	11.7684	11.4151	11.4687	11.3155	11.3865	11.4034	11.4047	11.8895	11.8306	11.7049	aldo-keto reductase family 1 member B [Source:HGNC Symbol;Acc:HGNC:381]
CPNE3	ENSG00000085719	13.6827	13.6891	13.6961	13.4481	13.4538	13.4613	13.6308	13.5809	13.5922	13.8345	13.9553	13.923	copine 3 [Source:HGNC Symbol;Acc:HGNC:2316]
RRN3	ENSG00000085721	7.82059	7.71349	7.63346	8.36915	8.98583	8.58853	9.22539	8.25534	8.16083	7.67541	7.64379	8.00553	RRN3 homolog, RNA polymerase I transcription factor [Source:HGNC Symbol;Acc:HGNC:30346]
CTTN	ENSG00000085733	14.1115	14.0515	14.0782	14.438	14.3778	14.4216	14.3365	14.3448	14.3744	14.0171	14.0076	13.9165	cortactin [Source:HGNC Symbol;Acc:HGNC:3338]
WNT11	ENSG00000085741	3.17006	3.17006	3.17006	4.20164	3.63668	3.17006	3.17006	3.17006	4.1386	4.35683	3.86968	3.17006	Wnt family member 11 [Source:HGNC Symbol;Acc:HGNC:12776]
MTIF2	ENSG00000085760	12.3988	12.3189	12.3872	12.4226	12.4014	12.4439	12.3932	12.3983	12.415	12.9842	12.9433	12.9307	mitochondrial translational initiation factor 2 [Source:HGNC Symbol;Acc:HGNC:7441]
DDHD2	ENSG00000085788	11.3636	11.3546	11.3957	11.6046	11.587	11.4371	11.6758	11.7446	11.5949	11.8291	11.8514	11.7695	DDHD domain containing 2 [Source:HGNC Symbol;Acc:HGNC:29106]
TTC39A	ENSG00000085831	5.56726	4.5594	5.6589	5.19353	5.23643	6.17121	5.89867	5.60043	5.97822	5.34716	5.31125	5.94377	tetratricopeptide repeat domain 39A [Source:HGNC Symbol;Acc:HGNC:18657]
EPS15	ENSG00000085832	11.9169	11.8522	11.952	11.8595	11.8976	11.8724	12.0855	12.0548	12.097	12.1479	12.1011	12.1512	epidermal growth factor receptor pathway substrate 15 [Source:HGNC Symbol;Acc:HGNC:3419]
ORC1	ENSG00000085840	8.7731	8.70174	8.65652	5.19353	5.02743	5.1219	6.04019	5.76049	5.84942	6.36656	6.75367	6.38822	origin recognition complex subunit 1 [Source:HGNC Symbol;Acc:HGNC:8487]
MGST2	ENSG00000085871	11.667	11.587	11.6974	10.887	10.9466	11.1344	11.1741	11.1532	11.2604	11.6221	11.6122	11.6024	microsomal glutathione S-transferase 2 [Source:HGNC Symbol;Acc:HGNC:7063]
CHERP	ENSG00000085872	10.8148	10.8561	10.9043	11.2971	11.429	11.3687	11.1896	11.2506	11.3883	10.5514	10.4383	10.4437	calcium homeostasis endoplasmic reticulum protein [Source:HGNC Symbol;Acc:HGNC:16930]
USP40	ENSG00000085982	11.5607	11.5222	11.4675	11.1191	11.1442	11.1067	10.8293	10.7116	10.8166	10.6664	10.7115	10.6806	ubiquitin specific peptidase 40 [Source:HGNC Symbol;Acc:HGNC:20069]
POMGNT1	ENSG00000085998	11.8999	11.9667	11.8283	12.0196	12.0972	12.053	11.8733	11.8743	11.852	11.9357	11.8698	11.8634	protein O-linked mannose N-acetylglucosaminyltransferase 1 (beta 1,2-) [Source:HGNC Symbol;Acc:HGNC:19139]
RAD54L	ENSG00000085999	8.87518	9.02393	8.89151	5.4095	5.0721	5.61501	5.44879	5.31757	5.51439	4.86707	5.13429	5.60128	RAD54 like [Source:HGNC Symbol;Acc:HGNC:9826]
MAST2	ENSG00000086015	10.472	10.4978	10.5316	11.227	11.2683	11.1301	11.2505	11.2413	11.1618	10.8837	10.7068	10.811	microtubule associated serine/threonine kinase 2 [Source:HGNC Symbol;Acc:HGNC:19035]
DNAJA1	ENSG00000086061	13.4822	13.3327	13.3637	14.9079	14.8753	14.9075	14.0116	14.0412	14.0104	12.7026	12.7224	12.7183	DnaJ heat shock protein family (Hsp40) member A1 [Source:HGNC Symbol;Acc:HGNC:5229]
B4GALT1	ENSG00000086062	15.2104	15.2638	15.2224	15.0956	15.1674	15.013	14.8554	14.9089	14.8104	15.1921	15.1838	15.2095	beta-1,4-galactosyltransferase 1 [Source:HGNC Symbol;Acc:HGNC:924]
CHMP5	ENSG00000086065	12.4302	12.4278	12.4868	12.1607	12.1928	12.2366	12.3038	12.175	12.3698	12.9665	12.9689	13.0205	charged multivesicular body protein 5 [Source:HGNC Symbol;Acc:HGNC:26942]
NFX1	ENSG00000086102	11.9169	11.9172	11.9622	11.5171	11.412	11.4838	11.5053	11.5032	11.5742	12.2509	12.1672	12.1556	nuclear transcription factor, X-box binding 1 [Source:HGNC Symbol;Acc:HGNC:7803]
AQP6	ENSG00000086159	3.63504	3.84445	4.00533	3.17006	3.17006	3.17006	4.39453	3.81678	4.01265	3.17006	3.17006	3.17006	aquaporin 6 [Source:HGNC Symbol;Acc:HGNC:639]
DIMT1	ENSG00000086189	11.0435	11.1105	11.0267	11.7823	11.7751	11.7798	11.4109	11.453	11.4488	11.2451	11.2916	11.2828	DIM1 rRNA methyltransferase and ribosome maturation factor [Source:HGNC Symbol;Acc:HGNC:30217]
IPO11	ENSG00000086200	11.6894	11.8025	11.6711	11.7914	11.7602	11.7798	11.8637	11.8873	11.8031	11.6235	11.6539	11.5651	importin 11 [Source:HGNC Symbol;Acc:HGNC:20628]
FOLH1	ENSG00000086205	4.52112	4.92382	5.05036	3.77399	4.3747	4.63703	4.23804	4.3564	4.51627	4.52863	4.15024	4.72479	folate hydrolase 1 [Source:HGNC Symbol;Acc:HGNC:3788]
EIF2AK1	ENSG00000086232	12.5584	12.601	12.5204	12.6117	12.622	12.5936	12.6106	12.5748	12.5601	13.0733	13.0937	12.9896	eukaryotic translation initiation factor 2 alpha kinase 1 [Source:HGNC Symbol;Acc:HGNC:24921]
NME8	ENSG00000086288	3.96868	3.64908	4.00533	3.17006	3.63668	3.17006	3.93365	3.17006	3.6611	4.14779	4.15024	3.89194	NME/NM23 family member 8 [Source:HGNC Symbol;Acc:HGNC:16473]
EPDR1	ENSG00000086289	6.42465	5.94846	5.71856	6.50351	6.24454	6.14811	7.09796	6.75879	6.64916	8.22933	7.98892	7.87001	ependymin related 1 [Source:HGNC Symbol;Acc:HGNC:17572]
SNX10	ENSG00000086300	8.72566	8.41881	8.68943	7.82339	7.65043	7.50771	7.92522	8.19319	7.77989	8.73768	8.81226	8.82607	sorting nexin 10 [Source:HGNC Symbol;Acc:HGNC:14974]
SEPHS1	ENSG00000086475	10.8573	10.8309	10.8235	10.7932	10.7378	10.7461	10.6639	10.8285	10.6508	10.6071	10.74	10.7215	selenophosphate synthetase 1 [Source:HGNC Symbol;Acc:HGNC:19685]
MRPL28	ENSG00000086504	11.6336	11.5823	11.5964	11.7131	11.7302	11.6674	11.6019	11.5684	11.6858	11.9021	11.9464	11.8762	mitochondrial ribosomal protein L28 [Source:HGNC Symbol;Acc:HGNC:14484]
HBQ1	ENSG00000086506	3.17006	3.17006	3.17006	3.9071	3.17006	3.17006	3.17006	3.17006	3.17006	3.17006	3.17006	3.17006	hemoglobin subunit theta 1 [Source:HGNC Symbol;Acc:HGNC:4833]
ITPKC	ENSG00000086544	12.3174	12.4144	12.3819	12.5131	12.5997	12.7635	12.0983	12.0551	12.2269	11.8686	11.7623	11.8824	inositol-trisphosphate 3-kinase C [Source:HGNC Symbol;Acc:HGNC:14897]
CEACAM6	ENSG00000086548	6.2726	5.65662	6.54938	7.20839	7.64358	8.1587	8.06635	7.973	8.23839	7.77087	7.98892	8.35923	CEA cell adhesion molecule 6 [Source:HGNC Symbol;Acc:HGNC:1818]
FAT2	ENSG00000086570	15.0277	14.8332	14.8203	13.1592	13.2203	13.1172	13.16	13.2412	13.101	13.51	13.4763	13.4427	FAT atypical cadherin 2 [Source:HGNC Symbol;Acc:HGNC:3596]
RBM22	ENSG00000086589	11.5848	11.6899	11.6003	11.9938	12.0208	11.9442	11.792	11.7157	11.741	12.1638	12.2527	12.1127	RNA binding motif protein 22 [Source:HGNC Symbol;Acc:HGNC:25503]
TMED2	ENSG00000086598	14.4889	14.5417	14.5001	14.61	14.5728	14.5739	14.542	14.5289	14.495	14.9619	14.9881	14.914	transmembrane p24 trafficking protein 2 [Source:HGNC Symbol;Acc:HGNC:16996]
ERO1B	ENSG00000086619	7.81455	7.87631	7.77666	8.83146	8.73228	8.76331	8.06635	8.34791	7.99192	7.86038	7.79192	8.07496	endoplasmic reticulum oxidoreductase 1 beta [Source:HGNC Symbol;Acc:HGNC:14355]
ZFAND6	ENSG00000086666	11.9869	11.9721	11.9569	11.4134	11.4065	11.552	11.4402	11.3672	11.5053	11.6977	11.7112	11.8209	zinc finger AN1-type containing 6 [Source:HGNC Symbol;Acc:HGNC:30164]
HSD17B2	ENSG00000086696	5.97557	5.92435	5.09805	7.47242	7.58756	7.25381	7.18618	7.3632	7.12463	8.33392	8.68557	8.47111	hydroxysteroid 17-beta dehydrogenase 2 [Source:HGNC Symbol;Acc:HGNC:5211]
TXLNG	ENSG00000086712	10.8755	10.9081	10.8069	11.2081	11.2018	11.2281	10.7493	10.8124	10.7529	10.3418	10.1903	10.0627	taxilin gamma [Source:HGNC Symbol;Acc:HGNC:18578]
PPEF1	ENSG00000086717	3.63504	3.64908	3.17006	4.35332	3.97145	3.88445	3.79592	4.57243	3.17006	3.17006	3.17006	3.17006	protein phosphatase with EF-hand domain 1 [Source:HGNC Symbol;Acc:HGNC:9243]
LAT2	ENSG00000086730	5.02162	5.1166	5.38964	5.46518	5.0721	4.90385	4.8081	4.07731	4.85218	4.02072	4.67998	3.68314	linker for activation of T cells family member 2 [Source:HGNC Symbol;Acc:HGNC:12749]
HUWE1	ENSG00000086758	14.0016	13.8318	13.8271	13.868	13.936	13.78	13.7982	13.8325	13.79	13.7293	13.8176	13.7157	HECT, UBA and WWE domain containing E3 ubiquitin protein ligase 1 [Source:HGNC Symbol;Acc:HGNC:30892]
ZW10	ENSG00000086827	11.1834	11.153	11.1977	10.999	10.9418	10.9569	11.1327	11.0649	11.2171	11.3976	11.3877	11.492	zw10 kinetochore protein [Source:HGNC Symbol;Acc:HGNC:13194]
ALG9	ENSG00000086848	8.65987	8.6666	8.533	8.40026	8.3674	8.46974	8.60528	8.56676	8.47465	7.90636	8.12914	8.06879	ALG9 alpha-1,2-mannosyltransferase [Source:HGNC Symbol;Acc:HGNC:15672]
NOX4	ENSG00000086991	4.28592	3.64908	4.13026	3.9071	4.28971	3.67777	4.14854	3.17006	4.01265	4.02072	4.44946	4.04974	NADPH oxidase 4 [Source:HGNC Symbol;Acc:HGNC:7891]
ACOX3	ENSG00000087008	9.50036	9.66718	9.44563	9.75714	9.8324	9.75255	9.7897	9.82958	9.84083	9.41918	9.51002	9.52764	acyl-CoA oxidase 3, pristanoyl [Source:HGNC Symbol;Acc:HGNC:121]
MTMR2	ENSG00000087053	12.238	12.2984	12.261	12.1156	12.137	12.0465	12.3089	12.3112	12.2617	12.778	12.902	12.776	myotubularin related protein 2 [Source:HGNC Symbol;Acc:HGNC:7450]
PPP1R15A	ENSG00000087074	11.379	11.5446	11.5359	12.6605	12.7179	12.7791	13.3756	13.3839	13.5726	14.9368	14.9372	14.854	protein phosphatase 1 regulatory subunit 15A [Source:HGNC Symbol;Acc:HGNC:14375]
HSD17B14	ENSG00000087076	4.82512	5.16048	5.38964	4.35332	4.52561	4.28336	5.03267	5.04528	4.90904	6.18424	6.10068	5.99781	hydroxysteroid 17-beta dehydrogenase 14 [Source:HGNC Symbol;Acc:HGNC:23238]
TRIP6	ENSG00000087077	12.6956	12.6822	12.7411	12.0591	12.0062	12.1195	12.3013	12.301	12.2392	12.6268	12.6467	12.581	thyroid hormone receptor interactor 6 [Source:HGNC Symbol;Acc:HGNC:12311]
ACHE	ENSG00000087085	4.58893	4.92382	3.85517	4.80228	4.28971	4.63703	4.5912	4.3564	4.1386	4.25825	4.02287	5.08867	acetylcholinesterase (Cartwright blood group) [Source:HGNC Symbol;Acc:HGNC:108]
FTL	ENSG00000087086	15.7199	15.7955	15.6919	15.9455	16.0166	15.914	16.021	15.9912	16.0377	16.9833	17.0045	16.9539	ferritin light chain [Source:HGNC Symbol;Acc:HGNC:3999]
SRRT	ENSG00000087087	12.3032	12.154	12.1817	12.1041	12.1263	12.0963	12.2907	12.3188	12.2986	12.107	12.1292	12.0813	serrate, RNA effector molecule [Source:HGNC Symbol;Acc:HGNC:24101]
BAX	ENSG00000087088	11.9413	11.9642	11.8806	11.8008	11.8156	11.7954	11.6339	11.6769	11.7392	12.2589	12.2833	12.1787	BCL2 associated X, apoptosis regulator [Source:HGNC Symbol;Acc:HGNC:959]
NLK	ENSG00000087095	9.71633	9.74501	9.69822	10.4813	10.4044	10.5113	10.392	10.3553	10.3234	9.39867	9.47105	9.53884	nemo like kinase [Source:HGNC Symbol;Acc:HGNC:29858]
PIGS	ENSG00000087111	11.7022	11.6994	11.672	11.4369	11.5149	11.3997	11.4984	11.4769	11.5141	11.6864	11.7618	11.6029	phosphatidylinositol glycan anchor biosynthesis class S [Source:HGNC Symbol;Acc:HGNC:14937]
ADAMTS2	ENSG00000087116	3.63504	3.17006	3.17006	4.28056	3.63668	3.88445	4.31949	4.3564	4.1386	3.17006	3.17006	3.89194	ADAM metallopeptidase with thrombospondin type 1 motif 2 [Source:HGNC Symbol;Acc:HGNC:218]
TMPRSS11E	ENSG00000087128	5.68137	6.01838	5.35179	5.32129	6.20739	7.45298	7.44388	6.8657	7.22996	7.27527	6.81063	7.64762	transmembrane serine protease 11E [Source:HGNC Symbol;Acc:HGNC:24465]
ATXN7L3	ENSG00000087152	12.1139	12.0556	12.0168	12.007	12.0856	12.0637	11.7825	11.7951	11.7463	11.3621	11.4233	11.4284	ataxin 7 like 3 [Source:HGNC Symbol;Acc:HGNC:25416]
PGS1	ENSG00000087157	9.66697	9.7161	9.82864	10.2769	10.4074	10.293	10.1589	10.2283	10.1868	9.37086	9.1803	9.19806	phosphatidylglycerophosphate synthase 1 [Source:HGNC Symbol;Acc:HGNC:30029]
PSMC5	ENSG00000087191	12.8711	12.7983	12.8198	12.5049	12.4805	12.5373	12.4995	12.516	12.5614	13.1488	13.1609	13.1234	proteasome 26S subunit, ATPase 5 [Source:HGNC Symbol;Acc:HGNC:9552]
UIMC1	ENSG00000087206	11.096	11.0855	11.1181	11.1258	11.0722	11.0663	11.1415	11.2092	11.1525	12.015	11.864	11.8692	ubiquitin interaction motif containing 1 [Source:HGNC Symbol;Acc:HGNC:30298]
CETP	ENSG00000087237	3.17006	3.17006	3.65676	3.17006	3.63668	3.17006	3.93365	3.17006	3.17006	3.8679	3.17006	3.17006	cholesteryl ester transfer protein [Source:HGNC Symbol;Acc:HGNC:1869]
MMP2	ENSG00000087245	9.03679	9.24486	8.98283	7.81315	7.81186	7.8487	8.39633	8.60135	8.46608	9.93968	10.185	10.0781	matrix metallopeptidase 2 [Source:HGNC Symbol;Acc:HGNC:7166]
MT3	ENSG00000087250	3.17006	3.17006	3.17006	3.17006	3.82714	3.17006	3.17006	3.95891	3.17006	4.02072	3.17006	3.17006	metallothionein 3 [Source:HGNC Symbol;Acc:HGNC:7408]
LPCAT2	ENSG00000087253	11.5084	11.4594	11.4738	11.0313	11.0289	10.8763	11.1579	11.1118	10.9307	11.254	11.2262	11.0419	lysophosphatidylcholine acyltransferase 2 [Source:HGNC Symbol;Acc:HGNC:26032]
GNAO1	ENSG00000087258	8.63612	8.34514	8.53703	5.38075	5.41614	5.26371	4.99095	5.2079	5.204	4.97901	5.18087	4.97909	G protein subunit alpha o1 [Source:HGNC Symbol;Acc:HGNC:4389]
OGFOD1	ENSG00000087263	11.8956	11.831	11.8328	12.0474	12.0723	11.9877	11.9823	11.9078	11.9782	12.0135	12.0865	11.9748	2-oxoglutarate and iron dependent oxygenase domain containing 1 [Source:HGNC Symbol;Acc:HGNC:25585]
SH3BP2	ENSG00000087266	11.1022	11.0901	11.0951	10.8797	10.8813	10.7145	11.572	11.6574	11.6691	11.2854	11.291	11.2125	SH3 domain binding protein 2 [Source:HGNC Symbol;Acc:HGNC:10825]
NOP14	ENSG00000087269	12.428	12.3833	12.3733	12.9219	12.9476	12.8928	12.8424	12.8397	12.8778	13.0347	13.0503	13.0004	NOP14 nucleolar protein [Source:HGNC Symbol;Acc:HGNC:16821]
ADD1	ENSG00000087274	13.1104	13.0986	13.0182	13.0545	13.1189	12.9712	13.1798	13.1775	13.202	13.3689	13.3442	13.2908	adducin 1 [Source:HGNC Symbol;Acc:HGNC:243]
L2HGDH	ENSG00000087299	10.3912	10.4737	10.333	9.55402	9.52533	9.62458	9.75133	9.54165	9.47086	9.81452	9.71105	9.83443	L-2-hydroxyglutarate dehydrogenase [Source:HGNC Symbol;Acc:HGNC:20499]
TXNDC16	ENSG00000087301	8.99739	8.99872	9.12058	8.38651	8.43631	8.32005	8.30502	8.20673	8.09006	8.74492	8.98204	8.88696	thioredoxin domain containing 16 [Source:HGNC Symbol;Acc:HGNC:19965]
RTRAF	ENSG00000087302	12.5647	12.5743	12.5092	12.5292	12.486	12.5357	12.6442	12.6393	12.6346	13.2483	13.2391	13.3013	RNA transcription, translation and transport factor [Source:HGNC Symbol;Acc:HGNC:23169]
NID2	ENSG00000087303	3.63504	4.11549	3.17006	3.59865	4.09162	3.17006	4.04848	3.95891	3.17006	4.67638	4.87104	4.04974	nidogen 2 [Source:HGNC Symbol;Acc:HGNC:13389]
GMCL1	ENSG00000087338	10.8239	10.7915	10.8284	10.2054	10.1676	10.0479	10.0401	10.1121	10.0372	9.38946	9.39213	9.43235	germ cell-less 1, spermatogenesis associated [Source:HGNC Symbol;Acc:HGNC:23843]
SF3B2	ENSG00000087365	13.7323	13.7009	13.6464	13.7341	13.7478	13.6781	13.7893	13.8533	13.8938	14.5364	14.5642	14.4201	splicing factor 3b subunit 2 [Source:HGNC Symbol;Acc:HGNC:10769]
KLHL42	ENSG00000087448	11.4033	11.3716	11.4874	12.2947	12.2569	12.1348	11.7616	11.8232	11.8154	10.9336	11.0361	10.9187	kelch like family member 42 [Source:HGNC Symbol;Acc:HGNC:29252]
GNAS	ENSG00000087460	14.7066	14.7367	14.7091	14.7016	14.7571	14.6581	14.8768	14.8554	14.8761	15.7115	15.7397	15.6708	GNAS complex locus [Source:HGNC Symbol;Acc:HGNC:4392]
DNM1L	ENSG00000087470	12.8287	12.853	12.8746	12.6501	12.6425	12.6361	12.828	12.8043	12.8185	13.2205	13.2632	13.2962	dynamin 1 like [Source:HGNC Symbol;Acc:HGNC:2973]
PTHLH	ENSG00000087494	14.061	14.106	14.069	14.9857	15.0151	15.0392	15.0153	15.0233	15.0408	14.6445	14.6361	14.5991	parathyroid hormone like hormone [Source:HGNC Symbol;Acc:HGNC:9607]
PHACTR3	ENSG00000087495	10.3078	10.1026	10.373	11.5901	11.5059	11.9578	12.795	12.554	12.9125	11.6166	11.4267	11.8172	phosphatase and actin regulator 3 [Source:HGNC Symbol;Acc:HGNC:15833]
ERGIC2	ENSG00000087502	12.4751	12.4159	12.4876	12.5215	12.4347	12.6251	12.5206	12.514	12.5011	12.1866	12.2836	12.2896	ERGIC and golgi 2 [Source:HGNC Symbol;Acc:HGNC:30208]
TFAP2C	ENSG00000087510	9.83431	9.883	9.98257	9.20855	9.33261	9.51779	10.099	9.75015	9.9872	9.95225	9.57271	9.83807	transcription factor AP-2 gamma [Source:HGNC Symbol;Acc:HGNC:11744]
AURKA	ENSG00000087586	10.6561	10.5728	10.7034	9.56626	9.56748	9.52222	9.58835	9.43259	9.43399	8.94053	8.67798	8.70397	aurora kinase A [Source:HGNC Symbol;Acc:HGNC:11393]
CASS4	ENSG00000087589	4.37065	4.31826	4.50505	4.70603	4.83044	5.39148	4.14854	4.07731	4.24811	3.17006	3.17006	3.17006	Cas scaffold protein family member 4 [Source:HGNC Symbol;Acc:HGNC:15878]
PIR	ENSG00000087842	9.37685	9.41539	9.34826	9.41039	9.24722	9.27185	9.16178	9.06495	9.03413	9.74401	9.7423	9.90018	pirin [Source:HGNC Symbol;Acc:HGNC:30048]
AAMDC	ENSG00000087884	9.05482	9.0487	9.16804	8.37959	8.49829	8.68253	8.43273	8.46148	8.23335	9.27158	9.10593	9.3785	adipogenesis associated Mth938 domain containing [Source:HGNC Symbol;Acc:HGNC:30205]
RFX2	ENSG00000087903	9.36452	9.36587	9.53282	7.77141	7.48396	7.48061	8.28126	8.18408	8.31677	9.87681	9.99361	10.0233	regulatory factor X2 [Source:HGNC Symbol;Acc:HGNC:9983]
METTL2A	ENSG00000087995	10.507	10.5585	10.4677	10.7273	10.6356	10.6513	10.6181	10.598	10.59	10.5138	10.6918	10.6725	methyltransferase 2A, methylcytidine [Source:HGNC Symbol;Acc:HGNC:25755]
SULT2B1	ENSG00000088002	7.49751	7.02838	7.82359	8.85909	8.96678	9.68506	11.1949	10.7743	11.4564	11.4995	11.0949	11.787	sulfotransferase family 2B member 1 [Source:HGNC Symbol;Acc:HGNC:11459]
ALG6	ENSG00000088035	9.59137	9.71781	9.71073	9.68323	9.5566	9.6101	9.38057	9.47795	9.42518	8.93737	8.96967	9.04304	ALG6 alpha-1,3-glucosyltransferase [Source:HGNC Symbol;Acc:HGNC:23157]
CNOT3	ENSG00000088038	6.34221	5.53277	6.26542	6.10517	5.81913	5.97476	5.83328	5.92623	5.9534	5.89697	5.57283	6.40812	CCR4-NOT transcription complex subunit 3 [Source:HGNC Symbol;Acc:HGNC:7879]
PTPN4	ENSG00000088179	10.7851	10.7162	10.7569	9.70967	9.66186	9.54415	9.75994	9.8105	9.68346	9.31601	9.46886	9.47496	protein tyrosine phosphatase non-receptor type 4 [Source:HGNC Symbol;Acc:HGNC:9656]
DDX18	ENSG00000088205	13.2532	13.2857	13.2408	13.7355	13.663	13.7417	13.5495	13.5416	13.5853	13.184	13.2103	13.199	DEAD-box helicase 18 [Source:HGNC Symbol;Acc:HGNC:2741]
KHSRP	ENSG00000088247	13.1981	13.1762	13.1223	13.451	13.5057	13.4184	13.3281	13.4043	13.3917	13.0983	13.0178	12.8917	KH-type splicing regulatory protein [Source:HGNC Symbol;Acc:HGNC:6316]
GNA11	ENSG00000088256	11.9708	11.8999	11.8719	12.0444	12.071	11.9941	11.9234	12.0124	12.0172	11.5065	11.4233	11.3033	G protein subunit alpha 11 [Source:HGNC Symbol;Acc:HGNC:4379]
EDEM2	ENSG00000088298	10.4439	10.4418	10.3272	10.2296	10.3613	10.2007	10.4401	10.5377	10.5255	10.8421	10.8854	10.7999	ER degradation enhancing alpha-mannosidase like protein 2 [Source:HGNC Symbol;Acc:HGNC:15877]
DNMT3B	ENSG00000088305	7.50503	7.64282	7.09097	6.47757	6.41684	6.34342	7.00394	7.25408	7.01093	6.5109	6.39147	6.07512	DNA methyltransferase 3 beta [Source:HGNC Symbol;Acc:HGNC:2979]
TPX2	ENSG00000088325	12.0684	11.9886	11.9547	9.70276	9.71664	9.7105	9.95889	9.90901	9.91351	10.2969	10.2207	10.4603	TPX2 microtubule nucleation factor [Source:HGNC Symbol;Acc:HGNC:1249]
FER1L4	ENSG00000088340	5.86054	5.35982	5.14399	5.46518	5.7423	5.77654	6.02084	5.80992	5.44339	4.25825	5.22581	5.76766	fer-1 like family member 4 (pseudogene) [Source:HGNC Symbol;Acc:HGNC:15801]
PDRG1	ENSG00000088356	11.2911	11.3424	11.2605	11.1258	11.0697	11.2097	11.1954	11.2237	11.3013	11.5297	11.3807	11.474	p53 and DNA damage regulated 1 [Source:HGNC Symbol;Acc:HGNC:16119]
EPB41L1	ENSG00000088367	9.63994	9.5564	9.63018	9.81853	9.78968	9.88218	10.3093	10.4785	10.274	9.9893	10.177	10.0153	erythrocyte membrane protein band 4.1 like 1 [Source:HGNC Symbol;Acc:HGNC:3378]
SLC15A1	ENSG00000088386	3.17006	3.84445	3.17006	3.9071	3.17006	3.17006	4.52965	3.95891	4.34586	4.52863	3.17006	4.79368	solute carrier family 15 member 1 [Source:HGNC Symbol;Acc:HGNC:10920]
DOCK9	ENSG00000088387	11.4575	11.3868	11.3973	11.567	11.6566	11.5558	11.9506	11.8842	11.8433	12.0826	12.2311	12.1022	dedicator of cytokinesis 9 [Source:HGNC Symbol;Acc:HGNC:14132]
ANKRD10	ENSG00000088448	11.3094	11.3447	11.2936	11.0456	11.0773	10.938	10.763	10.7382	10.6423	10.6081	10.5742	10.4802	ankyrin repeat domain 10 [Source:HGNC Symbol;Acc:HGNC:20265]
TGDS	ENSG00000088451	8.98402	9.03774	8.89465	9.00334	9.16126	8.93918	9.20028	9.22652	9.2665	8.57246	8.48278	8.66768	TDP-glucose 4,6-dehydratase [Source:HGNC Symbol;Acc:HGNC:20324]
DOCK3	ENSG00000088538	6.35909	6.0631	6.05353	4.80228	4.83044	4.77809	4.5912	5.04528	5.44339	5.49819	5.18087	6.04982	dedicator of cytokinesis 3 [Source:HGNC Symbol;Acc:HGNC:2989]
C3orf18	ENSG00000088543	7.81455	8.01699	7.79023	6.77198	7.02689	6.42221	6.71399	7.01754	6.63382	7.62912	7.65931	7.70453	chromosome 3 open reading frame 18 [Source:HGNC Symbol;Acc:HGNC:24837]
COQ9	ENSG00000088682	11.2352	11.2541	11.2744	11.1534	11.0355	11.1387	10.8286	10.9622	11.0212	11.0107	10.974	10.9939	coenzyme Q9 [Source:HGNC Symbol;Acc:HGNC:25302]
TMEM40	ENSG00000088726	12.1699	12.1934	12.1781	11.7349	11.7629	11.931	12.4913	12.4538	12.5068	13.1961	13.218	13.1939	transmembrane protein 40 [Source:HGNC Symbol;Acc:HGNC:25620]
KIF9	ENSG00000088727	7.8326	7.74756	7.58756	8.47683	8.35907	8.17003	8.12539	7.90812	7.91208	8.29002	8.15671	8.17033	kinesin family member 9 [Source:HGNC Symbol;Acc:HGNC:16666]
ARHGAP28	ENSG00000088756	9.37685	9.32815	9.24138	8.30118	7.9459	8.01518	8.19487	8.43871	7.95562	8.16055	7.60425	8.03751	Rho GTPase activating protein 28 [Source:HGNC Symbol;Acc:HGNC:25509]
CRLS1	ENSG00000088766	8.26776	8.32725	8.02629	9.31209	9.36414	9.34864	9.05613	8.95159	8.36367	9.61167	9.11719	9.8543	cardiolipin synthase 1 [Source:HGNC Symbol;Acc:HGNC:16148]
PPP1R13B	ENSG00000088808	10.1115	10.1731	10.1973	10.0766	9.94095	10.0723	10.5039	10.3844	10.3895	10.8071	10.6918	10.5822	protein phosphatase 1 regulatory subunit 13B [Source:HGNC Symbol;Acc:HGNC:14950]
ATRN	ENSG00000088812	13.6358	13.6122	13.6059	13.6398	13.6226	13.5725	13.646	13.615	13.5767	13.5492	13.5918	13.5138	attractin [Source:HGNC Symbol;Acc:HGNC:885]
SMOX	ENSG00000088826	7.54939	7.74081	7.79023	9.85639	9.90709	9.85085	9.99339	10.0867	10.116	9.99992	9.99361	10.0137	spermine oxidase [Source:HGNC Symbol;Acc:HGNC:15862]
SIGLEC1	ENSG00000088827	3.17006	3.17006	3.17006	3.17006	3.17006	3.17006	3.17006	3.17006	3.17006	4.02072	3.17006	3.17006	sialic acid binding Ig like lectin 1 [Source:HGNC Symbol;Acc:HGNC:11127]
FKBP1A	ENSG00000088832	14.8271	14.8896	14.8387	14.633	14.5844	14.6249	14.652	14.5819	14.5081	14.9493	15.0963	15.0138	FKBP prolyl isomerase 1A [Source:HGNC Symbol;Acc:HGNC:3711]
NSFL1C	ENSG00000088833	12.8078	12.7651	12.7785	13.0977	13.0403	13.1089	13.1811	13.119	13.2368	13.6603	13.6526	13.6186	NSFL1 cofactor [Source:HGNC Symbol;Acc:HGNC:15912]
SLC4A11	ENSG00000088836	8.40263	8.24385	8.39347	8.60992	8.32098	8.60114	9.48127	9.28299	9.6945	9.31357	9.12837	9.16374	solute carrier family 4 member 11 [Source:HGNC Symbol;Acc:HGNC:16438]
DNAAF9	ENSG00000088854	11.4018	11.4722	11.4638	11.0341	10.9179	10.9561	10.9515	11.0342	10.9508	9.98165	10.2246	9.9878	dynein axonemal assembly factor 9 [Source:HGNC Symbol;Acc:HGNC:17721]
ZNF343	ENSG00000088876	10.1752	10.209	10.1403	10.3082	10.4334	10.376	10.6784	10.8043	10.8259	10.3991	10.4293	10.3527	zinc finger protein 343 [Source:HGNC Symbol;Acc:HGNC:16017]
EBF4	ENSG00000088881	5.06618	4.92382	5.23117	5.98029	5.81913	5.92097	6.02084	5.92623	5.9534	6.09492	6.05372	6.17194	EBF family member 4 [Source:HGNC Symbol;Acc:HGNC:29278]
MAVS	ENSG00000088888	13.4905	13.5289	13.523	13.5754	13.594	13.4889	13.6026	13.6699	13.6015	13.214	13.2838	13.181	mitochondrial antiviral signaling protein [Source:HGNC Symbol;Acc:HGNC:29233]
LZTS3	ENSG00000088899	8.37829	8.18046	8.4415	8.72358	8.72581	8.70218	8.62114	8.69079	8.82558	8.17672	8.15671	7.89117	leucine zipper tumor suppressor family member 3 [Source:HGNC Symbol;Acc:HGNC:30139]
F11	ENSG00000088926	3.63504	3.17006	3.17006	3.17006	3.17006	3.17006	3.17006	3.17006	3.17006	3.17006	3.17006	3.17006	coagulation factor XI [Source:HGNC Symbol;Acc:HGNC:3529]
XRN2	ENSG00000088930	13.3307	13.424	13.3233	13.645	13.6479	13.6362	13.5511	13.5734	13.6021	13.8677	13.9216	13.8478	5'-3' exoribonuclease 2 [Source:HGNC Symbol;Acc:HGNC:12836]
KIZ	ENSG00000088970	10.993	10.9194	10.9586	10.6162	10.613	10.7935	10.3975	10.3734	10.5027	10.8975	10.8588	10.8529	kizuna centrosomal protein [Source:HGNC Symbol;Acc:HGNC:15865]
DYNLL1	ENSG00000088986	13.4586	13.3682	13.3876	14.0743	14.06	14.1513	14.1381	14.047	14.1657	14.5214	14.5156	14.5199	dynein light chain LC8-type 1 [Source:HGNC Symbol;Acc:HGNC:15476]
TESC	ENSG00000088992	3.17006	3.17006	3.17006	3.59865	3.82714	3.67777	3.17006	3.62926	3.17006	4.14779	3.17006	3.17006	tescalcin [Source:HGNC Symbol;Acc:HGNC:26065]
SNX5	ENSG00000089006	13.4989	13.5604	13.5576	13.4652	13.4123	13.3667	13.4136	13.4452	13.4928	14.0499	14.0018	14.0304	sorting nexin 5 [Source:HGNC Symbol;Acc:HGNC:14969]
RPL6	ENSG00000089009	16.741	16.7123	16.7109	16.7451	16.7904	16.7918	16.7612	16.6453	16.8381	17.1354	17.1892	17.2643	ribosomal protein L6 [Source:HGNC Symbol;Acc:HGNC:10362]
MAPKAPK5	ENSG00000089022	10.8484	10.8831	10.8768	11.0732	11.0582	11.143	11.3884	11.2829	11.3317	11.2521	11.366	11.1297	MAPK activated protein kinase 5 [Source:HGNC Symbol;Acc:HGNC:6889]
P2RX7	ENSG00000089041	5.40945	4.81462	4.83864	4.70603	4.65763	4.70975	3.61433	4.07731	4.7295	3.17006	3.17006	4.48836	purinergic receptor P2X 7 [Source:HGNC Symbol;Acc:HGNC:8537]
ESF1	ENSG00000089048	12.252	12.1109	12.1781	13.0521	12.9408	13.0078	12.649	12.6145	12.6881	12.5124	12.5283	12.4987	ESF1 nucleolar pre-rRNA processing protein homolog [Source:HGNC Symbol;Acc:HGNC:15898]
RBBP9	ENSG00000089050	11.3024	11.3177	11.2323	10.2788	10.4215	10.293	10.6094	10.4399	10.4932	10.7783	10.8504	10.7821	RB binding protein 9, serine hydrolase [Source:HGNC Symbol;Acc:HGNC:9892]
ANAPC5	ENSG00000089053	12.6274	12.6504	12.6162	12.6322	12.6693	12.6322	12.6401	12.6058	12.6489	12.6554	12.6125	12.6819	anaphase promoting complex subunit 5 [Source:HGNC Symbol;Acc:HGNC:15713]
SLC23A2	ENSG00000089057	11.0102	11.0512	11.0007	11.6278	11.6196	11.4979	11.4168	11.5477	11.4186	10.7407	10.6293	10.4814	solute carrier family 23 member 2 [Source:HGNC Symbol;Acc:HGNC:10973]
SLC8B1	ENSG00000089060	9.23048	9.17907	9.43489	10.311	10.3737	10.3097	10.6431	10.5098	10.6106	10.1356	9.95961	10.0642	solute carrier family 8 member B1 [Source:HGNC Symbol;Acc:HGNC:26175]
TMEM230	ENSG00000089063	12.8482	12.9403	12.8645	13.1939	13.2031	13.1671	13.0493	13.0872	13.0228	13.5486	13.6041	13.5172	transmembrane protein 230 [Source:HGNC Symbol;Acc:HGNC:15876]
DZANK1	ENSG00000089091	7.95844	7.9888	7.83017	7.67284	7.54407	7.30626	7.49306	7.6938	7.70165	7.7349	7.69739	7.74385	double zinc ribbon and ankyrin repeat domains 1 [Source:HGNC Symbol;Acc:HGNC:15858]
KDM2B	ENSG00000089094	9.82083	9.91628	9.77004	10.7415	10.5541	10.499	11.196	11.0907	11.3493	10.7115	10.7087	10.4473	lysine demethylase 2B [Source:HGNC Symbol;Acc:HGNC:13610]
CFAP61	ENSG00000089101	3.96868	4.40518	4.50505	4.28056	4.28971	4.38398	3.79592	4.18042	4.1386	3.8679	3.86968	4.79368	cilia and flagella associated protein 61 [Source:HGNC Symbol;Acc:HGNC:15872]
LHX5	ENSG00000089116	4.97539	5.32233	5.09805	5.29051	5.57426	5.61501	6.20325	6.53188	6.18363	6.11779	6.31435	5.73597	LIM homeobox 5 [Source:HGNC Symbol;Acc:HGNC:14216]
TASP1	ENSG00000089123	10.5247	10.5431	10.5556	10.6632	10.6304	10.6633	10.3393	10.3482	10.4995	10.3129	10.4202	10.452	taspase 1 [Source:HGNC Symbol;Acc:HGNC:15859]
OAS1	ENSG00000089127	7.12953	6.851	7.23712	8.37959	8.58654	9.25864	8.88812	8.57374	9.0137	8.79113	8.60784	8.91475	2'-5'-oligoadenylate synthetase 1 [Source:HGNC Symbol;Acc:HGNC:8086]
GCN1	ENSG00000089154	13.2575	13.2313	13.1671	13.7096	13.7362	13.6288	13.6079	13.6859	13.6708	12.2842	12.0761	12.0171	GCN1 activator of EIF2AK4 [Source:HGNC Symbol;Acc:HGNC:4199]
RPLP0	ENSG00000089157	17.7359	17.7386	17.7378	17.8095	17.8525	17.8808	17.8959	17.8479	17.8976	18.6878	18.748	18.6709	ribosomal protein lateral stalk subunit P0 [Source:HGNC Symbol;Acc:HGNC:10371]
PXN	ENSG00000089159	14.1675	14.2095	14.1415	14.1734	14.2304	14.1104	14.1029	14.1368	14.0907	14.3678	14.3789	14.2404	paxillin [Source:HGNC Symbol;Acc:HGNC:9718]
SIRT4	ENSG00000089163	5.9307	5.77007	5.49707	4.65468	4.83044	5.07088	4.903	4.3564	4.96335	4.52863	5.39142	5.08867	sirtuin 4 [Source:HGNC Symbol;Acc:HGNC:14932]
RPH3A	ENSG00000089169	3.96868	3.17006	3.65676	3.17006	3.17006	3.67777	4.14854	3.62926	3.6611	3.66589	4.35975	4.04974	rabphilin 3A [Source:HGNC Symbol;Acc:HGNC:17056]
KIF16B	ENSG00000089177	12.1936	12.2279	12.189	11.1039	11.0355	11.1792	11.3	11.2457	11.2654	11.8059	11.7946	11.7851	kinesin family member 16B [Source:HGNC Symbol;Acc:HGNC:15869]
TRMT6	ENSG00000089195	11.7329	11.6522	11.7769	12.4766	12.4118	12.5523	12.1371	12.1307	12.1201	11.6401	11.5455	11.5318	tRNA methyltransferase 6 non-catalytic subunit [Source:HGNC Symbol;Acc:HGNC:20900]
CHGB	ENSG00000089199	6.71337	7.17615	6.68716	6.34021	6.87086	6.3023	6.81734	7.04808	6.58678	7.76375	7.64379	7.35417	chromogranin B [Source:HGNC Symbol;Acc:HGNC:1930]
PEBP1	ENSG00000089220	13.3629	13.3925	13.3932	13.0248	12.992	13.0919	13.1435	13.091	13.17	13.6086	13.6762	13.6106	phosphatidylethanolamine binding protein 1 [Source:HGNC Symbol;Acc:HGNC:8630]
BRAP	ENSG00000089234	11.2631	11.2553	11.2285	11.4477	11.411	11.4679	11.6886	11.6425	11.7316	12.2481	12.2376	12.2039	BRCA1 associated protein [Source:HGNC Symbol;Acc:HGNC:1099]
ERP29	ENSG00000089248	13.0601	13.081	13.1065	12.9955	13.0552	13.0143	13.0131	12.9966	13.1036	13.6402	13.6919	13.6671	endoplasmic reticulum protein 29 [Source:HGNC Symbol;Acc:HGNC:13799]
NOS1	ENSG00000089250	3.82485	3.17006	3.65676	3.17006	3.17006	3.17006	3.17006	3.17006	3.17006	3.17006	3.17006	3.17006	nitric oxide synthase 1 [Source:HGNC Symbol;Acc:HGNC:7872]
FUS	ENSG00000089280	14.1134	14.0805	14.0409	14.1616	14.1725	14.0947	14.1864	14.1135	14.1979	14.0741	14.0857	14.0291	FUS RNA binding protein [Source:HGNC Symbol;Acc:HGNC:4010]
IGBP1	ENSG00000089289	12.0046	12.0434	12.0312	12.1955	12.1427	12.2537	12.2717	12.2442	12.3446	13.121	13.1205	13.0823	immunoglobulin binding protein 1 [Source:HGNC Symbol;Acc:HGNC:5461]
FXYD5	ENSG00000089327	10.1237	10.2582	10.1469	10.7932	10.825	10.5158	10.9677	10.9435	10.9315	11.8502	11.9577	11.7202	FXYD domain containing ion transport regulator 5 [Source:HGNC Symbol;Acc:HGNC:4029]
ZNF302	ENSG00000089335	10.9155	10.819	10.8218	10.5812	10.7095	10.584	10.053	10.1627	9.96305	6.24768	6.39147	6.28424	zinc finger protein 302 [Source:HGNC Symbol;Acc:HGNC:13848]
GRAMD1A	ENSG00000089351	10.4691	10.4635	10.4813	10.7669	10.7922	10.5389	10.9307	11.0113	10.9393	11.7793	11.6374	11.5262	GRAM domain containing 1A [Source:HGNC Symbol;Acc:HGNC:29305]
FXYD3	ENSG00000089356	7.0389	7.05044	7.24701	7.36415	7.12876	7.29592	6.64067	6.78325	7.046	6.40405	6.44667	6.70961	FXYD domain containing ion transport regulator 3 [Source:HGNC Symbol;Acc:HGNC:4027]
HEPH	ENSG00000089472	3.82485	3.84445	3.17006	3.59865	3.17006	3.17006	3.17006	3.17006	3.17006	3.17006	3.17006	3.17006	hephaestin [Source:HGNC Symbol;Acc:HGNC:4866]
CDIP1	ENSG00000089486	7.98019	7.74756	7.89438	7.48539	7.38878	7.39608	7.1339	6.84263	6.99905	6.45849	7.34094	6.28424	cell death inducing p53 target 1 [Source:HGNC Symbol;Acc:HGNC:13234]
CMTM1	ENSG00000089505	4.71315	5.20289	4.71678	3.9071	4.19623	4.5592	4.52965	4.3564	4.43464	4.35683	3.17006	4.04974	CKLF like MARVEL transmembrane domain containing 1 [Source:HGNC Symbol;Acc:HGNC:19172]
KCNH4	ENSG00000089558	3.17006	3.17006	3.17006	3.17006	3.63668	3.17006	3.61433	3.17006	3.17006	3.17006	3.17006	3.17006	potassium voltage-gated channel subfamily H member 4 [Source:HGNC Symbol;Acc:HGNC:6253]
GANAB	ENSG00000089597	14.7955	14.7958	14.7593	14.8474	14.8834	14.7455	14.7932	14.7902	14.7447	15.3522	15.419	15.2997	glucosidase II alpha subunit [Source:HGNC Symbol;Acc:HGNC:4138]
GMIP	ENSG00000089639	9.02378	9.13605	8.83707	8.90558	8.87925	8.8398	9.94132	9.95251	10.0139	10.1438	10.0939	10.1456	GEM interacting protein [Source:HGNC Symbol;Acc:HGNC:24852]
RBM41	ENSG00000089682	10.6185	10.5518	10.6129	10.6184	10.455	10.4661	10.647	10.5869	10.5338	10.8853	10.9058	10.8101	RNA binding motif protein 41 [Source:HGNC Symbol;Acc:HGNC:25617]
BIRC5	ENSG00000089685	10.4272	10.5431	10.4571	4.54423	5.0721	4.84264	4.31949	4.57243	3.6611	5.66571	4.87104	4.04974	baculoviral IAP repeat containing 5 [Source:HGNC Symbol;Acc:HGNC:593]
LAG3	ENSG00000089692	4.87733	4.11549	4.50505	5.05154	4.28971	4.38398	4.23804	3.62926	4.34586	4.02072	3.17006	3.17006	lymphocyte activating 3 [Source:HGNC Symbol;Acc:HGNC:6476]
MLF2	ENSG00000089693	13.258	13.2279	13.1965	13.2164	13.1745	13.2188	13.0918	13.1474	13.1292	13.0037	12.855	12.8224	myeloid leukemia factor 2 [Source:HGNC Symbol;Acc:HGNC:7126]
OTUB2	ENSG00000089723	5.06618	3.99238	4.23891	3.77399	4.59362	3.88445	4.14854	4.27258	3.6611	6.09492	4.53193	4.57299	OTU deubiquitinase, ubiquitin aldehyde binding 2 [Source:HGNC Symbol;Acc:HGNC:20351]
DDX24	ENSG00000089737	7.1775	6.87596	7.24701	7.55474	7.49923	7.71566	7.77442	7.5803	7.77989	7.40927	7.32154	7.52654	DEAD-box helicase 24 [Source:HGNC Symbol;Acc:HGNC:13266]
ZBTB25	ENSG00000089775	9.34163	9.31233	9.39556	8.99204	9.01262	8.85041	9.56067	9.5716	9.34101	9.3038	9.34262	9.1345	zinc finger and BTB domain containing 25 [Source:HGNC Symbol;Acc:HGNC:13112]
NECAP1	ENSG00000089818	10.3902	10.4408	10.403	10.4017	10.4364	10.5356	10.3024	10.2783	10.1511	9.8997	9.82359	9.87919	NECAP endocytosis associated 1 [Source:HGNC Symbol;Acc:HGNC:24539]
ARHGAP4	ENSG00000089820	5.02162	5.46627	5.27264	6.42422	6.29848	5.86501	5.74093	5.65591	5.79433	5.81475	4.74723	5.41139	Rho GTPase activating protein 4 [Source:HGNC Symbol;Acc:HGNC:674]
ANKRD24	ENSG00000089847	5.1092	5.62671	4.50505	5.71336	6.0052	5.39148	5.58948	5.45078	5.44339	4.25825	5.82019	4.65147	ankyrin repeat domain 24 [Source:HGNC Symbol;Acc:HGNC:29424]
DHX32	ENSG00000089876	11.9399	11.9953	12.0372	11.4348	11.4682	11.4793	12.138	12.0413	12.0281	12.1682	12.179	12.2759	DEAH-box helicase 32 (putative) [Source:HGNC Symbol;Acc:HGNC:16717]
RCOR1	ENSG00000089902	12.2981	12.3408	12.3568	12.1717	12.1443	12.1694	12.343	12.3175	12.4387	11.7726	11.7241	11.7172	REST corepressor 1 [Source:HGNC Symbol;Acc:HGNC:17441]
GPATCH2L	ENSG00000089916	12.2061	12.1448	12.2153	12.6812	12.6611	12.6137	12.2367	12.3206	12.2329	11.1951	11.1853	11.07	G-patch domain containing 2 like [Source:HGNC Symbol;Acc:HGNC:20210]
LTBP4	ENSG00000090006	11.0544	11.0354	11.0388	11.6212	11.8137	11.7058	11.5793	11.5371	11.7294	11.1289	11.1624	10.9775	latent transforming growth factor beta binding protein 4 [Source:HGNC Symbol;Acc:HGNC:6717]
BLVRB	ENSG00000090013	11.5485	11.6029	11.5677	11.1741	11.2403	11.2662	11.1059	11.1136	11.1913	12.2487	12.2447	12.1758	biliverdin reductase B [Source:HGNC Symbol;Acc:HGNC:1063]
SLC9A1	ENSG00000090020	11.5407	11.5504	11.5314	11.8896	12.0287	11.8567	11.6594	11.6512	11.6475	11.7571	11.7061	11.6848	solute carrier family 9 member A1 [Source:HGNC Symbol;Acc:HGNC:11071]
SPTLC1	ENSG00000090054	13.0211	12.9396	12.9954	13.1267	13.124	13.1449	13.1774	13.155	13.1804	13.3703	13.3844	13.3243	serine palmitoyltransferase long chain base subunit 1 [Source:HGNC Symbol;Acc:HGNC:11277]
PAPOLA	ENSG00000090060	13.6543	13.6501	13.6402	13.6689	13.7015	13.7085	13.4587	13.4314	13.4662	13.3708	13.3582	13.4046	poly(A) polymerase alpha [Source:HGNC Symbol;Acc:HGNC:14981]
CCNK	ENSG00000090061	11.7954	11.721	11.7585	12.1308	12.2114	12.1312	11.9064	11.9587	11.9842	11.8748	11.8038	11.7908	cyclin K [Source:HGNC Symbol;Acc:HGNC:1596]
PCBP4	ENSG00000090097	9.84471	9.86917	9.79209	9.24136	9.17081	9.24263	9.29423	9.40741	9.44493	10.1105	10.1207	10.116	poly(rC) binding protein 4 [Source:HGNC Symbol;Acc:HGNC:8652]
YPEL3	ENSG00000090238	8.55157	8.42303	8.55698	8.25654	8.35488	8.55434	8.47173	8.19772	8.00973	8.49725	8.55497	8.39914	yippee like 3 [Source:HGNC Symbol;Acc:HGNC:18327]
MRPS33	ENSG00000090263	11.6637	11.746	11.7425	11.7083	11.7066	11.7376	11.4963	11.4122	11.5053	12.1995	12.1605	12.1468	mitochondrial ribosomal protein S33 [Source:HGNC Symbol;Acc:HGNC:16634]
NDUFB2	ENSG00000090266	11.7511	11.7025	11.6956	11.3691	11.3201	11.4015	11.3278	11.2668	11.2795	11.7749	11.7924	11.759	NADH:ubiquinone oxidoreductase subunit B2 [Source:HGNC Symbol;Acc:HGNC:7697]
NUDC	ENSG00000090273	12.5744	12.5031	12.4319	12.9083	12.9206	12.8422	12.7632	12.7192	12.7628	13.2328	13.281	13.0688	nuclear distribution C, dynein complex regulator [Source:HGNC Symbol;Acc:HGNC:8045]
MAEA	ENSG00000090316	12.1295	12.1792	12.127	11.8542	11.8795	11.9143	11.6954	11.6499	11.7298	11.1583	10.8537	10.8637	macrophage erythroblast attacher, E3 ubiquitin ligase [Source:HGNC Symbol;Acc:HGNC:13731]
ICAM1	ENSG00000090339	6.73926	6.99462	6.43211	8.01434	8.13834	7.91087	8.39264	8.45771	8.43567	9.97397	9.83898	9.77505	intercellular adhesion molecule 1 [Source:HGNC Symbol;Acc:HGNC:5344]
STRN4	ENSG00000090372	11.8284	11.8021	11.7963	12.0642	12.1509	12.1019	12.2454	12.312	12.3088	11.9851	11.9281	11.8977	striatin 4 [Source:HGNC Symbol;Acc:HGNC:15721]
IRAK3	ENSG00000090376	9.20534	9.03774	9.229	9.74374	9.71664	9.57431	9.39724	9.36979	9.39617	9.15412	9.25102	9.01122	interleukin 1 receptor associated kinase 3 [Source:HGNC Symbol;Acc:HGNC:17020]
LYZ	ENSG00000090382	3.96868	3.84445	3.17006	3.17006	3.82714	3.88445	3.61433	4.07731	4.01265	3.66589	4.02287	3.17006	lysozyme [Source:HGNC Symbol;Acc:HGNC:6740]
MUL1	ENSG00000090432	11.3917	11.2547	11.3745	11.6267	11.6587	11.6396	11.2657	11.2855	11.327	11.3913	11.3625	11.3644	mitochondrial E3 ubiquitin protein ligase 1 [Source:HGNC Symbol;Acc:HGNC:25762]
TFAP4	ENSG00000090447	9.14653	8.97881	9.0178	9.29013	9.30903	9.1369	9.4264	9.46487	9.37115	8.88261	8.9094	8.89396	transcription factor AP-4 [Source:HGNC Symbol;Acc:HGNC:11745]
PDCD7	ENSG00000090470	10.5994	10.6806	10.6365	10.8618	10.8475	10.8386	10.8286	10.8567	10.8022	9.77794	9.7711	9.6628	programmed cell death 7 [Source:HGNC Symbol;Acc:HGNC:8767]
SPG21	ENSG00000090487	11.8729	11.961	11.9399	12.1444	12.1491	12.1155	12.2753	12.1481	12.2132	12.8542	12.9183	12.9114	SPG21 abhydrolase domain containing, maspardin [Source:HGNC Symbol;Acc:HGNC:20373]
FETUB	ENSG00000090512	5.26803	4.87047	5.00077	3.17006	3.17006	4.04071	4.4643	4.07731	4.01265	3.8679	3.17006	3.89194	fetuin B [Source:HGNC Symbol;Acc:HGNC:3658]
DNAJB11	ENSG00000090520	10.8573	10.7972	10.7977	11.5	11.4325	11.4979	11.0963	11.2331	11.116	11.1066	11.0654	10.9914	DnaJ heat shock protein family (Hsp40) member B11 [Source:HGNC Symbol;Acc:HGNC:14889]
P3H2	ENSG00000090530	10.2653	10.2977	10.3897	9.87863	9.8324	10.0556	10.0704	9.80161	10.1201	10.1588	10.201	10.2745	prolyl 3-hydroxylase 2 [Source:HGNC Symbol;Acc:HGNC:19317]
THPO	ENSG00000090534	3.17006	3.17006	3.17006	3.17006	3.17006	3.17006	3.61433	3.17006	3.86122	3.17006	3.17006	3.68314	thrombopoietin [Source:HGNC Symbol;Acc:HGNC:11795]
CHRD	ENSG00000090539	3.96868	3.17006	3.17006	3.59865	3.63668	3.17006	4.14854	4.18042	4.24811	4.605	4.53193	4.04974	chordin [Source:HGNC Symbol;Acc:HGNC:1949]
FLT3LG	ENSG00000090554	3.17006	3.64908	3.17006	3.17006	3.82714	4.04071	3.17006	3.62926	3.86122	4.14779	3.17006	3.17006	fms related receptor tyrosine kinase 3 ligand [Source:HGNC Symbol;Acc:HGNC:3766]
RAB11FIP3	ENSG00000090565	6.35909	6.28634	7.44893	7.07719	7.27801	7.92433	7.47918	7.14541	7.36551	7.12743	6.00512	5.6703	RAB11 family interacting protein 3 [Source:HGNC Symbol;Acc:HGNC:17224]
GNPTG	ENSG00000090581	11.2397	11.3396	11.2983	11.6892	11.8882	11.6639	11.6651	11.7786	11.7018	12.0022	12.0284	11.9806	N-acetylglucosamine-1-phosphate transferase subunit gamma [Source:HGNC Symbol;Acc:HGNC:23026]
ZNF268	ENSG00000090612	10.844	10.8662	10.7893	10.6511	10.5722	10.6175	10.6647	10.5678	10.6863	10.2708	10.348	10.2772	zinc finger protein 268 [Source:HGNC Symbol;Acc:HGNC:13061]
GOLGA3	ENSG00000090615	12.4884	12.4934	12.5956	13.0713	13.0055	12.9285	12.9377	13.023	12.9606	11.5867	11.5408	11.5149	golgin A3 [Source:HGNC Symbol;Acc:HGNC:4426]
PABPC4	ENSG00000090621	14.4596	14.5492	14.472	14.7151	14.7823	14.6562	14.8022	14.8066	14.7529	15.4773	15.542	15.471	poly(A) binding protein cytoplasmic 4 [Source:HGNC Symbol;Acc:HGNC:8557]
CERS4	ENSG00000090661	8.26776	8.24385	8.07141	7.69533	8.0005	7.97047	7.81363	8.04014	8.16613	8.65552	8.89638	8.83701	ceramide synthase 4 [Source:HGNC Symbol;Acc:HGNC:23747]
MCOLN1	ENSG00000090674	9.47381	9.59801	9.51458	9.86755	9.75362	9.76194	9.73685	9.92957	9.96609	10.406	10.4405	10.4744	mucolipin TRP cation channel 1 [Source:HGNC Symbol;Acc:HGNC:13356]
USP48	ENSG00000090686	12.2525	12.3013	12.2683	11.7904	11.7594	11.7584	11.8868	11.9027	11.7855	11.9778	12.0187	11.9389	ubiquitin specific peptidase 48 [Source:HGNC Symbol;Acc:HGNC:18533]
EFNB1	ENSG00000090776	12.9063	12.9129	12.9119	13.0047	13.0341	13.0568	13.0022	13.0714	13.0766	13.2983	13.3095	13.1807	ephrin B1 [Source:HGNC Symbol;Acc:HGNC:3226]
PDPR	ENSG00000090857	11.3201	11.209	11.3078	11.2902	11.3018	11.2138	11.0923	11.0093	11.0051	10.9209	10.8266	10.7244	pyruvate dehydrogenase phosphatase regulatory subunit [Source:HGNC Symbol;Acc:HGNC:30264]
AARS1	ENSG00000090861	12.1386	12.3212	12.2785	12.7954	12.8243	12.771	11.8163	11.7847	11.7547	11.4731	11.4663	11.2422	alanyl-tRNA synthetase 1 [Source:HGNC Symbol;Acc:HGNC:20]
GLG1	ENSG00000090863	13.2309	13.1494	13.0712	13.4558	13.4715	13.3257	13.4466	13.5122	13.4495	13.7695	13.7681	13.6619	golgi glycoprotein 1 [Source:HGNC Symbol;Acc:HGNC:4316]
KIF4A	ENSG00000090889	10.0627	10.0089	9.94371	4.11497	3.63668	4.38398	3.61433	4.18042	4.43464	4.97901	3.17006	4.65147	kinesin family member 4A [Source:HGNC Symbol;Acc:HGNC:13339]
TNRC6A	ENSG00000090905	12.3687	12.2523	12.3243	12.6078	12.6311	12.4673	11.9884	12.0063	11.9327	10.1161	10.1402	10.1471	trinucleotide repeat containing adaptor 6A [Source:HGNC Symbol;Acc:HGNC:11969]
PLEKHG2	ENSG00000090924	9.33532	9.30777	9.13126	10.3853	10.3487	10.1487	10.363	10.2655	10.2764	9.8007	9.8676	9.62125	pleckstrin homology and RhoGEF domain containing G2 [Source:HGNC Symbol;Acc:HGNC:29515]
DLL3	ENSG00000090932	5.8117	5.49994	5.68906	6.2354	5.96098	6.00089	6.27003	6.09408	5.76593	6.38543	5.98017	5.88754	delta like canonical Notch ligand 3 [Source:HGNC Symbol;Acc:HGNC:2909]
NAT14	ENSG00000090971	9.78118	9.64027	9.75803	7.92679	8.07362	7.97047	8.01923	8.1187	8.34976	8.82569	8.77363	8.72374	N-acetyltransferase 14 (putative) [Source:HGNC Symbol;Acc:HGNC:28918]
PITPNM2	ENSG00000090975	8.2365	7.79395	8.33456	9.17498	9.25173	8.91917	9.84068	9.93364	10.0006	9.03216	9.34501	9.15212	phosphatidylinositol transfer protein membrane associated 2 [Source:HGNC Symbol;Acc:HGNC:21044]
EXOC1	ENSG00000090989	12.1977	12.1546	12.1723	12.0547	12.1275	12.1524	12.1582	12.171	12.1707	12.1503	12.2083	12.2165	exocyst complex component 1 [Source:HGNC Symbol;Acc:HGNC:30380]
RBM27	ENSG00000091009	11.3286	11.3126	11.2129	11.4678	11.5293	11.4153	11.6299	11.6102	11.5601	11.5334	11.6476	11.6737	RNA binding motif protein 27 [Source:HGNC Symbol;Acc:HGNC:29243]
POU4F3	ENSG00000091010	3.96868	4.62886	3.17006	4.48445	4.9811	4.77809	4.4643	3.95891	4.59204	4.97901	3.66717	5.32709	POU class 4 homeobox 3 [Source:HGNC Symbol;Acc:HGNC:9220]
OSBPL8	ENSG00000091039	13.7466	13.7932	13.809	13.6142	13.6402	13.6668	13.5079	13.4893	13.4523	13.5107	13.5841	13.5849	oxysterol binding protein like 8 [Source:HGNC Symbol;Acc:HGNC:16396]
DTX2	ENSG00000091073	9.6245	9.87225	9.4961	9.5799	9.73766	9.63688	9.53413	9.68556	9.91351	9.9094	9.68291	9.81982	deltex E3 ubiquitin ligase 2 [Source:HGNC Symbol;Acc:HGNC:15973]
NLRC4	ENSG00000091106	3.17006	3.17006	3.65676	4.75516	4.45293	3.88445	3.79592	3.81678	3.17006	3.17006	3.17006	3.17006	NLR family CARD domain containing 4 [Source:HGNC Symbol;Acc:HGNC:16412]
PUS7	ENSG00000091127	10.4439	10.4908	10.3434	11.8561	11.8704	11.8293	11.6686	11.7263	11.6793	11.2115	11.1772	11.0427	pseudouridine synthase 7 [Source:HGNC Symbol;Acc:HGNC:26033]
LAMB4	ENSG00000091128	6.57635	6.5429	6.24562	5.66725	4.88279	5.86501	5.44879	5.54256	5.54852	6.36656	6.56764	6.07512	laminin subunit beta 4 [Source:HGNC Symbol;Acc:HGNC:6491]
NRCAM	ENSG00000091129	8.10417	7.76097	8.02055	9.63031	9.67868	9.55283	9.55573	9.46674	9.31262	9.62938	9.59905	9.66075	neuronal cell adhesion molecule [Source:HGNC Symbol;Acc:HGNC:7994]
LAMB1	ENSG00000091136	14.4781	14.4127	14.4169	14.5124	14.5533	14.4964	14.113	14.1737	14.1021	14.6981	14.7664	14.6641	laminin subunit beta 1 [Source:HGNC Symbol;Acc:HGNC:6486]
SLC26A4	ENSG00000091137	4.97539	5.35982	5.05036	5.54457	6.13	5.39148	4.99095	5.0011	5.15941	3.8679	4.53193	4.2947	solute carrier family 26 member 4 [Source:HGNC Symbol;Acc:HGNC:8818]
SLC26A3	ENSG00000091138	3.17006	3.17006	3.17006	3.17006	3.17006	3.17006	3.17006	3.17006	3.17006	3.17006	3.17006	4.04974	solute carrier family 26 member 3 [Source:HGNC Symbol;Acc:HGNC:3018]
DLD	ENSG00000091140	12.9059	12.8807	12.8798	12.6605	12.5855	12.6289	12.5436	12.521	12.4992	12.76	12.7448	12.8055	dihydrolipoamide dehydrogenase [Source:HGNC Symbol;Acc:HGNC:2898]
WDR7	ENSG00000091157	10.2598	10.2629	10.1547	10.1301	10.098	10.0525	10.1058	10.1276	10.1364	10.1493	10.3263	10.0949	WD repeat domain 7 [Source:HGNC Symbol;Acc:HGNC:13490]
TXNL1	ENSG00000091164	11.7046	11.7283	11.6596	11.7027	11.6802	11.7779	11.7162	11.6224	11.6986	12.2064	12.1611	12.2601	thioredoxin like 1 [Source:HGNC Symbol;Acc:HGNC:12436]
IL5RA	ENSG00000091181	3.17006	3.17006	3.17006	3.17006	3.63668	3.17006	3.17006	3.17006	3.17006	3.17006	3.17006	3.17006	interleukin 5 receptor subunit alpha [Source:HGNC Symbol;Acc:HGNC:6017]
CMTM6	ENSG00000091317	12.7723	12.8546	12.859	13.0215	12.9463	12.943	13.0555	13.0539	12.9441	12.8503	12.8225	12.7829	CKLF like MARVEL transmembrane domain containing 6 [Source:HGNC Symbol;Acc:HGNC:19177]
ITGA6	ENSG00000091409	15.9039	15.9118	15.9019	15.8221	15.8645	15.8503	15.5784	15.5848	15.5502	15.0657	15.1324	15.0888	integrin subunit alpha 6 [Source:HGNC Symbol;Acc:HGNC:6142]
RAPGEF4	ENSG00000091428	6.83834	6.81271	6.58118	6.25086	5.794	5.83615	6.60254	6.57465	6.64916	6.09492	6.39147	6.54012	Rap guanine nucleotide exchange factor 4 [Source:HGNC Symbol;Acc:HGNC:16626]
MAP3K20	ENSG00000091436	12.3158	12.338	12.2791	13.1199	13.0553	13.0133	13.0304	13.0473	13.021	13.4507	13.4582	13.4409	mitogen-activated protein kinase kinase kinase 20 [Source:HGNC Symbol;Acc:HGNC:17797]
SMPX	ENSG00000091482	3.82485	4.31826	4.3359	4.20164	3.17006	4.17055	3.79592	3.17006	4.1386	3.17006	4.15024	3.17006	small muscle protein X-linked [Source:HGNC Symbol;Acc:HGNC:11122]
FH	ENSG00000091483	12.4818	12.3803	12.403	11.6035	11.4874	11.6773	11.6505	11.5671	11.7419	11.815	11.8945	11.969	fumarate hydratase [Source:HGNC Symbol;Acc:HGNC:3700]
SEL1L3	ENSG00000091490	11.5607	11.6522	11.596	12.2926	12.3204	12.2814	12.0523	12.1023	11.9427	12.1601	12.1618	12.0581	SEL1L family member 3 [Source:HGNC Symbol;Acc:HGNC:29108]
TF	ENSG00000091513	3.82485	4.2226	3.65676	4.974	4.83044	4.63703	3.79592	4.27258	3.6611	3.66589	4.53193	3.17006	transferrin [Source:HGNC Symbol;Acc:HGNC:11740]
CDV3	ENSG00000091527	13.9795	14.0219	14.0016	14.5241	14.5193	14.4803	14.3308	14.3419	14.2916	14.2807	14.3336	14.319	CDV3 homolog [Source:HGNC Symbol;Acc:HGNC:26928]
MYO15A	ENSG00000091536	4.28592	5.16048	4.77931	5.05154	3.97145	4.96209	4.5912	4.95528	5.01534	4.97901	4.35975	4.48836	myosin XVA [Source:HGNC Symbol;Acc:HGNC:7594]
ALKBH5	ENSG00000091542	11.6968	11.7342	11.6715	12.1495	12.1742	12.1359	11.9972	12.0905	11.9973	12.0324	11.914	11.9227	alkB homolog 5, RNA demethylase [Source:HGNC Symbol;Acc:HGNC:25996]
APOH	ENSG00000091583	4.37065	3.17006	3.17006	3.17006	3.17006	3.17006	3.17006	3.17006	3.17006	3.17006	3.17006	4.18083	apolipoprotein H [Source:HGNC Symbol;Acc:HGNC:616]
NLRP1	ENSG00000091592	9.97616	9.90879	9.98405	11.0119	11.0164	10.8606	10.3287	10.4701	10.4602	10.2379	10.1783	9.98125	NLR family pyrin domain containing 1 [Source:HGNC Symbol;Acc:HGNC:14374]
PITPNM3	ENSG00000091622	11.6323	11.62	11.7054	11.5198	11.5528	11.6406	11.4447	11.3866	11.6465	11.2528	11.2359	11.3313	PITPNM family member 3 [Source:HGNC Symbol;Acc:HGNC:21043]
SPAG7	ENSG00000091640	10.9843	10.8854	10.8136	10.9449	10.8415	10.9163	10.78	10.8307	10.8728	11.7295	11.6745	11.7528	sperm associated antigen 7 [Source:HGNC Symbol;Acc:HGNC:11216]
ORC6	ENSG00000091651	9.46614	9.55448	9.53684	7.90284	8.13346	7.96397	7.45101	7.66789	7.45504	6.9117	6.27414	6.42775	origin recognition complex subunit 6 [Source:HGNC Symbol;Acc:HGNC:17151]
ZFHX4	ENSG00000091656	8.94036	9.01558	9.01203	8.86157	8.81982	8.65456	8.45413	8.54204	8.24342	7.36283	7.58812	7.42368	zinc finger homeobox 4 [Source:HGNC Symbol;Acc:HGNC:30939]
SLC17A6	ENSG00000091664	3.17006	3.64908	3.17006	3.17006	3.17006	3.17006	3.17006	3.17006	3.17006	3.17006	3.17006	3.68314	solute carrier family 17 member 6 [Source:HGNC Symbol;Acc:HGNC:16703]
ZC3HC1	ENSG00000091732	9.44872	9.4571	9.46054	9.42559	9.38889	9.40006	8.9396	8.97023	8.81212	8.97481	8.82605	8.7625	zinc finger C3HC-type containing 1 [Source:HGNC Symbol;Acc:HGNC:29913]
ESR1	ENSG00000091831	8.64295	8.59738	8.65652	6.554	6.65509	6.71533	6.11503	5.97013	5.97822	6.09492	6.6637	6.74121	estrogen receptor 1 [Source:HGNC Symbol;Acc:HGNC:3467]
RGS17	ENSG00000091844	6.71337	6.16901	6.54938	4.93332	4.93294	6.05171	6.11503	5.70921	5.97822	6.98729	6.16827	7.20413	regulator of G protein signaling 17 [Source:HGNC Symbol;Acc:HGNC:14088]
ANGPT2	ENSG00000091879	3.17006	3.17006	3.17006	3.17006	3.17006	3.17006	3.61433	3.17006	3.17006	3.17006	3.17006	3.17006	angiopoietin 2 [Source:HGNC Symbol;Acc:HGNC:485]
TMEM101	ENSG00000091947	10.6828	10.8553	10.9129	10.2732	10.2853	10.393	10.6776	10.6477	10.6677	11.2374	11.3387	11.2633	transmembrane protein 101 [Source:HGNC Symbol;Acc:HGNC:28653]
CD200	ENSG00000091972	4.28592	4.48515	4.13026	4.974	4.65763	4.63703	4.8081	4.95528	4.34586	4.14779	4.02287	3.68314	CD200 molecule [Source:HGNC Symbol;Acc:HGNC:7203]
CCDC80	ENSG00000091986	12.86	12.8072	12.8439	11.4352	11.435	11.5536	11.554	11.4473	11.55	12.3101	12.4495	12.3123	coiled-coil domain containing 80 [Source:HGNC Symbol;Acc:HGNC:30649]
PSME1	ENSG00000092010	12.5203	12.5325	12.5181	12.2339	12.0966	12.2901	12.1607	12.1744	12.2595	12.962	13.047	12.9442	proteasome activator subunit 1 [Source:HGNC Symbol;Acc:HGNC:9568]
PPP2R3C	ENSG00000092020	9.88124	9.93559	9.95428	10.3218	10.4696	10.4003	10.3612	10.2741	10.3838	10.7747	10.8162	10.6806	protein phosphatase 2 regulatory subunit B''gamma [Source:HGNC Symbol;Acc:HGNC:17485]
HAUS4	ENSG00000092036	9.08771	9.01837	9.08254	8.77458	8.77045	8.85743	9.15744	8.88015	8.72861	9.65266	9.87425	9.55879	HAUS augmin like complex subunit 4 [Source:HGNC Symbol;Acc:HGNC:20163]
JPH4	ENSG00000092051	3.63504	4.11549	3.65676	3.9071	3.17006	3.17006	3.17006	3.17006	3.6611	3.17006	3.86968	3.17006	junctophilin 4 [Source:HGNC Symbol;Acc:HGNC:20156]
CEBPE	ENSG00000092067	3.17006	3.17006	4.00533	3.17006	3.17006	3.17006	3.17006	3.17006	3.17006	3.17006	3.86968	3.17006	CCAAT enhancer binding protein epsilon [Source:HGNC Symbol;Acc:HGNC:1836]
SLC7A8	ENSG00000092068	10.8762	10.9423	10.8989	9.54323	9.62068	9.75631	9.33709	9.19063	9.29096	9.69439	9.83045	9.63175	solute carrier family 7 member 8 [Source:HGNC Symbol;Acc:HGNC:11066]
OSGEP	ENSG00000092094	10.2719	10.1351	10.2049	9.83253	9.93955	9.79524	9.83525	9.90487	9.91979	9.46812	9.60706	9.71903	O-sialoglycoprotein endopeptidase [Source:HGNC Symbol;Acc:HGNC:18028]
SLC22A17	ENSG00000092096	6.77722	7.20593	6.79933	6.26616	6.28073	6.14811	6.25363	5.88088	6.34389	6.76177	6.41011	6.69354	solute carrier family 22 member 17 [Source:HGNC Symbol;Acc:HGNC:23095]
RNF31	ENSG00000092098	4.58893	5.62671	4.77931	5.08857	5.31131	5.64889	4.903	5.78543	5.28878	5.84271	5.22581	5.60128	ring finger protein 31 [Source:HGNC Symbol;Acc:HGNC:16031]
SCFD1	ENSG00000092108	11.44	11.4838	11.4811	11.549	11.5251	11.5809	11.5129	11.5393	11.4848	11.7372	11.8099	11.6501	sec1 family domain containing 1 [Source:HGNC Symbol;Acc:HGNC:20726]
G2E3	ENSG00000092140	11.1875	11.2752	11.2292	11.4844	11.3836	11.4289	11.3365	11.2754	11.2196	10.6385	10.5536	10.5941	G2/M-phase specific E3 ubiquitin protein ligase [Source:HGNC Symbol;Acc:HGNC:20338]
HECTD1	ENSG00000092148	13.6987	13.6108	13.6479	13.7844	13.7563	13.8034	13.7277	13.6866	13.7307	12.766	12.7565	12.8383	HECT domain E3 ubiquitin protein ligase 1 [Source:HGNC Symbol;Acc:HGNC:20157]
HNRNPC	ENSG00000092199	15.0223	15.0388	15.0047	14.9911	15.0061	15.0896	15.1446	15.1215	15.1588	15.4737	15.5103	15.4684	heterogeneous nuclear ribonucleoprotein C [Source:HGNC Symbol;Acc:HGNC:5035]
RPGRIP1	ENSG00000092200	4.37065	4.2226	3.65676	3.9071	3.17006	3.67777	3.79592	3.17006	3.17006	3.17006	4.35975	3.89194	RPGR interacting protein 1 [Source:HGNC Symbol;Acc:HGNC:13436]
SUPT16H	ENSG00000092201	13.8697	13.8306	13.7494	13.7389	13.7269	13.7061	13.57	13.5743	13.5753	12.9288	12.9867	12.9277	SPT16 homolog, facilitates chromatin remodeling subunit [Source:HGNC Symbol;Acc:HGNC:11465]
TOX4	ENSG00000092203	12.4524	12.427	12.4769	12.5645	12.4972	12.6137	12.6604	12.6728	12.7485	13.088	13.0468	13.039	TOX high mobility group box family member 4 [Source:HGNC Symbol;Acc:HGNC:20161]
GEMIN2	ENSG00000092208	9.19841	9.11536	9.14977	9.38989	9.13712	9.18795	9.06543	9.09923	9.06567	8.82569	8.69688	8.74325	gem nuclear organelle associated protein 2 [Source:HGNC Symbol;Acc:HGNC:10884]
TGM1	ENSG00000092295	11.0595	10.7076	11.1643	12.2532	12.1569	12.9478	13.9016	13.443	14.0893	13.6646	13.5199	13.9848	transglutaminase 1 [Source:HGNC Symbol;Acc:HGNC:11777]
TINF2	ENSG00000092330	11.0279	10.935	11.0971	12.3644	12.3159	12.5147	12.5115	12.402	12.692	12.5696	12.5477	12.5864	TERF1 interacting nuclear factor 2 [Source:HGNC Symbol;Acc:HGNC:11824]
DAZL	ENSG00000092345	3.17006	3.17006	3.17006	3.77399	3.17006	3.17006	3.17006	3.17006	3.17006	3.8679	3.17006	3.17006	deleted in azoospermia like [Source:HGNC Symbol;Acc:HGNC:2685]
TBL1Y	ENSG00000092377	5.9307	5.32233	5.8572	5.6905	5.84381	5.17094	5.9198	5.65591	5.58181	5.34716	5.63903	5.85853	transducin beta like 1 Y-linked [Source:HGNC Symbol;Acc:HGNC:18502]
SEMA6A	ENSG00000092421	7.66811	7.78741	7.74218	6.43775	6.22609	6.14811	6.48157	6.8657	6.70891	6.70309	6.82453	6.44711	semaphorin 6A [Source:HGNC Symbol;Acc:HGNC:10738]
TRPM7	ENSG00000092439	12.1702	12.1891	12.2637	11.7451	11.6747	11.6533	11.5822	11.5268	11.4805	11.058	11.2151	11.2416	transient receptor potential cation channel subfamily M member 7 [Source:HGNC Symbol;Acc:HGNC:17994]
TYRO3	ENSG00000092445	7.83856	7.96584	8.15762	8.54646	8.40833	8.51043	9.03735	8.68758	8.96589	9.02028	8.91586	9.16374	TYRO3 protein tyrosine kinase [Source:HGNC Symbol;Acc:HGNC:12446]
WDR76	ENSG00000092470	9.70985	9.79791	9.57256	7.08576	7.25119	6.82039	7.56051	7.17336	7.36551	7.72026	8.25181	7.81202	WD repeat domain 76 [Source:HGNC Symbol;Acc:HGNC:25773]
CAPN3	ENSG00000092529	6.91972	6.88828	7.30496	7.64998	7.69749	7.58609	7.94553	8.11391	7.8541	7.45424	6.75367	6.95819	calpain 3 [Source:HGNC Symbol;Acc:HGNC:1480]
SNAP23	ENSG00000092531	11.4193	11.4077	11.4258	11.5494	11.5007	11.4844	11.5614	11.6312	11.4747	11.8163	11.8677	11.8678	synaptosome associated protein 23 [Source:HGNC Symbol;Acc:HGNC:11131]
TBX15	ENSG00000092607	4.28592	3.84445	3.65676	4.48445	4.59362	4.04071	4.14854	4.43358	4.43464	4.02072	5.5032	3.17006	T-box transcription factor 15 [Source:HGNC Symbol;Acc:HGNC:11594]
PHGDH	ENSG00000092621	10.9309	11.0715	11.0231	12.6467	12.6714	12.6394	12.3211	12.4069	12.5097	12.2436	12.2395	12.1708	phosphoglycerate dehydrogenase [Source:HGNC Symbol;Acc:HGNC:8923]
COL9A3	ENSG00000092758	3.96868	4.11549	4.23891	3.17006	3.17006	3.17006	3.17006	3.17006	3.6611	3.17006	3.17006	4.04974	collagen type IX alpha 3 chain [Source:HGNC Symbol;Acc:HGNC:2219]
EZR	ENSG00000092820	14.5666	14.5533	14.5639	15.5372	15.5611	15.5772	15.5487	15.5149	15.6622	15.8304	15.7924	15.8105	ezrin [Source:HGNC Symbol;Acc:HGNC:12691]
MYL6	ENSG00000092841	14.5074	14.5324	14.5205	14.4082	14.2935	14.4048	14.4724	14.466	14.4619	15.2008	15.3227	15.3405	myosin light chain 6 [Source:HGNC Symbol;Acc:HGNC:7587]
AGO1	ENSG00000092847	11.4188	11.2874	11.2335	10.9461	10.9924	10.8814	11.3499	11.4435	11.3234	11.8607	11.7907	11.8195	argonaute RISC component 1 [Source:HGNC Symbol;Acc:HGNC:3262]
TEKT2	ENSG00000092850	3.82485	4.31826	4.00533	4.20164	3.82714	4.28336	4.75762	3.95891	4.7295	3.66589	4.53193	4.18083	tektin 2 [Source:HGNC Symbol;Acc:HGNC:11725]
CLSPN	ENSG00000092853	10.3718	10.4635	10.2262	6.77198	6.66873	6.36353	6.68997	6.65651	6.41765	6.49364	6.98146	6.34754	claspin [Source:HGNC Symbol;Acc:HGNC:19715]
RFFL	ENSG00000092871	9.30337	9.18653	9.21651	9.07789	9.13712	9.14267	9.71339	9.8383	9.79197	10.5264	10.6719	10.6997	ring finger and FYVE like domain containing E3 ubiquitin protein ligase [Source:HGNC Symbol;Acc:HGNC:24821]
UNC13D	ENSG00000092929	7.2777	7.21571	7.23712	7.37814	7.12876	7.16569	8.09844	7.88582	8.20787	8.8359	8.7266	8.84786	unc-13 homolog D [Source:HGNC Symbol;Acc:HGNC:23147]
MFSD11	ENSG00000092931	9.9013	9.92968	10.0404	9.27156	9.27625	9.31331	9.27432	9.03491	9.27143	9.48335	9.39676	9.50726	major facilitator superfamily domain containing 11 [Source:HGNC Symbol;Acc:HGNC:25458]
DPYSL2	ENSG00000092964	11.3708	11.2897	11.2173	11.6758	11.6747	11.5367	11.5319	11.5662	11.4645	11.7633	11.7168	11.622	dihydropyrimidinase like 2 [Source:HGNC Symbol;Acc:HGNC:3014]
TGFB2	ENSG00000092969	10.4863	10.5177	10.4282	13.062	13.0927	12.7693	12.5622	12.6515	12.4105	11.7005	11.8016	11.7004	transforming growth factor beta 2 [Source:HGNC Symbol;Acc:HGNC:11768]
GPATCH2	ENSG00000092978	10.0331	9.98205	9.95878	10.6095	10.4936	10.5606	10.3762	10.3684	10.3199	9.86191	9.64256	9.87035	G-patch domain containing 2 [Source:HGNC Symbol;Acc:HGNC:25499]
NUP50	ENSG00000093000	12.4684	12.4722	12.4547	12.8713	12.8987	12.8626	12.7208	12.6801	12.674	11.7181	11.6621	11.5318	nucleoporin 50 [Source:HGNC Symbol;Acc:HGNC:8065]
CDC45	ENSG00000093009	9.59314	9.57356	9.55481	5.61951	5.27441	5.47023	5.38806	5.12921	5.28878	5.94917	4.92841	5.82891	cell division cycle 45 [Source:HGNC Symbol;Acc:HGNC:1739]
COMT	ENSG00000093010	11.2447	11.1105	11.2372	10.7821	10.9951	11.0193	10.8101	10.7005	10.8622	11.4467	11.3399	11.2579	catechol-O-methyltransferase [Source:HGNC Symbol;Acc:HGNC:2228]
ADA2	ENSG00000093072	4.28592	4.48515	3.65676	4.01814	3.17006	3.67777	3.61433	4.07731	3.17006	3.17006	4.02287	4.2947	adenosine deaminase 2 [Source:HGNC Symbol;Acc:HGNC:1839]
	ENSG00000093100	4.52112	3.17006	3.17006	4.42101	3.82714	4.17055	4.14854	4.07731	4.34586	3.17006	3.17006	3.17006	novel transcript
VNN3P	ENSG00000093134	4.44865	4.31826	4.3359	5.32129	5.60376	6.51489	6.40961	5.41872	6.47055	4.80691	4.02287	5.03509	vanin 3, pseudogene [Source:HGNC Symbol;Acc:HGNC:16431]
ECHDC1	ENSG00000093144	12.6495	12.6339	12.5698	11.8789	11.7999	11.8845	11.8979	11.8708	11.8655	12.0101	11.9534	11.9477	ethylmalonyl-CoA decarboxylase 1 [Source:HGNC Symbol;Acc:HGNC:21489]
LRRFIP2	ENSG00000093167	12.0096	12.0845	11.994	12.1085	12.0479	12.1984	12.4648	12.3867	12.4214	13.2954	13.2901	13.3356	LRR binding FLII interacting protein 2 [Source:HGNC Symbol;Acc:HGNC:6703]
SEC22C	ENSG00000093183	11.7594	11.7969	11.7883	11.4912	11.574	11.3852	11.2732	11.3103	11.173	11.3197	11.4131	11.3422	SEC22 homolog C, vesicle trafficking protein [Source:HGNC Symbol;Acc:HGNC:16828]
XYLB	ENSG00000093217	7.95844	7.96584	7.74218	7.96431	7.854	7.76139	7.87316	7.86887	7.76598	7.69052	7.78486	7.71248	xylulokinase [Source:HGNC Symbol;Acc:HGNC:12839]
HDAC6	ENSG00000094631	10.4595	10.5431	10.6024	10.8729	10.8704	10.8162	10.6723	10.6218	10.6404	10.7783	10.7527	10.7849	histone deacetylase 6 [Source:HGNC Symbol;Acc:HGNC:14064]
GABRP	ENSG00000094755	3.96868	4.69421	3.65676	3.59865	3.17006	3.67777	4.8081	4.18042	5.01534	4.67638	4.87104	4.39623	gamma-aminobutyric acid type A receptor subunit pi [Source:HGNC Symbol;Acc:HGNC:4089]
KRT31	ENSG00000094796	3.17006	3.84445	3.65676	3.59865	3.17006	3.17006	3.61433	3.62926	3.17006	3.66589	3.66717	3.89194	keratin 31 [Source:HGNC Symbol;Acc:HGNC:6448]
CDC6	ENSG00000094804	10.6211	10.6359	10.5082	7.79243	8.04793	7.67641	7.09796	7.15479	6.57075	6.5109	7.38832	7.16983	cell division cycle 6 [Source:HGNC Symbol;Acc:HGNC:1744]
UPRT	ENSG00000094841	9.25073	9.43431	9.34597	9.02345	8.96952	9.01025	9.38244	9.31668	9.46657	9.03512	8.80531	9.03673	uracil phosphoribosyltransferase homolog [Source:HGNC Symbol;Acc:HGNC:28334]
CDC23	ENSG00000094880	11.8849	11.8678	11.8619	11.7894	11.8627	11.9092	11.5365	11.5205	11.5193	10.8226	10.8796	10.8239	cell division cycle 23 [Source:HGNC Symbol;Acc:HGNC:1724]
AAAS	ENSG00000094914	11.1152	11.1086	11.1747	10.9136	11.0065	11.0099	10.9972	10.7818	10.8606	11.1427	11.1112	11.0792	aladin WD repeat nucleoporin [Source:HGNC Symbol;Acc:HGNC:13666]
CBX5	ENSG00000094916	13.3799	13.271	13.3078	12.4175	12.4576	12.2626	11.9345	12.0056	11.8334	11.492	11.448	11.3725	chromobox 5 [Source:HGNC Symbol;Acc:HGNC:1555]
FMO2	ENSG00000094963	3.17006	3.84445	4.00533	3.77399	3.17006	3.17006	3.17006	3.17006	4.01265	3.17006	3.17006	3.17006	flavin containing dimethylaniline monoxygenase 2 [Source:HGNC Symbol;Acc:HGNC:3770]
SUCO	ENSG00000094975	11.4566	11.5547	11.6619	11.3617	11.421	11.4003	11.3953	11.4506	11.3139	10.576	10.6843	10.8421	SUN domain containing ossification factor [Source:HGNC Symbol;Acc:HGNC:1240]
MSH2	ENSG00000095002	11.3397	11.2741	11.3154	11.1222	11.0703	10.9651	11.0688	11.1682	11.035	10.3807	10.5526	10.509	mutS homolog 2 [Source:HGNC Symbol;Acc:HGNC:7325]
MAP3K1	ENSG00000095015	11.057	10.8839	11.0724	12.1096	12.0178	12.0701	12.1054	12.0585	12.0473	11.4974	11.5032	11.6346	mitogen-activated protein kinase kinase kinase 1 [Source:HGNC Symbol;Acc:HGNC:6848]
DHPS	ENSG00000095059	6.06117	5.62671	6.07623	7.28468	7.10896	7.04731	6.86096	7.14541	6.83482	5.69685	5.9025	5.41139	deoxyhypusine synthase [Source:HGNC Symbol;Acc:HGNC:2869]
HOOK2	ENSG00000095066	9.67698	9.72295	9.72843	9.6986	9.60844	9.5485	9.64371	9.63805	9.63461	9.62153	9.39676	9.26705	hook microtubule tethering protein 2 [Source:HGNC Symbol;Acc:HGNC:19885]
NXPE1	ENSG00000095110	3.17006	3.17006	3.17006	3.17006	3.17006	3.17006	3.17006	3.62926	3.17006	3.17006	3.17006	3.17006	neurexophilin and PC-esterase domain family member 1 [Source:HGNC Symbol;Acc:HGNC:28527]
ARCN1	ENSG00000095139	13.2587	13.2538	13.1794	13.5721	13.5995	13.5569	13.3806	13.375	13.3215	13.5714	13.6563	13.6159	archain 1 [Source:HGNC Symbol;Acc:HGNC:649]
EPB41L4B	ENSG00000095203	11.0942	11.0444	11.2198	12.1904	12.144	12.1613	12.7598	12.6829	12.7804	12.2478	12.3016	12.3629	erythrocyte membrane protein band 4.1 like 4B [Source:HGNC Symbol;Acc:HGNC:19818]
TMEM38B	ENSG00000095209	10.1003	10.3114	10.1626	9.97126	9.84735	9.96905	9.80087	9.94445	10.0855	10.576	10.6566	10.6333	transmembrane protein 38B [Source:HGNC Symbol;Acc:HGNC:25535]
PSMD5	ENSG00000095261	11.7703	11.8526	11.8731	11.4868	11.5017	11.5208	11.5302	11.5128	11.6265	11.7553	11.7546	11.6125	proteasome 26S subunit, non-ATPase 5 [Source:HGNC Symbol;Acc:HGNC:9563]
PTGS1	ENSG00000095303	8.67327	8.80876	8.7805	8.28274	8.09886	8.07069	9.40642	9.23755	9.47513	10.7993	10.8266	10.7717	prostaglandin-endoperoxide synthase 1 [Source:HGNC Symbol;Acc:HGNC:9604]
NUP188	ENSG00000095319	11.7878	11.785	11.7294	11.9684	11.9975	11.9414	11.9522	11.9318	11.8606	11.231	11.0494	11.1342	nucleoporin 188 [Source:HGNC Symbol;Acc:HGNC:17859]
CRAT	ENSG00000095321	9.45842	9.3438	9.54885	9.34797	9.40313	9.39765	9.30605	9.15616	9.27633	9.7797	9.80282	9.70518	carnitine O-acetyltransferase [Source:HGNC Symbol;Acc:HGNC:2342]
SH2D3C	ENSG00000095370	7.34641	7.30093	6.95258	4.42101	3.63668	4.04071	4.4643	4.5053	3.6611	5.72729	4.87104	5.32709	SH2 domain containing 3C [Source:HGNC Symbol;Acc:HGNC:16884]
NANS	ENSG00000095380	10.662	10.5804	10.5966	11.1066	11.1442	11.1651	11.0225	11.0113	11.0687	11.5593	11.6868	11.5825	N-acetylneuraminate synthase [Source:HGNC Symbol;Acc:HGNC:19237]
TBC1D2	ENSG00000095383	12.318	12.3203	12.2322	12.2291	12.275	12.2022	12.4301	12.3991	12.5144	13.2543	13.2656	13.2137	TBC1 domain family member 2 [Source:HGNC Symbol;Acc:HGNC:18026]
WHRN	ENSG00000095397	7.56388	7.46573	7.67062	7.30679	7.42122	7.39608	6.924	7.05812	7.1026	7.182	6.99379	7.29178	whirlin [Source:HGNC Symbol;Acc:HGNC:16361]
CWF19L1	ENSG00000095485	10.9176	10.8584	10.9113	11.1494	11.2772	11.1373	11.1682	11.1397	11.1064	10.6854	10.6881	10.5044	CWF19 like cell cycle control factor 1 [Source:HGNC Symbol;Acc:HGNC:25613]
SEMA4G	ENSG00000095539	5.3755	5.39627	4.89514	5.19353	4.93294	4.47529	5.71683	5.08795	5.67699	5.81475	5.82019	5.6703	semaphorin 4G [Source:HGNC Symbol;Acc:HGNC:10735]
BTAF1	ENSG00000095564	13.0023	12.9414	13.0634	13.8103	13.7499	13.8144	13.7815	13.7713	13.745	12.2018	12.2119	12.2608	B-TFIID TATA-box binding protein associated factor 1 [Source:HGNC Symbol;Acc:HGNC:17307]
IKZF5	ENSG00000095574	10.8381	10.8854	10.9735	10.1062	10.1411	9.97875	10.4103	10.4636	10.4131	9.98319	9.79758	9.83443	IKAROS family zinc finger 5 [Source:HGNC Symbol;Acc:HGNC:14283]
BLNK	ENSG00000095585	10.1834	10.1905	10.3226	11.0119	10.9864	11.0154	10.2298	10.0128	10.3872	10.787	10.4901	10.9161	B cell linker [Source:HGNC Symbol;Acc:HGNC:14211]
TLL2	ENSG00000095587	7.86218	7.92475	7.59531	6.84455	7.10896	6.99707	6.73761	6.8771	7.22996	7.19266	6.95648	7.56219	tolloid like 2 [Source:HGNC Symbol;Acc:HGNC:11844]
SORBS1	ENSG00000095637	5.735	5.74258	6.24562	5.6905	5.7423	6.00089	6.20325	5.60043	5.70728	4.25825	5.42974	5.99781	sorbin and SH3 domain containing 1 [Source:HGNC Symbol;Acc:HGNC:14565]
CRTAC1	ENSG00000095713	3.17006	4.11549	3.17006	4.11497	3.63668	3.17006	4.04848	3.62926	3.6611	3.17006	3.17006	3.17006	cartilage acidic protein 1 [Source:HGNC Symbol;Acc:HGNC:14882]
BAMBI	ENSG00000095739	5.30485	5.43173	5.18833	5.38075	6.18844	6.42221	5.11212	5.90374	5.32918	5.60118	5.18087	5.88754	BMP and activin membrane bound inhibitor [Source:HGNC Symbol;Acc:HGNC:30251]
IL11	ENSG00000095752	6.45632	6.37715	6.30421	6.25086	6.59918	6.63522	5.9611	5.94835	5.76593	6.49364	6.39147	6.97154	interleukin 11 [Source:HGNC Symbol;Acc:HGNC:5966]
WAC	ENSG00000095787	11.965	11.9464	11.9866	12.3323	12.2667	12.3601	12.5665	12.4357	12.6115	12.4951	12.5124	12.5649	WW domain containing adaptor with coiled-coil [Source:HGNC Symbol;Acc:HGNC:17327]
CREM	ENSG00000095794	8.33256	8.16543	8.38456	8.66503	8.7355	8.70608	8.27326	8.35603	8.23335	8.34826	8.41592	8.46642	cAMP responsive element modulator [Source:HGNC Symbol;Acc:HGNC:2352]
NUBP2	ENSG00000095906	11.069	11.0532	11.1053	10.876	11.0652	10.9885	10.8583	10.8603	10.9001	11.2109	11.3021	11.1342	NUBP iron-sulfur cluster assembly factor 2, cytosolic [Source:HGNC Symbol;Acc:HGNC:8042]
SMIM24	ENSG00000095932	3.17006	3.17006	3.17006	3.17006	3.17006	3.17006	3.17006	3.62926	3.17006	3.17006	3.17006	3.17006	small integral membrane protein 24 [Source:HGNC Symbol;Acc:HGNC:37244]
HIVEP1	ENSG00000095951	10.225	10.1415	10.2583	11.7875	11.772	11.7092	10.7113	10.7848	10.7564	10.0837	10.1443	10.2852	HIVEP zinc finger 1 [Source:HGNC Symbol;Acc:HGNC:4920]
TREM2	ENSG00000095970	8.41065	8.37594	8.41112	5.75797	5.89188	5.94813	6.11503	5.57181	6.20469	6.56144	6.69433	6.75675	triggering receptor expressed on myeloid cells 2 [Source:HGNC Symbol;Acc:HGNC:17761]
CRISP3	ENSG00000096006	5.9307	5.07114	5.27264	4.35332	4.3747	6.51489	6.11503	5.48208	5.9534	5.03135	5.60634	6.17194	cysteine rich secretory protein 3 [Source:HGNC Symbol;Acc:HGNC:16904]
FKBP5	ENSG00000096060	15.53	15.4929	15.4577	14.7489	14.7225	14.7265	14.5345	14.5779	14.6109	15.2635	15.2233	15.2274	FKBP prolyl isomerase 5 [Source:HGNC Symbol;Acc:HGNC:3721]
SRPK1	ENSG00000096063	12.4971	12.4468	12.4771	13.3192	13.2189	13.2209	13.3203	13.3678	13.3355	13.1257	13.1557	13.1229	SRSF protein kinase 1 [Source:HGNC Symbol;Acc:HGNC:11305]
BRPF3	ENSG00000096070	9.93227	9.79466	10.0002	10.7761	10.6738	10.5967	10.6965	10.732	10.859	10.7425	10.7962	10.742	bromodomain and PHD finger containing 3 [Source:HGNC Symbol;Acc:HGNC:14256]
MRPS18A	ENSG00000096080	10.1622	10.2211	10.3571	10.6169	10.5595	10.6217	10.5853	10.6108	10.7245	11.1651	10.9947	11.0277	mitochondrial ribosomal protein S18A [Source:HGNC Symbol;Acc:HGNC:14515]
TMEM14A	ENSG00000096092	11.4133	11.4532	11.3683	10.1747	10.1423	10.198	10.1815	10.0645	10.1591	10.4421	10.2414	10.3578	transmembrane protein 14A [Source:HGNC Symbol;Acc:HGNC:21076]
EFHC1	ENSG00000096093	9.17034	9.06498	9.3041	8.72631	8.81069	8.68253	8.57629	8.50963	8.59744	8.29497	8.18376	8.50807	EF-hand domain containing 1 [Source:HGNC Symbol;Acc:HGNC:16406]
HSP90AB1	ENSG00000096384	16.5564	16.5501	16.507	16.9967	16.9606	16.8932	16.9786	16.9918	16.9871	17.742	17.7903	17.7143	heat shock protein 90 alpha family class B member 1 [Source:HGNC Symbol;Acc:HGNC:5258]
CDC5L	ENSG00000096401	12.4722	12.4707	12.4411	12.2221	12.2041	12.3056	12.2375	12.237	12.2703	12.7678	12.738	12.7918	cell division cycle 5 like [Source:HGNC Symbol;Acc:HGNC:1743]
ITPR3	ENSG00000096433	12.5846	12.5731	12.5283	13.4178	13.4487	13.3055	13.7927	13.7947	13.8576	14.0135	13.9674	13.9123	inositol 1,4,5-trisphosphate receptor type 3 [Source:HGNC Symbol;Acc:HGNC:6182]
ZNF184	ENSG00000096654	9.14892	9.07573	9.21651	8.76133	8.75149	8.79293	8.57304	8.63846	8.60527	8.52276	8.00114	8.21014	zinc finger protein 184 [Source:HGNC Symbol;Acc:HGNC:12975]
DSP	ENSG00000096696	17.9189	17.8216	17.8561	17.7477	17.7032	17.7865	18.2353	18.2152	18.2983	18.9436	18.897	19.0122	desmoplakin [Source:HGNC Symbol;Acc:HGNC:3052]
SIRT1	ENSG00000096717	10.5976	10.5775	10.6872	11.0191	11.0588	10.9172	10.4936	10.6493	10.6115	10.2708	10.2907	10.3089	sirtuin 1 [Source:HGNC Symbol;Acc:HGNC:14929]
HNRNPH3	ENSG00000096746	13.327	13.3465	13.3495	13.702	13.6016	13.6239	13.1307	13.1506	13.0417	12.0254	12.1944	11.9789	heterogeneous nuclear ribonucleoprotein H3 [Source:HGNC Symbol;Acc:HGNC:5043]
IFT74	ENSG00000096872	10.5575	10.5585	10.4336	10.3486	10.1435	10.2103	10.0854	10.0769	10.0587	10.3807	10.4214	10.2971	intraflagellar transport 74 [Source:HGNC Symbol;Acc:HGNC:21424]
JAK2	ENSG00000096968	10.6203	10.5431	10.6205	9.83758	9.84735	9.81882	10.3073	10.3153	10.1551	10.4718	10.4461	10.4318	Janus kinase 2 [Source:HGNC Symbol;Acc:HGNC:6192]
IL12RB1	ENSG00000096996	3.63504	3.84445	3.17006	3.17006	3.17006	3.17006	3.17006	3.17006	3.17006	4.02072	3.17006	3.17006	interleukin 12 receptor subunit beta 1 [Source:HGNC Symbol;Acc:HGNC:5971]
ABL1	ENSG00000097007	11.7103	11.7781	11.7731	12.0312	12.1494	12.053	12.0072	12.0507	11.9524	11.8016	11.6878	11.665	ABL proto-oncogene 1, non-receptor tyrosine kinase [Source:HGNC Symbol;Acc:HGNC:76]
ACOT7	ENSG00000097021	11.5967	11.5349	11.5284	11.7963	11.9083	11.8672	12.0608	12.0375	12.0803	12.7508	12.7662	12.6526	acyl-CoA thioesterase 7 [Source:HGNC Symbol;Acc:HGNC:24157]
SH3GLB1	ENSG00000097033	13.2121	13.217	13.1925	12.9766	13.0236	13.0099	13.0201	13.0039	13.0034	13.4366	13.4504	13.4302	SH3 domain containing GRB2 like, endophilin B1 [Source:HGNC Symbol;Acc:HGNC:10833]
CDC7	ENSG00000097046	9.74199	9.65109	9.69282	7.93626	8.02704	7.79109	7.80809	7.67441	7.48934	7.54018	7.87398	7.41396	cell division cycle 7 [Source:HGNC Symbol;Acc:HGNC:1745]
SYDE2	ENSG00000097096	8.14324	8.22464	8.234	7.83357	7.79959	7.92433	8.08935	7.90812	8.07885	7.79901	7.55531	7.78212	synapse defective Rho GTPase homolog 2 [Source:HGNC Symbol;Acc:HGNC:25841]
PCSK5	ENSG00000099139	7.64105	7.87014	8.16284	9.00334	8.89949	8.80024	9.41735	9.35568	9.49422	9.16765	9.02752	9.11367	proprotein convertase subtilisin/kexin type 5 [Source:HGNC Symbol;Acc:HGNC:8747]
SCD	ENSG00000099194	16.4857	16.4421	16.2939	14.8948	14.8895	14.7602	15.3346	15.2809	15.2211	16.173	16.1847	16.1596	stearoyl-CoA desaturase [Source:HGNC Symbol;Acc:HGNC:10571]
TMED1	ENSG00000099203	9.91122	10.0284	9.95127	9.73969	9.72152	9.84733	9.78689	9.75937	9.83917	10.6071	10.7096	10.6674	transmembrane p24 trafficking protein 1 [Source:HGNC Symbol;Acc:HGNC:17291]
ABLIM1	ENSG00000099204	14.5445	14.5074	14.5981	14.6014	14.5754	14.7274	14.6621	14.497	14.7182	14.6873	14.5983	14.8232	actin binding LIM protein 1 [Source:HGNC Symbol;Acc:HGNC:78]
ERMP1	ENSG00000099219	12.1337	12.1934	12.2081	12.4484	12.3611	12.3165	12.4773	12.5101	12.4855	13.0323	13.0348	13.0026	endoplasmic reticulum metallopeptidase 1 [Source:HGNC Symbol;Acc:HGNC:23703]
RAB18	ENSG00000099246	12.293	12.2618	12.3041	12.59	12.6001	12.6674	12.5757	12.5024	12.6076	12.3824	12.3492	12.3919	RAB18, member RAS oncogene family [Source:HGNC Symbol;Acc:HGNC:14244]
NRP1	ENSG00000099250	10.7123	10.5147	10.5153	11.7464	11.7499	11.5225	10.7651	10.8161	10.548	10.858	10.9243	10.6967	neuropilin 1 [Source:HGNC Symbol;Acc:HGNC:8004]
HSD17B7P2	ENSG00000099251	6.63276	6.73291	7.12357	6.1718	6.49569	5.94813	6.52305	6.70857	6.53813	7.04736	6.90515	7.20413	hydroxysteroid 17-beta dehydrogenase 7 pseudogene 2 [Source:HGNC Symbol;Acc:HGNC:28120]
PRTFDC1	ENSG00000099256	6.37577	6.57384	5.90896	5.4095	4.93294	5.35026	5.5625	4.85808	4.96335	6.24768	6.02963	5.36991	phosphoribosyl transferase domain containing 1 [Source:HGNC Symbol;Acc:HGNC:23333]
PALMD	ENSG00000099260	10.9253	10.8396	10.9012	9.88109	9.79432	10.376	9.30015	8.89137	9.42297	9.27158	9.63083	9.86857	palmdelphin [Source:HGNC Symbol;Acc:HGNC:15846]
TSPAN15	ENSG00000099282	8.18127	7.83255	7.63346	7.40572	7.6842	7.25381	7.60592	7.92462	7.80732	8.52276	8.69688	8.60082	tetraspanin 15 [Source:HGNC Symbol;Acc:HGNC:23298]
MACROH2A2	ENSG00000099284	10.993	10.9224	10.9298	10.6191	10.5945	10.5925	10.9496	10.9462	10.8483	11.1918	11.1453	11.1201	macroH2A.2 histone [Source:HGNC Symbol;Acc:HGNC:14453]
WASHC2A	ENSG00000099290	11.8591	11.8797	11.7997	12.1158	12.0582	12.0667	12.2835	12.3374	12.2545	12.4889	12.6001	12.5353	WASH complex subunit 2A [Source:HGNC Symbol;Acc:HGNC:23416]
MAST3	ENSG00000099308	8.91802	8.88716	8.78727	8.73718	8.70625	8.62605	9.11105	9.15383	9.08538	9.08162	9.1031	9.008	microtubule associated serine/threonine kinase 3 [Source:HGNC Symbol;Acc:HGNC:19036]
MZF1	ENSG00000099326	9.39111	9.3438	9.42625	9.90054	9.84735	9.76381	9.34475	9.27445	9.39165	8.67839	8.39756	8.28128	myeloid zinc finger 1 [Source:HGNC Symbol;Acc:HGNC:13108]
OCEL1	ENSG00000099330	7.95296	7.98309	8.04903	7.8537	7.95699	7.68435	7.56051	7.59413	7.64195	7.63694	7.79192	7.8194	occludin/ELL domain containing 1 [Source:HGNC Symbol;Acc:HGNC:26221]
MYO9B	ENSG00000099331	11.9162	11.8866	11.818	12.005	12.0165	11.9504	12.2682	12.2726	12.3073	11.515	11.4519	11.457	myosin IXB [Source:HGNC Symbol;Acc:HGNC:7609]
KCNK6	ENSG00000099337	12.3201	12.3444	12.2869	12.3568	12.3314	12.3801	12.6973	12.6652	12.7278	12.4017	12.4465	12.4756	potassium two pore domain channel subfamily K member 6 [Source:HGNC Symbol;Acc:HGNC:6281]
CATSPERG	ENSG00000099338	4.71315	5.24394	5.09805	5.38075	5.66089	4.84264	5.07302	5.28204	5.32918	5.26458	5.03562	5.36991	cation channel sperm associated auxiliary subunit gamma [Source:HGNC Symbol;Acc:HGNC:25243]
PSMD8	ENSG00000099341	12.8849	12.8898	12.8417	12.6844	12.7209	12.6909	12.7714	12.7325	12.8338	13.528	13.5427	13.5131	proteasome 26S subunit, non-ATPase 8 [Source:HGNC Symbol;Acc:HGNC:9566]
FBXL19	ENSG00000099364	10.9728	10.8961	10.9683	10.3477	10.4354	10.4661	10.8848	10.8574	10.8208	9.80243	9.82015	9.8543	F-box and leucine rich repeat protein 19 [Source:HGNC Symbol;Acc:HGNC:25300]
STX1B	ENSG00000099365	4.19274	4.11549	4.3359	4.48445	4.3747	4.38398	4.14854	4.43358	4.01265	3.17006	3.86968	3.17006	syntaxin 1B [Source:HGNC Symbol;Acc:HGNC:18539]
HSD3B7	ENSG00000099377	7.82661	7.83888	8.04903	7.39887	7.48396	7.62785	7.66839	8.15642	7.8541	8.58058	8.31189	8.45226	hydroxy-delta-5-steroid dehydrogenase, 3 beta- and steroid delta-isomerase 7 [Source:HGNC Symbol;Acc:HGNC:18324]
SETD1A	ENSG00000099381	10.622	10.5537	10.5396	10.8266	10.9029	10.748	10.7202	10.7398	10.6982	10.4838	10.0911	10.0297	SET domain containing 1A, histone lysine methyltransferase [Source:HGNC Symbol;Acc:HGNC:29010]
BCL7C	ENSG00000099385	10.3963	10.4635	10.4325	10.6646	10.7797	10.695	10.7113	10.7498	10.6909	10.9097	11.0234	10.9576	BAF chromatin remodeling complex subunit BCL7C [Source:HGNC Symbol;Acc:HGNC:1006]
MAGEB2	ENSG00000099399	3.63504	3.17006	3.17006	3.17006	3.17006	3.67777	3.17006	3.17006	3.17006	3.17006	3.17006	3.17006	MAGE family member B2 [Source:HGNC Symbol;Acc:HGNC:6809]
EFNA2	ENSG00000099617	3.63504	3.64908	3.65676	3.9071	3.17006	3.67777	3.61433	3.95891	3.17006	4.02072	3.17006	3.17006	ephrin A2 [Source:HGNC Symbol;Acc:HGNC:3222]
CIRBP	ENSG00000099622	13.1792	13.2358	13.1957	13.3253	13.3508	13.2115	13.1123	13.0653	13.0626	13.7108	13.8229	13.7412	cold inducible RNA binding protein [Source:HGNC Symbol;Acc:HGNC:1982]
ATP5F1D	ENSG00000099624	11.2752	11.27	11.1933	10.4998	10.7257	10.8126	10.8045	10.706	10.854	11.5349	11.4188	11.4446	ATP synthase F1 subunit delta [Source:HGNC Symbol;Acc:HGNC:837]
[truncated: 31,000 more rows]
