# Supplementary material for: Multiple roles for hypoxia inducible factor 1-alpha in airway epithelial cells during mucormycosis
Source: Nat Commun. 2024 Jun 20;15:5282. doi: 10.1038/s41467-024-49637-8 (PMC11190229; doi:10.1038/s41467-024-49637-8)
Supplement: Supplementary file 10 — Supplementary Data 7 [file 41467_2024_49637_MOESM10_ESM.xlsx]

## Sheet: Rd_3h_LW6_vs_Rd_3h.de_genes.ann
Supplementary Table 7. Differentially expressed host genes after 3 hours of infection between LW6-treated samples and untreated samples (FDR <0.01, LFC >= |1.0|)
Values represent log (base 2) fold change of LW6-treated infection/ untreated infection.
"Inf" indicates that no reads were detected in the uninfected samples but the FDR value criteria were met.
"-Inf" indicated that no reads were detected in the infected samples but the FDR value criteria were met.
Ensemble Gene ID #	LFC	FDR	Gene Symbol	Gene Name
ENSG00000198695	-5.01177	0	MT-ND6	mitochondrially encoded NADH:ubiquinone oxidoreductase core subunit 6 [Source:HGNC Symbol;Acc:HGNC:7462]
ENSG00000172818	-4.90289	0	OVOL1	ovo like transcriptional repressor 1 [Source:HGNC Symbol;Acc:HGNC:8525]
ENSG00000186352	-4.7014	0	ANKRD37	ankyrin repeat domain 37 [Source:HGNC Symbol;Acc:HGNC:29593]
ENSG00000011422	-3.80504	0	PLAUR	plasminogen activator, urokinase receptor [Source:HGNC Symbol;Acc:HGNC:9053]
ENSG00000170525	-3.78455	0	PFKFB3	6-phosphofructo-2-kinase/fructose-2,6-biphosphatase 3 [Source:HGNC Symbol;Acc:HGNC:8874]
ENSG00000198840	-3.40716	0	MT-ND3	mitochondrially encoded NADH:ubiquinone oxidoreductase core subunit 3 [Source:HGNC Symbol;Acc:HGNC:7458]
ENSG00000173110	6.36073	0	HSPA6	heat shock protein family A (Hsp70) member 6 [Source:HGNC Symbol;Acc:HGNC:5239]
ENSG00000059804	-4.05902	1.63388e-297	SLC2A3	solute carrier family 2 member 3 [Source:HGNC Symbol;Acc:HGNC:11007]
ENSG00000070190	-3.00766	4.00518e-273	DAPP1	dual adaptor of phosphotyrosine and 3-phosphoinositides 1 [Source:HGNC Symbol;Acc:HGNC:16500]
ENSG00000189143	-3.29251	2.62736e-268	CLDN4	claudin 4 [Source:HGNC Symbol;Acc:HGNC:2046]
ENSG00000057704	-3.20448	7.21545e-265	TMCC3	transmembrane and coiled-coil domain family 3 [Source:HGNC Symbol;Acc:HGNC:29199]
ENSG00000198888	-2.8591	7.2044e-255	MT-ND1	mitochondrially encoded NADH:ubiquinone oxidoreductase core subunit 1 [Source:HGNC Symbol;Acc:HGNC:7455]
ENSG00000261150	-3.58499	2.01295e-254	EPPK1	epiplakin 1 [Source:HGNC Symbol;Acc:HGNC:15577]
ENSG00000198938	-2.91325	4.77829e-237	MT-CO3	mitochondrially encoded cytochrome c oxidase III [Source:HGNC Symbol;Acc:HGNC:7422]
ENSG00000198786	-2.74041	2.96129e-229	MT-ND5	mitochondrially encoded NADH:ubiquinone oxidoreductase core subunit 5 [Source:HGNC Symbol;Acc:HGNC:7461]
ENSG00000198727	-2.69463	3.31755e-228	MT-CYB	mitochondrially encoded cytochrome b [Source:HGNC Symbol;Acc:HGNC:7427]
ENSG00000212907	-2.77352	5.08568e-226	MT-ND4L	mitochondrially encoded NADH:ubiquinone oxidoreductase core subunit 4L [Source:HGNC Symbol;Acc:HGNC:7460]
ENSG00000125848	3.02723	1.10861e-224	FLRT3	fibronectin leucine rich transmembrane protein 3 [Source:HGNC Symbol;Acc:HGNC:3762]
ENSG00000198899	-2.65144	3.29213e-220	MT-ATP6	mitochondrially encoded ATP synthase membrane subunit 6 [Source:HGNC Symbol;Acc:HGNC:7414]
ENSG00000134215	3.72269	3.39855e-217	VAV3	vav guanine nucleotide exchange factor 3 [Source:HGNC Symbol;Acc:HGNC:12659]
ENSG00000073282	2.86286	5.86765e-208	TP63	tumor protein p63 [Source:HGNC Symbol;Acc:HGNC:15979]
ENSG00000198804	-3.05854	1.86453e-207	MT-CO1	mitochondrially encoded cytochrome c oxidase I [Source:HGNC Symbol;Acc:HGNC:7419]
ENSG00000166750	-2.53958	6.22005e-206	SLFN5	schlafen family member 5 [Source:HGNC Symbol;Acc:HGNC:28286]
ENSG00000006432	-3.30259	6.93357e-205	MAP3K9	mitogen-activated protein kinase kinase kinase 9 [Source:HGNC Symbol;Acc:HGNC:6861]
ENSG00000140379	-4.60743	3.32012e-204	BCL2A1	BCL2 related protein A1 [Source:HGNC Symbol;Acc:HGNC:991]
ENSG00000144476	3.26301	3.32012e-204	ACKR3	atypical chemokine receptor 3 [Source:HGNC Symbol;Acc:HGNC:23692]
ENSG00000130589	-3.17923	1.22817e-200	HELZ2	helicase with zinc finger 2 [Source:HGNC Symbol;Acc:HGNC:30021]
ENSG00000198886	-2.61209	8.8402e-197	MT-ND4	mitochondrially encoded NADH:ubiquinone oxidoreductase core subunit 4 [Source:HGNC Symbol;Acc:HGNC:7459]
ENSG00000104419	-2.46865	4.73629e-196	NDRG1	N-myc downstream regulated 1 [Source:HGNC Symbol;Acc:HGNC:7679]
ENSG00000254470	-3.3102	1.38188e-195	AP5B1	adaptor related protein complex 5 subunit beta 1 [Source:HGNC Symbol;Acc:HGNC:25104]
ENSG00000136153	-2.48789	5.19436e-191	LMO7	LIM domain 7 [Source:HGNC Symbol;Acc:HGNC:6646]
ENSG00000197632	-2.47174	3.61657e-190	SERPINB2	serpin family B member 2 [Source:HGNC Symbol;Acc:HGNC:8584]
ENSG00000008086	-3.02571	1.28382e-188	CDKL5	cyclin dependent kinase like 5 [Source:HGNC Symbol;Acc:HGNC:11411]
ENSG00000175984	-2.6481	4.33744e-185	DENND2C	DENN domain containing 2C [Source:HGNC Symbol;Acc:HGNC:24748]
ENSG00000143367	-2.60503	1.22581e-181	TUFT1	tuftelin 1 [Source:HGNC Symbol;Acc:HGNC:12422]
ENSG00000198712	-2.43023	2.8287e-179	MT-CO2	mitochondrially encoded cytochrome c oxidase II [Source:HGNC Symbol;Acc:HGNC:7421]
ENSG00000170871	-2.87246	1.41078e-174	KIAA0232	KIAA0232 [Source:HGNC Symbol;Acc:HGNC:28992]
ENSG00000124201	-2.41992	4.90328e-174	ZNFX1	zinc finger NFX1-type containing 1 [Source:HGNC Symbol;Acc:HGNC:29271]
ENSG00000135048	-2.58437	4.425e-171	CEMIP2	cell migration inducing hyaluronidase 2 [Source:HGNC Symbol;Acc:HGNC:11869]
ENSG00000115548	-2.40549	2.41716e-170	KDM3A	lysine demethylase 3A [Source:HGNC Symbol;Acc:HGNC:20815]
ENSG00000120738	2.78581	1.33905e-168	EGR1	early growth response 1 [Source:HGNC Symbol;Acc:HGNC:3238]
ENSG00000163347	-2.28405	1.92127e-163	CLDN1	claudin 1 [Source:HGNC Symbol;Acc:HGNC:2032]
ENSG00000181467	-2.33663	1.66172e-160	RAP2B	RAP2B, member of RAS oncogene family [Source:HGNC Symbol;Acc:HGNC:9862]
ENSG00000141579	-3.24631	2.33128e-160	ZNF750	zinc finger protein 750 [Source:HGNC Symbol;Acc:HGNC:25843]
ENSG00000107984	2.58101	2.60196e-158	DKK1	dickkopf WNT signaling pathway inhibitor 1 [Source:HGNC Symbol;Acc:HGNC:2891]
ENSG00000206538	-2.2727	1.24898e-157	VGLL3	vestigial like family member 3 [Source:HGNC Symbol;Acc:HGNC:24327]
ENSG00000069020	-2.48188	2.14887e-157	MAST4	microtubule associated serine/threonine kinase family member 4 [Source:HGNC Symbol;Acc:HGNC:19037]
ENSG00000136688	-3.07677	5.48711e-157	IL36G	interleukin 36 gamma [Source:HGNC Symbol;Acc:HGNC:15741]
ENSG00000124766	-2.24626	5.69666e-156	SOX4	SRY-box transcription factor 4 [Source:HGNC Symbol;Acc:HGNC:11200]
ENSG00000170345	3.43294	1.56649e-153	FOS	Fos proto-oncogene, AP-1 transcription factor subunit [Source:HGNC Symbol;Acc:HGNC:3796]
ENSG00000128342	-4.71825	2.96435e-152	LIF	LIF interleukin 6 family cytokine [Source:HGNC Symbol;Acc:HGNC:6596]
ENSG00000225972	-2.78788	1.81893e-151	MTND1P23	MT-ND1 pseudogene 23 [Source:HGNC Symbol;Acc:HGNC:42092]
ENSG00000248527	-2.57586	6.93876e-151	MTATP6P1	MT-ATP6 pseudogene 1 [Source:HGNC Symbol;Acc:HGNC:44575]
ENSG00000101773	2.25144	1.03937e-149	RBBP8	RB binding protein 8, endonuclease [Source:HGNC Symbol;Acc:HGNC:9891]
ENSG00000020577	-2.54106	4.67197e-149	SAMD4A	sterile alpha motif domain containing 4A [Source:HGNC Symbol;Acc:HGNC:23023]
ENSG00000184254	-2.12697	5.49786e-149	ALDH1A3	aldehyde dehydrogenase 1 family member A3 [Source:HGNC Symbol;Acc:HGNC:409]
ENSG00000116285	-2.11656	1.20376e-143	ERRFI1	ERBB receptor feedback inhibitor 1 [Source:HGNC Symbol;Acc:HGNC:18185]
ENSG00000134531	-2.08751	4.14945e-143	EMP1	epithelial membrane protein 1 [Source:HGNC Symbol;Acc:HGNC:3333]
ENSG00000113070	-2.91364	4.01167e-142	HBEGF	heparin binding EGF like growth factor [Source:HGNC Symbol;Acc:HGNC:3059]
ENSG00000184292	-2.19154	1.1232e-140	TACSTD2	tumor associated calcium signal transducer 2 [Source:HGNC Symbol;Acc:HGNC:11530]
ENSG00000228253	-2.95119	7.2744e-140	MT-ATP8	mitochondrially encoded ATP synthase membrane subunit 8 [Source:HGNC Symbol;Acc:HGNC:7415]
ENSG00000138166	-2.41301	3.37888e-139	DUSP5	dual specificity phosphatase 5 [Source:HGNC Symbol;Acc:HGNC:3071]
ENSG00000162711	-4.44327	2.02893e-138	NLRP3	NLR family pyrin domain containing 3 [Source:HGNC Symbol;Acc:HGNC:16400]
ENSG00000117228	-2.17774	1.39311e-136	GBP1	guanylate binding protein 1 [Source:HGNC Symbol;Acc:HGNC:4182]
ENSG00000164251	-2.11722	2.89746e-135	F2RL1	F2R like trypsin receptor 1 [Source:HGNC Symbol;Acc:HGNC:3538]
ENSG00000155034	-2.50046	5.77333e-135	FBXL18	F-box and leucine rich repeat protein 18 [Source:HGNC Symbol;Acc:HGNC:21874]
ENSG00000006459	-2.68379	8.25997e-133	KDM7A	lysine demethylase 7A [Source:HGNC Symbol;Acc:HGNC:22224]
ENSG00000178726	2.18168	5.76526e-132	THBD	thrombomodulin [Source:HGNC Symbol;Acc:HGNC:11784]
ENSG00000183508	-4.93938	2.18947e-129	TENT5C	terminal nucleotidyltransferase 5C [Source:HGNC Symbol;Acc:HGNC:24712]
ENSG00000117616	-2.42287	3.2497e-129	RSRP1	arginine and serine rich protein 1 [Source:HGNC Symbol;Acc:HGNC:25234]
ENSG00000138764	-2.11877	4.30883e-129	CCNG2	cyclin G2 [Source:HGNC Symbol;Acc:HGNC:1593]
ENSG00000225217	8.16776	2.3899e-128	HSPA7	heat shock protein family A (Hsp70) member 7 (pseudogene) [Source:HGNC Symbol;Acc:HGNC:5240]
ENSG00000137193	-2.25795	1.27389e-126	PIM1	Pim-1 proto-oncogene, serine/threonine kinase [Source:HGNC Symbol;Acc:HGNC:8986]
ENSG00000135821	1.96206	1.78349e-125	GLUL	glutamate-ammonia ligase [Source:HGNC Symbol;Acc:HGNC:4341]
ENSG00000157933	-2.50708	4.77324e-125	SKI	SKI proto-oncogene [Source:HGNC Symbol;Acc:HGNC:10896]
ENSG00000164142	-2.4459	2.80737e-123	FHIP1A	FHF complex subunit HOOK interacting protein 1A [Source:HGNC Symbol;Acc:HGNC:34237]
ENSG00000169991	-2.08965	5.39113e-122	IFFO2	intermediate filament family orphan 2 [Source:HGNC Symbol;Acc:HGNC:27006]
ENSG00000167772	-2.95899	8.25551e-122	ANGPTL4	angiopoietin like 4 [Source:HGNC Symbol;Acc:HGNC:16039]
ENSG00000198517	-2.5343	3.7127e-121	MAFK	MAF bZIP transcription factor K [Source:HGNC Symbol;Acc:HGNC:6782]
ENSG00000198763	-1.89675	4.66402e-121	MT-ND2	mitochondrially encoded NADH:ubiquinone oxidoreductase core subunit 2 [Source:HGNC Symbol;Acc:HGNC:7456]
ENSG00000086544	-2.08668	2.6018e-120	ITPKC	inositol-trisphosphate 3-kinase C [Source:HGNC Symbol;Acc:HGNC:14897]
ENSG00000185070	2.23596	1.68075e-119	FLRT2	fibronectin leucine rich transmembrane protein 2 [Source:HGNC Symbol;Acc:HGNC:3761]
ENSG00000156675	-2.32052	1.87911e-118	RAB11FIP1	RAB11 family interacting protein 1 [Source:HGNC Symbol;Acc:HGNC:30265]
ENSG00000164362	-2.00929	7.89578e-117	TERT	telomerase reverse transcriptase [Source:HGNC Symbol;Acc:HGNC:11730]
ENSG00000196968	-2.69998	2.57882e-116	FUT11	fucosyltransferase 11 [Source:HGNC Symbol;Acc:HGNC:19233]
ENSG00000109046	-1.99876	3.20334e-116	WSB1	WD repeat and SOCS box containing 1 [Source:HGNC Symbol;Acc:HGNC:19221]
ENSG00000185022	-2.49662	1.16053e-113	MAFF	MAF bZIP transcription factor F [Source:HGNC Symbol;Acc:HGNC:6780]
ENSG00000163898	-3.31124	1.6781e-112	LIPH	lipase H [Source:HGNC Symbol;Acc:HGNC:18483]
ENSG00000164171	-1.89831	3.77017e-112	ITGA2	integrin subunit alpha 2 [Source:HGNC Symbol;Acc:HGNC:6137]
ENSG00000147050	-1.9654	5.48764e-112	KDM6A	lysine demethylase 6A [Source:HGNC Symbol;Acc:HGNC:12637]
ENSG00000013588	-1.92924	9.40545e-112	GPRC5A	G protein-coupled receptor class C group 5 member A [Source:HGNC Symbol;Acc:HGNC:9836]
ENSG00000188215	-2.68964	1.38872e-111	DCUN1D3	defective in cullin neddylation 1 domain containing 3 [Source:HGNC Symbol;Acc:HGNC:28734]
ENSG00000159399	-1.95909	1.68389e-111	HK2	hexokinase 2 [Source:HGNC Symbol;Acc:HGNC:4923]
ENSG00000139211	2.50697	7.01335e-111	AMIGO2	adhesion molecule with Ig like domain 2 [Source:HGNC Symbol;Acc:HGNC:24073]
ENSG00000180447	2.2622	3.78297e-110	GAS1	growth arrest specific 1 [Source:HGNC Symbol;Acc:HGNC:4165]
ENSG00000117525	-1.81675	3.87852e-110	F3	coagulation factor III, tissue factor [Source:HGNC Symbol;Acc:HGNC:3541]
ENSG00000128923	-2.08625	2.67167e-109	MINDY2	MINDY lysine 48 deubiquitinase 2 [Source:HGNC Symbol;Acc:HGNC:26954]
ENSG00000179454	-2.26917	1.74804e-108	KLHL28	kelch like family member 28 [Source:HGNC Symbol;Acc:HGNC:19741]
ENSG00000148926	-2.00546	1.34476e-107	ADM	adrenomedullin [Source:HGNC Symbol;Acc:HGNC:259]
ENSG00000201185	7.28892	2.95804e-107	RNA5SP202	RNA, 5S ribosomal pseudogene 202 [Source:HGNC Symbol;Acc:HGNC:43102]
ENSG00000122861	-1.98311	8.69374e-107	PLAU	plasminogen activator, urokinase [Source:HGNC Symbol;Acc:HGNC:9052]
ENSG00000237973	-2.86505	1.22318e-105	MTCO1P12	MT-CO1 pseudogene 12 [Source:HGNC Symbol;Acc:HGNC:52014]
ENSG00000158055	-2.18603	1.42854e-104	GRHL3	grainyhead like transcription factor 3 [Source:HGNC Symbol;Acc:HGNC:25839]
ENSG00000073712	-2.06128	1.7402e-104	FERMT2	FERM domain containing kindlin 2 [Source:HGNC Symbol;Acc:HGNC:15767]
ENSG00000117000	-1.9634	2.70232e-104	RLF	RLF zinc finger [Source:HGNC Symbol;Acc:HGNC:10025]
ENSG00000127666	-2.45395	2.96793e-102	TICAM1	toll like receptor adaptor molecule 1 [Source:HGNC Symbol;Acc:HGNC:18348]
ENSG00000108510	-1.85329	1.47161e-101	MED13	mediator complex subunit 13 [Source:HGNC Symbol;Acc:HGNC:22474]
ENSG00000152503	-3.15114	8.67605e-101	TRIM36	tripartite motif containing 36 [Source:HGNC Symbol;Acc:HGNC:16280]
ENSG00000255398	-3.0427	1.61069e-99	HCAR3	hydroxycarboxylic acid receptor 3 [Source:HGNC Symbol;Acc:HGNC:16824]
ENSG00000186212	-2.74801	1.65504e-98	SOWAHB	sosondowah ankyrin repeat domain family member B [Source:HGNC Symbol;Acc:HGNC:32958]
ENSG00000142627	-2.00127	6.83864e-97	EPHA2	EPH receptor A2 [Source:HGNC Symbol;Acc:HGNC:3386]
ENSG00000256393	3.40522	1.83905e-94	RPL41P5	ribosomal protein L41 pseudogene 5 [Source:HGNC Symbol;Acc:HGNC:10355]
ENSG00000170340	-2.0176	2.28179e-94	B3GNT2	UDP-GlcNAc:betaGal beta-1,3-N-acetylglucosaminyltransferase 2 [Source:HGNC Symbol;Acc:HGNC:15629]
ENSG00000164236	-2.49643	1.21239e-93	ANKRD33B	ankyrin repeat domain 33B [Source:HGNC Symbol;Acc:HGNC:35240]
ENSG00000185950	-2.03731	2.99457e-93	IRS2	insulin receptor substrate 2 [Source:HGNC Symbol;Acc:HGNC:6126]
ENSG00000116741	1.93	3.35859e-93	RGS2	regulator of G protein signaling 2 [Source:HGNC Symbol;Acc:HGNC:9998]
ENSG00000151151	-1.95676	9.04607e-93	IPMK	inositol polyphosphate multikinase [Source:HGNC Symbol;Acc:HGNC:20739]
ENSG00000112658	-1.98829	1.04046e-92	SRF	serum response factor [Source:HGNC Symbol;Acc:HGNC:11291]
ENSG00000177125	-2.61235	3.25043e-92	ZBTB34	zinc finger and BTB domain containing 34 [Source:HGNC Symbol;Acc:HGNC:31446]
ENSG00000065526	-1.8924	9.18828e-92	SPEN	spen family transcriptional repressor [Source:HGNC Symbol;Acc:HGNC:17575]
ENSG00000035403	-1.65543	2.47969e-91	VCL	vinculin [Source:HGNC Symbol;Acc:HGNC:12665]
ENSG00000101236	-2.36092	3.39391e-91	RNF24	ring finger protein 24 [Source:HGNC Symbol;Acc:HGNC:13779]
ENSG00000225630	-2.05258	4.20717e-91	MTND2P28	MT-ND2 pseudogene 28 [Source:HGNC Symbol;Acc:HGNC:42129]
ENSG00000142871	-1.67725	2.69496e-90	CCN1	cellular communication network factor 1 [Source:HGNC Symbol;Acc:HGNC:2654]
ENSG00000114019	-1.83773	8.73711e-90	AMOTL2	angiomotin like 2 [Source:HGNC Symbol;Acc:HGNC:17812]
ENSG00000166886	-2.06737	1.37219e-89	NAB2	NGFI-A binding protein 2 [Source:HGNC Symbol;Acc:HGNC:7627]
ENSG00000099875	-1.78062	1.77091e-89	MKNK2	MAPK interacting serine/threonine kinase 2 [Source:HGNC Symbol;Acc:HGNC:7111]
ENSG00000125398	-2.58509	1.07804e-88	SOX9	SRY-box transcription factor 9 [Source:HGNC Symbol;Acc:HGNC:11204]
ENSG00000143514	-1.85424	1.68973e-88	TP53BP2	tumor protein p53 binding protein 2 [Source:HGNC Symbol;Acc:HGNC:12000]
ENSG00000140465	-2.48243	1.82533e-88	CYP1A1	cytochrome P450 family 1 subfamily A member 1 [Source:HGNC Symbol;Acc:HGNC:2595]
ENSG00000231131	2.20147	2.97085e-88	LNCAROD	lncRNA activating regulator of DKK1 [Source:HGNC Symbol;Acc:HGNC:50913]
ENSG00000124145	-1.60476	5.12857e-88	SDC4	syndecan 4 [Source:HGNC Symbol;Acc:HGNC:10661]
ENSG00000125864	-2.35472	1.28455e-87	BFSP1	beaded filament structural protein 1 [Source:HGNC Symbol;Acc:HGNC:1040]
ENSG00000163235	-1.78037	2.5117e-87	TGFA	transforming growth factor alpha [Source:HGNC Symbol;Acc:HGNC:11765]
ENSG00000182782	-2.8461	3.11656e-87	HCAR2	hydroxycarboxylic acid receptor 2 [Source:HGNC Symbol;Acc:HGNC:24827]
ENSG00000164938	-2.05101	3.3517e-87	TP53INP1	tumor protein p53 inducible nuclear protein 1 [Source:HGNC Symbol;Acc:HGNC:18022]
ENSG00000156804	2.41414	4.25247e-86	FBXO32	F-box protein 32 [Source:HGNC Symbol;Acc:HGNC:16731]
ENSG00000197019	-2.0941	5.73547e-86	SERTAD1	SERTA domain containing 1 [Source:HGNC Symbol;Acc:HGNC:17932]
ENSG00000164023	-1.699	1.86456e-85	SGMS2	sphingomyelin synthase 2 [Source:HGNC Symbol;Acc:HGNC:28395]
ENSG00000187678	-3.5414	3.68171e-85	SPRY4	sprouty RTK signaling antagonist 4 [Source:HGNC Symbol;Acc:HGNC:15533]
ENSG00000150457	-2.17947	5.78637e-85	LATS2	large tumor suppressor kinase 2 [Source:HGNC Symbol;Acc:HGNC:6515]
ENSG00000116514	-1.92195	7.46826e-85	RNF19B	ring finger protein 19B [Source:HGNC Symbol;Acc:HGNC:26886]
ENSG00000179820	-2.1041	3.96232e-84	MYADM	myeloid associated differentiation marker [Source:HGNC Symbol;Acc:HGNC:7544]
ENSG00000184731	-2.29536	5.70717e-84	FAM110C	family with sequence similarity 110 member C [Source:HGNC Symbol;Acc:HGNC:33340]
ENSG00000108669	-2.03524	8.51061e-84	CYTH1	cytohesin 1 [Source:HGNC Symbol;Acc:HGNC:9501]
ENSG00000109320	-1.77828	4.39969e-83	NFKB1	nuclear factor kappa B subunit 1 [Source:HGNC Symbol;Acc:HGNC:7794]
ENSG00000078401	-1.92976	5.58591e-83	EDN1	endothelin 1 [Source:HGNC Symbol;Acc:HGNC:3176]
ENSG00000197822	-3.2582	1.65578e-82	OCLN	occludin [Source:HGNC Symbol;Acc:HGNC:8104]
ENSG00000188786	-1.97034	1.65578e-82	MTF1	metal regulatory transcription factor 1 [Source:HGNC Symbol;Acc:HGNC:7428]
ENSG00000134954	-1.57915	1.23293e-81	ETS1	ETS proto-oncogene 1, transcription factor [Source:HGNC Symbol;Acc:HGNC:3488]
ENSG00000168264	-1.70579	1.63624e-81	IRF2BP2	interferon regulatory factor 2 binding protein 2 [Source:HGNC Symbol;Acc:HGNC:21729]
ENSG00000118242	-1.91156	6.22221e-80	MREG	melanoregulin [Source:HGNC Symbol;Acc:HGNC:25478]
ENSG00000116903	-2.03426	1.11463e-78	EXOC8	exocyst complex component 8 [Source:HGNC Symbol;Acc:HGNC:24659]
ENSG00000134107	-1.60693	1.53428e-78	BHLHE40	basic helix-loop-helix family member e40 [Source:HGNC Symbol;Acc:HGNC:1046]
ENSG00000149418	-1.64265	4.40673e-78	ST14	ST14 transmembrane serine protease matriptase [Source:HGNC Symbol;Acc:HGNC:11344]
ENSG00000130340	-1.73387	6.33375e-78	SNX9	sorting nexin 9 [Source:HGNC Symbol;Acc:HGNC:14973]
ENSG00000089916	-1.66632	6.61944e-78	GPATCH2L	G-patch domain containing 2 like [Source:HGNC Symbol;Acc:HGNC:20210]
ENSG00000114529	-2.81347	8.97817e-78	C3orf52	chromosome 3 open reading frame 52 [Source:HGNC Symbol;Acc:HGNC:26255]
ENSG00000162231	-1.77056	1.17464e-77	NXF1	nuclear RNA export factor 1 [Source:HGNC Symbol;Acc:HGNC:8071]
ENSG00000183864	-1.80903	1.97823e-77	TOB2	transducer of ERBB2, 2 [Source:HGNC Symbol;Acc:HGNC:11980]
ENSG00000164300	-1.69424	2.48463e-77	SERINC5	serine incorporator 5 [Source:HGNC Symbol;Acc:HGNC:18825]
ENSG00000145780	-1.70617	3.17455e-77	FEM1C	fem-1 homolog C [Source:HGNC Symbol;Acc:HGNC:16933]
ENSG00000030419	2.18002	4.83426e-77	IKZF2	IKAROS family zinc finger 2 [Source:HGNC Symbol;Acc:HGNC:13177]
ENSG00000235750	-1.79856	3.31826e-76	KIAA0040	KIAA0040 [Source:HGNC Symbol;Acc:HGNC:28950]
ENSG00000165997	-1.76274	6.44772e-76	ARL5B	ADP ribosylation factor like GTPase 5B [Source:HGNC Symbol;Acc:HGNC:23052]
ENSG00000183091	-3.84136	1.55429e-75	NEB	nebulin [Source:HGNC Symbol;Acc:HGNC:7720]
ENSG00000108256	-1.54027	1.62125e-75	NUFIP2	nuclear FMR1 interacting protein 2 [Source:HGNC Symbol;Acc:HGNC:17634]
ENSG00000110925	-1.78512	1.73314e-75	CSRNP2	cysteine and serine rich nuclear protein 2 [Source:HGNC Symbol;Acc:HGNC:16006]
ENSG00000197063	-2.12881	2.58005e-75	MAFG	MAF bZIP transcription factor G [Source:HGNC Symbol;Acc:HGNC:6781]
ENSG00000164951	-1.67162	3.21896e-75	PDP1	pyruvate dehydrogenase phosphatase catalytic subunit 1 [Source:HGNC Symbol;Acc:HGNC:9279]
ENSG00000077150	-1.96978	4.48542e-75	NFKB2	nuclear factor kappa B subunit 2 [Source:HGNC Symbol;Acc:HGNC:7795]
ENSG00000138675	-2.68467	7.25943e-75	FGF5	fibroblast growth factor 5 [Source:HGNC Symbol;Acc:HGNC:3683]
ENSG00000145555	-1.53023	7.39602e-75	MYO10	myosin X [Source:HGNC Symbol;Acc:HGNC:7593]
ENSG00000167470	-1.94465	1.59054e-74	MIDN	midnolin [Source:HGNC Symbol;Acc:HGNC:16298]
ENSG00000173530	-1.73068	1.74132e-74	TNFRSF10D	TNF receptor superfamily member 10d [Source:HGNC Symbol;Acc:HGNC:11907]
ENSG00000169155	-1.81061	2.13522e-74	ZBTB43	zinc finger and BTB domain containing 43 [Source:HGNC Symbol;Acc:HGNC:17908]
ENSG00000179361	-2.65806	4.59084e-74	ARID3B	AT-rich interaction domain 3B [Source:HGNC Symbol;Acc:HGNC:14350]
ENSG00000130449	-1.8511	6.05189e-74	ZSWIM6	zinc finger SWIM-type containing 6 [Source:HGNC Symbol;Acc:HGNC:29316]
ENSG00000124762	-1.46454	1.86218e-73	CDKN1A	cyclin dependent kinase inhibitor 1A [Source:HGNC Symbol;Acc:HGNC:1784]
ENSG00000084093	-1.7213	6.4239e-73	REST	RE1 silencing transcription factor [Source:HGNC Symbol;Acc:HGNC:9966]
ENSG00000171940	-1.63973	3.8097e-72	ZNF217	zinc finger protein 217 [Source:HGNC Symbol;Acc:HGNC:13009]
ENSG00000224470	-1.65983	4.98136e-72	ATXN1L	ataxin 1 like [Source:HGNC Symbol;Acc:HGNC:33279]
ENSG00000145016	-2.123	5.53926e-72	RUBCN	rubicon autophagy regulator [Source:HGNC Symbol;Acc:HGNC:28991]
ENSG00000153179	-1.93408	1.36011e-71	RASSF3	Ras association domain family member 3 [Source:HGNC Symbol;Acc:HGNC:14271]
ENSG00000155760	-3.25183	1.5709e-71	FZD7	frizzled class receptor 7 [Source:HGNC Symbol;Acc:HGNC:4045]
ENSG00000172548	2.62198	1.61707e-71	NIPAL4	NIPA like domain containing 4 [Source:HGNC Symbol;Acc:HGNC:28018]
ENSG00000260032	-1.43656	2.43761e-71	NORAD	non-coding RNA activated by DNA damage [Source:HGNC Symbol;Acc:HGNC:44311]
ENSG00000169245	-2.53197	3.06693e-71	CXCL10	C-X-C motif chemokine ligand 10 [Source:HGNC Symbol;Acc:HGNC:10637]
ENSG00000100647	-1.89437	5.01426e-71	SUSD6	sushi domain containing 6 [Source:HGNC Symbol;Acc:HGNC:19956]
ENSG00000235109	2.23206	3.57853e-70	ZSCAN31	zinc finger and SCAN domain containing 31 [Source:HGNC Symbol;Acc:HGNC:14097]
ENSG00000164080	-2.07322	8.19919e-70	RAD54L2	RAD54 like 2 [Source:HGNC Symbol;Acc:HGNC:29123]
ENSG00000034152	-1.818	1.0618e-69	MAP2K3	mitogen-activated protein kinase kinase 3 [Source:HGNC Symbol;Acc:HGNC:6843]
ENSG00000157514	1.68591	4.86719e-69	TSC22D3	TSC22 domain family member 3 [Source:HGNC Symbol;Acc:HGNC:3051]
ENSG00000117595	-1.41288	7.23471e-69	IRF6	interferon regulatory factor 6 [Source:HGNC Symbol;Acc:HGNC:6121]
ENSG00000155903	-1.87396	2.37426e-68	RASA2	RAS p21 protein activator 2 [Source:HGNC Symbol;Acc:HGNC:9872]
ENSG00000099860	-1.68517	3.06964e-68	GADD45B	growth arrest and DNA damage inducible beta [Source:HGNC Symbol;Acc:HGNC:4096]
ENSG00000196182	-2.37167	8.0582e-68	STK40	serine/threonine kinase 40 [Source:HGNC Symbol;Acc:HGNC:21373]
ENSG00000180739	2.79512	8.96572e-68	S1PR5	sphingosine-1-phosphate receptor 5 [Source:HGNC Symbol;Acc:HGNC:14299]
ENSG00000188994	-1.5917	9.47268e-68	ZNF292	zinc finger protein 292 [Source:HGNC Symbol;Acc:HGNC:18410]
ENSG00000109756	-1.71051	2.83968e-67	RAPGEF2	Rap guanine nucleotide exchange factor 2 [Source:HGNC Symbol;Acc:HGNC:16854]
ENSG00000129566	-1.9537	2.9783e-67	TEP1	telomerase associated protein 1 [Source:HGNC Symbol;Acc:HGNC:11726]
ENSG00000180667	-1.65201	3.38628e-67	YOD1	YOD1 deubiquitinase [Source:HGNC Symbol;Acc:HGNC:25035]
ENSG00000256812	1.87906	5.3109e-67	CAPNS2	calpain small subunit 2 [Source:HGNC Symbol;Acc:HGNC:16371]
ENSG00000126003	-1.86079	9.88778e-67	PLAGL2	PLAG1 like zinc finger 2 [Source:HGNC Symbol;Acc:HGNC:9047]
ENSG00000163814	-1.48236	1.09788e-66	CDCP1	CUB domain containing protein 1 [Source:HGNC Symbol;Acc:HGNC:24357]
ENSG00000143322	-1.64544	1.38646e-66	ABL2	ABL proto-oncogene 2, non-receptor tyrosine kinase [Source:HGNC Symbol;Acc:HGNC:77]
ENSG00000245532	-1.48419	1.82593e-66	NEAT1	nuclear paraspeckle assembly transcript 1 [Source:HGNC Symbol;Acc:HGNC:30815]
ENSG00000170454	-2.6731	2.77881e-66	KRT75	keratin 75 [Source:HGNC Symbol;Acc:HGNC:24431]
ENSG00000242125	-2.12526	3.20417e-66	SNHG3	small nucleolar RNA host gene 3 [Source:HGNC Symbol;Acc:HGNC:10118]
ENSG00000168672	-1.72238	3.64405e-66	LRATD2	LRAT domain containing 2 [Source:HGNC Symbol;Acc:HGNC:24166]
ENSG00000117036	-1.59998	1.01514e-65	ETV3	ETS variant transcription factor 3 [Source:HGNC Symbol;Acc:HGNC:3492]
ENSG00000125834	-1.84305	4.71505e-65	STK35	serine/threonine kinase 35 [Source:HGNC Symbol;Acc:HGNC:16254]
ENSG00000155324	-1.68368	1.05334e-64	GRAMD2B	GRAM domain containing 2B [Source:HGNC Symbol;Acc:HGNC:24911]
ENSG00000118503	-1.49457	1.17464e-64	TNFAIP3	TNF alpha induced protein 3 [Source:HGNC Symbol;Acc:HGNC:11896]
ENSG00000121858	1.78286	9.70822e-64	TNFSF10	TNF superfamily member 10 [Source:HGNC Symbol;Acc:HGNC:11925]
ENSG00000244879	-2.24033	2.71075e-63	GABPB1-AS1	GABPB1 antisense RNA 1 [Source:HGNC Symbol;Acc:HGNC:44157]
ENSG00000090447	3.57606	3.07087e-63	TFAP4	transcription factor AP-4 [Source:HGNC Symbol;Acc:HGNC:11745]
ENSG00000104856	-2.58746	9.76209e-63	RELB	RELB proto-oncogene, NF-kB subunit [Source:HGNC Symbol;Acc:HGNC:9956]
ENSG00000176170	-2.26445	1.9642e-62	SPHK1	sphingosine kinase 1 [Source:HGNC Symbol;Acc:HGNC:11240]
ENSG00000163293	-1.6459	4.88479e-62	NIPAL1	NIPA like domain containing 1 [Source:HGNC Symbol;Acc:HGNC:27194]
ENSG00000169018	-1.35081	6.12976e-62	FEM1B	fem-1 homolog B [Source:HGNC Symbol;Acc:HGNC:3649]
ENSG00000111912	-1.37793	7.97609e-62	NCOA7	nuclear receptor coactivator 7 [Source:HGNC Symbol;Acc:HGNC:21081]
ENSG00000129116	-1.34449	8.0818e-62	PALLD	palladin, cytoskeletal associated protein [Source:HGNC Symbol;Acc:HGNC:17068]
ENSG00000140406	-2.08181	1.59967e-61	TLNRD1	talin rod domain containing 1 [Source:HGNC Symbol;Acc:HGNC:13519]
ENSG00000180758	-2.24494	1.59981e-61	GPR157	G protein-coupled receptor 157 [Source:HGNC Symbol;Acc:HGNC:23687]
ENSG00000143384	-1.34003	1.63796e-61	MCL1	MCL1 apoptosis regulator, BCL2 family member [Source:HGNC Symbol;Acc:HGNC:6943]
ENSG00000144354	2.19219	1.63796e-61	CDCA7	cell division cycle associated 7 [Source:HGNC Symbol;Acc:HGNC:14628]
ENSG00000116731	-1.67759	4.16666e-61	PRDM2	PR/SET domain 2 [Source:HGNC Symbol;Acc:HGNC:9347]
ENSG00000130559	-1.63491	1.26503e-60	CAMSAP1	calmodulin regulated spectrin associated protein 1 [Source:HGNC Symbol;Acc:HGNC:19946]
ENSG00000166016	-2.39869	2.31965e-60	ABTB2	ankyrin repeat and BTB domain containing 2 [Source:HGNC Symbol;Acc:HGNC:23842]
ENSG00000167173	-2.13021	2.57429e-60	C15orf39	chromosome 15 open reading frame 39 [Source:HGNC Symbol;Acc:HGNC:24497]
ENSG00000110400	-1.42815	3.39511e-60	NECTIN1	nectin cell adhesion molecule 1 [Source:HGNC Symbol;Acc:HGNC:9706]
ENSG00000148154	-1.40893	4.35079e-60	UGCG	UDP-glucose ceramide glucosyltransferase [Source:HGNC Symbol;Acc:HGNC:12524]
ENSG00000048540	1.95525	4.85617e-60	LMO3	LIM domain only 3 [Source:HGNC Symbol;Acc:HGNC:6643]
ENSG00000158470	-1.51786	5.43928e-60	B4GALT5	beta-1,4-galactosyltransferase 5 [Source:HGNC Symbol;Acc:HGNC:928]
ENSG00000128283	-1.75428	6.67026e-60	CDC42EP1	CDC42 effector protein 1 [Source:HGNC Symbol;Acc:HGNC:17014]
ENSG00000100393	-1.56858	8.88601e-60	EP300	E1A binding protein p300 [Source:HGNC Symbol;Acc:HGNC:3373]
ENSG00000164715	-1.82621	1.04186e-59	LMTK2	lemur tyrosine kinase 2 [Source:HGNC Symbol;Acc:HGNC:17880]
ENSG00000107099	2.25844	1.74871e-59	DOCK8	dedicator of cytokinesis 8 [Source:HGNC Symbol;Acc:HGNC:19191]
ENSG00000134250	-1.45395	1.89904e-59	NOTCH2	notch receptor 2 [Source:HGNC Symbol;Acc:HGNC:7882]
ENSG00000170873	1.72056	2.48545e-59	MTSS1	MTSS I-BAR domain containing 1 [Source:HGNC Symbol;Acc:HGNC:20443]
ENSG00000136997	1.48478	3.71442e-59	MYC	MYC proto-oncogene, bHLH transcription factor [Source:HGNC Symbol;Acc:HGNC:7553]
ENSG00000179833	-1.67602	5.14465e-59	SERTAD2	SERTA domain containing 2 [Source:HGNC Symbol;Acc:HGNC:30784]
ENSG00000196110	-2.3091	6.02786e-59	ZNF699	zinc finger protein 699 [Source:HGNC Symbol;Acc:HGNC:24750]
ENSG00000034677	-1.41934	2.71972e-58	RNF19A	ring finger protein 19A, RBR E3 ubiquitin protein ligase [Source:HGNC Symbol;Acc:HGNC:13432]
ENSG00000125850	2.80961	2.76358e-58	OVOL2	ovo like zinc finger 2 [Source:HGNC Symbol;Acc:HGNC:15804]
ENSG00000179532	-3.29205	3.56725e-58	DNHD1	dynein heavy chain domain 1 [Source:HGNC Symbol;Acc:HGNC:26532]
ENSG00000159388	-1.51795	4.26168e-58	BTG2	BTG anti-proliferation factor 2 [Source:HGNC Symbol;Acc:HGNC:1131]
ENSG00000198455	-1.79303	4.63195e-58	ZXDB	zinc finger X-linked duplicated B [Source:HGNC Symbol;Acc:HGNC:13199]
ENSG00000165891	-1.6054	8.37871e-58	E2F7	E2F transcription factor 7 [Source:HGNC Symbol;Acc:HGNC:23820]
ENSG00000140992	-1.57392	9.41618e-58	PDPK1	3-phosphoinositide dependent protein kinase 1 [Source:HGNC Symbol;Acc:HGNC:8816]
ENSG00000210107	-6.42963	1.05194e-57	MT-TQ	mitochondrially encoded tRNA-Gln (CAA/G) [Source:HGNC Symbol;Acc:HGNC:7495]
ENSG00000273149	1.45138	1.52932e-57		novel transcript, antisense to TPT1
ENSG00000043143	1.78707	1.55485e-57	JADE2	jade family PHD finger 2 [Source:HGNC Symbol;Acc:HGNC:22984]
ENSG00000169641	-1.31003	2.97864e-57	LUZP1	leucine zipper protein 1 [Source:HGNC Symbol;Acc:HGNC:14985]
ENSG00000167548	-1.81321	6.24649e-57	KMT2D	lysine methyltransferase 2D [Source:HGNC Symbol;Acc:HGNC:7133]
ENSG00000085276	1.87614	6.77707e-57	MECOM	MDS1 and EVI1 complex locus [Source:HGNC Symbol;Acc:HGNC:3498]
ENSG00000018408	-1.50562	7.20495e-57	WWTR1	WW domain containing transcription regulator 1 [Source:HGNC Symbol;Acc:HGNC:24042]
ENSG00000137449	-1.66499	7.27463e-57	CPEB2	cytoplasmic polyadenylation element binding protein 2 [Source:HGNC Symbol;Acc:HGNC:21745]
ENSG00000206573	-1.90403	8.9282e-57	THUMPD3-AS1	THUMPD3 antisense RNA 1 [Source:HGNC Symbol;Acc:HGNC:44478]
ENSG00000056558	-3.07838	1.20158e-56	TRAF1	TNF receptor associated factor 1 [Source:HGNC Symbol;Acc:HGNC:12031]
ENSG00000175105	-1.48517	2.09139e-56	ZNF654	zinc finger protein 654 [Source:HGNC Symbol;Acc:HGNC:25612]
ENSG00000161921	-1.95016	3.07776e-56	CXCL16	C-X-C motif chemokine ligand 16 [Source:HGNC Symbol;Acc:HGNC:16642]
ENSG00000163635	-1.62547	3.60411e-56	ATXN7	ataxin 7 [Source:HGNC Symbol;Acc:HGNC:10560]
ENSG00000182580	-2.15598	9.41221e-56	EPHB3	EPH receptor B3 [Source:HGNC Symbol;Acc:HGNC:3394]
ENSG00000006062	-1.95396	1.36776e-55	MAP3K14	mitogen-activated protein kinase kinase kinase 14 [Source:HGNC Symbol;Acc:HGNC:6853]
ENSG00000178573	2.20982	2.23046e-55	MAF	MAF bZIP transcription factor [Source:HGNC Symbol;Acc:HGNC:6776]
ENSG00000182795	-1.2821	2.47226e-55	C1orf116	chromosome 1 open reading frame 116 [Source:HGNC Symbol;Acc:HGNC:28667]
ENSG00000155307	3.17211	2.83975e-55	SAMSN1	SAM domain, SH3 domain and nuclear localization signals 1 [Source:HGNC Symbol;Acc:HGNC:10528]
ENSG00000137203	-1.41038	4.24556e-55	TFAP2A	transcription factor AP-2 alpha [Source:HGNC Symbol;Acc:HGNC:11742]
ENSG00000122644	1.74025	5.33731e-55	ARL4A	ADP ribosylation factor like GTPase 4A [Source:HGNC Symbol;Acc:HGNC:695]
ENSG00000146592	-2.13496	5.88131e-55	CREB5	cAMP responsive element binding protein 5 [Source:HGNC Symbol;Acc:HGNC:16844]
ENSG00000168795	-1.71692	5.88574e-55	ZBTB5	zinc finger and BTB domain containing 5 [Source:HGNC Symbol;Acc:HGNC:23836]
ENSG00000147883	-1.74654	1.08456e-54	CDKN2B	cyclin dependent kinase inhibitor 2B [Source:HGNC Symbol;Acc:HGNC:1788]
ENSG00000161638	-1.48092	1.19264e-54	ITGA5	integrin subunit alpha 5 [Source:HGNC Symbol;Acc:HGNC:6141]
ENSG00000076641	-2.28474	1.34663e-54	PAG1	phosphoprotein membrane anchor with glycosphingolipid microdomains 1 [Source:HGNC Symbol;Acc:HGNC:30043]
ENSG00000115875	1.31946	2.32278e-54	SRSF7	serine and arginine rich splicing factor 7 [Source:HGNC Symbol;Acc:HGNC:10789]
ENSG00000112715	-1.74122	2.66843e-54	VEGFA	vascular endothelial growth factor A [Source:HGNC Symbol;Acc:HGNC:12680]
ENSG00000123689	-2.01859	9.21242e-54	G0S2	G0/G1 switch 2 [Source:HGNC Symbol;Acc:HGNC:30229]
ENSG00000154764	3.08449	1.0073e-53	WNT7A	Wnt family member 7A [Source:HGNC Symbol;Acc:HGNC:12786]
ENSG00000153094	-1.74689	1.81614e-53	BCL2L11	BCL2 like 11 [Source:HGNC Symbol;Acc:HGNC:994]
ENSG00000233237	-2.69189	2.21189e-53	LINC00472	long intergenic non-protein coding RNA 472 [Source:HGNC Symbol;Acc:HGNC:21380]
ENSG00000168575	-1.32207	2.33328e-53	SLC20A2	solute carrier family 20 member 2 [Source:HGNC Symbol;Acc:HGNC:10947]
ENSG00000159873	-1.59609	3.1621e-53	CCDC117	coiled-coil domain containing 117 [Source:HGNC Symbol;Acc:HGNC:26599]
ENSG00000149187	-1.43982	9.92352e-53	CELF1	CUGBP Elav-like family member 1 [Source:HGNC Symbol;Acc:HGNC:2549]
ENSG00000165507	-2.73464	1.83881e-52	DEPP1	DEPP1 autophagy regulator [Source:HGNC Symbol;Acc:HGNC:23355]
ENSG00000268104	1.80882	3.65326e-52	SLC6A14	solute carrier family 6 member 14 [Source:HGNC Symbol;Acc:HGNC:11047]
ENSG00000175073	-1.47343	3.6603e-52	VCPIP1	valosin containing protein interacting protein 1 [Source:HGNC Symbol;Acc:HGNC:30897]
ENSG00000179562	-1.50708	4.24216e-52	GCC1	GRIP and coiled-coil domain containing 1 [Source:HGNC Symbol;Acc:HGNC:19095]
ENSG00000112208	2.1275	5.26735e-52	BAG2	BAG cochaperone 2 [Source:HGNC Symbol;Acc:HGNC:938]
ENSG00000145390	-1.34387	6.12718e-52	USP53	ubiquitin specific peptidase 53 [Source:HGNC Symbol;Acc:HGNC:29255]
ENSG00000173875	-1.60241	7.29964e-52	ZNF791	zinc finger protein 791 [Source:HGNC Symbol;Acc:HGNC:26895]
ENSG00000140694	3.82048	1.41053e-51	PARN	poly(A)-specific ribonuclease [Source:HGNC Symbol;Acc:HGNC:8609]
ENSG00000166579	-1.42401	1.43554e-51	NDEL1	nudE neurodevelopment protein 1 like 1 [Source:HGNC Symbol;Acc:HGNC:17620]
ENSG00000130396	-1.28429	1.57765e-51	AFDN	afadin, adherens junction formation factor [Source:HGNC Symbol;Acc:HGNC:7137]
ENSG00000134369	1.88107	1.69369e-51	NAV1	neuron navigator 1 [Source:HGNC Symbol;Acc:HGNC:15989]
ENSG00000158615	-1.46022	1.72688e-51	PPP1R15B	protein phosphatase 1 regulatory subunit 15B [Source:HGNC Symbol;Acc:HGNC:14951]
ENSG00000259820	-2.91363	2.07551e-51		novel transcript
ENSG00000152242	-1.46462	3.12515e-51	C18orf25	chromosome 18 open reading frame 25 [Source:HGNC Symbol;Acc:HGNC:28172]
ENSG00000163565	1.23163	3.52948e-51	IFI16	interferon gamma inducible protein 16 [Source:HGNC Symbol;Acc:HGNC:5395]
ENSG00000100441	-1.42201	3.9642e-51	KHNYN	KH and NYN domain containing [Source:HGNC Symbol;Acc:HGNC:20166]
ENSG00000214711	-2.55597	4.09056e-51	CAPN14	calpain 14 [Source:HGNC Symbol;Acc:HGNC:16664]
ENSG00000001167	-1.421	5.76835e-51	NFYA	nuclear transcription factor Y subunit alpha [Source:HGNC Symbol;Acc:HGNC:7804]
ENSG00000113368	1.50217	6.21071e-51	LMNB1	lamin B1 [Source:HGNC Symbol;Acc:HGNC:6637]
ENSG00000110367	-1.27069	8.94348e-51	DDX6	DEAD-box helicase 6 [Source:HGNC Symbol;Acc:HGNC:2747]
ENSG00000172345	-1.66366	1.30795e-50	STARD5	StAR related lipid transfer domain containing 5 [Source:HGNC Symbol;Acc:HGNC:18065]
ENSG00000141682	-1.36125	1.32647e-50	PMAIP1	phorbol-12-myristate-13-acetate-induced protein 1 [Source:HGNC Symbol;Acc:HGNC:9108]
ENSG00000100330	-1.51642	1.66355e-50	MTMR3	myotubularin related protein 3 [Source:HGNC Symbol;Acc:HGNC:7451]
ENSG00000125266	-1.26621	2.36211e-50	EFNB2	ephrin B2 [Source:HGNC Symbol;Acc:HGNC:3227]
ENSG00000224689	2.2588	3.0349e-50	ZNF812P	zinc finger protein 812, pseudogene [Source:HGNC Symbol;Acc:HGNC:33242]
ENSG00000156299	-1.95255	4.85571e-50	TIAM1	TIAM Rac1 associated GEF 1 [Source:HGNC Symbol;Acc:HGNC:11805]
ENSG00000167977	-1.48877	6.67892e-50	KCTD5	potassium channel tetramerization domain containing 5 [Source:HGNC Symbol;Acc:HGNC:21423]
ENSG00000181873	-2.22774	8.64446e-50	IBA57	iron-sulfur cluster assembly factor IBA57 [Source:HGNC Symbol;Acc:HGNC:27302]
ENSG00000152256	-1.6022	1.03526e-49	PDK1	pyruvate dehydrogenase kinase 1 [Source:HGNC Symbol;Acc:HGNC:8809]
ENSG00000167378	-1.98943	1.11978e-49	IRGQ	immunity related GTPase Q [Source:HGNC Symbol;Acc:HGNC:24868]
ENSG00000099260	1.8831	1.26292e-49	PALMD	palmdelphin [Source:HGNC Symbol;Acc:HGNC:15846]
ENSG00000198945	2.0548	1.46792e-49	L3MBTL3	L3MBTL histone methyl-lysine binding protein 3 [Source:HGNC Symbol;Acc:HGNC:23035]
ENSG00000154429	-1.58027	2.53902e-49	CCSAP	centriole, cilia and spindle associated protein [Source:HGNC Symbol;Acc:HGNC:29578]
ENSG00000157483	-1.21752	3.25983e-49	MYO1E	myosin IE [Source:HGNC Symbol;Acc:HGNC:7599]
ENSG00000101745	-1.31473	3.39197e-49	ANKRD12	ankyrin repeat domain 12 [Source:HGNC Symbol;Acc:HGNC:29135]
ENSG00000173575	-1.27743	4.52965e-49	CHD2	chromodomain helicase DNA binding protein 2 [Source:HGNC Symbol;Acc:HGNC:1917]
ENSG00000156671	-1.43185	1.00083e-48	SAMD8	sterile alpha motif domain containing 8 [Source:HGNC Symbol;Acc:HGNC:26320]
ENSG00000083168	-1.39803	1.025e-48	KAT6A	lysine acetyltransferase 6A [Source:HGNC Symbol;Acc:HGNC:13013]
ENSG00000226887	1.90166	1.18322e-48	ERVMER34-1	endogenous retrovirus group MER34 member 1, envelope [Source:HGNC Symbol;Acc:HGNC:42970]
ENSG00000141458	-1.29525	1.51846e-48	NPC1	NPC intracellular cholesterol transporter 1 [Source:HGNC Symbol;Acc:HGNC:7897]
ENSG00000151651	-2.55407	1.98782e-48	ADAM8	ADAM metallopeptidase domain 8 [Source:HGNC Symbol;Acc:HGNC:215]
ENSG00000118707	2.47224	1.98798e-48	TGIF2	TGFB induced factor homeobox 2 [Source:HGNC Symbol;Acc:HGNC:15764]
ENSG00000111817	-1.23153	2.00258e-48	DSE	dermatan sulfate epimerase [Source:HGNC Symbol;Acc:HGNC:21144]
ENSG00000197694	-1.17947	2.79796e-48	SPTAN1	spectrin alpha, non-erythrocytic 1 [Source:HGNC Symbol;Acc:HGNC:11273]
ENSG00000163874	-1.95788	2.97774e-48	ZC3H12A	zinc finger CCCH-type containing 12A [Source:HGNC Symbol;Acc:HGNC:26259]
ENSG00000182749	1.70818	3.60057e-48	PAQR7	progestin and adipoQ receptor family member 7 [Source:HGNC Symbol;Acc:HGNC:23146]
ENSG00000249915	-2.81045	3.65734e-48	PDCD6	programmed cell death 6 [Source:HGNC Symbol;Acc:HGNC:8765]
ENSG00000151233	-1.4935	6.12703e-48	GXYLT1	glucoside xylosyltransferase 1 [Source:HGNC Symbol;Acc:HGNC:27482]
ENSG00000110218	-1.30149	8.28282e-48	PANX1	pannexin 1 [Source:HGNC Symbol;Acc:HGNC:8599]
ENSG00000168143	-1.35282	9.20951e-48	FAM83B	family with sequence similarity 83 member B [Source:HGNC Symbol;Acc:HGNC:21357]
ENSG00000169242	-1.39288	9.62263e-48	EFNA1	ephrin A1 [Source:HGNC Symbol;Acc:HGNC:3221]
ENSG00000167522	-1.298	1.10024e-47	ANKRD11	ankyrin repeat domain 11 [Source:HGNC Symbol;Acc:HGNC:21316]
ENSG00000288701	-1.32131	2.54595e-47	PRRC2B	proline rich coiled-coil 2B [Source:HGNC Symbol;Acc:HGNC:28121]
ENSG00000069667	-2.3218	3.06048e-47	RORA	RAR related orphan receptor A [Source:HGNC Symbol;Acc:HGNC:10258]
ENSG00000118058	-1.47886	3.26663e-47	KMT2A	lysine methyltransferase 2A [Source:HGNC Symbol;Acc:HGNC:7132]
ENSG00000150995	-1.80882	3.63141e-47	ITPR1	inositol 1,4,5-trisphosphate receptor type 1 [Source:HGNC Symbol;Acc:HGNC:6180]
ENSG00000119231	-1.4857	3.71137e-47	SENP5	SUMO specific peptidase 5 [Source:HGNC Symbol;Acc:HGNC:28407]
ENSG00000118308	2.90062	3.77963e-47	IRAG2	inositol 1,4,5-triphosphate receptor associated 2 [Source:HGNC Symbol;Acc:HGNC:6690]
ENSG00000157551	1.67629	4.40705e-47	KCNJ15	potassium inwardly rectifying channel subfamily J member 15 [Source:HGNC Symbol;Acc:HGNC:6261]
ENSG00000100596	-1.33399	4.44447e-47	SPTLC2	serine palmitoyltransferase long chain base subunit 2 [Source:HGNC Symbol;Acc:HGNC:11278]
ENSG00000170949	-1.52018	4.88743e-47	ZNF160	zinc finger protein 160 [Source:HGNC Symbol;Acc:HGNC:12948]
ENSG00000272886	-1.59148	5.1544e-47	DCP1A	decapping mRNA 1A [Source:HGNC Symbol;Acc:HGNC:18714]
ENSG00000169429	1.48086	6.50929e-47	CXCL8	C-X-C motif chemokine ligand 8 [Source:HGNC Symbol;Acc:HGNC:6025]
ENSG00000171621	-1.61865	7.47841e-47	SPSB1	splA/ryanodine receptor domain and SOCS box containing 1 [Source:HGNC Symbol;Acc:HGNC:30628]
ENSG00000112033	-1.37083	9.4802e-47	PPARD	peroxisome proliferator activated receptor delta [Source:HGNC Symbol;Acc:HGNC:9235]
ENSG00000135605	-2.5914	1.19059e-46	TEC	tec protein tyrosine kinase [Source:HGNC Symbol;Acc:HGNC:11719]
ENSG00000154447	-1.57276	1.43004e-46	SH3RF1	SH3 domain containing ring finger 1 [Source:HGNC Symbol;Acc:HGNC:17650]
ENSG00000232445	2.78424	1.8558e-46	EMSLR	E2F1 mRNA stabilizing lncRNA [Source:HGNC Symbol;Acc:HGNC:54408]
ENSG00000270069	-2.02033	1.89391e-46	MIR222HG	miR222/221 cluster host gene [Source:HGNC Symbol;Acc:HGNC:49555]
ENSG00000149289	-1.59619	1.89798e-46	ZC3H12C	zinc finger CCCH-type containing 12C [Source:HGNC Symbol;Acc:HGNC:29362]
ENSG00000133874	-3.34588	2.32893e-46	RNF122	ring finger protein 122 [Source:HGNC Symbol;Acc:HGNC:21147]
ENSG00000140521	-1.46063	2.35767e-46	POLG	DNA polymerase gamma, catalytic subunit [Source:HGNC Symbol;Acc:HGNC:9179]
ENSG00000115009	-1.87376	2.46612e-46	CCL20	C-C motif chemokine ligand 20 [Source:HGNC Symbol;Acc:HGNC:10619]
ENSG00000164125	1.64275	2.94788e-46	GASK1B	golgi associated kinase 1B [Source:HGNC Symbol;Acc:HGNC:25312]
ENSG00000198742	-1.37044	3.63352e-46	SMURF1	SMAD specific E3 ubiquitin protein ligase 1 [Source:HGNC Symbol;Acc:HGNC:16807]
ENSG00000158158	-1.80606	4.04568e-46	CNNM4	cyclin and CBS domain divalent metal cation transport mediator 4 [Source:HGNC Symbol;Acc:HGNC:105]
ENSG00000133030	-1.21811	4.08677e-46	MPRIP	myosin phosphatase Rho interacting protein [Source:HGNC Symbol;Acc:HGNC:30321]
ENSG00000081041	2.42895	4.15802e-46	CXCL2	C-X-C motif chemokine ligand 2 [Source:HGNC Symbol;Acc:HGNC:4603]
ENSG00000116273	-1.69832	7.42497e-46	PHF13	PHD finger protein 13 [Source:HGNC Symbol;Acc:HGNC:22983]
ENSG00000170677	-1.38192	1.47179e-45	SOCS6	suppressor of cytokine signaling 6 [Source:HGNC Symbol;Acc:HGNC:16833]
ENSG00000159176	-1.23667	1.68356e-45	CSRP1	cysteine and glycine rich protein 1 [Source:HGNC Symbol;Acc:HGNC:2469]
ENSG00000171729	-1.74845	1.91962e-45	TMEM51	transmembrane protein 51 [Source:HGNC Symbol;Acc:HGNC:25488]
ENSG00000166250	1.54738	2.48411e-45	CLMP	CXADR like membrane protein [Source:HGNC Symbol;Acc:HGNC:24039]
ENSG00000160588	-1.61085	2.77489e-45	MPZL3	myelin protein zero like 3 [Source:HGNC Symbol;Acc:HGNC:27279]
ENSG00000167106	-2.0929	3.16535e-45	FAM102A	family with sequence similarity 102 member A [Source:HGNC Symbol;Acc:HGNC:31419]
ENSG00000196428	-1.37548	3.19622e-45	TSC22D2	TSC22 domain family member 2 [Source:HGNC Symbol;Acc:HGNC:29095]
ENSG00000082701	-1.20145	6.93954e-45	GSK3B	glycogen synthase kinase 3 beta [Source:HGNC Symbol;Acc:HGNC:4617]
ENSG00000125844	-1.17738	7.23959e-45	RRBP1	ribosome binding protein 1 [Source:HGNC Symbol;Acc:HGNC:10448]
ENSG00000145990	-1.62223	7.62094e-45	GFOD1	glucose-fructose oxidoreductase domain containing 1 [Source:HGNC Symbol;Acc:HGNC:21096]
ENSG00000171462	2.46808	9.16227e-45	DLK2	delta like non-canonical Notch ligand 2 [Source:HGNC Symbol;Acc:HGNC:21113]
ENSG00000181788	-1.39167	9.47743e-45	SIAH2	siah E3 ubiquitin protein ligase 2 [Source:HGNC Symbol;Acc:HGNC:10858]
ENSG00000173846	-1.88222	1.26695e-44	PLK3	polo like kinase 3 [Source:HGNC Symbol;Acc:HGNC:2154]
ENSG00000127328	-1.49997	1.47141e-44	RAB3IP	RAB3A interacting protein [Source:HGNC Symbol;Acc:HGNC:16508]
ENSG00000160584	-1.60915	1.50071e-44	SIK3	SIK family kinase 3 [Source:HGNC Symbol;Acc:HGNC:29165]
ENSG00000182831	-1.24056	1.84957e-44	C16orf72	chromosome 16 open reading frame 72 [Source:HGNC Symbol;Acc:HGNC:30103]
ENSG00000146278	-1.26905	2.58082e-44	PNRC1	proline rich nuclear receptor coactivator 1 [Source:HGNC Symbol;Acc:HGNC:17278]
ENSG00000144597	-1.31796	3.19026e-44	EAF1	ELL associated factor 1 [Source:HGNC Symbol;Acc:HGNC:20907]
ENSG00000167565	-1.76663	4.53844e-44	SERTAD3	SERTA domain containing 3 [Source:HGNC Symbol;Acc:HGNC:17931]
ENSG00000178607	-1.92323	4.62345e-44	ERN1	endoplasmic reticulum to nucleus signaling 1 [Source:HGNC Symbol;Acc:HGNC:3449]
ENSG00000133639	-1.16486	5.85278e-44	BTG1	BTG anti-proliferation factor 1 [Source:HGNC Symbol;Acc:HGNC:1130]
ENSG00000164327	-1.2767	6.57122e-44	RICTOR	RPTOR independent companion of MTOR complex 2 [Source:HGNC Symbol;Acc:HGNC:28611]
ENSG00000163900	-1.42676	6.74804e-44	TMEM41A	transmembrane protein 41A [Source:HGNC Symbol;Acc:HGNC:30544]
ENSG00000101152	-1.21905	6.84919e-44	DNAJC5	DnaJ heat shock protein family (Hsp40) member C5 [Source:HGNC Symbol;Acc:HGNC:16235]
ENSG00000111412	-1.34758	9.74604e-44	SPRING1	SREBF pathway regulator in golgi 1 [Source:HGNC Symbol;Acc:HGNC:26128]
ENSG00000151748	-1.40708	1.18824e-43	SAV1	salvador family WW domain containing protein 1 [Source:HGNC Symbol;Acc:HGNC:17795]
ENSG00000111696	-2.03406	1.29059e-43	NT5DC3	5'-nucleotidase domain containing 3 [Source:HGNC Symbol;Acc:HGNC:30826]
ENSG00000181826	-1.94574	1.50735e-43	RELL1	RELT like 1 [Source:HGNC Symbol;Acc:HGNC:27379]
ENSG00000110395	-1.45409	1.56653e-43	CBL	Cbl proto-oncogene [Source:HGNC Symbol;Acc:HGNC:1541]
ENSG00000019549	1.25906	1.66442e-43	SNAI2	snail family transcriptional repressor 2 [Source:HGNC Symbol;Acc:HGNC:11094]
ENSG00000136689	-1.2053	1.85226e-43	IL1RN	interleukin 1 receptor antagonist [Source:HGNC Symbol;Acc:HGNC:6000]
ENSG00000178764	2.36793	1.85696e-43	ZHX2	zinc fingers and homeoboxes 2 [Source:HGNC Symbol;Acc:HGNC:18513]
ENSG00000171517	1.54389	2.02674e-43	LPAR3	lysophosphatidic acid receptor 3 [Source:HGNC Symbol;Acc:HGNC:14298]
ENSG00000005339	-1.49029	3.31655e-43	CREBBP	CREB binding protein [Source:HGNC Symbol;Acc:HGNC:2348]
ENSG00000067082	-1.11083	4.08143e-43	KLF6	Kruppel like factor 6 [Source:HGNC Symbol;Acc:HGNC:2235]
ENSG00000239653	-4.06995	5.1236e-43	PSMD6-AS2	PSMD6 antisense RNA 2 [Source:HGNC Symbol;Acc:HGNC:44125]
ENSG00000003402	-1.38298	1.96252e-42	CFLAR	CASP8 and FADD like apoptosis regulator [Source:HGNC Symbol;Acc:HGNC:1876]
ENSG00000139163	-1.36852	2.42159e-42	ETNK1	ethanolamine kinase 1 [Source:HGNC Symbol;Acc:HGNC:24649]
ENSG00000127481	-1.20001	2.78804e-42	UBR4	ubiquitin protein ligase E3 component n-recognin 4 [Source:HGNC Symbol;Acc:HGNC:30313]
ENSG00000087074	-1.16374	2.79148e-42	PPP1R15A	protein phosphatase 1 regulatory subunit 15A [Source:HGNC Symbol;Acc:HGNC:14375]
ENSG00000175591	2.1436	3.62534e-42	P2RY2	purinergic receptor P2Y2 [Source:HGNC Symbol;Acc:HGNC:8541]
ENSG00000151014	-1.54944	3.95753e-42	NOCT	nocturnin [Source:HGNC Symbol;Acc:HGNC:14254]
ENSG00000152102	-1.15759	4.67739e-42	FAM168B	family with sequence similarity 168 member B [Source:HGNC Symbol;Acc:HGNC:27016]
ENSG00000022567	-2.09822	5.04876e-42	SLC45A4	solute carrier family 45 member 4 [Source:HGNC Symbol;Acc:HGNC:29196]
ENSG00000144824	-1.1013	5.05535e-42	PHLDB2	pleckstrin homology like domain family B member 2 [Source:HGNC Symbol;Acc:HGNC:29573]
ENSG00000176624	-1.20374	5.64773e-42	MEX3C	mex-3 RNA binding family member C [Source:HGNC Symbol;Acc:HGNC:28040]
ENSG00000174791	1.87796	6.79845e-42	RIN1	Ras and Rab interactor 1 [Source:HGNC Symbol;Acc:HGNC:18749]
ENSG00000175931	-1.56277	7.00833e-42	UBE2O	ubiquitin conjugating enzyme E2 O [Source:HGNC Symbol;Acc:HGNC:29554]
ENSG00000127603	-1.12167	7.73392e-42	MACF1	microtubule actin crosslinking factor 1 [Source:HGNC Symbol;Acc:HGNC:13664]
ENSG00000107968	-2.40542	8.31013e-42	MAP3K8	mitogen-activated protein kinase kinase kinase 8 [Source:HGNC Symbol;Acc:HGNC:6860]
ENSG00000196693	1.42706	1.03485e-41	ZNF33B	zinc finger protein 33B [Source:HGNC Symbol;Acc:HGNC:13097]
ENSG00000198774	-1.61394	1.18071e-41	RASSF9	Ras association domain family member 9 [Source:HGNC Symbol;Acc:HGNC:15739]
ENSG00000167395	-1.73626	1.58662e-41	ZNF646	zinc finger protein 646 [Source:HGNC Symbol;Acc:HGNC:29004]
ENSG00000110047	-1.30057	1.67459e-41	EHD1	EH domain containing 1 [Source:HGNC Symbol;Acc:HGNC:3242]
ENSG00000142197	-1.76765	1.82146e-41	DOP1B	DOP1 leucine zipper like protein B [Source:HGNC Symbol;Acc:HGNC:1291]
ENSG00000169914	-1.85028	2.53546e-41	OTUD3	OTU deubiquitinase 3 [Source:HGNC Symbol;Acc:HGNC:29038]
ENSG00000173120	-1.20358	3.01427e-41	KDM2A	lysine demethylase 2A [Source:HGNC Symbol;Acc:HGNC:13606]
ENSG00000065809	-1.57752	3.73774e-41	FAM107B	family with sequence similarity 107 member B [Source:HGNC Symbol;Acc:HGNC:23726]
ENSG00000110422	-1.1825	3.77757e-41	HIPK3	homeodomain interacting protein kinase 3 [Source:HGNC Symbol;Acc:HGNC:4915]
ENSG00000247315	-1.62465	3.7913e-41	ZCCHC3	zinc finger CCHC-type containing 3 [Source:HGNC Symbol;Acc:HGNC:16230]
ENSG00000265763	2.60308	5.20554e-41	ZNF488	zinc finger protein 488 [Source:HGNC Symbol;Acc:HGNC:23535]
ENSG00000166828	3.33595	6.19099e-41	SCNN1G	sodium channel epithelial 1 subunit gamma [Source:HGNC Symbol;Acc:HGNC:10602]
ENSG00000168209	-1.07608	6.37665e-41	DDIT4	DNA damage inducible transcript 4 [Source:HGNC Symbol;Acc:HGNC:24944]
ENSG00000182022	-1.30391	8.01176e-41	CHST15	carbohydrate sulfotransferase 15 [Source:HGNC Symbol;Acc:HGNC:18137]
ENSG00000072364	-1.08999	8.76764e-41	AFF4	AF4/FMR2 family member 4 [Source:HGNC Symbol;Acc:HGNC:17869]
ENSG00000163811	1.13561	1.50503e-40	WDR43	WD repeat domain 43 [Source:HGNC Symbol;Acc:HGNC:28945]
ENSG00000144802	-1.44725	1.9403e-40	NFKBIZ	NFKB inhibitor zeta [Source:HGNC Symbol;Acc:HGNC:29805]
ENSG00000244405	-2.22714	2.58899e-40	ETV5	ETS variant transcription factor 5 [Source:HGNC Symbol;Acc:HGNC:3494]
ENSG00000146757	-1.72979	3.74715e-40	ZNF92	zinc finger protein 92 [Source:HGNC Symbol;Acc:HGNC:13168]
ENSG00000254166	1.65457	4.03611e-40	CASC19	cancer susceptibility 19 [Source:HGNC Symbol;Acc:HGNC:49476]
ENSG00000145715	-1.18306	5.22714e-40	RASA1	RAS p21 protein activator 1 [Source:HGNC Symbol;Acc:HGNC:9871]
ENSG00000133858	-1.23026	5.504e-40	ZFC3H1	zinc finger C3H1-type containing [Source:HGNC Symbol;Acc:HGNC:28328]
ENSG00000049283	2.19877	7.1927e-40	EPN3	epsin 3 [Source:HGNC Symbol;Acc:HGNC:18235]
ENSG00000101040	1.32564	8.12563e-40	ZMYND8	zinc finger MYND-type containing 8 [Source:HGNC Symbol;Acc:HGNC:9397]
ENSG00000151553	-1.29121	1.96216e-39	FHIP2A	FHF complex subunit HOOK interacting protein 2A [Source:HGNC Symbol;Acc:HGNC:29320]
ENSG00000130818	-1.40133	2.25631e-39	ZNF426	zinc finger protein 426 [Source:HGNC Symbol;Acc:HGNC:20725]
ENSG00000144655	-1.64699	2.61817e-39	CSRNP1	cysteine and serine rich nuclear protein 1 [Source:HGNC Symbol;Acc:HGNC:14300]
ENSG00000136802	-1.18932	2.87148e-39	LRRC8A	leucine rich repeat containing 8 VRAC subunit A [Source:HGNC Symbol;Acc:HGNC:19027]
ENSG00000109819	2.84145	4.04007e-39	PPARGC1A	PPARG coactivator 1 alpha [Source:HGNC Symbol;Acc:HGNC:9237]
ENSG00000174951	-2.43909	4.38758e-39	FUT1	fucosyltransferase 1 (H blood group) [Source:HGNC Symbol;Acc:HGNC:4012]
ENSG00000157450	-1.30559	4.71611e-39	RNF111	ring finger protein 111 [Source:HGNC Symbol;Acc:HGNC:17384]
ENSG00000143217	-1.71191	5.86923e-39	NECTIN4	nectin cell adhesion molecule 4 [Source:HGNC Symbol;Acc:HGNC:19688]
ENSG00000171365	-1.72815	5.9014e-39	CLCN5	chloride voltage-gated channel 5 [Source:HGNC Symbol;Acc:HGNC:2023]
ENSG00000274925	-4.62724	6.07176e-39	ZKSCAN2-DT	ZKSCAN2 divergent transcript [Source:HGNC Symbol;Acc:HGNC:53912]
ENSG00000081320	-1.20979	6.22045e-39	STK17B	serine/threonine kinase 17b [Source:HGNC Symbol;Acc:HGNC:11396]
ENSG00000139438	-4.19438	6.27451e-39	FAM222A	family with sequence similarity 222 member A [Source:HGNC Symbol;Acc:HGNC:25915]
ENSG00000069812	-1.34059	7.60798e-39	HES2	hes family bHLH transcription factor 2 [Source:HGNC Symbol;Acc:HGNC:16005]
ENSG00000137075	-1.44865	7.81926e-39	RNF38	ring finger protein 38 [Source:HGNC Symbol;Acc:HGNC:18052]
ENSG00000155438	1.13541	9.29605e-39	NIFK	nucleolar protein interacting with the FHA domain of MKI67 [Source:HGNC Symbol;Acc:HGNC:17838]
ENSG00000198205	-2.14298	1.29881e-38	ZXDA	zinc finger X-linked duplicated A [Source:HGNC Symbol;Acc:HGNC:13198]
ENSG00000120889	-1.12594	1.36877e-38	TNFRSF10B	TNF receptor superfamily member 10b [Source:HGNC Symbol;Acc:HGNC:11905]
ENSG00000145779	-1.20082	1.39119e-38	TNFAIP8	TNF alpha induced protein 8 [Source:HGNC Symbol;Acc:HGNC:17260]
ENSG00000272391	-1.4453	1.63846e-38	POM121C	POM121 transmembrane nucleoporin C [Source:HGNC Symbol;Acc:HGNC:34005]
ENSG00000163877	-1.3971	2.42287e-38	SNIP1	Smad nuclear interacting protein 1 [Source:HGNC Symbol;Acc:HGNC:30587]
ENSG00000197608	-1.64032	2.63442e-38	ZNF841	zinc finger protein 841 [Source:HGNC Symbol;Acc:HGNC:27611]
ENSG00000132334	-1.60436	2.66923e-38	PTPRE	protein tyrosine phosphatase receptor type E [Source:HGNC Symbol;Acc:HGNC:9669]
ENSG00000139645	-1.2747	2.67928e-38	ANKRD52	ankyrin repeat domain 52 [Source:HGNC Symbol;Acc:HGNC:26614]
ENSG00000183530	-1.40445	2.93755e-38	PRR14L	proline rich 14 like [Source:HGNC Symbol;Acc:HGNC:28738]
ENSG00000106086	-1.41519	3.40488e-38	PLEKHA8	pleckstrin homology domain containing A8 [Source:HGNC Symbol;Acc:HGNC:30037]
ENSG00000096717	-1.32188	3.40488e-38	SIRT1	sirtuin 1 [Source:HGNC Symbol;Acc:HGNC:14929]
ENSG00000137076	-1.05958	3.41865e-38	TLN1	talin 1 [Source:HGNC Symbol;Acc:HGNC:11845]
ENSG00000198018	-1.31526	3.60043e-38	ENTPD7	ectonucleoside triphosphate diphosphohydrolase 7 [Source:HGNC Symbol;Acc:HGNC:19745]
ENSG00000175318	2.01476	3.60043e-38	GRAMD2A	GRAM domain containing 2A [Source:HGNC Symbol;Acc:HGNC:27287]
ENSG00000228526	-3.04624	4.13151e-38	MIR34AHG	MIR34A host gene [Source:HGNC Symbol;Acc:HGNC:51913]
ENSG00000259426	-2.71542	4.62026e-38	KIF23-AS1	KIF23 and PAQR5 antisense RNA 1 [Source:HGNC Symbol;Acc:HGNC:27075]
ENSG00000151458	-1.14069	4.89395e-38	ANKRD50	ankyrin repeat domain 50 [Source:HGNC Symbol;Acc:HGNC:29223]
ENSG00000133065	-1.54726	5.01729e-38	SLC41A1	solute carrier family 41 member 1 [Source:HGNC Symbol;Acc:HGNC:19429]
ENSG00000147437	-4.0028	5.33667e-38	GNRH1	gonadotropin releasing hormone 1 [Source:HGNC Symbol;Acc:HGNC:4419]
ENSG00000170776	-1.22218	5.94184e-38	AKAP13	A-kinase anchoring protein 13 [Source:HGNC Symbol;Acc:HGNC:371]
ENSG00000166068	-1.4999	6.0031e-38	SPRED1	sprouty related EVH1 domain containing 1 [Source:HGNC Symbol;Acc:HGNC:20249]
ENSG00000106261	-1.19001	7.17755e-38	ZKSCAN1	zinc finger with KRAB and SCAN domains 1 [Source:HGNC Symbol;Acc:HGNC:13101]
ENSG00000110906	-1.17423	8.88699e-38	KCTD10	potassium channel tetramerization domain containing 10 [Source:HGNC Symbol;Acc:HGNC:23236]
ENSG00000182141	-1.87407	1.1492e-37	ZNF708	zinc finger protein 708 [Source:HGNC Symbol;Acc:HGNC:12945]
ENSG00000198538	-1.34823	1.18637e-37	ZNF28	zinc finger protein 28 [Source:HGNC Symbol;Acc:HGNC:13073]
ENSG00000076351	1.88335	1.58853e-37	SLC46A1	solute carrier family 46 member 1 [Source:HGNC Symbol;Acc:HGNC:30521]
ENSG00000162775	-1.59046	1.75845e-37	RBM15	RNA binding motif protein 15 [Source:HGNC Symbol;Acc:HGNC:14959]
ENSG00000217128	-1.30833	2.0218e-37	FNIP1	folliculin interacting protein 1 [Source:HGNC Symbol;Acc:HGNC:29418]
ENSG00000166900	-1.28091	2.18935e-37	STX3	syntaxin 3 [Source:HGNC Symbol;Acc:HGNC:11438]
ENSG00000116954	-1.36057	2.74593e-37	RRAGC	Ras related GTP binding C [Source:HGNC Symbol;Acc:HGNC:19902]
ENSG00000165813	-1.1468	2.98989e-37	CCDC186	coiled-coil domain containing 186 [Source:HGNC Symbol;Acc:HGNC:24349]
ENSG00000135870	-1.40939	3.4261e-37	RC3H1	ring finger and CCCH-type domains 1 [Source:HGNC Symbol;Acc:HGNC:29434]
ENSG00000131941	-1.46863	4.06787e-37	RHPN2	rhophilin Rho GTPase binding protein 2 [Source:HGNC Symbol;Acc:HGNC:19974]
ENSG00000100425	-1.45911	5.448e-37	BRD1	bromodomain containing 1 [Source:HGNC Symbol;Acc:HGNC:1102]
ENSG00000165699	-1.37748	5.73636e-37	TSC1	TSC complex subunit 1 [Source:HGNC Symbol;Acc:HGNC:12362]
ENSG00000104765	-1.13558	5.93219e-37	BNIP3L	BCL2 interacting protein 3 like [Source:HGNC Symbol;Acc:HGNC:1085]
ENSG00000132680	-1.27509	6.17148e-37	KHDC4	KH domain containing 4, pre-mRNA splicing factor [Source:HGNC Symbol;Acc:HGNC:29145]
ENSG00000239306	-1.32529	7.68278e-37	RBM14	RNA binding motif protein 14 [Source:HGNC Symbol;Acc:HGNC:14219]
ENSG00000170581	-1.3168	7.97126e-37	STAT2	signal transducer and activator of transcription 2 [Source:HGNC Symbol;Acc:HGNC:11363]
ENSG00000174010	-1.53186	1.5474e-36	KLHL15	kelch like family member 15 [Source:HGNC Symbol;Acc:HGNC:29347]
ENSG00000167232	-1.46293	1.56301e-36	ZNF91	zinc finger protein 91 [Source:HGNC Symbol;Acc:HGNC:13166]
ENSG00000228794	-1.73846	1.57121e-36	LINC01128	long intergenic non-protein coding RNA 1128 [Source:HGNC Symbol;Acc:HGNC:49377]
ENSG00000171617	-1.13386	1.61136e-36	ENC1	ectodermal-neural cortex 1 [Source:HGNC Symbol;Acc:HGNC:3345]
ENSG00000180340	2.85203	1.77515e-36	FZD2	frizzled class receptor 2 [Source:HGNC Symbol;Acc:HGNC:4040]
ENSG00000278864	-3.33338	1.84965e-36		novel transcript
ENSG00000166979	2.28135	1.93545e-36	EVA1C	eva-1 homolog C [Source:HGNC Symbol;Acc:HGNC:13239]
ENSG00000159228	1.23378	2.09839e-36	CBR1	carbonyl reductase 1 [Source:HGNC Symbol;Acc:HGNC:1548]
ENSG00000097046	1.49468	3.14443e-36	CDC7	cell division cycle 7 [Source:HGNC Symbol;Acc:HGNC:1745]
ENSG00000130775	-2.18994	3.57147e-36	THEMIS2	thymocyte selection associated family member 2 [Source:HGNC Symbol;Acc:HGNC:16839]
ENSG00000181744	-1.27338	3.57147e-36	DIPK2A	divergent protein kinase domain 2A [Source:HGNC Symbol;Acc:HGNC:28490]
ENSG00000166135	-1.13982	4.02451e-36	HIF1AN	hypoxia inducible factor 1 subunit alpha inhibitor [Source:HGNC Symbol;Acc:HGNC:17113]
ENSG00000169635	-2.18186	4.91974e-36	HIC2	HIC ZBTB transcriptional repressor 2 [Source:HGNC Symbol;Acc:HGNC:18595]
ENSG00000164284	-1.35928	5.02225e-36	GRPEL2	GrpE like 2, mitochondrial [Source:HGNC Symbol;Acc:HGNC:21060]
ENSG00000171867	-1.01443	5.38562e-36	PRNP	prion protein [Source:HGNC Symbol;Acc:HGNC:9449]
ENSG00000198399	-1.16421	5.42493e-36	ITSN2	intersectin 2 [Source:HGNC Symbol;Acc:HGNC:6184]
ENSG00000130479	-1.96845	5.48703e-36	MAP1S	microtubule associated protein 1S [Source:HGNC Symbol;Acc:HGNC:15715]
ENSG00000168421	5.26258	6.35486e-36	RHOH	ras homolog family member H [Source:HGNC Symbol;Acc:HGNC:686]
ENSG00000117713	-1.23665	6.74094e-36	ARID1A	AT-rich interaction domain 1A [Source:HGNC Symbol;Acc:HGNC:11110]
ENSG00000163577	-1.43315	7.93383e-36	EIF5A2	eukaryotic translation initiation factor 5A2 [Source:HGNC Symbol;Acc:HGNC:3301]
ENSG00000171466	-1.21413	8.24043e-36	ZNF562	zinc finger protein 562 [Source:HGNC Symbol;Acc:HGNC:25950]
ENSG00000051009	-1.5899	8.88339e-36	FHIP1B	FHF complex subunit HOOK interacting protein 1B [Source:HGNC Symbol;Acc:HGNC:25378]
ENSG00000146232	-1.7937	9.41503e-36	NFKBIE	NFKB inhibitor epsilon [Source:HGNC Symbol;Acc:HGNC:7799]
ENSG00000120162	1.45764	1.1845e-35	MOB3B	MOB kinase activator 3B [Source:HGNC Symbol;Acc:HGNC:23825]
ENSG00000161011	1.58007	1.56353e-35	SQSTM1	sequestosome 1 [Source:HGNC Symbol;Acc:HGNC:11280]
ENSG00000205423	-1.3636	1.60155e-35	CNEP1R1	CTD nuclear envelope phosphatase 1 regulatory subunit 1 [Source:HGNC Symbol;Acc:HGNC:26759]
ENSG00000040199	-1.72336	1.86927e-35	PHLPP2	PH domain and leucine rich repeat protein phosphatase 2 [Source:HGNC Symbol;Acc:HGNC:29149]
ENSG00000261490	-3.56663	1.9666e-35		novel transcript, overlapping WDR1
ENSG00000141232	-1.14893	3.02429e-35	TOB1	transducer of ERBB2, 1 [Source:HGNC Symbol;Acc:HGNC:11979]
ENSG00000116871	-1.04332	3.09365e-35	MAP7D1	MAP7 domain containing 1 [Source:HGNC Symbol;Acc:HGNC:25514]
ENSG00000213860	1.53549	3.10741e-35	RPL21P75	ribosomal protein L21 pseudogene 75 [Source:HGNC Symbol;Acc:HGNC:36460]
ENSG00000182903	-1.32965	4.04712e-35	ZNF721	zinc finger protein 721 [Source:HGNC Symbol;Acc:HGNC:29425]
ENSG00000171475	-1.19589	4.36647e-35	WIPF2	WAS/WASL interacting protein family member 2 [Source:HGNC Symbol;Acc:HGNC:30923]
ENSG00000204604	-1.34253	4.74847e-35	ZNF468	zinc finger protein 468 [Source:HGNC Symbol;Acc:HGNC:33105]
ENSG00000276966	3.53076	5.14771e-35	H4C5	H4 clustered histone 5 [Source:HGNC Symbol;Acc:HGNC:4790]
ENSG00000123908	-1.25344	5.16265e-35	AGO2	argonaute RISC catalytic component 2 [Source:HGNC Symbol;Acc:HGNC:3263]
ENSG00000184863	-1.28685	7.74496e-35	RBM33	RNA binding motif protein 33 [Source:HGNC Symbol;Acc:HGNC:27223]
ENSG00000172795	-1.25346	8.31627e-35	DCP2	decapping mRNA 2 [Source:HGNC Symbol;Acc:HGNC:24452]
ENSG00000129595	1.51303	8.5832e-35	EPB41L4A	erythrocyte membrane protein band 4.1 like 4A [Source:HGNC Symbol;Acc:HGNC:13278]
ENSG00000168246	-1.2254	9.01262e-35	UBTD2	ubiquitin domain containing 2 [Source:HGNC Symbol;Acc:HGNC:24463]
ENSG00000196247	-1.43016	9.3795e-35	ZNF107	zinc finger protein 107 [Source:HGNC Symbol;Acc:HGNC:12887]
ENSG00000125875	-1.23521	9.94853e-35	TBC1D20	TBC1 domain family member 20 [Source:HGNC Symbol;Acc:HGNC:16133]
ENSG00000100345	-1.03089	1.00494e-34	MYH9	myosin heavy chain 9 [Source:HGNC Symbol;Acc:HGNC:7579]
ENSG00000115109	-1.25784	1.08364e-34	EPB41L5	erythrocyte membrane protein band 4.1 like 5 [Source:HGNC Symbol;Acc:HGNC:19819]
ENSG00000131797	-2.08575	1.29181e-34	CLUHP3	clustered mitochondria homolog pseudogene 3 [Source:HGNC Symbol;Acc:HGNC:28447]
ENSG00000142867	-1.16658	1.54358e-34	BCL10	BCL10 immune signaling adaptor [Source:HGNC Symbol;Acc:HGNC:989]
ENSG00000141084	-1.43369	1.72477e-34	RANBP10	RAN binding protein 10 [Source:HGNC Symbol;Acc:HGNC:29285]
ENSG00000198298	2.10337	1.80849e-34	ZNF485	zinc finger protein 485 [Source:HGNC Symbol;Acc:HGNC:23440]
ENSG00000127152	2.43626	1.99895e-34	BCL11B	BAF chromatin remodeling complex subunit BCL11B [Source:HGNC Symbol;Acc:HGNC:13222]
ENSG00000251474	-2.35955	2.12026e-34	RPL32P3	ribosomal protein L32 pseudogene 3 [Source:HGNC Symbol;Acc:HGNC:27024]
ENSG00000166484	-1.66238	2.30553e-34	MAPK7	mitogen-activated protein kinase 7 [Source:HGNC Symbol;Acc:HGNC:6880]
ENSG00000239305	-1.31567	2.59977e-34	RNF103	ring finger protein 103 [Source:HGNC Symbol;Acc:HGNC:12859]
ENSG00000149474	1.55195	2.73348e-34	KAT14	lysine acetyltransferase 14 [Source:HGNC Symbol;Acc:HGNC:15904]
ENSG00000174574	-1.086	2.74851e-34	AKIRIN1	akirin 1 [Source:HGNC Symbol;Acc:HGNC:25744]
ENSG00000167604	-2.9383	2.84084e-34	NFKBID	NFKB inhibitor delta [Source:HGNC Symbol;Acc:HGNC:15671]
ENSG00000198752	-1.08782	2.91853e-34	CDC42BPB	CDC42 binding protein kinase beta [Source:HGNC Symbol;Acc:HGNC:1738]
ENSG00000089902	-1.11484	3.05328e-34	RCOR1	REST corepressor 1 [Source:HGNC Symbol;Acc:HGNC:17441]
ENSG00000215417	-3.27368	3.08129e-34	MIR17HG	miR-17-92a-1 cluster host gene [Source:HGNC Symbol;Acc:HGNC:23564]
ENSG00000136603	-1.24933	3.68103e-34	SKIL	SKI like proto-oncogene [Source:HGNC Symbol;Acc:HGNC:10897]
ENSG00000286042	1.578	3.76777e-34	LCAL1	lung cancer associated lncRNA 1 [Source:HGNC Symbol;Acc:HGNC:25837]
ENSG00000100426	-1.29889	3.86484e-34	ZBED4	zinc finger BED-type containing 4 [Source:HGNC Symbol;Acc:HGNC:20721]
ENSG00000185222	1.10345	3.99606e-34	TCEAL9	transcription elongation factor A like 9 [Source:HGNC Symbol;Acc:HGNC:30084]
ENSG00000166741	1.19201	4.28973e-34	NNMT	nicotinamide N-methyltransferase [Source:HGNC Symbol;Acc:HGNC:7861]
ENSG00000107854	-1.0279	4.37377e-34	TNKS2	tankyrase 2 [Source:HGNC Symbol;Acc:HGNC:15677]
ENSG00000106829	-1.41214	4.72286e-34	TLE4	TLE family member 4, transcriptional corepressor [Source:HGNC Symbol;Acc:HGNC:11840]
ENSG00000155744	-1.24696	4.82045e-34	FAM126B	family with sequence similarity 126 member B [Source:HGNC Symbol;Acc:HGNC:28593]
ENSG00000196684	-3.71557	4.83721e-34	HSH2D	hematopoietic SH2 domain containing [Source:HGNC Symbol;Acc:HGNC:24920]
ENSG00000186834	-1.11868	6.59029e-34	HEXIM1	HEXIM P-TEFb complex subunit 1 [Source:HGNC Symbol;Acc:HGNC:24953]
ENSG00000152332	-1.00507	7.19031e-34	UHMK1	U2AF homology motif kinase 1 [Source:HGNC Symbol;Acc:HGNC:19683]
ENSG00000122254	-2.79856	8.63788e-34	HS3ST2	heparan sulfate-glucosamine 3-sulfotransferase 2 [Source:HGNC Symbol;Acc:HGNC:5195]
ENSG00000086570	1.05041	8.74407e-34	FAT2	FAT atypical cadherin 2 [Source:HGNC Symbol;Acc:HGNC:3596]
ENSG00000109101	3.98675	1.05774e-33	FOXN1	forkhead box N1 [Source:HGNC Symbol;Acc:HGNC:12765]
ENSG00000059728	-1.31119	1.10115e-33	MXD1	MAX dimerization protein 1 [Source:HGNC Symbol;Acc:HGNC:6761]
ENSG00000116106	2.21367	1.15252e-33	EPHA4	EPH receptor A4 [Source:HGNC Symbol;Acc:HGNC:3388]
ENSG00000154945	-1.22158	1.33906e-33	ANKRD40	ankyrin repeat domain 40 [Source:HGNC Symbol;Acc:HGNC:28233]
ENSG00000172007	-1.48495	1.56215e-33	RAB33B	RAB33B, member RAS oncogene family [Source:HGNC Symbol;Acc:HGNC:16075]
ENSG00000145147	-2.87636	1.73215e-33	SLIT2	slit guidance ligand 2 [Source:HGNC Symbol;Acc:HGNC:11086]
ENSG00000261609	-1.3852	1.73826e-33	GAN	gigaxonin [Source:HGNC Symbol;Acc:HGNC:4137]
ENSG00000141569	2.30531	1.74458e-33	TRIM65	tripartite motif containing 65 [Source:HGNC Symbol;Acc:HGNC:27316]
ENSG00000010818	-1.17717	1.84205e-33	HIVEP2	HIVEP zinc finger 2 [Source:HGNC Symbol;Acc:HGNC:4921]
ENSG00000176749	-1.94561	1.87771e-33	CDK5R1	cyclin dependent kinase 5 regulatory subunit 1 [Source:HGNC Symbol;Acc:HGNC:1775]
ENSG00000178502	-2.06169	1.9728e-33	KLHL11	kelch like family member 11 [Source:HGNC Symbol;Acc:HGNC:19008]
ENSG00000090020	-1.22965	2.25095e-33	SLC9A1	solute carrier family 9 member A1 [Source:HGNC Symbol;Acc:HGNC:11071]
ENSG00000101544	-1.23107	2.32847e-33	ADNP2	ADNP homeobox 2 [Source:HGNC Symbol;Acc:HGNC:23803]
ENSG00000117758	-1.06969	2.90713e-33	STX12	syntaxin 12 [Source:HGNC Symbol;Acc:HGNC:11430]
ENSG00000167767	1.21541	2.98218e-33	KRT80	keratin 80 [Source:HGNC Symbol;Acc:HGNC:27056]
ENSG00000078269	-1.46082	3.00074e-33	SYNJ2	synaptojanin 2 [Source:HGNC Symbol;Acc:HGNC:11504]
ENSG00000175137	-1.35786	3.24885e-33	SH3BP5L	SH3 binding domain protein 5 like [Source:HGNC Symbol;Acc:HGNC:29360]
ENSG00000155256	-1.53191	3.31976e-33	ZFYVE27	zinc finger FYVE-type containing 27 [Source:HGNC Symbol;Acc:HGNC:26559]
ENSG00000196233	-1.15686	3.58017e-33	LCOR	ligand dependent nuclear receptor corepressor [Source:HGNC Symbol;Acc:HGNC:29503]
ENSG00000176915	-1.02567	3.90186e-33	ANKLE2	ankyrin repeat and LEM domain containing 2 [Source:HGNC Symbol;Acc:HGNC:29101]
ENSG00000070610	-1.40186	4.04535e-33	GBA2	glucosylceramidase beta 2 [Source:HGNC Symbol;Acc:HGNC:18986]
ENSG00000164051	1.49038	5.17879e-33	CCDC51	coiled-coil domain containing 51 [Source:HGNC Symbol;Acc:HGNC:25714]
ENSG00000254087	-1.18552	5.65025e-33	LYN	LYN proto-oncogene, Src family tyrosine kinase [Source:HGNC Symbol;Acc:HGNC:6735]
ENSG00000099942	-1.02895	7.07575e-33	CRKL	CRK like proto-oncogene, adaptor protein [Source:HGNC Symbol;Acc:HGNC:2363]
ENSG00000065802	-1.32775	8.23676e-33	ASB1	ankyrin repeat and SOCS box containing 1 [Source:HGNC Symbol;Acc:HGNC:16011]
ENSG00000180901	-1.28919	8.40908e-33	KCTD2	potassium channel tetramerization domain containing 2 [Source:HGNC Symbol;Acc:HGNC:21294]
ENSG00000210196	-5.59998	8.49996e-33	MT-TP	mitochondrially encoded tRNA-Pro (CCN) [Source:HGNC Symbol;Acc:HGNC:7494]
ENSG00000183876	1.98276	8.65903e-33	ARSI	arylsulfatase family member I [Source:HGNC Symbol;Acc:HGNC:32521]
ENSG00000175130	-1.53618	1.03026e-32	MARCKSL1	MARCKS like 1 [Source:HGNC Symbol;Acc:HGNC:7142]
ENSG00000080200	-1.13629	1.12925e-32	CRYBG3	crystallin beta-gamma domain containing 3 [Source:HGNC Symbol;Acc:HGNC:34427]
ENSG00000171444	1.05393	1.1434e-32	MCC	MCC regulator of WNT signaling pathway [Source:HGNC Symbol;Acc:HGNC:6935]
ENSG00000110693	1.66128	1.17724e-32	SOX6	SRY-box transcription factor 6 [Source:HGNC Symbol;Acc:HGNC:16421]
ENSG00000177565	1.09409	1.4035e-32	TBL1XR1	TBL1X receptor 1 [Source:HGNC Symbol;Acc:HGNC:29529]
ENSG00000054967	-1.82096	1.74557e-32	RELT	RELT TNF receptor [Source:HGNC Symbol;Acc:HGNC:13764]
ENSG00000131845	-1.35543	1.79028e-32	ZNF304	zinc finger protein 304 [Source:HGNC Symbol;Acc:HGNC:13505]
ENSG00000019144	1.25929	2.12705e-32	PHLDB1	pleckstrin homology like domain family B member 1 [Source:HGNC Symbol;Acc:HGNC:23697]
ENSG00000162757	-1.14226	2.13054e-32	C1orf74	chromosome 1 open reading frame 74 [Source:HGNC Symbol;Acc:HGNC:26319]
ENSG00000245025	-3.84831	2.21113e-32		novel transcript, antisense to RHOBTB2
ENSG00000126012	-1.13612	2.35211e-32	KDM5C	lysine demethylase 5C [Source:HGNC Symbol;Acc:HGNC:11114]
ENSG00000123066	-1.16338	3.00582e-32	MED13L	mediator complex subunit 13L [Source:HGNC Symbol;Acc:HGNC:22962]
ENSG00000124171	-1.82731	3.07913e-32	PARD6B	par-6 family cell polarity regulator beta [Source:HGNC Symbol;Acc:HGNC:16245]
ENSG00000174151	-1.54508	3.61522e-32	CYB561D1	cytochrome b561 family member D1 [Source:HGNC Symbol;Acc:HGNC:26804]
ENSG00000114796	-1.24689	3.67797e-32	KLHL24	kelch like family member 24 [Source:HGNC Symbol;Acc:HGNC:25947]
ENSG00000005007	-1.07181	3.88189e-32	UPF1	UPF1 RNA helicase and ATPase [Source:HGNC Symbol;Acc:HGNC:9962]
ENSG00000163661	-2.11944	5.42911e-32	PTX3	pentraxin 3 [Source:HGNC Symbol;Acc:HGNC:9692]
ENSG00000164294	1.19913	5.77431e-32	GPX8	glutathione peroxidase 8 (putative) [Source:HGNC Symbol;Acc:HGNC:33100]
ENSG00000109906	1.51772	6.48403e-32	ZBTB16	zinc finger and BTB domain containing 16 [Source:HGNC Symbol;Acc:HGNC:12930]
ENSG00000278600	-3.22479	6.62812e-32		novel transcript, sense intronic to ST20
ENSG00000148339	-1.59726	7.07478e-32	SLC25A25	solute carrier family 25 member 25 [Source:HGNC Symbol;Acc:HGNC:20663]
ENSG00000176845	-2.72465	7.16274e-32	METRNL	meteorin like, glial cell differentiation regulator [Source:HGNC Symbol;Acc:HGNC:27584]
ENSG00000133710	1.11693	7.20284e-32	SPINK5	serine peptidase inhibitor Kazal type 5 [Source:HGNC Symbol;Acc:HGNC:15464]
ENSG00000135766	-1.79516	8.0137e-32	EGLN1	egl-9 family hypoxia inducible factor 1 [Source:HGNC Symbol;Acc:HGNC:1232]
ENSG00000124496	1.62062	8.24275e-32	TRERF1	transcriptional regulating factor 1 [Source:HGNC Symbol;Acc:HGNC:18273]
ENSG00000002919	-1.29062	8.29187e-32	SNX11	sorting nexin 11 [Source:HGNC Symbol;Acc:HGNC:14975]
ENSG00000124942	-1.00903	8.78623e-32	AHNAK	AHNAK nucleoprotein [Source:HGNC Symbol;Acc:HGNC:347]
ENSG00000158669	-1.17491	8.94288e-32	GPAT4	glycerol-3-phosphate acyltransferase 4 [Source:HGNC Symbol;Acc:HGNC:20880]
ENSG00000120217	-1.53494	9.09094e-32	CD274	CD274 molecule [Source:HGNC Symbol;Acc:HGNC:17635]
ENSG00000203326	-1.23587	1.25088e-31	ZNF525	zinc finger protein 525 [Source:HGNC Symbol;Acc:HGNC:29423]
ENSG00000023330	-1.30104	1.3446e-31	ALAS1	5'-aminolevulinate synthase 1 [Source:HGNC Symbol;Acc:HGNC:396]
ENSG00000242550	-2.62786	1.50302e-31	SERPINB10	serpin family B member 10 [Source:HGNC Symbol;Acc:HGNC:8942]
ENSG00000135164	-1.14595	1.56438e-31	DMTF1	cyclin D binding myb like transcription factor 1 [Source:HGNC Symbol;Acc:HGNC:14603]
ENSG00000138593	-1.1276	1.82793e-31	SECISBP2L	SECIS binding protein 2 like [Source:HGNC Symbol;Acc:HGNC:28997]
ENSG00000056586	-1.01877	1.88617e-31	RC3H2	ring finger and CCCH-type domains 2 [Source:HGNC Symbol;Acc:HGNC:21461]
ENSG00000177732	1.70965	1.94442e-31	SOX12	SRY-box transcription factor 12 [Source:HGNC Symbol;Acc:HGNC:11198]
ENSG00000138061	-1.11961	1.96018e-31	CYP1B1	cytochrome P450 family 1 subfamily B member 1 [Source:HGNC Symbol;Acc:HGNC:2597]
ENSG00000090615	-1.20913	1.97108e-31	GOLGA3	golgin A3 [Source:HGNC Symbol;Acc:HGNC:4426]
ENSG00000079215	1.1024	2.17824e-31	SLC1A3	solute carrier family 1 member 3 [Source:HGNC Symbol;Acc:HGNC:10941]
ENSG00000141497	-3.5057	2.25348e-31	ZMYND15	zinc finger MYND-type containing 15 [Source:HGNC Symbol;Acc:HGNC:20997]
ENSG00000142396	-1.87151	2.49725e-31	ERVK3-1	endogenous retrovirus group K3 member 1 [Source:HGNC Symbol;Acc:HGNC:30466]
ENSG00000095564	-1.02135	2.65785e-31	BTAF1	B-TFIID TATA-box binding protein associated factor 1 [Source:HGNC Symbol;Acc:HGNC:17307]
ENSG00000129514	-2.39141	2.8409e-31	FOXA1	forkhead box A1 [Source:HGNC Symbol;Acc:HGNC:5021]
ENSG00000169905	-1.06079	3.01828e-31	TOR1AIP2	torsin 1A interacting protein 2 [Source:HGNC Symbol;Acc:HGNC:24055]
ENSG00000174307	-1.1778	3.78116e-31	PHLDA3	pleckstrin homology like domain family A member 3 [Source:HGNC Symbol;Acc:HGNC:8934]
ENSG00000163053	1.57247	3.87552e-31	SLC16A14	solute carrier family 16 member 14 [Source:HGNC Symbol;Acc:HGNC:26417]
ENSG00000107104	1.20067	5.60824e-31	KANK1	KN motif and ankyrin repeat domains 1 [Source:HGNC Symbol;Acc:HGNC:19309]
ENSG00000178974	-1.19453	5.84891e-31	FBXO34	F-box protein 34 [Source:HGNC Symbol;Acc:HGNC:20201]
ENSG00000240891	-1.70072	7.05456e-31	PLCXD2	phosphatidylinositol specific phospholipase C X domain containing 2 [Source:HGNC Symbol;Acc:HGNC:26462]
ENSG00000178074	-1.18554	9.75563e-31	C2orf69	chromosome 2 open reading frame 69 [Source:HGNC Symbol;Acc:HGNC:26799]
ENSG00000158321	-1.33717	1.03568e-30	AUTS2	activator of transcription and developmental regulator AUTS2 [Source:HGNC Symbol;Acc:HGNC:14262]
ENSG00000224259	1.21605	1.14733e-30	LINC01133	long intergenic non-protein coding RNA 1133 [Source:HGNC Symbol;Acc:HGNC:49447]
ENSG00000149930	-1.19293	1.15857e-30	TAOK2	TAO kinase 2 [Source:HGNC Symbol;Acc:HGNC:16835]
ENSG00000163788	-1.1956	1.1794e-30	SNRK	SNF related kinase [Source:HGNC Symbol;Acc:HGNC:30598]
ENSG00000175866	-1.14068	1.48712e-30	BAIAP2	BAR/IMD domain containing adaptor protein 2 [Source:HGNC Symbol;Acc:HGNC:947]
ENSG00000145623	-1.00381	1.887e-30	OSMR	oncostatin M receptor [Source:HGNC Symbol;Acc:HGNC:8507]
ENSG00000258667	-2.77889	1.95551e-30	HIF1A-AS3	HIF1A antisense RNA 3 [Source:HGNC Symbol;Acc:HGNC:54284]
ENSG00000125633	-1.16012	1.97394e-30	CCDC93	coiled-coil domain containing 93 [Source:HGNC Symbol;Acc:HGNC:25611]
ENSG00000057149	1.11832	2.19452e-30	SERPINB3	serpin family B member 3 [Source:HGNC Symbol;Acc:HGNC:10569]
ENSG00000203709	-4.72729	2.23752e-30	MIR29B2CHG	MIR29B2 and MIR29C host gene [Source:HGNC Symbol;Acc:HGNC:32018]
ENSG00000212978	1.64605	2.62521e-30		novel transcript
ENSG00000110046	-1.41	3.07665e-30	ATG2A	autophagy related 2A [Source:HGNC Symbol;Acc:HGNC:29028]
ENSG00000198121	1.63763	3.08904e-30	LPAR1	lysophosphatidic acid receptor 1 [Source:HGNC Symbol;Acc:HGNC:3166]
ENSG00000130202	-1.2993	3.94148e-30	NECTIN2	nectin cell adhesion molecule 2 [Source:HGNC Symbol;Acc:HGNC:9707]
ENSG00000215853	2.47584	4.08762e-30	RPTN	repetin [Source:HGNC Symbol;Acc:HGNC:26809]
ENSG00000163349	-1.09625	4.14338e-30	HIPK1	homeodomain interacting protein kinase 1 [Source:HGNC Symbol;Acc:HGNC:19006]
ENSG00000165355	-1.17559	4.46325e-30	FBXO33	F-box protein 33 [Source:HGNC Symbol;Acc:HGNC:19833]
ENSG00000198056	1.61684	4.69741e-30	PRIM1	DNA primase subunit 1 [Source:HGNC Symbol;Acc:HGNC:9369]
ENSG00000175104	-1.20318	5.09312e-30	TRAF6	TNF receptor associated factor 6 [Source:HGNC Symbol;Acc:HGNC:12036]
ENSG00000170425	1.65782	5.61255e-30	ADORA2B	adenosine A2b receptor [Source:HGNC Symbol;Acc:HGNC:264]
ENSG00000179119	-1.04053	6.00115e-30	SPTY2D1	SPT2 chromatin protein domain containing 1 [Source:HGNC Symbol;Acc:HGNC:26818]
ENSG00000179456	-1.77344	6.00643e-30	ZBTB18	zinc finger and BTB domain containing 18 [Source:HGNC Symbol;Acc:HGNC:13030]
ENSG00000005812	-1.00879	6.01364e-30	FBXL3	F-box and leucine rich repeat protein 3 [Source:HGNC Symbol;Acc:HGNC:13599]
ENSG00000120899	-1.126	8.86127e-30	PTK2B	protein tyrosine kinase 2 beta [Source:HGNC Symbol;Acc:HGNC:9612]
ENSG00000105443	-1.24389	1.00345e-29	CYTH2	cytohesin 2 [Source:HGNC Symbol;Acc:HGNC:9502]
ENSG00000072041	1.09653	1.11673e-29	SLC6A15	solute carrier family 6 member 15 [Source:HGNC Symbol;Acc:HGNC:13621]
ENSG00000198799	-1.41049	1.19004e-29	LRIG2	leucine rich repeats and immunoglobulin like domains 2 [Source:HGNC Symbol;Acc:HGNC:20889]
ENSG00000084112	-1.17102	1.21043e-29	SSH1	slingshot protein phosphatase 1 [Source:HGNC Symbol;Acc:HGNC:30579]
ENSG00000131873	-1.29108	1.58686e-29	CHSY1	chondroitin sulfate synthase 1 [Source:HGNC Symbol;Acc:HGNC:17198]
ENSG00000145687	1.12478	1.6371e-29	SSBP2	single stranded DNA binding protein 2 [Source:HGNC Symbol;Acc:HGNC:15831]
ENSG00000048052	-1.32684	1.77292e-29	HDAC9	histone deacetylase 9 [Source:HGNC Symbol;Acc:HGNC:14065]
ENSG00000165458	1.21872	2.02975e-29	INPPL1	inositol polyphosphate phosphatase like 1 [Source:HGNC Symbol;Acc:HGNC:6080]
ENSG00000188001	1.73687	2.21494e-29	TPRG1	tumor protein p63 regulated 1 [Source:HGNC Symbol;Acc:HGNC:24759]
ENSG00000166401	-1.03902	2.31294e-29	SERPINB8	serpin family B member 8 [Source:HGNC Symbol;Acc:HGNC:8952]
ENSG00000113163	-1.04807	2.82797e-29	CERT1	ceramide transporter 1 [Source:HGNC Symbol;Acc:HGNC:2205]
ENSG00000170852	-1.09908	2.89782e-29	KBTBD2	kelch repeat and BTB domain containing 2 [Source:HGNC Symbol;Acc:HGNC:21751]
ENSG00000072518	-1.1419	3.3698e-29	MARK2	microtubule affinity regulating kinase 2 [Source:HGNC Symbol;Acc:HGNC:3332]
ENSG00000177885	-1.00618	3.59113e-29	GRB2	growth factor receptor bound protein 2 [Source:HGNC Symbol;Acc:HGNC:4566]
ENSG00000085433	-1.04089	3.61518e-29	WDR47	WD repeat domain 47 [Source:HGNC Symbol;Acc:HGNC:29141]
ENSG00000164631	-1.10665	3.89744e-29	ZNF12	zinc finger protein 12 [Source:HGNC Symbol;Acc:HGNC:12902]
ENSG00000131979	-1.44072	3.9011e-29	GCH1	GTP cyclohydrolase 1 [Source:HGNC Symbol;Acc:HGNC:4193]
ENSG00000197976	-1.19859	4.47951e-29	AKAP17A	A-kinase anchoring protein 17A [Source:HGNC Symbol;Acc:HGNC:18783]
ENSG00000260942	-2.9876	5.26212e-29	CAPN10-DT	CAPN10 divergent transcript [Source:HGNC Symbol;Acc:HGNC:48839]
ENSG00000166822	-1.51457	5.36947e-29	TMEM170A	transmembrane protein 170A [Source:HGNC Symbol;Acc:HGNC:29577]
ENSG00000073756	-1.32878	5.55274e-29	PTGS2	prostaglandin-endoperoxide synthase 2 [Source:HGNC Symbol;Acc:HGNC:9605]
ENSG00000132763	1.76446	7.19702e-29	MMACHC	metabolism of cobalamin associated C [Source:HGNC Symbol;Acc:HGNC:24525]
ENSG00000183718	-1.36492	7.96687e-29	TRIM52	tripartite motif containing 52 [Source:HGNC Symbol;Acc:HGNC:19024]
ENSG00000141664	-1.27799	8.14275e-29	ZCCHC2	zinc finger CCHC-type containing 2 [Source:HGNC Symbol;Acc:HGNC:22916]
ENSG00000177169	-1.45745	9.93708e-29	ULK1	unc-51 like autophagy activating kinase 1 [Source:HGNC Symbol;Acc:HGNC:12558]
ENSG00000082258	-1.06764	1.05983e-28	CCNT2	cyclin T2 [Source:HGNC Symbol;Acc:HGNC:1600]
ENSG00000141905	1.72163	1.19944e-28	NFIC	nuclear factor I C [Source:HGNC Symbol;Acc:HGNC:7786]
ENSG00000166716	-1.37686	1.25063e-28	ZNF592	zinc finger protein 592 [Source:HGNC Symbol;Acc:HGNC:28986]
ENSG00000173011	-1.35719	1.3204e-28	TADA2B	transcriptional adaptor 2B [Source:HGNC Symbol;Acc:HGNC:30781]
ENSG00000133740	2.47647	1.34608e-28	E2F5	E2F transcription factor 5 [Source:HGNC Symbol;Acc:HGNC:3119]
ENSG00000134086	-1.11685	1.44192e-28	VHL	von Hippel-Lindau tumor suppressor [Source:HGNC Symbol;Acc:HGNC:12687]
ENSG00000205765	-1.09898	1.55407e-28	C5orf51	chromosome 5 open reading frame 51 [Source:HGNC Symbol;Acc:HGNC:27750]
ENSG00000214013	-1.20146	1.63087e-28	GANC	glucosidase alpha, neutral C [Source:HGNC Symbol;Acc:HGNC:4139]
ENSG00000135953	-1.49844	1.69423e-28	MFSD9	major facilitator superfamily domain containing 9 [Source:HGNC Symbol;Acc:HGNC:28158]
ENSG00000116604	-1.26798	1.81751e-28	MEF2D	myocyte enhancer factor 2D [Source:HGNC Symbol;Acc:HGNC:6997]
ENSG00000102034	-1.1004	1.87328e-28	ELF4	E74 like ETS transcription factor 4 [Source:HGNC Symbol;Acc:HGNC:3319]
ENSG00000126814	1.15614	1.89904e-28	TRMT5	tRNA methyltransferase 5 [Source:HGNC Symbol;Acc:HGNC:23141]
ENSG00000158050	4.69547	1.89968e-28	DUSP2	dual specificity phosphatase 2 [Source:HGNC Symbol;Acc:HGNC:3068]
ENSG00000215251	-1.08311	2.59088e-28	FASTKD5	FAST kinase domains 5 [Source:HGNC Symbol;Acc:HGNC:25790]
ENSG00000152147	1.24598	2.89522e-28	GEMIN6	gem nuclear organelle associated protein 6 [Source:HGNC Symbol;Acc:HGNC:20044]
ENSG00000129315	-1.01491	2.92291e-28	CCNT1	cyclin T1 [Source:HGNC Symbol;Acc:HGNC:1599]
ENSG00000141699	-1.23411	2.93499e-28	RETREG3	reticulophagy regulator family member 3 [Source:HGNC Symbol;Acc:HGNC:27258]
ENSG00000197343	1.12078	3.23145e-28	ZNF655	zinc finger protein 655 [Source:HGNC Symbol;Acc:HGNC:30899]
ENSG00000144233	-1.08963	3.3026e-28	AMMECR1L	AMMECR1 like [Source:HGNC Symbol;Acc:HGNC:28658]
ENSG00000135956	-1.10067	3.96724e-28	TMEM127	transmembrane protein 127 [Source:HGNC Symbol;Acc:HGNC:26038]
ENSG00000180263	-1.00256	4.14436e-28	FGD6	FYVE, RhoGEF and PH domain containing 6 [Source:HGNC Symbol;Acc:HGNC:21740]
ENSG00000102908	-1.30197	4.9085e-28	NFAT5	nuclear factor of activated T cells 5 [Source:HGNC Symbol;Acc:HGNC:7774]
ENSG00000102384	1.14787	4.96959e-28	CENPI	centromere protein I [Source:HGNC Symbol;Acc:HGNC:3968]
ENSG00000007545	-1.66773	5.28716e-28	CRAMP1	cramped chromatin regulator homolog 1 [Source:HGNC Symbol;Acc:HGNC:14122]
ENSG00000175215	-1.0714	5.40933e-28	CTDSP2	CTD small phosphatase 2 [Source:HGNC Symbol;Acc:HGNC:17077]
ENSG00000121060	-1.04354	5.46953e-28	TRIM25	tripartite motif containing 25 [Source:HGNC Symbol;Acc:HGNC:12932]
ENSG00000123600	1.10388	6.18218e-28	METTL8	methyltransferase 8, methylcytidine [Source:HGNC Symbol;Acc:HGNC:25856]
ENSG00000133106	1.18254	6.61757e-28	EPSTI1	epithelial stromal interaction 1 [Source:HGNC Symbol;Acc:HGNC:16465]
ENSG00000113595	-1.11644	6.97344e-28	TRIM23	tripartite motif containing 23 [Source:HGNC Symbol;Acc:HGNC:660]
ENSG00000101966	-1.04341	7.10911e-28	XIAP	X-linked inhibitor of apoptosis [Source:HGNC Symbol;Acc:HGNC:592]
ENSG00000189120	-1.52229	7.58756e-28	SP6	Sp6 transcription factor [Source:HGNC Symbol;Acc:HGNC:14530]
ENSG00000114423	1.13091	9.82092e-28	CBLB	Cbl proto-oncogene B [Source:HGNC Symbol;Acc:HGNC:1542]
ENSG00000177666	-1.13575	1.05428e-27	PNPLA2	patatin like phospholipase domain containing 2 [Source:HGNC Symbol;Acc:HGNC:30802]
ENSG00000038295	1.77802	1.18265e-27	TLL1	tolloid like 1 [Source:HGNC Symbol;Acc:HGNC:11843]
ENSG00000119280	-1.39575	1.27349e-27	C1orf198	chromosome 1 open reading frame 198 [Source:HGNC Symbol;Acc:HGNC:25900]
ENSG00000072121	-1.24604	1.37432e-27	ZFYVE26	zinc finger FYVE-type containing 26 [Source:HGNC Symbol;Acc:HGNC:20761]
ENSG00000140320	-1.31447	1.45599e-27	BAHD1	bromo adjacent homology domain containing 1 [Source:HGNC Symbol;Acc:HGNC:29153]
ENSG00000268858	-1.91269	1.51667e-27		novel transcript, antisense to ABHD16B
ENSG00000167291	-1.25391	1.51754e-27	TBC1D16	TBC1 domain family member 16 [Source:HGNC Symbol;Acc:HGNC:28356]
ENSG00000138376	-1.15215	1.70291e-27	BARD1	BRCA1 associated RING domain 1 [Source:HGNC Symbol;Acc:HGNC:952]
ENSG00000198369	-1.27836	1.74766e-27	SPRED2	sprouty related EVH1 domain containing 2 [Source:HGNC Symbol;Acc:HGNC:17722]
ENSG00000173805	-2.50755	2.00467e-27	HAP1	huntingtin associated protein 1 [Source:HGNC Symbol;Acc:HGNC:4812]
ENSG00000139517	-1.07007	2.42322e-27	LNX2	ligand of numb-protein X 2 [Source:HGNC Symbol;Acc:HGNC:20421]
ENSG00000230551	-1.31158	2.49268e-27		novel transcript
ENSG00000279500	-4.80149	2.8877e-27		novel transcript
ENSG00000118620	-1.32203	3.14904e-27	ZNF430	zinc finger protein 430 [Source:HGNC Symbol;Acc:HGNC:20808]
ENSG00000171388	1.94691	3.23053e-27	APLN	apelin [Source:HGNC Symbol;Acc:HGNC:16665]
ENSG00000154639	-1.08112	3.41372e-27	CXADR	CXADR Ig-like cell adhesion molecule [Source:HGNC Symbol;Acc:HGNC:2559]
ENSG00000139190	-2.48195	4.49456e-27	VAMP1	vesicle associated membrane protein 1 [Source:HGNC Symbol;Acc:HGNC:12642]
ENSG00000120868	-1.14515	4.53967e-27	APAF1	apoptotic peptidase activating factor 1 [Source:HGNC Symbol;Acc:HGNC:576]
ENSG00000006607	-1.07749	4.79296e-27	FARP2	FERM, ARH/RhoGEF and pleckstrin domain protein 2 [Source:HGNC Symbol;Acc:HGNC:16460]
ENSG00000057657	-1.60379	4.87144e-27	PRDM1	PR/SET domain 1 [Source:HGNC Symbol;Acc:HGNC:9346]
ENSG00000070476	-1.29911	4.90713e-27	ZXDC	ZXD family zinc finger C [Source:HGNC Symbol;Acc:HGNC:28160]
ENSG00000242622	-2.56271	5.284e-27		novel transcript
ENSG00000152223	-1.08462	5.31105e-27	EPG5	ectopic P-granules autophagy protein 5 homolog [Source:HGNC Symbol;Acc:HGNC:29331]
ENSG00000140297	2.26673	6.24199e-27	GCNT3	glucosaminyl (N-acetyl) transferase 3, mucin type [Source:HGNC Symbol;Acc:HGNC:4205]
ENSG00000139973	1.6665	8.54347e-27	SYT16	synaptotagmin 16 [Source:HGNC Symbol;Acc:HGNC:23142]
ENSG00000189184	4.70305	9.19783e-27	PCDH18	protocadherin 18 [Source:HGNC Symbol;Acc:HGNC:14268]
ENSG00000106701	-1.55165	9.43258e-27	FSD1L	fibronectin type III and SPRY domain containing 1 like [Source:HGNC Symbol;Acc:HGNC:13753]
ENSG00000163528	1.30888	1.0241e-26	CHCHD4	coiled-coil-helix-coiled-coil-helix domain containing 4 [Source:HGNC Symbol;Acc:HGNC:26467]
ENSG00000168386	1.06675	1.19817e-26	FILIP1L	filamin A interacting protein 1 like [Source:HGNC Symbol;Acc:HGNC:24589]
ENSG00000121236	1.43695	1.38178e-26	TRIM6	tripartite motif containing 6 [Source:HGNC Symbol;Acc:HGNC:16277]
ENSG00000091542	-1.11488	1.40735e-26	ALKBH5	alkB homolog 5, RNA demethylase [Source:HGNC Symbol;Acc:HGNC:25996]
ENSG00000153487	-1.30484	1.50558e-26	ING1	inhibitor of growth family member 1 [Source:HGNC Symbol;Acc:HGNC:6062]
ENSG00000197037	-1.37276	1.57011e-26	ZSCAN25	zinc finger and SCAN domain containing 25 [Source:HGNC Symbol;Acc:HGNC:21961]
ENSG00000197016	-1.52508	1.63097e-26	ZNF470	zinc finger protein 470 [Source:HGNC Symbol;Acc:HGNC:22220]
ENSG00000187123	1.82108	1.70362e-26	LYPD6	LY6/PLAUR domain containing 6 [Source:HGNC Symbol;Acc:HGNC:28751]
ENSG00000183655	-1.68104	1.87948e-26	KLHL25	kelch like family member 25 [Source:HGNC Symbol;Acc:HGNC:25732]
ENSG00000180964	1.10013	1.9687e-26	TCEAL8	transcription elongation factor A like 8 [Source:HGNC Symbol;Acc:HGNC:28683]
ENSG00000134297	-1.85421	2.71162e-26	PLEKHA8P1	pleckstrin homology domain containing A8 pseudogene 1 [Source:HGNC Symbol;Acc:HGNC:30222]
ENSG00000140265	-1.19775	3.12163e-26	ZSCAN29	zinc finger and SCAN domain containing 29 [Source:HGNC Symbol;Acc:HGNC:26673]
ENSG00000197971	-1.05165	3.22419e-26	MBP	myelin basic protein [Source:HGNC Symbol;Acc:HGNC:6925]
ENSG00000134668	-2.05211	3.30917e-26	SPOCD1	SPOC domain containing 1 [Source:HGNC Symbol;Acc:HGNC:26338]
ENSG00000143751	-1.13389	4.0455e-26	SDE2	SDE2 telomere maintenance homolog [Source:HGNC Symbol;Acc:HGNC:26643]
ENSG00000170291	-3.67051	4.47033e-26	ELP5	elongator acetyltransferase complex subunit 5 [Source:HGNC Symbol;Acc:HGNC:30617]
ENSG00000115267	-1.09495	5.49934e-26	IFIH1	interferon induced with helicase C domain 1 [Source:HGNC Symbol;Acc:HGNC:18873]
ENSG00000169515	3.14862	5.59166e-26	CCDC8	coiled-coil domain containing 8 [Source:HGNC Symbol;Acc:HGNC:25367]
ENSG00000106346	-1.41779	6.16907e-26	USP42	ubiquitin specific peptidase 42 [Source:HGNC Symbol;Acc:HGNC:20068]
ENSG00000123612	-2.58559	6.49633e-26	ACVR1C	activin A receptor type 1C [Source:HGNC Symbol;Acc:HGNC:18123]
ENSG00000171522	-1.20147	7.577e-26	PTGER4	prostaglandin E receptor 4 [Source:HGNC Symbol;Acc:HGNC:9596]
ENSG00000163960	-1.01357	8.46323e-26	UBXN7	UBX domain protein 7 [Source:HGNC Symbol;Acc:HGNC:29119]
ENSG00000226240	2.23572	1.02184e-25	LINC00381	long intergenic non-protein coding RNA 381 [Source:HGNC Symbol;Acc:HGNC:42708]
ENSG00000104067	-1.53457	1.02252e-25	TJP1	tight junction protein 1 [Source:HGNC Symbol;Acc:HGNC:11827]
ENSG00000156860	-1.09979	1.1196e-25	FBRS	fibrosin [Source:HGNC Symbol;Acc:HGNC:20442]
ENSG00000176058	-1.71356	1.16914e-25	TPRN	taperin [Source:HGNC Symbol;Acc:HGNC:26894]
ENSG00000104267	1.24057	1.19582e-25	CA2	carbonic anhydrase 2 [Source:HGNC Symbol;Acc:HGNC:1373]
ENSG00000173281	-3.28947	1.34766e-25	PPP1R3B	protein phosphatase 1 regulatory subunit 3B [Source:HGNC Symbol;Acc:HGNC:14942]
ENSG00000180638	2.58991	1.49888e-25	SLC47A2	solute carrier family 47 member 2 [Source:HGNC Symbol;Acc:HGNC:26439]
ENSG00000174021	-1.70347	1.55728e-25	GNG5	G protein subunit gamma 5 [Source:HGNC Symbol;Acc:HGNC:4408]
ENSG00000206199	1.68471	1.56961e-25	ANKUB1	ankyrin repeat and ubiquitin domain containing 1 [Source:HGNC Symbol;Acc:HGNC:29642]
ENSG00000258655	1.99142	1.63244e-25	ARHGAP5-AS1	ARHGAP5 antisense RNA 1 (head to head) [Source:HGNC Symbol;Acc:HGNC:20279]
ENSG00000154127	-1.49793	1.6327e-25	UBASH3B	ubiquitin associated and SH3 domain containing B [Source:HGNC Symbol;Acc:HGNC:29884]
ENSG00000131023	-1.07283	2.14234e-25	LATS1	large tumor suppressor kinase 1 [Source:HGNC Symbol;Acc:HGNC:6514]
ENSG00000185361	1.84083	2.26273e-25	TNFAIP8L1	TNF alpha induced protein 8 like 1 [Source:HGNC Symbol;Acc:HGNC:28279]
ENSG00000144821	-2.59857	2.38332e-25	MYH15	myosin heavy chain 15 [Source:HGNC Symbol;Acc:HGNC:31073]
ENSG00000154803	-1.42472	2.47424e-25	FLCN	folliculin [Source:HGNC Symbol;Acc:HGNC:27310]
ENSG00000259153	-1.37528	2.49079e-25	MAP3K9-DT	MAP3K9 divergent transcript [Source:HGNC Symbol;Acc:HGNC:53189]
ENSG00000118900	-1.003	2.54607e-25	UBN1	ubinuclein 1 [Source:HGNC Symbol;Acc:HGNC:12506]
ENSG00000127418	-1.40854	2.86233e-25	FGFRL1	fibroblast growth factor receptor like 1 [Source:HGNC Symbol;Acc:HGNC:3693]
ENSG00000279443	-2.60188	2.90577e-25		TEC
ENSG00000166860	-1.47837	3.33838e-25	ZBTB39	zinc finger and BTB domain containing 39 [Source:HGNC Symbol;Acc:HGNC:29014]
ENSG00000177150	-1.04318	3.5945e-25	FAM210A	family with sequence similarity 210 member A [Source:HGNC Symbol;Acc:HGNC:28346]
ENSG00000286010	1.60542	3.89476e-25		novel transcript
ENSG00000117222	-1.04798	4.04737e-25	RBBP5	RB binding protein 5, histone lysine methyltransferase complex subunit [Source:HGNC Symbol;Acc:HGNC:9888]
ENSG00000135604	-2.24674	4.45546e-25	STX11	syntaxin 11 [Source:HGNC Symbol;Acc:HGNC:11429]
ENSG00000171492	1.05855	4.58397e-25	LRRC8D	leucine rich repeat containing 8 VRAC subunit D [Source:HGNC Symbol;Acc:HGNC:16992]
ENSG00000264522	-1.05928	4.64739e-25	OTUD7B	OTU deubiquitinase 7B [Source:HGNC Symbol;Acc:HGNC:16683]
ENSG00000198331	1.33457	4.87586e-25	HYLS1	HYLS1 centriolar and ciliogenesis associated [Source:HGNC Symbol;Acc:HGNC:26558]
ENSG00000131480	-2.22226	7.24443e-25	AOC2	amine oxidase copper containing 2 [Source:HGNC Symbol;Acc:HGNC:549]
ENSG00000109674	1.41737	7.50459e-25	NEIL3	nei like DNA glycosylase 3 [Source:HGNC Symbol;Acc:HGNC:24573]
ENSG00000163719	-1.15258	8.8004e-25	MTMR14	myotubularin related protein 14 [Source:HGNC Symbol;Acc:HGNC:26190]
ENSG00000115525	-1.53559	9.50053e-25	ST3GAL5	ST3 beta-galactoside alpha-2,3-sialyltransferase 5 [Source:HGNC Symbol;Acc:HGNC:10872]
ENSG00000171368	-2.67289	9.66078e-25	TPPP	tubulin polymerization promoting protein [Source:HGNC Symbol;Acc:HGNC:24164]
ENSG00000144959	-1.0799	1.13017e-24	NCEH1	neutral cholesterol ester hydrolase 1 [Source:HGNC Symbol;Acc:HGNC:29260]
ENSG00000268471	-2.33526	1.29741e-24	MIR4453HG	MIR4453 host gene [Source:HGNC Symbol;Acc:HGNC:25288]
ENSG00000139174	1.49128	1.35601e-24	PRICKLE1	prickle planar cell polarity protein 1 [Source:HGNC Symbol;Acc:HGNC:17019]
ENSG00000135245	-1.42873	1.68771e-24	HILPDA	hypoxia inducible lipid droplet associated [Source:HGNC Symbol;Acc:HGNC:28859]
ENSG00000137504	-1.03985	1.68791e-24	CREBZF	CREB/ATF bZIP transcription factor [Source:HGNC Symbol;Acc:HGNC:24905]
ENSG00000124224	-1.40063	1.731e-24	PPP4R1L	protein phosphatase 4 regulatory subunit 1 like (pseudogene) [Source:HGNC Symbol;Acc:HGNC:15755]
ENSG00000171604	1.90659	1.7945e-24	CXXC5	CXXC finger protein 5 [Source:HGNC Symbol;Acc:HGNC:26943]
ENSG00000163431	-4.64669	1.89737e-24	LMOD1	leiomodin 1 [Source:HGNC Symbol;Acc:HGNC:6647]
ENSG00000070444	-1.39579	1.89846e-24	MNT	MAX network transcriptional repressor [Source:HGNC Symbol;Acc:HGNC:7188]
ENSG00000105656	-1.3149	1.98498e-24	ELL	elongation factor for RNA polymerase II [Source:HGNC Symbol;Acc:HGNC:23114]
ENSG00000057935	1.18004	2.34812e-24	MTA3	metastasis associated 1 family member 3 [Source:HGNC Symbol;Acc:HGNC:23784]
ENSG00000147650	-1.13395	2.5496e-24	LRP12	LDL receptor related protein 12 [Source:HGNC Symbol;Acc:HGNC:31708]
ENSG00000169087	1.49274	2.90522e-24	HSPBAP1	HSPB1 associated protein 1 [Source:HGNC Symbol;Acc:HGNC:16389]
ENSG00000198855	-2.11108	3.05716e-24	FICD	FIC domain protein adenylyltransferase [Source:HGNC Symbol;Acc:HGNC:18416]
ENSG00000241839	-1.37872	3.07569e-24	PLEKHO2	pleckstrin homology domain containing O2 [Source:HGNC Symbol;Acc:HGNC:30026]
ENSG00000141098	-1.29528	3.11539e-24	GFOD2	glucose-fructose oxidoreductase domain containing 2 [Source:HGNC Symbol;Acc:HGNC:28159]
ENSG00000168556	-1.20462	3.22711e-24	ING2	inhibitor of growth family member 2 [Source:HGNC Symbol;Acc:HGNC:6063]
ENSG00000167065	-1.79953	3.34579e-24	DUSP18	dual specificity phosphatase 18 [Source:HGNC Symbol;Acc:HGNC:18484]
ENSG00000177034	-1.02285	3.36595e-24	MTX3	metaxin 3 [Source:HGNC Symbol;Acc:HGNC:24812]
ENSG00000100065	-1.03141	3.81435e-24	CARD10	caspase recruitment domain family member 10 [Source:HGNC Symbol;Acc:HGNC:16422]
ENSG00000175066	-1.22473	4.18775e-24	GK5	glycerol kinase 5 [Source:HGNC Symbol;Acc:HGNC:28635]
ENSG00000107554	-1.08053	4.34342e-24	DNMBP	dynamin binding protein [Source:HGNC Symbol;Acc:HGNC:30373]
ENSG00000180979	-1.1875	4.35908e-24	LRRC57	leucine rich repeat containing 57 [Source:HGNC Symbol;Acc:HGNC:26719]
ENSG00000269821	-2.28024	4.65038e-24	KCNQ1OT1	KCNQ1 opposite strand/antisense transcript 1 [Source:HGNC Symbol;Acc:HGNC:6295]
ENSG00000121406	-1.4168	5.11081e-24	ZNF549	zinc finger protein 549 [Source:HGNC Symbol;Acc:HGNC:26632]
ENSG00000229152	-2.51351	5.42351e-24	ANKRD10-IT1	ANKRD10 intronic transcript 1 [Source:HGNC Symbol;Acc:HGNC:39891]
ENSG00000179134	-1.0445	6.02785e-24	SAMD4B	sterile alpha motif domain containing 4B [Source:HGNC Symbol;Acc:HGNC:25492]
ENSG00000278294	Inf	6.18947e-24	5_8S_rRNA	5.8S ribosomal RNA [Source:RFAM;Acc:RF00002]
ENSG00000154153	1.43034	7.23793e-24	RETREG1	reticulophagy regulator 1 [Source:HGNC Symbol;Acc:HGNC:25964]
ENSG00000070778	-1.17185	7.37894e-24	PTPN21	protein tyrosine phosphatase non-receptor type 21 [Source:HGNC Symbol;Acc:HGNC:9651]
ENSG00000185924	2.00611	7.50533e-24	RTN4RL1	reticulon 4 receptor like 1 [Source:HGNC Symbol;Acc:HGNC:21329]
ENSG00000113657	-1.54071	7.70198e-24	DPYSL3	dihydropyrimidinase like 3 [Source:HGNC Symbol;Acc:HGNC:3015]
ENSG00000253417	2.83876	7.85585e-24	LINC02159	long intergenic non-protein coding RNA 2159 [Source:HGNC Symbol;Acc:HGNC:27749]
ENSG00000186130	-1.02298	8.22002e-24	ZBTB6	zinc finger and BTB domain containing 6 [Source:HGNC Symbol;Acc:HGNC:16764]
ENSG00000134339	-1.66342	8.93487e-24	SAA2	serum amyloid A2 [Source:HGNC Symbol;Acc:HGNC:10514]
ENSG00000163249	-1.02415	9.42662e-24	CCNYL1	cyclin Y like 1 [Source:HGNC Symbol;Acc:HGNC:26868]
ENSG00000186230	-1.53026	9.52087e-24	ZNF749	zinc finger protein 749 [Source:HGNC Symbol;Acc:HGNC:32783]
ENSG00000112941	-1.18523	1.19985e-23	TENT4A	terminal nucleotidyltransferase 4A [Source:HGNC Symbol;Acc:HGNC:16705]
ENSG00000154914	-1.30274	1.21726e-23	USP43	ubiquitin specific peptidase 43 [Source:HGNC Symbol;Acc:HGNC:20072]
ENSG00000165046	1.48157	1.31359e-23	LETM2	leucine zipper and EF-hand containing transmembrane protein 2 [Source:HGNC Symbol;Acc:HGNC:14648]
ENSG00000130821	-1.01515	1.46739e-23	SLC6A8	solute carrier family 6 member 8 [Source:HGNC Symbol;Acc:HGNC:11055]
ENSG00000168398	1.5519	1.61186e-23	BDKRB2	bradykinin receptor B2 [Source:HGNC Symbol;Acc:HGNC:1030]
ENSG00000116991	-1.2222	1.62238e-23	SIPA1L2	signal induced proliferation associated 1 like 2 [Source:HGNC Symbol;Acc:HGNC:23800]
ENSG00000131437	-1.00203	2.19821e-23	KIF3A	kinesin family member 3A [Source:HGNC Symbol;Acc:HGNC:6319]
ENSG00000185485	-1.41351	2.32265e-23	SDHAP1	succinate dehydrogenase complex flavoprotein subunit A pseudogene 1 [Source:HGNC Symbol;Acc:HGNC:32455]
ENSG00000196646	-1.32189	2.40698e-23	ZNF136	zinc finger protein 136 [Source:HGNC Symbol;Acc:HGNC:12920]
ENSG00000143995	1.26026	2.5635e-23	MEIS1	Meis homeobox 1 [Source:HGNC Symbol;Acc:HGNC:7000]
ENSG00000231638	2.65609	2.72505e-23	LUARIS	lncRNA upregulator of antiviral response interferon signaling [Source:HGNC Symbol;Acc:HGNC:40992]
ENSG00000109220	-1.23697	2.78519e-23	CHIC2	cysteine rich hydrophobic domain 2 [Source:HGNC Symbol;Acc:HGNC:1935]
ENSG00000081019	-1.09762	2.83903e-23	RSBN1	round spermatid basic protein 1 [Source:HGNC Symbol;Acc:HGNC:25642]
ENSG00000269399	-4.91509	2.85079e-23		novel transcript
ENSG00000119139	-1.85498	3.20233e-23	TJP2	tight junction protein 2 [Source:HGNC Symbol;Acc:HGNC:11828]
ENSG00000146243	1.40041	3.36757e-23	IRAK1BP1	interleukin 1 receptor associated kinase 1 binding protein 1 [Source:HGNC Symbol;Acc:HGNC:17368]
ENSG00000137166	-1.44081	3.42469e-23	FOXP4	forkhead box P4 [Source:HGNC Symbol;Acc:HGNC:20842]
ENSG00000162520	1.65728	3.45257e-23	SYNC	syncoilin, intermediate filament protein [Source:HGNC Symbol;Acc:HGNC:28897]
ENSG00000129355	-1.65335	4.12126e-23	CDKN2D	cyclin dependent kinase inhibitor 2D [Source:HGNC Symbol;Acc:HGNC:1790]
ENSG00000179241	1.21081	5.47925e-23	LDLRAD3	low density lipoprotein receptor class A domain containing 3 [Source:HGNC Symbol;Acc:HGNC:27046]
ENSG00000099814	-1.01448	7.5457e-23	CEP170B	centrosomal protein 170B [Source:HGNC Symbol;Acc:HGNC:20362]
ENSG00000127129	-2.83944	7.82629e-23	EDN2	endothelin 2 [Source:HGNC Symbol;Acc:HGNC:3177]
ENSG00000272333	-1.24538	8.42334e-23	KMT2B	lysine methyltransferase 2B [Source:HGNC Symbol;Acc:HGNC:15840]
ENSG00000008083	-1.04389	8.45357e-23	JARID2	jumonji and AT-rich interaction domain containing 2 [Source:HGNC Symbol;Acc:HGNC:6196]
ENSG00000281183	-2.56588	9.0437e-23	NPTN-IT1	NPTN intronic transcript 1 [Source:HGNC Symbol;Acc:HGNC:45091]
ENSG00000109458	-1.09193	1.01532e-22	GAB1	GRB2 associated binding protein 1 [Source:HGNC Symbol;Acc:HGNC:4066]
ENSG00000116704	-1.01242	1.16375e-22	SLC35D1	solute carrier family 35 member D1 [Source:HGNC Symbol;Acc:HGNC:20800]
ENSG00000184677	-1.14522	1.1785e-22	ZBTB40	zinc finger and BTB domain containing 40 [Source:HGNC Symbol;Acc:HGNC:29045]
ENSG00000116095	-1.08103	1.30514e-22	PLEKHA3	pleckstrin homology domain containing A3 [Source:HGNC Symbol;Acc:HGNC:14338]
ENSG00000132613	1.07233	1.40584e-22	MTSS2	MTSS I-BAR domain containing 2 [Source:HGNC Symbol;Acc:HGNC:25094]
ENSG00000072134	-1.00172	1.43735e-22	EPN2	epsin 2 [Source:HGNC Symbol;Acc:HGNC:18639]
ENSG00000223768	-1.82303	1.52678e-22	LINC00205	long intergenic non-protein coding RNA 205 [Source:HGNC Symbol;Acc:HGNC:16420]
ENSG00000177614	-1.52135	1.58077e-22	PGBD5	piggyBac transposable element derived 5 [Source:HGNC Symbol;Acc:HGNC:19405]
ENSG00000237298	-1.26304	1.62502e-22	TTN-AS1	TTN antisense RNA 1 [Source:HGNC Symbol;Acc:HGNC:44124]
ENSG00000062370	-1.42707	1.67201e-22	ZNF112	zinc finger protein 112 [Source:HGNC Symbol;Acc:HGNC:12892]
ENSG00000140948	-1.23205	1.72548e-22	ZCCHC14	zinc finger CCHC-type containing 14 [Source:HGNC Symbol;Acc:HGNC:24134]
ENSG00000133059	-1.07538	1.72564e-22	DSTYK	dual serine/threonine and tyrosine protein kinase [Source:HGNC Symbol;Acc:HGNC:29043]
ENSG00000127334	-1.0293	1.77194e-22	DYRK2	dual specificity tyrosine phosphorylation regulated kinase 2 [Source:HGNC Symbol;Acc:HGNC:3093]
ENSG00000138650	-3.00672	1.9031e-22	PCDH10	protocadherin 10 [Source:HGNC Symbol;Acc:HGNC:13404]
ENSG00000270629	-1.72719	1.94557e-22	NBPF14	NBPF member 14 [Source:HGNC Symbol;Acc:HGNC:25232]
ENSG00000276603	-2.48765	1.98378e-22		novel transcript, sense intronic to BLCAP
ENSG00000152402	-7.00882	2.10364e-22	GUCY1A2	guanylate cyclase 1 soluble subunit alpha 2 [Source:HGNC Symbol;Acc:HGNC:4684]
ENSG00000177051	-1.59928	2.18986e-22	FBXO46	F-box protein 46 [Source:HGNC Symbol;Acc:HGNC:25069]
ENSG00000123545	1.07299	2.31281e-22	NDUFAF4	NADH:ubiquinone oxidoreductase complex assembly factor 4 [Source:HGNC Symbol;Acc:HGNC:21034]
ENSG00000125629	-1.00691	2.38576e-22	INSIG2	insulin induced gene 2 [Source:HGNC Symbol;Acc:HGNC:20452]
ENSG00000169403	-1.31418	2.57755e-22	PTAFR	platelet activating factor receptor [Source:HGNC Symbol;Acc:HGNC:9582]
ENSG00000253669	3.70858	2.57755e-22	GASAL1	growth arrest associated lncRNA 1 [Source:HGNC Symbol;Acc:HGNC:53461]
ENSG00000182095	-1.01611	2.89978e-22	TNRC18	trinucleotide repeat containing 18 [Source:HGNC Symbol;Acc:HGNC:11962]
ENSG00000228393	-2.39847	2.9869e-22	LINC01004	long intergenic non-protein coding RNA 1004 [Source:HGNC Symbol;Acc:HGNC:48961]
ENSG00000168453	-1.38549	3.12131e-22	HR	HR lysine demethylase and nuclear receptor corepressor [Source:HGNC Symbol;Acc:HGNC:5172]
ENSG00000120913	-1.36593	3.15559e-22	PDLIM2	PDZ and LIM domain 2 [Source:HGNC Symbol;Acc:HGNC:13992]
ENSG00000147324	-1.55293	3.40231e-22	MFHAS1	multifunctional ROCO family signaling regulator 1 [Source:HGNC Symbol;Acc:HGNC:16982]
ENSG00000174446	1.19189	3.44527e-22	SNAPC5	small nuclear RNA activating complex polypeptide 5 [Source:HGNC Symbol;Acc:HGNC:15484]
ENSG00000139718	-1.36242	4.12169e-22	SETD1B	SET domain containing 1B, histone lysine methyltransferase [Source:HGNC Symbol;Acc:HGNC:29187]
ENSG00000196705	-1.08877	4.70007e-22	ZNF431	zinc finger protein 431 [Source:HGNC Symbol;Acc:HGNC:20809]
ENSG00000185219	-1.32365	5.60779e-22	ZNF445	zinc finger protein 445 [Source:HGNC Symbol;Acc:HGNC:21018]
ENSG00000154743	1.23851	5.60779e-22	TSEN2	tRNA splicing endonuclease subunit 2 [Source:HGNC Symbol;Acc:HGNC:28422]
ENSG00000119714	2.11302	5.85757e-22	GPR68	G protein-coupled receptor 68 [Source:HGNC Symbol;Acc:HGNC:4519]
ENSG00000178750	1.9008	6.23902e-22	STX19	syntaxin 19 [Source:HGNC Symbol;Acc:HGNC:19300]
ENSG00000092010	-1.73183	6.57626e-22	PSME1	proteasome activator subunit 1 [Source:HGNC Symbol;Acc:HGNC:9568]
ENSG00000103126	-1.07699	6.68525e-22	AXIN1	axin 1 [Source:HGNC Symbol;Acc:HGNC:903]
ENSG00000259865	-1.76231	7.03735e-22		novel transcript
ENSG00000118402	-1.06514	7.51724e-22	ELOVL4	ELOVL fatty acid elongase 4 [Source:HGNC Symbol;Acc:HGNC:14415]
ENSG00000139625	2.06808	7.93568e-22	MAP3K12	mitogen-activated protein kinase kinase kinase 12 [Source:HGNC Symbol;Acc:HGNC:6851]
ENSG00000107105	1.12908	8.24403e-22	ELAVL2	ELAV like RNA binding protein 2 [Source:HGNC Symbol;Acc:HGNC:3313]
ENSG00000182040	2.84734	8.76249e-22	USH1G	USH1 protein network component sans [Source:HGNC Symbol;Acc:HGNC:16356]
ENSG00000276600	1.12676	8.90308e-22	RAB7B	RAB7B, member RAS oncogene family [Source:HGNC Symbol;Acc:HGNC:30513]
ENSG00000132109	-1.09597	9.43819e-22	TRIM21	tripartite motif containing 21 [Source:HGNC Symbol;Acc:HGNC:11312]
ENSG00000162493	1.05748	9.6517e-22	PDPN	podoplanin [Source:HGNC Symbol;Acc:HGNC:29602]
ENSG00000162738	2.02189	9.81685e-22	VANGL2	VANGL planar cell polarity protein 2 [Source:HGNC Symbol;Acc:HGNC:15511]
ENSG00000112319	1.00705	1.14287e-21	EYA4	EYA transcriptional coactivator and phosphatase 4 [Source:HGNC Symbol;Acc:HGNC:3522]
ENSG00000104783	1.65606	1.16931e-21	KCNN4	potassium calcium-activated channel subfamily N member 4 [Source:HGNC Symbol;Acc:HGNC:6293]
ENSG00000166535	1.02592	1.20806e-21	A2ML1	alpha-2-macroglobulin like 1 [Source:HGNC Symbol;Acc:HGNC:23336]
ENSG00000161642	1.07806	1.34659e-21	ZNF385A	zinc finger protein 385A [Source:HGNC Symbol;Acc:HGNC:17521]
ENSG00000168040	1.12421	1.37514e-21	FADD	Fas associated via death domain [Source:HGNC Symbol;Acc:HGNC:3573]
ENSG00000224531	-1.00269	1.39907e-21	SMIM13	small integral membrane protein 13 [Source:HGNC Symbol;Acc:HGNC:27356]
ENSG00000156030	-1.05335	1.41315e-21	MIDEAS	mitotic deacetylase associated SANT domain protein [Source:HGNC Symbol;Acc:HGNC:19853]
ENSG00000198185	1.46424	1.45658e-21	ZNF334	zinc finger protein 334 [Source:HGNC Symbol;Acc:HGNC:15806]
ENSG00000172738	-2.44678	2.16847e-21	TMEM217	transmembrane protein 217 [Source:HGNC Symbol;Acc:HGNC:21238]
ENSG00000158480	-1.41635	2.34152e-21	SPATA2	spermatogenesis associated 2 [Source:HGNC Symbol;Acc:HGNC:14681]
ENSG00000252690	-2.74731	2.54278e-21		TEC
ENSG00000241852	-1.57403	2.71684e-21	C8orf58	chromosome 8 open reading frame 58 [Source:HGNC Symbol;Acc:HGNC:32233]
ENSG00000156304	-1.06378	2.79199e-21	SCAF4	SR-related CTD associated factor 4 [Source:HGNC Symbol;Acc:HGNC:19304]
ENSG00000105866	-1.33007	2.87961e-21	SP4	Sp4 transcription factor [Source:HGNC Symbol;Acc:HGNC:11209]
ENSG00000073849	1.28274	2.87994e-21	ST6GAL1	ST6 beta-galactoside alpha-2,6-sialyltransferase 1 [Source:HGNC Symbol;Acc:HGNC:10860]
ENSG00000245849	-2.25525	2.88643e-21	RAD51-AS1	RAD51 antisense RNA 1 [Source:HGNC Symbol;Acc:HGNC:48621]
ENSG00000104611	1.14635	3.38261e-21	SH2D4A	SH2 domain containing 4A [Source:HGNC Symbol;Acc:HGNC:26102]
ENSG00000165272	1.10579	3.55428e-21	AQP3	aquaporin 3 (Gill blood group) [Source:HGNC Symbol;Acc:HGNC:636]
ENSG00000104497	-1.09899	3.6219e-21	SNX16	sorting nexin 16 [Source:HGNC Symbol;Acc:HGNC:14980]
ENSG00000259345	1.44008	3.97167e-21		novel transcript
ENSG00000197961	-1.00063	4.4003e-21	ZNF121	zinc finger protein 121 [Source:HGNC Symbol;Acc:HGNC:12904]
ENSG00000109084	1.00652	6.35445e-21	TMEM97	transmembrane protein 97 [Source:HGNC Symbol;Acc:HGNC:28106]
ENSG00000269929	-1.86363	6.44946e-21	MIRLET7A1HG	miRlet-7a-1/let-7f-1/let-7d cluster host gene [Source:HGNC Symbol;Acc:HGNC:53970]
ENSG00000137267	-1.00815	6.66621e-21	TUBB2A	tubulin beta 2A class IIa [Source:HGNC Symbol;Acc:HGNC:12412]
ENSG00000210195	-5.0311	6.69065e-21	MT-TT	mitochondrially encoded tRNA-Thr (ACN) [Source:HGNC Symbol;Acc:HGNC:7499]
ENSG00000134070	-1.93113	6.74628e-21	IRAK2	interleukin 1 receptor associated kinase 2 [Source:HGNC Symbol;Acc:HGNC:6113]
ENSG00000271425	-1.81084	6.96347e-21	NBPF10	NBPF member 10 [Source:HGNC Symbol;Acc:HGNC:31992]
ENSG00000175376	-1.06314	7.14584e-21	EIF1AD	eukaryotic translation initiation factor 1A domain containing [Source:HGNC Symbol;Acc:HGNC:28147]
ENSG00000006704	1.51766	7.39802e-21	GTF2IRD1	GTF2I repeat domain containing 1 [Source:HGNC Symbol;Acc:HGNC:4661]
ENSG00000147027	-2.14478	7.43041e-21	TMEM47	transmembrane protein 47 [Source:HGNC Symbol;Acc:HGNC:18515]
ENSG00000137094	1.66884	7.50609e-21	DNAJB5	DnaJ heat shock protein family (Hsp40) member B5 [Source:HGNC Symbol;Acc:HGNC:14887]
ENSG00000119630	-1.54239	7.90007e-21	PGF	placental growth factor [Source:HGNC Symbol;Acc:HGNC:8893]
ENSG00000112763	-1.132	8.30088e-21	BTN2A1	butyrophilin subfamily 2 member A1 [Source:HGNC Symbol;Acc:HGNC:1136]
ENSG00000178761	-1.14521	8.444e-21	FAM219B	family with sequence similarity 219 member B [Source:HGNC Symbol;Acc:HGNC:24695]
ENSG00000101577	-1.32797	8.9659e-21	LPIN2	lipin 2 [Source:HGNC Symbol;Acc:HGNC:14450]
ENSG00000137727	-5.54568	9.10952e-21	ARHGAP20	Rho GTPase activating protein 20 [Source:HGNC Symbol;Acc:HGNC:18357]
ENSG00000100949	1.80562	9.98618e-21	RABGGTA	Rab geranylgeranyltransferase subunit alpha [Source:HGNC Symbol;Acc:HGNC:9795]
ENSG00000276043	1.20135	1.01482e-20	UHRF1	ubiquitin like with PHD and ring finger domains 1 [Source:HGNC Symbol;Acc:HGNC:12556]
ENSG00000154370	-1.10276	1.02574e-20	TRIM11	tripartite motif containing 11 [Source:HGNC Symbol;Acc:HGNC:16281]
ENSG00000244165	-2.25033	1.02584e-20	P2RY11	purinergic receptor P2Y11 [Source:HGNC Symbol;Acc:HGNC:8540]
ENSG00000104312	-1.00863	1.16231e-20	RIPK2	receptor interacting serine/threonine kinase 2 [Source:HGNC Symbol;Acc:HGNC:10020]
ENSG00000234684	-2.00752	1.25795e-20	SDCBP2-AS1	SDCBP2 antisense RNA 1 [Source:HGNC Symbol;Acc:HGNC:44314]
ENSG00000129646	-2.42545	1.2663e-20	QRICH2	glutamine rich 2 [Source:HGNC Symbol;Acc:HGNC:25326]
ENSG00000273174	-4.79423	1.26738e-20		novel transcript, antisense to RAB43
ENSG00000132694	-1.11651	1.30003e-20	ARHGEF11	Rho guanine nucleotide exchange factor 11 [Source:HGNC Symbol;Acc:HGNC:14580]
ENSG00000105618	-3.61235	1.39518e-20	PRPF31	pre-mRNA processing factor 31 [Source:HGNC Symbol;Acc:HGNC:15446]
ENSG00000137843	2.0021	1.40546e-20	PAK6	p21 (RAC1) activated kinase 6 [Source:HGNC Symbol;Acc:HGNC:16061]
ENSG00000173065	-1.21949	1.70381e-20	FAM222B	family with sequence similarity 222 member B [Source:HGNC Symbol;Acc:HGNC:25563]
ENSG00000168159	-2.82064	1.79258e-20	RNF187	ring finger protein 187 [Source:HGNC Symbol;Acc:HGNC:27146]
ENSG00000105926	1.16213	2.22017e-20	PALS2	protein associated with LIN7 2, MAGUK family member [Source:HGNC Symbol;Acc:HGNC:18167]
ENSG00000117069	1.5155	2.29136e-20	ST6GALNAC5	ST6 N-acetylgalactosaminide alpha-2,6-sialyltransferase 5 [Source:HGNC Symbol;Acc:HGNC:19342]
ENSG00000114853	1.63725	2.29775e-20	ZBTB47	zinc finger and BTB domain containing 47 [Source:HGNC Symbol;Acc:HGNC:26955]
ENSG00000166938	1.14267	2.43778e-20	DIS3L	DIS3 like exosome 3'-5' exoribonuclease [Source:HGNC Symbol;Acc:HGNC:28698]
ENSG00000196313	-1.05616	2.66228e-20	POM121	POM121 transmembrane nucleoporin [Source:HGNC Symbol;Acc:HGNC:19702]
ENSG00000163251	-1.19597	2.91935e-20	FZD5	frizzled class receptor 5 [Source:HGNC Symbol;Acc:HGNC:4043]
ENSG00000279207	-1.60041	3.25867e-20		novel transcript
ENSG00000134686	-1.00205	3.33213e-20	PHC2	polyhomeotic homolog 2 [Source:HGNC Symbol;Acc:HGNC:3183]
ENSG00000237807	1.76284	3.40974e-20		novel transcript
ENSG00000140961	-1.69514	3.96047e-20	OSGIN1	oxidative stress induced growth inhibitor 1 [Source:HGNC Symbol;Acc:HGNC:30093]
ENSG00000152229	1.11645	4.27662e-20	PSTPIP2	proline-serine-threonine phosphatase interacting protein 2 [Source:HGNC Symbol;Acc:HGNC:9581]
ENSG00000184588	1.94286	4.44659e-20	PDE4B	phosphodiesterase 4B [Source:HGNC Symbol;Acc:HGNC:8781]
ENSG00000124813	2.18018	4.54856e-20	RUNX2	RUNX family transcription factor 2 [Source:HGNC Symbol;Acc:HGNC:10472]
ENSG00000214135	-1.44776	4.67176e-20		succinate dehydrogenase complex, subunit A, flavoprotein (Fp) (SDHA) pseudogene
ENSG00000196204	-1.6055	5.1277e-20	RNF216P1	ring finger protein 216 pseudogene 1 [Source:HGNC Symbol;Acc:HGNC:33610]
ENSG00000070759	-1.66403	5.46557e-20	TESK2	testis associated actin remodelling kinase 2 [Source:HGNC Symbol;Acc:HGNC:11732]
ENSG00000181634	-1.94503	5.8833e-20	TNFSF15	TNF superfamily member 15 [Source:HGNC Symbol;Acc:HGNC:11931]
ENSG00000166398	-1.51233	6.31883e-20	GARRE1	granule associated Rac and RHOG effector 1 [Source:HGNC Symbol;Acc:HGNC:29016]
ENSG00000122870	1.34961	6.59144e-20	BICC1	BicC family RNA binding protein 1 [Source:HGNC Symbol;Acc:HGNC:19351]
ENSG00000087495	1.14598	6.68065e-20	PHACTR3	phosphatase and actin regulator 3 [Source:HGNC Symbol;Acc:HGNC:15833]
ENSG00000237440	-1.3814	6.89861e-20	ZNF737	zinc finger protein 737 [Source:HGNC Symbol;Acc:HGNC:32468]
ENSG00000064933	1.04266	6.9273e-20	PMS1	PMS1 homolog 1, mismatch repair system component [Source:HGNC Symbol;Acc:HGNC:9121]
ENSG00000205562	2.11734	7.84239e-20		novel transcript
ENSG00000122641	-1.09894	8.58455e-20	INHBA	inhibin subunit beta A [Source:HGNC Symbol;Acc:HGNC:6066]
ENSG00000137135	1.75351	9.05378e-20	ARHGEF39	Rho guanine nucleotide exchange factor 39 [Source:HGNC Symbol;Acc:HGNC:25909]
ENSG00000174529	-2.15568	1.01288e-19	TMEM81	transmembrane protein 81 [Source:HGNC Symbol;Acc:HGNC:32349]
ENSG00000187189	-1.05793	1.11941e-19	TSPYL4	TSPY like 4 [Source:HGNC Symbol;Acc:HGNC:21559]
ENSG00000173064	-1.1022	1.12267e-19	HECTD4	HECT domain E3 ubiquitin protein ligase 4 [Source:HGNC Symbol;Acc:HGNC:26611]
ENSG00000172602	-2.14097	1.15345e-19	RND1	Rho family GTPase 1 [Source:HGNC Symbol;Acc:HGNC:18314]
ENSG00000176542	-1.11598	1.36216e-19	USF3	upstream transcription factor family member 3 [Source:HGNC Symbol;Acc:HGNC:30494]
ENSG00000156232	-1.10116	1.38074e-19	WHAMM	WASP homolog associated with actin, golgi membranes and microtubules [Source:HGNC Symbol;Acc:HGNC:30493]
ENSG00000128016	-1.00483	1.46877e-19	ZFP36	ZFP36 ring finger protein [Source:HGNC Symbol;Acc:HGNC:12862]
ENSG00000131370	-1.26004	1.6439e-19	SH3BP5	SH3 domain binding protein 5 [Source:HGNC Symbol;Acc:HGNC:10827]
ENSG00000111674	-2.04386	1.66888e-19	ENO2	enolase 2 [Source:HGNC Symbol;Acc:HGNC:3353]
ENSG00000197933	-1.21028	1.70592e-19	ZNF823	zinc finger protein 823 [Source:HGNC Symbol;Acc:HGNC:30936]
ENSG00000176928	1.25314	1.83716e-19	GCNT4	glucosaminyl (N-acetyl) transferase 4 [Source:HGNC Symbol;Acc:HGNC:17973]
ENSG00000261716	-1.4138	1.97272e-19	H2BC20P	H2B clustered histone 20, pseudogene [Source:HGNC Symbol;Acc:HGNC:20516]
ENSG00000251442	1.74336	2.16845e-19	LINC01094	long intergenic non-protein coding RNA 1094 [Source:HGNC Symbol;Acc:HGNC:49219]
ENSG00000115421	-1.00783	2.24103e-19	PAPOLG	poly(A) polymerase gamma [Source:HGNC Symbol;Acc:HGNC:14982]
ENSG00000116525	-1.31683	2.30422e-19	TRIM62	tripartite motif containing 62 [Source:HGNC Symbol;Acc:HGNC:25574]
ENSG00000279529	-3.08669	2.30674e-19		novel transcript, antisense to MED26
ENSG00000127993	-1.1229	2.32966e-19	RBM48	RNA binding motif protein 48 [Source:HGNC Symbol;Acc:HGNC:21785]
ENSG00000163393	1.06615	2.48515e-19	SLC22A15	solute carrier family 22 member 15 [Source:HGNC Symbol;Acc:HGNC:20301]
ENSG00000135362	1.37988	2.51887e-19	PRR5L	proline rich 5 like [Source:HGNC Symbol;Acc:HGNC:25878]
ENSG00000143179	1.03467	2.84715e-19	UCK2	uridine-cytidine kinase 2 [Source:HGNC Symbol;Acc:HGNC:12562]
ENSG00000065491	-1.05311	2.86692e-19	TBC1D22B	TBC1 domain family member 22B [Source:HGNC Symbol;Acc:HGNC:21602]
ENSG00000162552	1.37012	3.02077e-19	WNT4	Wnt family member 4 [Source:HGNC Symbol;Acc:HGNC:12783]
ENSG00000196268	-1.47441	3.03447e-19	ZNF493	zinc finger protein 493 [Source:HGNC Symbol;Acc:HGNC:23708]
ENSG00000164463	-1.01998	3.21793e-19	CREBRF	CREB3 regulatory factor [Source:HGNC Symbol;Acc:HGNC:24050]
ENSG00000289554	-2.30254	3.43656e-19		novel transcript, sense intronic to GPN2
ENSG00000273284	-2.49281	3.56377e-19		novel transcript, sense intronic to ANKRD12
ENSG00000204856	1.26202	3.71505e-19	FAM216A	family with sequence similarity 216 member A [Source:HGNC Symbol;Acc:HGNC:30180]
ENSG00000148680	1.16993	3.89214e-19	HTR7	5-hydroxytryptamine receptor 7 [Source:HGNC Symbol;Acc:HGNC:5302]
ENSG00000163322	1.3106	4.19884e-19	ABRAXAS1	abraxas 1, BRCA1 A complex subunit [Source:HGNC Symbol;Acc:HGNC:25829]
ENSG00000260260	-1.41694	4.21289e-19	SNHG19	small nucleolar RNA host gene 19 [Source:HGNC Symbol;Acc:HGNC:49574]
ENSG00000104356	1.01784	4.83056e-19	POP1	POP1 homolog, ribonuclease P/MRP subunit [Source:HGNC Symbol;Acc:HGNC:30129]
ENSG00000148343	-1.13684	4.87758e-19	MIGA2	mitoguardin 2 [Source:HGNC Symbol;Acc:HGNC:23621]
ENSG00000176697	1.79943	4.96971e-19	BDNF	brain derived neurotrophic factor [Source:HGNC Symbol;Acc:HGNC:1033]
ENSG00000088826	-1.50937	5.77626e-19	SMOX	spermine oxidase [Source:HGNC Symbol;Acc:HGNC:15862]
ENSG00000197989	-1.11511	5.82421e-19	SNHG12	small nucleolar RNA host gene 12 [Source:HGNC Symbol;Acc:HGNC:30062]
ENSG00000132510	-1.6186	5.90468e-19	KDM6B	lysine demethylase 6B [Source:HGNC Symbol;Acc:HGNC:29012]
ENSG00000196449	-1.00459	6.2282e-19	YRDC	yrdC N6-threonylcarbamoyltransferase domain containing [Source:HGNC Symbol;Acc:HGNC:28905]
ENSG00000142279	-1.48505	6.3828e-19	WTIP	WT1 interacting protein [Source:HGNC Symbol;Acc:HGNC:20964]
ENSG00000233396	1.83338	6.42586e-19	LINC01719	long intergenic non-protein coding RNA 1719 [Source:HGNC Symbol;Acc:HGNC:52506]
ENSG00000050327	-1.66402	6.70051e-19	ARHGEF5	Rho guanine nucleotide exchange factor 5 [Source:HGNC Symbol;Acc:HGNC:13209]
ENSG00000074755	-1.06732	6.74587e-19	ZZEF1	zinc finger ZZ-type and EF-hand domain containing 1 [Source:HGNC Symbol;Acc:HGNC:29027]
ENSG00000162777	1.39351	7.2665e-19	DENND2D	DENN domain containing 2D [Source:HGNC Symbol;Acc:HGNC:26192]
ENSG00000126214	-1.13935	7.794e-19	KLC1	kinesin light chain 1 [Source:HGNC Symbol;Acc:HGNC:6387]
ENSG00000085185	-1.60133	8.17311e-19	BCORL1	BCL6 corepressor like 1 [Source:HGNC Symbol;Acc:HGNC:25657]
ENSG00000100575	1.0005	8.90915e-19	TIMM9	translocase of inner mitochondrial membrane 9 [Source:HGNC Symbol;Acc:HGNC:11819]
ENSG00000172819	1.01774	8.91008e-19	RARG	retinoic acid receptor gamma [Source:HGNC Symbol;Acc:HGNC:9866]
ENSG00000135540	-1.2091	9.14452e-19	NHSL1	NHS like 1 [Source:HGNC Symbol;Acc:HGNC:21021]
ENSG00000285816	-3.26886	1.00026e-18		novel protein, POLA2-CDC42EP2 readthrough
ENSG00000088808	-1.05352	1.02999e-18	PPP1R13B	protein phosphatase 1 regulatory subunit 13B [Source:HGNC Symbol;Acc:HGNC:14950]
ENSG00000083844	-1.15011	1.05688e-18	ZNF264	zinc finger protein 264 [Source:HGNC Symbol;Acc:HGNC:13057]
ENSG00000135111	-2.11628	1.0588e-18	TBX3	T-box transcription factor 3 [Source:HGNC Symbol;Acc:HGNC:11602]
ENSG00000220323	-1.45678	1.07184e-18	H2BC19P	H2B clustered histone 19, pseudogene [Source:HGNC Symbol;Acc:HGNC:20517]
ENSG00000136205	1.03583	1.12214e-18	TNS3	tensin 3 [Source:HGNC Symbol;Acc:HGNC:21616]
ENSG00000158792	-1.65471	1.27758e-18	SPATA2L	spermatogenesis associated 2 like [Source:HGNC Symbol;Acc:HGNC:28393]
ENSG00000277075	1.83974	1.36671e-18	H2AC8	H2A clustered histone 8 [Source:HGNC Symbol;Acc:HGNC:4724]
ENSG00000096070	-1.12109	1.40305e-18	BRPF3	bromodomain and PHD finger containing 3 [Source:HGNC Symbol;Acc:HGNC:14256]
ENSG00000185742	4.3691	1.41266e-18	C11orf87	chromosome 11 open reading frame 87 [Source:HGNC Symbol;Acc:HGNC:33788]
ENSG00000131471	-3.46856	1.51751e-18	AOC3	amine oxidase copper containing 3 [Source:HGNC Symbol;Acc:HGNC:550]
ENSG00000275437	-3.72172	1.61918e-18		novel transcript, sense intronic to CABLES2
ENSG00000159082	-1.05346	1.64896e-18	SYNJ1	synaptojanin 1 [Source:HGNC Symbol;Acc:HGNC:11503]
ENSG00000249992	-2.52738	1.68243e-18	TMEM158	transmembrane protein 158 [Source:HGNC Symbol;Acc:HGNC:30293]
ENSG00000148541	2.66681	1.70254e-18	FAM13C	family with sequence similarity 13 member C [Source:HGNC Symbol;Acc:HGNC:19371]
ENSG00000281398	-1.19023	1.98995e-18	SNHG4	small nucleolar RNA host gene 4 [Source:HGNC Symbol;Acc:HGNC:32964]
ENSG00000107443	-1.01441	2.08892e-18	CCNJ	cyclin J [Source:HGNC Symbol;Acc:HGNC:23434]
ENSG00000233937	-2.23411	2.12733e-18	CTC-338M12.4	uncharacterized LOC101928649 [Source:NCBI gene (formerly Entrezgene);Acc:101928649]
ENSG00000178409	1.86973	2.25217e-18	BEND3	BEN domain containing 3 [Source:HGNC Symbol;Acc:HGNC:23040]
ENSG00000165861	-1.00989	2.46761e-18	ZFYVE1	zinc finger FYVE-type containing 1 [Source:HGNC Symbol;Acc:HGNC:13180]
ENSG00000197147	-1.07311	2.54169e-18	LRRC8B	leucine rich repeat containing 8 VRAC subunit B [Source:HGNC Symbol;Acc:HGNC:30692]
ENSG00000285972	1.96319	2.56817e-18	CERNA2	competing endogenous lncRNA 2 for microRNA let-7b [Source:HGNC Symbol;Acc:HGNC:51354]
ENSG00000128805	1.57583	2.65026e-18	ARHGAP22	Rho GTPase activating protein 22 [Source:HGNC Symbol;Acc:HGNC:30320]
ENSG00000106459	-1.16787	2.90608e-18	NRF1	nuclear respiratory factor 1 [Source:HGNC Symbol;Acc:HGNC:7996]
ENSG00000150907	1.08789	2.90608e-18	FOXO1	forkhead box O1 [Source:HGNC Symbol;Acc:HGNC:3819]
ENSG00000138032	-1.01481	3.18102e-18	PPM1B	protein phosphatase, Mg2+/Mn2+ dependent 1B [Source:HGNC Symbol;Acc:HGNC:9276]
ENSG00000167981	-1.18336	3.19453e-18	ZNF597	zinc finger protein 597 [Source:HGNC Symbol;Acc:HGNC:26573]
ENSG00000174775	1.84248	3.56619e-18	HRAS	HRas proto-oncogene, GTPase [Source:HGNC Symbol;Acc:HGNC:5173]
ENSG00000104936	-1.53178	3.99323e-18	DMPK	DM1 protein kinase [Source:HGNC Symbol;Acc:HGNC:2933]
ENSG00000172465	1.23214	4.13542e-18	TCEAL1	transcription elongation factor A like 1 [Source:HGNC Symbol;Acc:HGNC:11616]
ENSG00000204054	1.40212	4.39065e-18	LINC00963	long intergenic non-protein coding RNA 963 [Source:HGNC Symbol;Acc:HGNC:48716]
ENSG00000253476	-4.04867	4.67981e-18		novel transcript
ENSG00000100867	-2.40409	5.05354e-18	DHRS2	dehydrogenase/reductase 2 [Source:HGNC Symbol;Acc:HGNC:18349]
ENSG00000134222	1.16891	5.11495e-18	PSRC1	proline and serine rich coiled-coil 1 [Source:HGNC Symbol;Acc:HGNC:24472]
ENSG00000165181	2.237	5.37828e-18	SHOC1	shortage in chiasmata 1 [Source:HGNC Symbol;Acc:HGNC:26535]
ENSG00000150630	1.35149	6.28428e-18	VEGFC	vascular endothelial growth factor C [Source:HGNC Symbol;Acc:HGNC:12682]
ENSG00000222009	-2.73001	6.59388e-18	BTBD19	BTB domain containing 19 [Source:HGNC Symbol;Acc:HGNC:27145]
ENSG00000185483	1.2734	7.05854e-18	ROR1	receptor tyrosine kinase like orphan receptor 1 [Source:HGNC Symbol;Acc:HGNC:10256]
ENSG00000226237	1.46101	7.20743e-18	GAS1RR	GAS1 adjacent regulatory RNA [Source:HGNC Symbol;Acc:HGNC:52261]
ENSG00000136052	-1.29991	7.65186e-18	SLC41A2	solute carrier family 41 member 2 [Source:HGNC Symbol;Acc:HGNC:31045]
ENSG00000173517	-1.07724	7.65321e-18	PEAK1	pseudopodium enriched atypical kinase 1 [Source:HGNC Symbol;Acc:HGNC:29431]
ENSG00000111816	-1.06133	7.78257e-18	FRK	fyn related Src family tyrosine kinase [Source:HGNC Symbol;Acc:HGNC:3955]
ENSG00000140326	-1.19383	7.80652e-18	CDAN1	codanin 1 [Source:HGNC Symbol;Acc:HGNC:1713]
ENSG00000078699	-1.10022	9.15914e-18	CBFA2T2	CBFA2/RUNX1 partner transcriptional co-repressor 2 [Source:HGNC Symbol;Acc:HGNC:1536]
ENSG00000006128	-4.36317	9.45577e-18	TAC1	tachykinin precursor 1 [Source:HGNC Symbol;Acc:HGNC:11517]
ENSG00000156983	-1.022	9.73049e-18	BRPF1	bromodomain and PHD finger containing 1 [Source:HGNC Symbol;Acc:HGNC:14255]
ENSG00000189014	2.75132	9.77603e-18	SHLD2P3	shieldin complex subunit 2 pseudogene 3 [Source:HGNC Symbol;Acc:HGNC:34038]
ENSG00000144445	-1.25461	1.00616e-17	KANSL1L	KAT8 regulatory NSL complex subunit 1 like [Source:HGNC Symbol;Acc:HGNC:26310]
ENSG00000163362	-1.02342	1.07442e-17	INAVA	innate immunity activator [Source:HGNC Symbol;Acc:HGNC:25599]
ENSG00000273015	-1.33599	1.45653e-17		novel transcript
ENSG00000188373	1.05415	1.47076e-17	C10orf99	chromosome 10 open reading frame 99 [Source:HGNC Symbol;Acc:HGNC:31428]
ENSG00000289293	-1.84934	1.51691e-17		novel transcript
ENSG00000164849	-4.33895	1.55266e-17	GPR146	G protein-coupled receptor 146 [Source:HGNC Symbol;Acc:HGNC:21718]
ENSG00000210144	#NAME?	1.55486e-17	MT-TY	mitochondrially encoded tRNA-Tyr (UAU/C) [Source:HGNC Symbol;Acc:HGNC:7502]
ENSG00000247627	-2.72992	1.79348e-17	MTND4P12	MT-ND4 pseudogene 12 [Source:HGNC Symbol;Acc:HGNC:42199]
ENSG00000108352	1.16861	1.7979e-17	RAPGEFL1	Rap guanine nucleotide exchange factor like 1 [Source:HGNC Symbol;Acc:HGNC:17428]
ENSG00000060069	-1.3287	1.93077e-17	CTDP1	CTD phosphatase subunit 1 [Source:HGNC Symbol;Acc:HGNC:2498]
ENSG00000164056	-2.19823	1.94815e-17	SPRY1	sprouty RTK signaling antagonist 1 [Source:HGNC Symbol;Acc:HGNC:11269]
ENSG00000196628	1.08806	1.99011e-17	TCF4	transcription factor 4 [Source:HGNC Symbol;Acc:HGNC:11634]
ENSG00000198863	-1.07208	2.07026e-17	RUNDC1	RUN domain containing 1 [Source:HGNC Symbol;Acc:HGNC:25418]
ENSG00000269938	-5.20591	2.42693e-17		novel transcript, sense intronic to CCDC92
ENSG00000113594	-1.08163	2.63685e-17	LIFR	LIF receptor subunit alpha [Source:HGNC Symbol;Acc:HGNC:6597]
ENSG00000261094	-3.10143	3.07319e-17		novel transcript
ENSG00000173638	1.59487	3.18989e-17	SLC19A1	solute carrier family 19 member 1 [Source:HGNC Symbol;Acc:HGNC:10937]
ENSG00000238009	-3.18727	3.53641e-17		novel transcript
ENSG00000272141	-5.13477	3.66222e-17		novel transcript
ENSG00000119508	-2.52976	3.86251e-17	NR4A3	nuclear receptor subfamily 4 group A member 3 [Source:HGNC Symbol;Acc:HGNC:7982]
ENSG00000258441	-1.11972	4.36483e-17	LINC00641	long intergenic non-protein coding RNA 641 [Source:HGNC Symbol;Acc:HGNC:27511]
ENSG00000180596	-1.22579	5.06207e-17	H2BC4	H2B clustered histone 4 [Source:HGNC Symbol;Acc:HGNC:4757]
ENSG00000158683	-3.61166	5.16293e-17	PKD1L1	polycystin 1 like 1, transient receptor potential channel interacting [Source:HGNC Symbol;Acc:HGNC:18053]
ENSG00000072422	1.55978	5.41104e-17	RHOBTB1	Rho related BTB domain containing 1 [Source:HGNC Symbol;Acc:HGNC:18738]
ENSG00000250519	-1.51938	5.8978e-17		novel transcript
ENSG00000188906	1.50833	6.22357e-17	LRRK2	leucine rich repeat kinase 2 [Source:HGNC Symbol;Acc:HGNC:18618]
ENSG00000172943	-1.04683	6.82575e-17	PHF8	PHD finger protein 8 [Source:HGNC Symbol;Acc:HGNC:20672]
ENSG00000119408	1.12668	6.82575e-17	NEK6	NIMA related kinase 6 [Source:HGNC Symbol;Acc:HGNC:7749]
ENSG00000170542	-2.98004	6.89004e-17	SERPINB9	serpin family B member 9 [Source:HGNC Symbol;Acc:HGNC:8955]
ENSG00000214021	-1.94333	7.11047e-17	TTLL3	tubulin tyrosine ligase like 3 [Source:HGNC Symbol;Acc:HGNC:24483]
ENSG00000131127	-1.1837	7.20507e-17	ZNF141	zinc finger protein 141 [Source:HGNC Symbol;Acc:HGNC:12926]
ENSG00000109536	-1.32053	7.24928e-17	FRG1	FSHD region gene 1 [Source:HGNC Symbol;Acc:HGNC:3954]
ENSG00000247095	-2.28036	7.3185e-17	MIR210HG	MIR210 host gene [Source:HGNC Symbol;Acc:HGNC:39524]
ENSG00000261136	-4.12083	8.22918e-17		novel transcript, antisense to FSIP1
ENSG00000121671	-1.16561	8.90108e-17	CRY2	cryptochrome circadian regulator 2 [Source:HGNC Symbol;Acc:HGNC:2385]
ENSG00000111801	1.33378	8.98676e-17	BTN3A3	butyrophilin subfamily 3 member A3 [Source:HGNC Symbol;Acc:HGNC:1140]
ENSG00000236824	-1.5971	9.13367e-17	BCYRN1	brain cytoplasmic RNA 1 [Source:HGNC Symbol;Acc:HGNC:1022]
ENSG00000204959	-2.75706	9.3293e-17	ARHGEF34P	Rho guanine nucleotide exchange factor 34, pseudogene [Source:HGNC Symbol;Acc:HGNC:38086]
ENSG00000143847	-2.69023	9.67043e-17	PPFIA4	PTPRF interacting protein alpha 4 [Source:HGNC Symbol;Acc:HGNC:9248]
ENSG00000157741	-1.05482	9.71298e-17	UBN2	ubinuclein 2 [Source:HGNC Symbol;Acc:HGNC:21931]
ENSG00000126391	-1.05448	9.71298e-17	FRMD8	FERM domain containing 8 [Source:HGNC Symbol;Acc:HGNC:25462]
ENSG00000126070	-1.0335	1.06417e-16	AGO3	argonaute RISC catalytic component 3 [Source:HGNC Symbol;Acc:HGNC:18421]
ENSG00000213096	-1.00819	1.10223e-16	ZNF254	zinc finger protein 254 [Source:HGNC Symbol;Acc:HGNC:13047]
ENSG00000245149	-2.83013	1.21842e-16	RNF139-DT	RNF139 divergent transcript [Source:HGNC Symbol;Acc:HGNC:48940]
ENSG00000274211	-2.24353	1.25193e-16	SOCS7	suppressor of cytokine signaling 7 [Source:HGNC Symbol;Acc:HGNC:29846]
ENSG00000124615	1.13074	1.29409e-16	MOCS1	molybdenum cofactor synthesis 1 [Source:HGNC Symbol;Acc:HGNC:7190]
ENSG00000181027	-1.10996	1.42074e-16	FKRP	fukutin related protein [Source:HGNC Symbol;Acc:HGNC:17997]
ENSG00000213918	-1.63806	1.46448e-16	DNASE1	deoxyribonuclease 1 [Source:HGNC Symbol;Acc:HGNC:2956]
ENSG00000251493	-1.10117	1.54443e-16	FOXD1	forkhead box D1 [Source:HGNC Symbol;Acc:HGNC:3802]
ENSG00000230400	1.52764	1.64419e-16	LINC01747	long intergenic non-protein coding RNA 1747 [Source:HGNC Symbol;Acc:HGNC:52536]
ENSG00000104885	-1.12807	1.84964e-16	DOT1L	DOT1 like histone lysine methyltransferase [Source:HGNC Symbol;Acc:HGNC:24948]
ENSG00000198466	-1.01682	1.86309e-16	ZNF587	zinc finger protein 587 [Source:HGNC Symbol;Acc:HGNC:30955]
ENSG00000273148	-2.63117	2.0631e-16	LINC00653	long intergenic non-protein coding RNA 653 [Source:HGNC Symbol;Acc:HGNC:44308]
ENSG00000153976	2.31576	2.10536e-16	HS3ST3A1	heparan sulfate-glucosamine 3-sulfotransferase 3A1 [Source:HGNC Symbol;Acc:HGNC:5196]
ENSG00000261556	-2.43167	2.1633e-16	SMG1P7	SMG1 pseudogene 7 [Source:HGNC Symbol;Acc:HGNC:49864]
ENSG00000181472	1.06996	2.1633e-16	ZBTB2	zinc finger and BTB domain containing 2 [Source:HGNC Symbol;Acc:HGNC:20868]
ENSG00000078900	3.87127	2.26154e-16	TP73	tumor protein p73 [Source:HGNC Symbol;Acc:HGNC:12003]
ENSG00000116675	-1.37572	2.28038e-16	DNAJC6	DnaJ heat shock protein family (Hsp40) member C6 [Source:HGNC Symbol;Acc:HGNC:15469]
ENSG00000135218	1.00147	2.77381e-16	CD36	CD36 molecule [Source:HGNC Symbol;Acc:HGNC:1663]
ENSG00000288823	-2.95542	2.80193e-16		novel transcript
ENSG00000278493	-2.75013	3.08555e-16		novel transcript, sense intronic to EHD4
ENSG00000261485	-2.9077	3.56701e-16	PAN3-AS1	PAN3 antisense RNA 1 [Source:HGNC Symbol;Acc:HGNC:39932]
ENSG00000146410	1.04607	4.13757e-16	MTFR2	mitochondrial fission regulator 2 [Source:HGNC Symbol;Acc:HGNC:21115]
ENSG00000167995	1.35726	4.16419e-16	BEST1	bestrophin 1 [Source:HGNC Symbol;Acc:HGNC:12703]
ENSG00000183808	-1.00823	4.30778e-16	RBM12B	RNA binding motif protein 12B [Source:HGNC Symbol;Acc:HGNC:32310]
ENSG00000145879	1.06724	5.60327e-16	SPINK7	serine peptidase inhibitor Kazal type 7 [Source:HGNC Symbol;Acc:HGNC:24643]
ENSG00000224934	-2.84283	6.29399e-16		novel transcript
ENSG00000148143	1.01273	6.50691e-16	ZNF462	zinc finger protein 462 [Source:HGNC Symbol;Acc:HGNC:21684]
ENSG00000143373	-1.06454	6.5255e-16	ZNF687	zinc finger protein 687 [Source:HGNC Symbol;Acc:HGNC:29277]
ENSG00000169248	-1.33832	7.11709e-16	CXCL11	C-X-C motif chemokine ligand 11 [Source:HGNC Symbol;Acc:HGNC:10638]
ENSG00000132773	1.38212	7.93548e-16	TOE1	target of EGR1, exonuclease [Source:HGNC Symbol;Acc:HGNC:15954]
ENSG00000166265	1.23535	8.38681e-16	CYYR1	cysteine and tyrosine rich 1 [Source:HGNC Symbol;Acc:HGNC:16274]
ENSG00000178919	2.65576	8.60827e-16	FOXE1	forkhead box E1 [Source:HGNC Symbol;Acc:HGNC:3806]
ENSG00000120729	4.59041	8.92111e-16	MYOT	myotilin [Source:HGNC Symbol;Acc:HGNC:12399]
ENSG00000175592	-1.11495	9.63482e-16	FOSL1	FOS like 1, AP-1 transcription factor subunit [Source:HGNC Symbol;Acc:HGNC:13718]
ENSG00000169184	1.20389	9.63482e-16	MN1	MN1 proto-oncogene, transcriptional regulator [Source:HGNC Symbol;Acc:HGNC:7180]
ENSG00000289574	-4.21654	9.81544e-16		novel transcript, sense intronic to MFN1
ENSG00000198759	1.45232	9.91537e-16	EGFL6	EGF like domain multiple 6 [Source:HGNC Symbol;Acc:HGNC:3235]
ENSG00000224750	4.03304	9.91951e-16		novel transcript
ENSG00000174804	-2.01152	1.00063e-15	FZD4	frizzled class receptor 4 [Source:HGNC Symbol;Acc:HGNC:4042]
ENSG00000170100	-1.20706	1.03204e-15	ZNF778	zinc finger protein 778 [Source:HGNC Symbol;Acc:HGNC:26479]
ENSG00000165434	-1.08431	1.05905e-15	PGM2L1	phosphoglucomutase 2 like 1 [Source:HGNC Symbol;Acc:HGNC:20898]
ENSG00000175426	1.71799	1.07738e-15	PCSK1	proprotein convertase subtilisin/kexin type 1 [Source:HGNC Symbol;Acc:HGNC:8743]
ENSG00000274173	1.28678	1.13075e-15		novel transcript
ENSG00000285967	-1.41582	1.1634e-15	NIPBL-DT	NIPBL divergent transcript [Source:HGNC Symbol;Acc:HGNC:51293]
ENSG00000078237	-1.05304	1.1634e-15	TIGAR	TP53 induced glycolysis regulatory phosphatase [Source:HGNC Symbol;Acc:HGNC:1185]
ENSG00000165194	-3.62476	1.17028e-15	PCDH19	protocadherin 19 [Source:HGNC Symbol;Acc:HGNC:14270]
ENSG00000060140	-1.49301	1.22781e-15	STYK1	serine/threonine/tyrosine kinase 1 [Source:HGNC Symbol;Acc:HGNC:18889]
ENSG00000248713	-3.09324	1.28064e-15	C4orf54	chromosome 4 open reading frame 54 [Source:HGNC Symbol;Acc:HGNC:27741]
ENSG00000167987	-1.01196	1.28096e-15	VPS37C	VPS37C subunit of ESCRT-I [Source:HGNC Symbol;Acc:HGNC:26097]
ENSG00000247796	1.65864	1.51777e-15	MOCS2-DT	MOCS2 divergent transcript [Source:HGNC Symbol;Acc:HGNC:27417]
ENSG00000125170	-1.43996	1.55244e-15	DOK4	docking protein 4 [Source:HGNC Symbol;Acc:HGNC:19868]
ENSG00000166436	-1.49898	1.67297e-15	TRIM66	tripartite motif containing 66 [Source:HGNC Symbol;Acc:HGNC:29005]
ENSG00000164237	1.01509	1.86192e-15	CMBL	carboxymethylenebutenolidase homolog [Source:HGNC Symbol;Acc:HGNC:25090]
ENSG00000163032	1.10697	2.02099e-15	VSNL1	visinin like 1 [Source:HGNC Symbol;Acc:HGNC:12722]
ENSG00000109103	-1.05377	2.03337e-15	UNC119	unc-119 lipid binding chaperone [Source:HGNC Symbol;Acc:HGNC:12565]
ENSG00000178429	1.40744	2.16614e-15	RPS3AP5	RPS3A pseudogene 5 [Source:HGNC Symbol;Acc:HGNC:23744]
ENSG00000280143	#NAME?	2.25013e-15		novel transcript
ENSG00000230291	1.33717	2.28342e-15		ribosomal protein L26 (RPL26) pseudogene
ENSG00000161896	6.54268	2.2835e-15	IP6K3	inositol hexakisphosphate kinase 3 [Source:HGNC Symbol;Acc:HGNC:17269]
ENSG00000128656	1.50013	2.31094e-15	CHN1	chimerin 1 [Source:HGNC Symbol;Acc:HGNC:1943]
ENSG00000128191	-1.01957	2.54554e-15	DGCR8	DGCR8 microprocessor complex subunit [Source:HGNC Symbol;Acc:HGNC:2847]
ENSG00000249592	-1.80707	2.55123e-15		novel transcript, antisense to PCGF3
ENSG00000248964	1.76053	2.64349e-15		novel transcript
ENSG00000137185	-1.13198	2.66725e-15	ZSCAN9	zinc finger and SCAN domain containing 9 [Source:HGNC Symbol;Acc:HGNC:12984]
ENSG00000127957	-2.28808	2.78343e-15	PMS2P3	PMS1 homolog 2, mismatch repair system component pseudogene 3 [Source:HGNC Symbol;Acc:HGNC:9128]
ENSG00000260261	-3.14297	2.90386e-15		programmed cell death 6 (PDCD6) pseudogene
ENSG00000200879	1.80707	3.17487e-15	SNORD14E	small nucleolar RNA, C/D box 14E [Source:HGNC Symbol;Acc:HGNC:30354]
ENSG00000196867	-1.02112	3.22612e-15	ZFP28	ZFP28 zinc finger protein [Source:HGNC Symbol;Acc:HGNC:17801]
ENSG00000105339	-1.10192	3.23299e-15	DENND3	DENN domain containing 3 [Source:HGNC Symbol;Acc:HGNC:29134]
ENSG00000185432	1.19058	3.43133e-15	METTL7A	methyltransferase like 7A [Source:HGNC Symbol;Acc:HGNC:24550]
ENSG00000273759	-4.28048	3.53333e-15		novel transcript
ENSG00000186197	1.51734	3.58858e-15	EDARADD	EDAR associated death domain [Source:HGNC Symbol;Acc:HGNC:14341]
ENSG00000157379	2.87256	3.73171e-15	DHRS1	dehydrogenase/reductase 1 [Source:HGNC Symbol;Acc:HGNC:16445]
ENSG00000280351	-2.73063	4.11693e-15		TEC
ENSG00000164120	1.10339	4.26476e-15	HPGD	15-hydroxyprostaglandin dehydrogenase [Source:HGNC Symbol;Acc:HGNC:5154]
ENSG00000140519	1.00396	4.33262e-15	RHCG	Rh family C glycoprotein [Source:HGNC Symbol;Acc:HGNC:18140]
ENSG00000111859	-1.00304	4.36385e-15	NEDD9	neural precursor cell expressed, developmentally down-regulated 9 [Source:HGNC Symbol;Acc:HGNC:7733]
ENSG00000248429	1.45838	4.39771e-15	GASK1B-AS1	GASK1B antisense RNA 1 [Source:HGNC Symbol;Acc:HGNC:53132]
ENSG00000079313	-1.05526	4.70425e-15	REXO1	RNA exonuclease 1 homolog [Source:HGNC Symbol;Acc:HGNC:24616]
ENSG00000129480	1.12206	4.70605e-15	DTD2	D-aminoacyl-tRNA deacylase 2 [Source:HGNC Symbol;Acc:HGNC:20277]
ENSG00000173320	1.38243	4.74179e-15	STOX2	storkhead box 2 [Source:HGNC Symbol;Acc:HGNC:25450]
ENSG00000265185	-2.78864	5.09261e-15	SNORD3B-1	small nucleolar RNA, C/D box 3B-1 [Source:HGNC Symbol;Acc:HGNC:10168]
ENSG00000003436	1.09959	5.09814e-15	TFPI	tissue factor pathway inhibitor [Source:HGNC Symbol;Acc:HGNC:11760]
ENSG00000251635	4.54947	5.15137e-15	LINC02278	long intergenic non-protein coding RNA 2278 [Source:HGNC Symbol;Acc:HGNC:53194]
ENSG00000151498	-1.0586	5.21239e-15	ACAD8	acyl-CoA dehydrogenase family member 8 [Source:HGNC Symbol;Acc:HGNC:87]
ENSG00000137871	1.17447	5.46069e-15	ZNF280D	zinc finger protein 280D [Source:HGNC Symbol;Acc:HGNC:25953]
ENSG00000210127	-4.86322	6.5461e-15	MT-TA	mitochondrially encoded tRNA-Ala (GCN) [Source:HGNC Symbol;Acc:HGNC:7475]
ENSG00000064300	-2.19908	6.80947e-15	NGFR	nerve growth factor receptor [Source:HGNC Symbol;Acc:HGNC:7809]
ENSG00000115363	1.2995	6.81551e-15	EVA1A	eva-1 homolog A, regulator of programmed cell death [Source:HGNC Symbol;Acc:HGNC:25816]
ENSG00000288559	-1.62974	6.96712e-15		novel transcript
ENSG00000160781	-2.29737	7.38973e-15	PAQR6	progestin and adipoQ receptor family member 6 [Source:HGNC Symbol;Acc:HGNC:30132]
ENSG00000206073	1.11143	8.05036e-15	SERPINB4	serpin family B member 4 [Source:HGNC Symbol;Acc:HGNC:10570]
ENSG00000213214	-1.14573	8.86203e-15	ARHGEF35	Rho guanine nucleotide exchange factor 35 [Source:HGNC Symbol;Acc:HGNC:33846]
ENSG00000184441	-2.09736	9.14893e-15		novel transcript, antisense to C21orf2
ENSG00000106089	-1.2962	9.52302e-15	STX1A	syntaxin 1A [Source:HGNC Symbol;Acc:HGNC:11433]
ENSG00000136327	-2.40328	1.01704e-14	NKX2-8	NK2 homeobox 8 [Source:HGNC Symbol;Acc:HGNC:16364]
ENSG00000075131	1.01294	1.05105e-14	TIPIN	TIMELESS interacting protein [Source:HGNC Symbol;Acc:HGNC:30750]
ENSG00000162645	-1.12327	1.08808e-14	GBP2	guanylate binding protein 2 [Source:HGNC Symbol;Acc:HGNC:4183]
ENSG00000139636	-1.05904	1.09234e-14	LMBR1L	limb development membrane protein 1 like [Source:HGNC Symbol;Acc:HGNC:18268]
ENSG00000085733	-1.28333	1.22964e-14	CTTN	cortactin [Source:HGNC Symbol;Acc:HGNC:3338]
ENSG00000231365	-1.02225	1.22988e-14	WARS2-AS1	WARS2 antisense RNA 1 [Source:HGNC Symbol;Acc:HGNC:40612]
ENSG00000282988	1.95694	1.29878e-14		novel protein
ENSG00000236830	-1.94667	1.52312e-14	CBR3-AS1	CBR3 antisense RNA 1 [Source:HGNC Symbol;Acc:HGNC:43664]
ENSG00000285744	-5.52005	1.70731e-14		novel transcript
ENSG00000187605	-1.02191	1.73866e-14	TET3	tet methylcytosine dioxygenase 3 [Source:HGNC Symbol;Acc:HGNC:28313]
ENSG00000124613	1.50081	1.78757e-14	ZNF391	zinc finger protein 391 [Source:HGNC Symbol;Acc:HGNC:18779]
ENSG00000196793	2.73677	1.94403e-14	ZNF239	zinc finger protein 239 [Source:HGNC Symbol;Acc:HGNC:13031]
ENSG00000173480	-1.19439	2.13838e-14	ZNF417	zinc finger protein 417 [Source:HGNC Symbol;Acc:HGNC:20646]
ENSG00000163536	-1.07273	2.16309e-14	SERPINI1	serpin family I member 1 [Source:HGNC Symbol;Acc:HGNC:8943]
ENSG00000099381	-1.01854	2.41515e-14	SETD1A	SET domain containing 1A, histone lysine methyltransferase [Source:HGNC Symbol;Acc:HGNC:29010]
ENSG00000237172	1.8762	2.53728e-14	B3GNT9	UDP-GlcNAc:betaGal beta-1,3-N-acetylglucosaminyltransferase 9 [Source:HGNC Symbol;Acc:HGNC:28714]
ENSG00000196507	1.08789	2.64722e-14	TCEAL3	transcription elongation factor A like 3 [Source:HGNC Symbol;Acc:HGNC:28247]
ENSG00000174343	3.73648	2.75545e-14	CHRNA9	cholinergic receptor nicotinic alpha 9 subunit [Source:HGNC Symbol;Acc:HGNC:14079]
ENSG00000127452	-1.01573	2.99073e-14	FBXL12	F-box and leucine rich repeat protein 12 [Source:HGNC Symbol;Acc:HGNC:13611]
ENSG00000184838	2.14865	3.07887e-14	PRR16	proline rich 16 [Source:HGNC Symbol;Acc:HGNC:29654]
ENSG00000138639	1.13647	3.26482e-14	ARHGAP24	Rho GTPase activating protein 24 [Source:HGNC Symbol;Acc:HGNC:25361]
ENSG00000168569	1.15711	3.53852e-14	TMEM223	transmembrane protein 223 [Source:HGNC Symbol;Acc:HGNC:28464]
ENSG00000214026	3.09994	3.55592e-14	MRPL23	mitochondrial ribosomal protein L23 [Source:HGNC Symbol;Acc:HGNC:10322]
ENSG00000105708	-1.20848	3.61371e-14	ZNF14	zinc finger protein 14 [Source:HGNC Symbol;Acc:HGNC:12924]
ENSG00000058056	1.34866	3.63912e-14	USP13	ubiquitin specific peptidase 13 [Source:HGNC Symbol;Acc:HGNC:12611]
ENSG00000166963	-2.48174	3.77274e-14	MAP1A	microtubule associated protein 1A [Source:HGNC Symbol;Acc:HGNC:6835]
ENSG00000175727	-1.11274	3.77274e-14	MLXIP	MLX interacting protein [Source:HGNC Symbol;Acc:HGNC:17055]
ENSG00000251191	1.72978	4.01968e-14	LINC00589	long intergenic non-protein coding RNA 589 [Source:HGNC Symbol;Acc:HGNC:32299]
ENSG00000112149	-1.50806	4.05435e-14	CD83	CD83 molecule [Source:HGNC Symbol;Acc:HGNC:1703]
ENSG00000223573	-1.06993	4.07704e-14	TINCR	TINCR ubiquitin domain containing [Source:HGNC Symbol;Acc:HGNC:14607]
ENSG00000161912	-1.83207	4.09827e-14	ADCY10P1	ADCY10 pseudogene 1 [Source:HGNC Symbol;Acc:HGNC:44143]
ENSG00000128512	-1.05232	4.15465e-14	DOCK4	dedicator of cytokinesis 4 [Source:HGNC Symbol;Acc:HGNC:19192]
ENSG00000261553	-2.3898	4.38798e-14		novel transcript
ENSG00000003137	-1.77258	4.4724e-14	CYP26B1	cytochrome P450 family 26 subfamily B member 1 [Source:HGNC Symbol;Acc:HGNC:20581]
ENSG00000270095	-7.20304	4.48352e-14		novel transcript, sense intronic to CCDC92
ENSG00000131016	-1.21797	4.52432e-14	AKAP12	A-kinase anchoring protein 12 [Source:HGNC Symbol;Acc:HGNC:370]
ENSG00000167755	1.42392	4.56261e-14	KLK6	kallikrein related peptidase 6 [Source:HGNC Symbol;Acc:HGNC:6367]
ENSG00000121742	1.17266	4.66362e-14	GJB6	gap junction protein beta 6 [Source:HGNC Symbol;Acc:HGNC:4288]
ENSG00000277224	2.29198	4.71137e-14	H2BC7	H2B clustered histone 7 [Source:HGNC Symbol;Acc:HGNC:4752]
ENSG00000287656	3.78408	4.7536e-14		novel transcript, antisense to SLC22A3
ENSG00000269858	-2.00204	5.51746e-14	EGLN2	egl-9 family hypoxia inducible factor 2 [Source:HGNC Symbol;Acc:HGNC:14660]
ENSG00000119698	-1.9952	5.71419e-14	PPP4R4	protein phosphatase 4 regulatory subunit 4 [Source:HGNC Symbol;Acc:HGNC:23788]
ENSG00000182324	-2.62169	5.98938e-14	KCNJ14	potassium inwardly rectifying channel subfamily J member 14 [Source:HGNC Symbol;Acc:HGNC:6260]
ENSG00000128731	-1.03876	5.99236e-14	HERC2	HECT and RLD domain containing E3 ubiquitin protein ligase 2 [Source:HGNC Symbol;Acc:HGNC:4868]
ENSG00000138678	-2.22039	6.03694e-14	GPAT3	glycerol-3-phosphate acyltransferase 3 [Source:HGNC Symbol;Acc:HGNC:28157]
ENSG00000184898	1.03404	6.07086e-14	RBM43	RNA binding motif protein 43 [Source:HGNC Symbol;Acc:HGNC:24790]
ENSG00000163463	-2.42221	6.51337e-14	KRTCAP2	keratinocyte associated protein 2 [Source:HGNC Symbol;Acc:HGNC:28942]
ENSG00000126790	1.12172	7.00779e-14	L3HYPDH	trans-L-3-hydroxyproline dehydratase [Source:HGNC Symbol;Acc:HGNC:20488]
ENSG00000123349	-1.64376	7.04709e-14	PFDN5	prefoldin subunit 5 [Source:HGNC Symbol;Acc:HGNC:8869]
ENSG00000095637	-1.89908	7.42158e-14	SORBS1	sorbin and SH3 domain containing 1 [Source:HGNC Symbol;Acc:HGNC:14565]
ENSG00000160961	-1.27447	7.94046e-14	ZNF333	zinc finger protein 333 [Source:HGNC Symbol;Acc:HGNC:15624]
ENSG00000212719	-1.13012	8.18575e-14	LINC02693	long intergenic non-protein coding RNA 2693 [Source:HGNC Symbol;Acc:HGNC:27904]
ENSG00000237491	-4.4273	9.70121e-14	LINC01409	long intergenic non-protein coding RNA 1409 [Source:HGNC Symbol;Acc:HGNC:50701]
ENSG00000185495	-2.18809	1.14788e-13	SEPTIN7P13	septin 7 pseudogene 13 [Source:HGNC Symbol;Acc:HGNC:55092]
ENSG00000265107	2.26715	1.15874e-13	GJA5	gap junction protein alpha 5 [Source:HGNC Symbol;Acc:HGNC:4279]
ENSG00000257497	-1.37084	1.1999e-13		novel transcript, antisense to GLIPR1
ENSG00000221955	1.65735	1.23857e-13	SLC12A8	solute carrier family 12 member 8 [Source:HGNC Symbol;Acc:HGNC:15595]
ENSG00000269940	-1.14509	1.29246e-13		novel transcript, sense intronic to KLC1
ENSG00000259030	-2.77853	1.47121e-13	FPGT-TNNI3K	FPGT-TNNI3K readthrough [Source:HGNC Symbol;Acc:HGNC:42952]
ENSG00000272711	1.99226	1.48462e-13	HK2-DT	HK2 divergent transcript [Source:HGNC Symbol;Acc:HGNC:55204]
ENSG00000167034	-1.18894	1.51008e-13	NKX3-1	NK3 homeobox 1 [Source:HGNC Symbol;Acc:HGNC:7838]
ENSG00000184436	1.16436	1.5785e-13	THAP7	THAP domain containing 7 [Source:HGNC Symbol;Acc:HGNC:23190]
ENSG00000141738	-1.27644	1.62449e-13	GRB7	growth factor receptor bound protein 7 [Source:HGNC Symbol;Acc:HGNC:4567]
ENSG00000172780	-2.01196	1.65216e-13	RAB43	RAB43, member RAS oncogene family [Source:HGNC Symbol;Acc:HGNC:19983]
ENSG00000108448	1.00444	1.82433e-13	TRIM16L	tripartite motif containing 16 like [Source:HGNC Symbol;Acc:HGNC:32670]
ENSG00000086548	1.02941	1.83046e-13	CEACAM6	CEA cell adhesion molecule 6 [Source:HGNC Symbol;Acc:HGNC:1818]
ENSG00000197808	-1.09597	2.07226e-13	ZNF461	zinc finger protein 461 [Source:HGNC Symbol;Acc:HGNC:21629]
ENSG00000183060	-1.08366	2.32971e-13	LYSMD4	LysM domain containing 4 [Source:HGNC Symbol;Acc:HGNC:26571]
ENSG00000196967	-1.17524	2.41443e-13	ZNF585A	zinc finger protein 585A [Source:HGNC Symbol;Acc:HGNC:26305]
ENSG00000129932	-1.09325	2.48652e-13	DOHH	deoxyhypusine hydroxylase [Source:HGNC Symbol;Acc:HGNC:28662]
ENSG00000288784	-4.4957	2.48737e-13	CTAGE4	CTAGE family member 4 [Source:HGNC Symbol;Acc:HGNC:24772]
ENSG00000283341	-2.48981	2.60559e-13		novel transcript
ENSG00000187037	2.09322	2.60559e-13	GPR141	G protein-coupled receptor 141 [Source:HGNC Symbol;Acc:HGNC:19997]
ENSG00000158805	-1.02588	2.73829e-13	ZNF276	zinc finger protein 276 [Source:HGNC Symbol;Acc:HGNC:23330]
ENSG00000162641	1.95009	2.9133e-13	AKNAD1	AKNA domain containing 1 [Source:HGNC Symbol;Acc:HGNC:28398]
ENSG00000160352	-1.06253	3.14789e-13	ZNF714	zinc finger protein 714 [Source:HGNC Symbol;Acc:HGNC:27124]
ENSG00000263934	1.46996	3.26147e-13	SNORD3A	small nucleolar RNA, C/D box 3A [Source:HGNC Symbol;Acc:HGNC:33189]
ENSG00000269906	-1.95603	3.37476e-13		novel transcript, sense intronic to SAV1
ENSG00000106823	2.276	3.40117e-13	ECM2	extracellular matrix protein 2 [Source:HGNC Symbol;Acc:HGNC:3154]
ENSG00000148677	1.55388	3.50637e-13	ANKRD1	ankyrin repeat domain 1 [Source:HGNC Symbol;Acc:HGNC:15819]
ENSG00000089060	-1.081	3.63676e-13	SLC8B1	solute carrier family 8 member B1 [Source:HGNC Symbol;Acc:HGNC:26175]
ENSG00000196843	-1.36756	3.64272e-13	ARID5A	AT-rich interaction domain 5A [Source:HGNC Symbol;Acc:HGNC:17361]
ENSG00000115137	-1.2834	3.80012e-13	DNAJC27	DnaJ heat shock protein family (Hsp40) member C27 [Source:HGNC Symbol;Acc:HGNC:30290]
ENSG00000263823	-2.33837	3.92672e-13		novel transcript, antisense to KIAA1012
ENSG00000153933	-1.17547	3.93776e-13	DGKE	diacylglycerol kinase epsilon [Source:HGNC Symbol;Acc:HGNC:2852]
ENSG00000112561	1.75199	3.93776e-13	TFEB	transcription factor EB [Source:HGNC Symbol;Acc:HGNC:11753]
ENSG00000171448	-1.12297	4.22005e-13	ZBTB26	zinc finger and BTB domain containing 26 [Source:HGNC Symbol;Acc:HGNC:23383]
ENSG00000171823	-1.25021	4.25902e-13	FBXL14	F-box and leucine rich repeat protein 14 [Source:HGNC Symbol;Acc:HGNC:28624]
ENSG00000273723	-2.86701	4.39306e-13	SUGT1-DT	SUGT1 divergent transcript [Source:HGNC Symbol;Acc:HGNC:54809]
ENSG00000135925	1.59255	4.66353e-13	WNT10A	Wnt family member 10A [Source:HGNC Symbol;Acc:HGNC:13829]
ENSG00000182359	1.22708	4.714e-13	KBTBD3	kelch repeat and BTB domain containing 3 [Source:HGNC Symbol;Acc:HGNC:22934]
ENSG00000223653	-3.03355	5.15704e-13		novel transcript
ENSG00000142973	1.07803	5.17142e-13	CYP4B1	cytochrome P450 family 4 subfamily B member 1 [Source:HGNC Symbol;Acc:HGNC:2644]
ENSG00000102096	-1.17553	6.18699e-13	PIM2	Pim-2 proto-oncogene, serine/threonine kinase [Source:HGNC Symbol;Acc:HGNC:8987]
ENSG00000108821	-1.24203	6.29422e-13	COL1A1	collagen type I alpha 1 chain [Source:HGNC Symbol;Acc:HGNC:2197]
ENSG00000125384	2.07856	6.48199e-13	PTGER2	prostaglandin E receptor 2 [Source:HGNC Symbol;Acc:HGNC:9594]
ENSG00000150556	1.09673	6.54257e-13	LYPD6B	LY6/PLAUR domain containing 6B [Source:HGNC Symbol;Acc:HGNC:27018]
ENSG00000080603	-1.83054	6.55103e-13	SRCAP	Snf2 related CREBBP activator protein [Source:HGNC Symbol;Acc:HGNC:16974]
ENSG00000172901	-2.43478	6.55442e-13	LVRN	laeverin [Source:HGNC Symbol;Acc:HGNC:26904]
ENSG00000133624	-1.24123	6.65319e-13	ZNF767P	zinc finger family member 767, pseudogene [Source:HGNC Symbol;Acc:HGNC:21884]
ENSG00000270956	-2.67096	6.88413e-13		novel transcript, antisense to TTN
ENSG00000179674	1.48271	7.20363e-13	ARL14	ADP ribosylation factor like GTPase 14 [Source:HGNC Symbol;Acc:HGNC:22974]
ENSG00000103351	1.06307	7.43142e-13	CLUAP1	clusterin associated protein 1 [Source:HGNC Symbol;Acc:HGNC:19009]
ENSG00000255559	-5.68202	7.43241e-13	ZNF252P-AS1	ZNF252P antisense RNA 1 [Source:HGNC Symbol;Acc:HGNC:27821]
ENSG00000173762	-3.16483	7.66007e-13	CD7	CD7 molecule [Source:HGNC Symbol;Acc:HGNC:1695]
ENSG00000105227	-1.9804	7.98285e-13	PRX	periaxin [Source:HGNC Symbol;Acc:HGNC:13797]
ENSG00000183625	2.36099	8.13006e-13	CCR3	C-C motif chemokine receptor 3 [Source:HGNC Symbol;Acc:HGNC:1604]
ENSG00000136158	-1.21918	8.17573e-13	SPRY2	sprouty RTK signaling antagonist 2 [Source:HGNC Symbol;Acc:HGNC:11270]
ENSG00000162643	1.33112	8.23413e-13	DNAI3	dynein axonemal intermediate chain 3 [Source:HGNC Symbol;Acc:HGNC:30711]
ENSG00000121101	-3.72823	8.57602e-13	TEX14	testis expressed 14, intercellular bridge forming factor [Source:HGNC Symbol;Acc:HGNC:11737]
ENSG00000170260	-1.07465	9.1851e-13	ZNF212	zinc finger protein 212 [Source:HGNC Symbol;Acc:HGNC:13004]
ENSG00000270722	4.43518	9.41469e-13	RNVU1-31	RNA, variant U1 small nuclear 31 [Source:HGNC Symbol;Acc:HGNC:54448]
ENSG00000185875	1.26009	9.67187e-13	THNSL1	threonine synthase like 1 [Source:HGNC Symbol;Acc:HGNC:26160]
ENSG00000111860	-1.03316	1.00343e-12	CEP85L	centrosomal protein 85 like [Source:HGNC Symbol;Acc:HGNC:21638]
ENSG00000268043	-1.15436	1.07171e-12	NBPF12	NBPF member 12 [Source:HGNC Symbol;Acc:HGNC:24297]
ENSG00000169258	-1.03865	1.09595e-12	GPRIN1	G protein regulated inducer of neurite outgrowth 1 [Source:HGNC Symbol;Acc:HGNC:24835]
ENSG00000104313	1.05845	1.13747e-12	EYA1	EYA transcriptional coactivator and phosphatase 1 [Source:HGNC Symbol;Acc:HGNC:3519]
ENSG00000135363	-1.59891	1.13809e-12	LMO2	LIM domain only 2 [Source:HGNC Symbol;Acc:HGNC:6642]
ENSG00000163395	-4.49015	1.41743e-12	IGFN1	immunoglobulin like and fibronectin type III domain containing 1 [Source:HGNC Symbol;Acc:HGNC:24607]
ENSG00000275215	4.1714	1.42263e-12	RNA5-8SN3	RNA, 5.8S ribosomal N3 [Source:HGNC Symbol;Acc:HGNC:53525]
ENSG00000168405	2.07858	1.43625e-12	CMAHP	cytidine monophospho-N-acetylneuraminic acid hydroxylase, pseudogene [Source:HGNC Symbol;Acc:HGNC:2098]
ENSG00000179598	2.59821	1.48463e-12	PLD6	phospholipase D family member 6 [Source:HGNC Symbol;Acc:HGNC:30447]
ENSG00000092470	1.01561	1.61571e-12	WDR76	WD repeat domain 76 [Source:HGNC Symbol;Acc:HGNC:25773]
ENSG00000147606	-1.9964	1.64267e-12	SLC26A7	solute carrier family 26 member 7 [Source:HGNC Symbol;Acc:HGNC:14467]
ENSG00000198482	-1.19251	1.84662e-12	ZNF808	zinc finger protein 808 [Source:HGNC Symbol;Acc:HGNC:33230]
ENSG00000151276	-1.01223	1.86288e-12	MAGI1	membrane associated guanylate kinase, WW and PDZ domain containing 1 [Source:HGNC Symbol;Acc:HGNC:946]
ENSG00000269997	-4.55233	1.86519e-12		novel transcript, sense intronic to CCDC92
ENSG00000135905	1.34472	1.92958e-12	DOCK10	dedicator of cytokinesis 10 [Source:HGNC Symbol;Acc:HGNC:23479]
ENSG00000091831	1.31855	2.14105e-12	ESR1	estrogen receptor 1 [Source:HGNC Symbol;Acc:HGNC:3467]
ENSG00000168685	1.32125	2.20694e-12	IL7R	interleukin 7 receptor [Source:HGNC Symbol;Acc:HGNC:6024]
ENSG00000163808	1.60588	2.28382e-12	KIF15	kinesin family member 15 [Source:HGNC Symbol;Acc:HGNC:17273]
ENSG00000257167	1.40632	2.35989e-12	TMPO-AS1	TMPO antisense RNA 1 [Source:HGNC Symbol;Acc:HGNC:44158]
ENSG00000198113	-1.01833	2.40048e-12	TOR4A	torsin family 4 member A [Source:HGNC Symbol;Acc:HGNC:25981]
ENSG00000181450	-1.02077	2.42284e-12	ZNF678	zinc finger protein 678 [Source:HGNC Symbol;Acc:HGNC:28652]
ENSG00000227082	-3.50055	2.49551e-12	LINC02798	long intergenic non-protein coding RNA 2798 [Source:HGNC Symbol;Acc:HGNC:54323]
ENSG00000186104	1.11023	2.63221e-12	CYP2R1	cytochrome P450 family 2 subfamily R member 1 [Source:HGNC Symbol;Acc:HGNC:20580]
ENSG00000260404	-1.56653	2.7107e-12		general transcription factor IIi (GTF2I) pseudogene
ENSG00000010379	-3.26738	2.81551e-12	SLC6A13	solute carrier family 6 member 13 [Source:HGNC Symbol;Acc:HGNC:11046]
ENSG00000163638	-2.58171	2.84351e-12	ADAMTS9	ADAM metallopeptidase with thrombospondin type 1 motif 9 [Source:HGNC Symbol;Acc:HGNC:13202]
ENSG00000115594	-1.06217	2.86121e-12	IL1R1	interleukin 1 receptor type 1 [Source:HGNC Symbol;Acc:HGNC:5993]
ENSG00000100802	1.24655	2.87115e-12	C14orf93	chromosome 14 open reading frame 93 [Source:HGNC Symbol;Acc:HGNC:20162]
ENSG00000090339	-1.40357	3.0293e-12	ICAM1	intercellular adhesion molecule 1 [Source:HGNC Symbol;Acc:HGNC:5344]
ENSG00000185630	1.06319	3.48126e-12	PBX1	PBX homeobox 1 [Source:HGNC Symbol;Acc:HGNC:8632]
ENSG00000131080	1.21004	3.63016e-12	EDA2R	ectodysplasin A2 receptor [Source:HGNC Symbol;Acc:HGNC:17756]
ENSG00000233429	-1.56712	3.68377e-12	HOTAIRM1	HOXA transcript antisense RNA, myeloid-specific 1 [Source:HGNC Symbol;Acc:HGNC:37117]
ENSG00000112584	2.5747	3.70554e-12	FAM120B	family with sequence similarity 120B [Source:HGNC Symbol;Acc:HGNC:21109]
ENSG00000258602	-2.54647	3.70789e-12	LINC01629	long intergenic non-protein coding RNA 1629 [Source:HGNC Symbol;Acc:HGNC:52260]
ENSG00000081692	1.0824	3.78419e-12	JMJD4	jumonji domain containing 4 [Source:HGNC Symbol;Acc:HGNC:25724]
ENSG00000279259	-3.07391	3.83214e-12		TEC
ENSG00000002587	-1.17801	3.89394e-12	HS3ST1	heparan sulfate-glucosamine 3-sulfotransferase 1 [Source:HGNC Symbol;Acc:HGNC:5194]
ENSG00000132740	-1.00684	3.97728e-12	IGHMBP2	immunoglobulin mu DNA binding protein 2 [Source:HGNC Symbol;Acc:HGNC:5542]
ENSG00000175197	1.03487	3.98244e-12	DDIT3	DNA damage inducible transcript 3 [Source:HGNC Symbol;Acc:HGNC:2726]
ENSG00000107201	-2.68214	4.30163e-12	DDX58	DExD/H-box helicase 58 [Source:HGNC Symbol;Acc:HGNC:19102]
ENSG00000148200	-1.63331	4.30163e-12	NR6A1	nuclear receptor subfamily 6 group A member 1 [Source:HGNC Symbol;Acc:HGNC:7985]
ENSG00000138449	1.52402	4.34361e-12	SLC40A1	solute carrier family 40 member 1 [Source:HGNC Symbol;Acc:HGNC:10909]
ENSG00000106665	-1.12296	4.41503e-12	CLIP2	CAP-Gly domain containing linker protein 2 [Source:HGNC Symbol;Acc:HGNC:2586]
ENSG00000234444	-1.04361	4.51465e-12	ZNF736	zinc finger protein 736 [Source:HGNC Symbol;Acc:HGNC:32467]
ENSG00000115844	-1.95448	4.54521e-12	DLX2	distal-less homeobox 2 [Source:HGNC Symbol;Acc:HGNC:2915]
ENSG00000166292	7.13337	4.55272e-12	TMEM100	transmembrane protein 100 [Source:HGNC Symbol;Acc:HGNC:25607]
ENSG00000105877	-1.62069	4.57178e-12	DNAH11	dynein axonemal heavy chain 11 [Source:HGNC Symbol;Acc:HGNC:2942]
ENSG00000185278	-1.1204	4.58073e-12	ZBTB37	zinc finger and BTB domain containing 37 [Source:HGNC Symbol;Acc:HGNC:28365]
ENSG00000210194	#NAME?	4.9111e-12	MT-TE	mitochondrially encoded tRNA-Glu (GAA/G) [Source:HGNC Symbol;Acc:HGNC:7479]
ENSG00000185215	-1.29391	5.02742e-12	TNFAIP2	TNF alpha induced protein 2 [Source:HGNC Symbol;Acc:HGNC:11895]
ENSG00000289009	-2.12949	5.18961e-12		novel transcript, antisense to ITGB2
ENSG00000210151	-4.29099	5.57075e-12	MT-TS1	mitochondrially encoded tRNA-Ser (UCN) 1 [Source:HGNC Symbol;Acc:HGNC:7497]
ENSG00000107140	-1.02684	5.59143e-12	TESK1	testis associated actin remodelling kinase 1 [Source:HGNC Symbol;Acc:HGNC:11731]
ENSG00000274997	5.93027	5.92696e-12	H2AC12	H2A clustered histone 12 [Source:HGNC Symbol;Acc:HGNC:13671]
ENSG00000184058	1.86342	6.71521e-12	TBX1	T-box transcription factor 1 [Source:HGNC Symbol;Acc:HGNC:11592]
ENSG00000147130	1.0275	6.84097e-12	ZMYM3	zinc finger MYM-type containing 3 [Source:HGNC Symbol;Acc:HGNC:13054]
ENSG00000227896	-3.07788	6.8979e-12		novel transcript
ENSG00000077782	-1.45276	7.17875e-12	FGFR1	fibroblast growth factor receptor 1 [Source:HGNC Symbol;Acc:HGNC:3688]
ENSG00000253200	-1.85044	7.30224e-12		novel transcript, antisense to KIAA1967
ENSG00000273703	6.97503	7.64115e-12	H2BC14	H2B clustered histone 14 [Source:HGNC Symbol;Acc:HGNC:4750]
ENSG00000182103	1.87425	7.96481e-12	FAM181B	family with sequence similarity 181 member B [Source:HGNC Symbol;Acc:HGNC:28512]
ENSG00000015568	-1.94962	8.17578e-12	RGPD5	RANBP2 like and GRIP domain containing 5 [Source:HGNC Symbol;Acc:HGNC:32418]
ENSG00000105516	2.09475	8.6603e-12	DBP	D-box binding PAR bZIP transcription factor [Source:HGNC Symbol;Acc:HGNC:2697]
ENSG00000230844	-1.86863	9.02549e-12	ZNF674-AS1	ZNF674 antisense RNA 1 (head to head) [Source:HGNC Symbol;Acc:HGNC:44266]
ENSG00000247092	-1.63713	1.10417e-11	SNHG10	small nucleolar RNA host gene 10 [Source:HGNC Symbol;Acc:HGNC:27510]
ENSG00000110080	1.09722	1.11534e-11	ST3GAL4	ST3 beta-galactoside alpha-2,3-sialyltransferase 4 [Source:HGNC Symbol;Acc:HGNC:10864]
ENSG00000235098	1.77028	1.26521e-11	ANKRD65	ankyrin repeat domain 65 [Source:HGNC Symbol;Acc:HGNC:42950]
ENSG00000251611	-3.10299	1.49121e-11	FHIP1A-DT	FHIP1A divergent transcript [Source:HGNC Symbol;Acc:HGNC:53123]
ENSG00000079435	1.3534	1.50601e-11	LIPE	lipase E, hormone sensitive type [Source:HGNC Symbol;Acc:HGNC:6621]
ENSG00000084710	-3.27524	1.57977e-11	EFR3B	EFR3 homolog B [Source:HGNC Symbol;Acc:HGNC:29155]
ENSG00000184357	3.05218	1.65464e-11	H1-5	H1.5 linker histone, cluster member [Source:HGNC Symbol;Acc:HGNC:4719]
ENSG00000167653	1.03248	1.66105e-11	PSCA	prostate stem cell antigen [Source:HGNC Symbol;Acc:HGNC:9500]
ENSG00000255120	-4.21112	1.66308e-11	OVOL1-AS1	OVOL1 antisense RNA 1 [Source:HGNC Symbol;Acc:HGNC:49319]
ENSG00000100058	-1.14723	1.68794e-11	CRYBB2P1	crystallin beta B2 pseudogene 1 [Source:HGNC Symbol;Acc:HGNC:2399]
ENSG00000155265	-2.14667	1.70321e-11	GOLGA7B	golgin A7 family member B [Source:HGNC Symbol;Acc:HGNC:31668]
ENSG00000107249	1.79716	1.75507e-11	GLIS3	GLIS family zinc finger 3 [Source:HGNC Symbol;Acc:HGNC:28510]
ENSG00000139508	1.03946	1.78703e-11	SLC46A3	solute carrier family 46 member 3 [Source:HGNC Symbol;Acc:HGNC:27501]
ENSG00000101986	-1.74139	1.89796e-11	ABCD1	ATP binding cassette subfamily D member 1 [Source:HGNC Symbol;Acc:HGNC:61]
ENSG00000166289	-1.28712	1.90838e-11	PLEKHF1	pleckstrin homology and FYVE domain containing 1 [Source:HGNC Symbol;Acc:HGNC:20764]
ENSG00000267080	-1.41162	1.90988e-11	ASB16-AS1	ASB16 antisense RNA 1 [Source:HGNC Symbol;Acc:HGNC:25442]
ENSG00000197948	-1.02765	1.91133e-11	FCHSD1	FCH and double SH3 domains 1 [Source:HGNC Symbol;Acc:HGNC:25463]
ENSG00000286219	-1.92694	1.9475e-11	NOTCH2NLC	notch 2 N-terminal like C [Source:HGNC Symbol;Acc:HGNC:53924]
ENSG00000245970	1.91863	2.02697e-11		novel transcript
ENSG00000056277	-1.41223	2.47159e-11	ZNF280C	zinc finger protein 280C [Source:HGNC Symbol;Acc:HGNC:25955]
ENSG00000274605	1.31002	2.5462e-11	PCCA-DT	PCCA divergent transcript [Source:HGNC Symbol;Acc:HGNC:53266]
ENSG00000239893	1.38662	2.87043e-11	ZNF736P9Y	zinc finger protein 736 pseudogene 9, Y-linked [Source:HGNC Symbol;Acc:HGNC:38408]
ENSG00000197951	-1.04191	3.02589e-11	ZNF71	zinc finger protein 71 [Source:HGNC Symbol;Acc:HGNC:13141]
ENSG00000111913	3.38375	3.14276e-11	RIPOR2	RHO family interacting cell polarization regulator 2 [Source:HGNC Symbol;Acc:HGNC:13872]
ENSG00000239830	Inf	3.24313e-11	RPS4XP22	ribosomal protein S4X pseudogene 22 [Source:HGNC Symbol;Acc:HGNC:36125]
ENSG00000237515	1.58894	3.39578e-11	SHISA9	shisa family member 9 [Source:HGNC Symbol;Acc:HGNC:37231]
ENSG00000246640	-2.59718	3.43971e-11	PICART1	p53 inducible cancer associated RNA transcript 1 [Source:HGNC Symbol;Acc:HGNC:27576]
ENSG00000084444	-1.076	3.55227e-11	FAM234B	family with sequence similarity 234 member B [Source:HGNC Symbol;Acc:HGNC:29288]
ENSG00000186615	1.29011	3.71154e-11	KTN1-AS1	KTN1 antisense RNA 1 [Source:HGNC Symbol;Acc:HGNC:19842]
ENSG00000138735	1.12779	3.76227e-11	PDE5A	phosphodiesterase 5A [Source:HGNC Symbol;Acc:HGNC:8784]
ENSG00000250041	2.26659	3.79368e-11		novel transcript
ENSG00000148384	-1.02349	3.91444e-11	INPP5E	inositol polyphosphate-5-phosphatase E [Source:HGNC Symbol;Acc:HGNC:21474]
ENSG00000122691	1.27713	4.05866e-11	TWIST1	twist family bHLH transcription factor 1 [Source:HGNC Symbol;Acc:HGNC:12428]
ENSG00000272455	-2.1699	4.42426e-11	MRPL20-DT	MRPL20 divergent transcript [Source:HGNC Symbol;Acc:HGNC:54814]
ENSG00000287985	-1.92549	4.59878e-11		novel transcript
ENSG00000280407	-4.87487	4.84718e-11		TEC
ENSG00000065675	1.46622	4.84949e-11	PRKCQ	protein kinase C theta [Source:HGNC Symbol;Acc:HGNC:9410]
ENSG00000186019	1.24214	4.85001e-11		novel transcript, antisense to ZNF225 and ZNF224
ENSG00000185670	-1.46723	4.87945e-11	ZBTB3	zinc finger and BTB domain containing 3 [Source:HGNC Symbol;Acc:HGNC:22918]
ENSG00000118194	-3.65897	4.9342e-11	TNNT2	troponin T2, cardiac type [Source:HGNC Symbol;Acc:HGNC:11949]
ENSG00000239948	-2.58825	5.33001e-11	RN7SL368P	RNA, 7SL, cytoplasmic 368, pseudogene [Source:HGNC Symbol;Acc:HGNC:46384]
ENSG00000080947	-2.59929	5.42898e-11	CROCCP3	CROCC pseudogene 3 [Source:HGNC Symbol;Acc:HGNC:29405]
ENSG00000220205	-1.00634	5.51985e-11	VAMP2	vesicle associated membrane protein 2 [Source:HGNC Symbol;Acc:HGNC:12643]
ENSG00000238113	1.12495	5.60657e-11	LINC01410	long intergenic non-protein coding RNA 1410 [Source:HGNC Symbol;Acc:HGNC:50702]
ENSG00000278987	-2.7688	5.85074e-11		TEC
ENSG00000146054	1.01231	6.26791e-11	TRIM7	tripartite motif containing 7 [Source:HGNC Symbol;Acc:HGNC:16278]
ENSG00000213160	1.03214	6.48734e-11	KLHL23	kelch like family member 23 [Source:HGNC Symbol;Acc:HGNC:27506]
ENSG00000169550	1.03955	6.57826e-11	MUC15	mucin 15, cell surface associated [Source:HGNC Symbol;Acc:HGNC:14956]
ENSG00000115648	1.52027	6.70297e-11	MLPH	melanophilin [Source:HGNC Symbol;Acc:HGNC:29643]
ENSG00000157445	1.8312	6.83954e-11	CACNA2D3	calcium voltage-gated channel auxiliary subunit alpha2delta 3 [Source:HGNC Symbol;Acc:HGNC:15460]
ENSG00000152270	1.37825	6.86241e-11	PDE3B	phosphodiesterase 3B [Source:HGNC Symbol;Acc:HGNC:8779]
ENSG00000177551	1.47121	6.86745e-11	NHLH2	nescient helix-loop-helix 2 [Source:HGNC Symbol;Acc:HGNC:7818]
ENSG00000105856	1.52179	7.02147e-11	HBP1	HMG-box transcription factor 1 [Source:HGNC Symbol;Acc:HGNC:23200]
ENSG00000280269	-6.7978	7.31883e-11		TEC
ENSG00000112182	-1.70845	7.52671e-11	BACH2	BTB domain and CNC homolog 2 [Source:HGNC Symbol;Acc:HGNC:14078]
ENSG00000152284	1.17063	7.63484e-11	TCF7L1	transcription factor 7 like 1 [Source:HGNC Symbol;Acc:HGNC:11640]
ENSG00000122824	-1.33888	7.68948e-11	NUDT10	nudix hydrolase 10 [Source:HGNC Symbol;Acc:HGNC:17621]
ENSG00000278705	3.87247	7.91451e-11	H4C2	H4 clustered histone 2 [Source:HGNC Symbol;Acc:HGNC:4789]
ENSG00000207721	-3.35647	8.11413e-11	MIR186	microRNA 186 [Source:HGNC Symbol;Acc:HGNC:31557]
ENSG00000143867	1.90145	8.4609e-11	OSR1	odd-skipped related transcription factor 1 [Source:HGNC Symbol;Acc:HGNC:8111]
ENSG00000004660	1.57623	8.76932e-11	CAMKK1	calcium/calmodulin dependent protein kinase kinase 1 [Source:HGNC Symbol;Acc:HGNC:1469]
ENSG00000203943	2.4323	9.22927e-11	SAMD13	sterile alpha motif domain containing 13 [Source:HGNC Symbol;Acc:HGNC:24582]
ENSG00000273983	3.20449	9.40124e-11	H3C8	H3 clustered histone 8 [Source:HGNC Symbol;Acc:HGNC:4772]
ENSG00000118420	1.2375	9.49121e-11	UBE3D	ubiquitin protein ligase E3D [Source:HGNC Symbol;Acc:HGNC:21381]
ENSG00000183709	Inf	9.72336e-11	IFNL2	interferon lambda 2 [Source:HGNC Symbol;Acc:HGNC:18364]
ENSG00000143556	1.04233	9.84943e-11	S100A7	S100 calcium binding protein A7 [Source:HGNC Symbol;Acc:HGNC:10497]
ENSG00000279789	-2.46369	1.14736e-10		novel transcript, sense intronic to KCTD13
ENSG00000254726	1.50911	1.16932e-10	MEX3A	mex-3 RNA binding family member A [Source:HGNC Symbol;Acc:HGNC:33482]
ENSG00000261268	1.39046	1.17415e-10		novel transcript
ENSG00000275180	-2.97146	1.17863e-10		novel transcript
ENSG00000124575	4.09798	1.27112e-10	H1-3	H1.3 linker histone, cluster member [Source:HGNC Symbol;Acc:HGNC:4717]
ENSG00000286813	#NAME?	1.35115e-10		novel transcript, sense intronic to ST20-MTHFSand MTHFS
ENSG00000164082	-3.61208	1.45949e-10	GRM2	glutamate metabotropic receptor 2 [Source:HGNC Symbol;Acc:HGNC:4594]
ENSG00000267259	3.32656	1.46469e-10	ERVE-1	endogenous retrovirus group E member 1 [Source:HGNC Symbol;Acc:HGNC:14602]
ENSG00000126803	-1.00552	1.4769e-10	HSPA2	heat shock protein family A (Hsp70) member 2 [Source:HGNC Symbol;Acc:HGNC:5235]
ENSG00000167588	-3.95463	1.59802e-10	GPD1	glycerol-3-phosphate dehydrogenase 1 [Source:HGNC Symbol;Acc:HGNC:4455]
ENSG00000162227	1.12207	1.62694e-10	TAF6L	TATA-box binding protein associated factor 6 like [Source:HGNC Symbol;Acc:HGNC:17305]
ENSG00000112514	-1.69791	1.62907e-10	CUTA	cutA divalent cation tolerance homolog [Source:HGNC Symbol;Acc:HGNC:21101]
ENSG00000157404	2.80504	1.66909e-10	KIT	KIT proto-oncogene, receptor tyrosine kinase [Source:HGNC Symbol;Acc:HGNC:6342]
ENSG00000260581	1.13049	1.67665e-10		novel transcript, antisense to SPARC
ENSG00000115616	-2.02713	1.75776e-10	SLC9A2	solute carrier family 9 member A2 [Source:HGNC Symbol;Acc:HGNC:11072]
ENSG00000183578	1.40352	1.85059e-10	TNFAIP8L3	TNF alpha induced protein 8 like 3 [Source:HGNC Symbol;Acc:HGNC:20620]
ENSG00000258955	2.44713	1.85596e-10	LINC00519	long intergenic non-protein coding RNA 519 [Source:HGNC Symbol;Acc:HGNC:19838]
ENSG00000231574	1.5789	2.05404e-10	LINC02015	long intergenic non-protein coding RNA 2015 [Source:HGNC Symbol;Acc:HGNC:52850]
ENSG00000123080	1.07235	2.13845e-10	CDKN2C	cyclin dependent kinase inhibitor 2C [Source:HGNC Symbol;Acc:HGNC:1789]
ENSG00000260708	-1.32761	2.14202e-10	TBC1D22A-DT	TBC1D22A divergent transcript [Source:HGNC Symbol;Acc:HGNC:55388]
ENSG00000102057	-2.26688	2.1928e-10	KCND1	potassium voltage-gated channel subfamily D member 1 [Source:HGNC Symbol;Acc:HGNC:6237]
ENSG00000261526	-1.82636	2.25644e-10		novel transcript
ENSG00000117407	1.10247	2.33389e-10	ARTN	artemin [Source:HGNC Symbol;Acc:HGNC:727]
ENSG00000159167	-1.88742	2.39281e-10	STC1	stanniocalcin 1 [Source:HGNC Symbol;Acc:HGNC:11373]
ENSG00000289154	-2.32384	2.44712e-10		novel transcript, sense intronic to CBX5
ENSG00000137558	-3.41152	2.48948e-10	PI15	peptidase inhibitor 15 [Source:HGNC Symbol;Acc:HGNC:8946]
ENSG00000040608	-1.40193	2.50634e-10	RTN4R	reticulon 4 receptor [Source:HGNC Symbol;Acc:HGNC:18601]
ENSG00000121690	1.12971	2.52916e-10	DEPDC7	DEP domain containing 7 [Source:HGNC Symbol;Acc:HGNC:29899]
ENSG00000236028	1.27391	2.55732e-10		novel transcript
ENSG00000279520	-2.67607	2.62305e-10		tec
ENSG00000189046	1.07633	2.7315e-10	ALKBH2	alkB homolog 2, alpha-ketoglutarate dependent dioxygenase [Source:HGNC Symbol;Acc:HGNC:32487]
ENSG00000197847	-2.27297	3.04928e-10	SLC22A20P	solute carrier family 22 member 20, pseudogene [Source:HGNC Symbol;Acc:HGNC:29867]
ENSG00000023228	1.32147	3.18885e-10	NDUFS1	NADH:ubiquinone oxidoreductase core subunit S1 [Source:HGNC Symbol;Acc:HGNC:7707]
ENSG00000185112	-1.38871	3.30329e-10	FAM43A	family with sequence similarity 43 member A [Source:HGNC Symbol;Acc:HGNC:26888]
ENSG00000118804	-1.99353	3.42699e-10	STBD1	starch binding domain 1 [Source:HGNC Symbol;Acc:HGNC:24854]
ENSG00000176593	-1.69167	3.43421e-10		novel transcript, antisense to ZNF606
ENSG00000259366	-1.46102	3.46739e-10		novel transcript, sense intronic to HMBOX1
ENSG00000145358	2.13919	3.67469e-10	DDIT4L	DNA damage inducible transcript 4 like [Source:HGNC Symbol;Acc:HGNC:30555]
ENSG00000134256	-1.9171	3.82778e-10	CD101	CD101 molecule [Source:HGNC Symbol;Acc:HGNC:5949]
ENSG00000288839	-2.85476	3.94493e-10		novel transcript, sense intronic to RNMT
ENSG00000274422	-2.13311	4.09703e-10		novel transcript
ENSG00000186448	-1.94722	4.11618e-10	ZNF197	zinc finger protein 197 [Source:HGNC Symbol;Acc:HGNC:12988]
ENSG00000151474	1.29372	4.4789e-10	FRMD4A	FERM domain containing 4A [Source:HGNC Symbol;Acc:HGNC:25491]
ENSG00000165105	1.12207	4.52123e-10	RASEF	RAS and EF-hand domain containing [Source:HGNC Symbol;Acc:HGNC:26464]
ENSG00000140839	-5.12457	4.92927e-10	CLEC18B	C-type lectin domain family 18 member B [Source:HGNC Symbol;Acc:HGNC:33849]
ENSG00000265917	-2.35546	5.06998e-10	MIR3685	microRNA 3685 [Source:HGNC Symbol;Acc:HGNC:38886]
ENSG00000087128	1.63769	5.10579e-10	TMPRSS11E	transmembrane serine protease 11E [Source:HGNC Symbol;Acc:HGNC:24465]
ENSG00000258056	1.44753	5.19104e-10	CD63-AS1	CD63 antisense RNA 1 [Source:HGNC Symbol;Acc:HGNC:55455]
ENSG00000188015	-1.19497	5.4874e-10	S100A3	S100 calcium binding protein A3 [Source:HGNC Symbol;Acc:HGNC:10493]
ENSG00000104808	-2.36128	5.50628e-10	DHDH	dihydrodiol dehydrogenase [Source:HGNC Symbol;Acc:HGNC:17887]
ENSG00000184465	-1.11068	5.62656e-10	WDR27	WD repeat domain 27 [Source:HGNC Symbol;Acc:HGNC:21248]
ENSG00000188171	-1.00268	5.77227e-10	ZNF626	zinc finger protein 626 [Source:HGNC Symbol;Acc:HGNC:30461]
ENSG00000168298	2.47355	6.329e-10	H1-4	H1.4 linker histone, cluster member [Source:HGNC Symbol;Acc:HGNC:4718]
ENSG00000236859	1.37618	6.36961e-10	NIFK-AS1	NIFK antisense RNA 1 [Source:HGNC Symbol;Acc:HGNC:27385]
ENSG00000156042	-1.07602	6.56402e-10	CFAP70	cilia and flagella associated protein 70 [Source:HGNC Symbol;Acc:HGNC:30726]
ENSG00000204524	-1.01195	6.65563e-10	ZNF805	zinc finger protein 805 [Source:HGNC Symbol;Acc:HGNC:23272]
ENSG00000170379	-2.04918	6.69669e-10	TCAF2	TRPM8 channel associated factor 2 [Source:HGNC Symbol;Acc:HGNC:26878]
ENSG00000204789	1.03874	6.70672e-10	ZNF204P	zinc finger protein 204, pseudogene [Source:HGNC Symbol;Acc:HGNC:12995]
ENSG00000131737	-2.08378	6.7073e-10	KRT34	keratin 34 [Source:HGNC Symbol;Acc:HGNC:6452]
ENSG00000285437	-3.031	6.72723e-10	POLR2J3	RNA polymerase II subunit J3 [Source:HGNC Symbol;Acc:HGNC:33853]
ENSG00000279092	-2.86881	6.80546e-10		TEC
ENSG00000138587	1.09823	7.24024e-10	MNS1	meiosis specific nuclear structural 1 [Source:HGNC Symbol;Acc:HGNC:29636]
ENSG00000126562	-2.28402	7.54048e-10	WNK4	WNK lysine deficient protein kinase 4 [Source:HGNC Symbol;Acc:HGNC:14544]
ENSG00000261512	-1.73683	8.11469e-10		novel transcript
ENSG00000231971	2.56306	8.18759e-10	CT69	cancer/testis associated transcript 69 [Source:HGNC Symbol;Acc:HGNC:37196]
ENSG00000202358	-3.55481	8.4816e-10	RNU6-652P	RNA, U6 small nuclear 652, pseudogene [Source:HGNC Symbol;Acc:HGNC:47615]
ENSG00000225828	-1.89094	8.61184e-10	FAM229A	family with sequence similarity 229 member A [Source:HGNC Symbol;Acc:HGNC:44652]
ENSG00000164647	1.45464	8.99814e-10	STEAP1	STEAP family member 1 [Source:HGNC Symbol;Acc:HGNC:11378]
ENSG00000288826	-2.75254	9.12416e-10		novel transcript
ENSG00000185668	-1.89198	9.45097e-10	POU3F1	POU class 3 homeobox 1 [Source:HGNC Symbol;Acc:HGNC:9214]
ENSG00000187815	1.19445	9.68001e-10	ZFP69	ZFP69 zinc finger protein [Source:HGNC Symbol;Acc:HGNC:24708]
ENSG00000196689	-2.32887	9.73123e-10	TRPV1	transient receptor potential cation channel subfamily V member 1 [Source:HGNC Symbol;Acc:HGNC:12716]
ENSG00000258839	-2.3691	9.79465e-10	MC1R	melanocortin 1 receptor [Source:HGNC Symbol;Acc:HGNC:6929]
ENSG00000143387	-1.48646	1.00591e-09	CTSK	cathepsin K [Source:HGNC Symbol;Acc:HGNC:2536]
ENSG00000204682	1.83901	1.01769e-09	MIR1915HG	MIR1915 host gene [Source:HGNC Symbol;Acc:HGNC:31448]
ENSG00000119866	1.24535	1.01905e-09	BCL11A	BAF chromatin remodeling complex subunit BCL11A [Source:HGNC Symbol;Acc:HGNC:13221]
ENSG00000175505	-1.33684	1.06652e-09	CLCF1	cardiotrophin like cytokine factor 1 [Source:HGNC Symbol;Acc:HGNC:17412]
ENSG00000181449	3.79282	1.19319e-09	SOX2	SRY-box transcription factor 2 [Source:HGNC Symbol;Acc:HGNC:11195]
ENSG00000160223	-2.01822	1.22315e-09	ICOSLG	inducible T cell costimulator ligand [Source:HGNC Symbol;Acc:HGNC:17087]
ENSG00000277511	-2.68994	1.26608e-09		novel transcript
ENSG00000188897	-2.55761	1.31034e-09		novel lipoprotein amino terminal region containing protein
ENSG00000131773	-1.15648	1.31769e-09	KHDRBS3	KH RNA binding domain containing, signal transduction associated 3 [Source:HGNC Symbol;Acc:HGNC:18117]
ENSG00000279048	-6.79458	1.37023e-09		tec
ENSG00000286288	1.24778	1.39191e-09		novel transcript
ENSG00000138134	1.24975	1.40859e-09	STAMBPL1	STAM binding protein like 1 [Source:HGNC Symbol;Acc:HGNC:24105]
ENSG00000239665	-1.52564	1.42127e-09		novel transcript
ENSG00000279821	-1.38584	1.48434e-09		TEC
ENSG00000058600	-1.81407	1.517e-09	POLR3E	RNA polymerase III subunit E [Source:HGNC Symbol;Acc:HGNC:30347]
ENSG00000263956	-1.18484	1.56751e-09	NBPF11	NBPF member 11 [Source:HGNC Symbol;Acc:HGNC:31993]
ENSG00000127311	-1.32016	1.60864e-09	HELB	DNA helicase B [Source:HGNC Symbol;Acc:HGNC:17196]
ENSG00000130699	-1.24568	1.65556e-09	TAF4	TATA-box binding protein associated factor 4 [Source:HGNC Symbol;Acc:HGNC:11537]
ENSG00000111077	1.43109	1.69116e-09	TNS2	tensin 2 [Source:HGNC Symbol;Acc:HGNC:19737]
ENSG00000165072	1.285	1.7105e-09	MAMDC2	MAM domain containing 2 [Source:HGNC Symbol;Acc:HGNC:23673]
ENSG00000196542	1.58896	1.74914e-09	SPTSSB	serine palmitoyltransferase small subunit B [Source:HGNC Symbol;Acc:HGNC:24045]
ENSG00000269925	-2.22478	1.80648e-09		novel transcript, sense intronic to VAMP3
ENSG00000289268	1.45315	1.9121e-09		novel transcript
ENSG00000174669	1.79166	1.9792e-09	SLC29A2	solute carrier family 29 member 2 [Source:HGNC Symbol;Acc:HGNC:11004]
ENSG00000156466	2.957	2.0333e-09	GDF6	growth differentiation factor 6 [Source:HGNC Symbol;Acc:HGNC:4221]
ENSG00000273899	-1.56792	2.10093e-09	NOL12	nucleolar protein 12 [Source:HGNC Symbol;Acc:HGNC:28585]
ENSG00000180385	-1.07699	2.11958e-09	EMC3-AS1	EMC3 antisense RNA 1 [Source:HGNC Symbol;Acc:HGNC:49223]
ENSG00000288056	-3.52884	2.17407e-09		novel transcript
ENSG00000164663	-1.28364	2.20957e-09	USP49	ubiquitin specific peptidase 49 [Source:HGNC Symbol;Acc:HGNC:20078]
ENSG00000163364	1.16462	2.2552e-09	LINC01116	long intergenic non-protein coding RNA 1116 [Source:HGNC Symbol;Acc:HGNC:49259]
ENSG00000260027	1.02922	2.28171e-09	HOXB7	homeobox B7 [Source:HGNC Symbol;Acc:HGNC:5118]
ENSG00000153234	-1.36295	2.40664e-09	NR4A2	nuclear receptor subfamily 4 group A member 2 [Source:HGNC Symbol;Acc:HGNC:7981]
ENSG00000280287	-2.28307	2.64076e-09		novel transcript
ENSG00000174370	1.18528	2.68072e-09	C11orf45	chromosome 11 open reading frame 45 [Source:HGNC Symbol;Acc:HGNC:28584]
ENSG00000196196	2.09708	2.70677e-09	HRCT1	histidine rich carboxyl terminus 1 [Source:HGNC Symbol;Acc:HGNC:33872]
ENSG00000263639	1.02251	2.74587e-09	MSMB	microseminoprotein beta [Source:HGNC Symbol;Acc:HGNC:7372]
ENSG00000064195	1.44441	2.76775e-09	DLX3	distal-less homeobox 3 [Source:HGNC Symbol;Acc:HGNC:2916]
ENSG00000278952	-2.97853	2.77037e-09		TEC
ENSG00000113119	1.13196	2.79869e-09	TMCO6	transmembrane and coiled-coil domains 6 [Source:HGNC Symbol;Acc:HGNC:28814]
ENSG00000276141	-2.58476	2.80232e-09	WHAMMP3	WAS protein homolog associated with actin, golgi membranes and microtubules pseudogene 3 [Source:HGNC Symbol;Acc:HGNC:27892]
ENSG00000180917	-1.18644	2.9233e-09	CMTR2	cap methyltransferase 2 [Source:HGNC Symbol;Acc:HGNC:25635]
ENSG00000057468	-3.44388	3.02326e-09	MSH4	mutS homolog 4 [Source:HGNC Symbol;Acc:HGNC:7327]
ENSG00000105991	-1.09263	3.07581e-09	HOXA1	homeobox A1 [Source:HGNC Symbol;Acc:HGNC:5099]
ENSG00000229951	-2.88793	3.08895e-09	FLJ31356	uncharacterized protein FLJ31356 [Source:NCBI gene (formerly Entrezgene);Acc:403150]
ENSG00000207741	-3.15312	3.14687e-09	MIR590	microRNA 590 [Source:HGNC Symbol;Acc:HGNC:32846]
ENSG00000185038	-4.85297	3.15301e-09	MROH2A	maestro heat like repeat family member 2A [Source:HGNC Symbol;Acc:HGNC:27936]
ENSG00000138738	1.08278	3.25391e-09	PRDM5	PR/SET domain 5 [Source:HGNC Symbol;Acc:HGNC:9349]
ENSG00000270061	-3.2792	3.40417e-09		novel transcript, sense intronic to CCDC92
ENSG00000117594	-2.29142	3.45166e-09	HSD11B1	hydroxysteroid 11-beta dehydrogenase 1 [Source:HGNC Symbol;Acc:HGNC:5208]
ENSG00000286299	2.34593	3.48681e-09		novel transcript, antisense to HDDC2
ENSG00000171855	4.12155	3.5507e-09	IFNB1	interferon beta 1 [Source:HGNC Symbol;Acc:HGNC:5434]
ENSG00000180730	-2.45472	3.6016e-09	SHISA2	shisa family member 2 [Source:HGNC Symbol;Acc:HGNC:20366]
ENSG00000129451	1.01061	3.65486e-09	KLK10	kallikrein related peptidase 10 [Source:HGNC Symbol;Acc:HGNC:6358]
ENSG00000230453	1.10729	3.66011e-09	ANKRD18B	ankyrin repeat domain 18B [Source:HGNC Symbol;Acc:HGNC:23644]
ENSG00000260267	1.64967	3.75957e-09		novel transcript, antisense to ARMC5
ENSG00000128284	1.63351	3.95368e-09	APOL3	apolipoprotein L3 [Source:HGNC Symbol;Acc:HGNC:14868]
ENSG00000167723	-2.7658	3.96146e-09	TRPV3	transient receptor potential cation channel subfamily V member 3 [Source:HGNC Symbol;Acc:HGNC:18084]
ENSG00000214827	-1.98699	4.00798e-09	MTCP1	mature T cell proliferation 1 [Source:HGNC Symbol;Acc:HGNC:7423]
ENSG00000154920	1.00455	4.0763e-09	EME1	essential meiotic structure-specific endonuclease 1 [Source:HGNC Symbol;Acc:HGNC:24965]
ENSG00000148824	-1.13574	4.1944e-09	MTG1	mitochondrial ribosome associated GTPase 1 [Source:HGNC Symbol;Acc:HGNC:32159]
ENSG00000243321	1.94707	4.20998e-09	LINC01998	long intergenic non-protein coding RNA 1998 [Source:HGNC Symbol;Acc:HGNC:52832]
ENSG00000225138	-1.13568	4.31772e-09	SLC9A3-AS1	SLC9A3 antisense RNA 1 [Source:HGNC Symbol;Acc:HGNC:40550]
ENSG00000234602	3.25108	4.62657e-09	MCIDAS	multiciliate differentiation and DNA synthesis associated cell cycle protein [Source:HGNC Symbol;Acc:HGNC:40050]
ENSG00000131626	-1.20998	4.64081e-09	PPFIA1	PTPRF interacting protein alpha 1 [Source:HGNC Symbol;Acc:HGNC:9245]
ENSG00000225329	-4.21462	4.72423e-09	LHFPL3-AS2	LHFPL3 antisense RNA 2 [Source:HGNC Symbol;Acc:HGNC:44106]
ENSG00000122477	-2.23875	4.73721e-09	LRRC39	leucine rich repeat containing 39 [Source:HGNC Symbol;Acc:HGNC:28228]
ENSG00000221539	-3.00868	5.13417e-09	SNORD99	small nucleolar RNA, C/D box 99 [Source:HGNC Symbol;Acc:HGNC:32762]
ENSG00000170775	-1.10744	5.1386e-09	GPR37	G protein-coupled receptor 37 [Source:HGNC Symbol;Acc:HGNC:4494]
ENSG00000132819	-1.05013	5.19244e-09	RBM38	RNA binding motif protein 38 [Source:HGNC Symbol;Acc:HGNC:15818]
ENSG00000248489	-1.84944	5.38677e-09	CHD1-DT	CHD1 divergent transcript [Source:HGNC Symbol;Acc:HGNC:52907]
ENSG00000196372	1.06603	5.53055e-09	ASB13	ankyrin repeat and SOCS box containing 13 [Source:HGNC Symbol;Acc:HGNC:19765]
ENSG00000270277	-2.34805	5.62213e-09		novel transcript, antisense to titin
ENSG00000140254	1.40094	5.67813e-09	DUOXA1	dual oxidase maturation factor 1 [Source:HGNC Symbol;Acc:HGNC:26507]
ENSG00000197362	-1.0567	5.81393e-09	ZNF786	zinc finger protein 786 [Source:HGNC Symbol;Acc:HGNC:21806]
ENSG00000177508	1.30004	6.21723e-09	IRX3	iroquois homeobox 3 [Source:HGNC Symbol;Acc:HGNC:14360]
ENSG00000198768	1.96874	6.92919e-09	APCDD1L	APC down-regulated 1 like [Source:HGNC Symbol;Acc:HGNC:26892]
ENSG00000280383	-2.91974	7.04197e-09		novel transcript, sense overlapping ATXN10
ENSG00000165424	-1.18328	7.26268e-09	ZCCHC24	zinc finger CCHC-type containing 24 [Source:HGNC Symbol;Acc:HGNC:26911]
ENSG00000158445	1.86958	8.47343e-09	KCNB1	potassium voltage-gated channel subfamily B member 1 [Source:HGNC Symbol;Acc:HGNC:6231]
ENSG00000275342	-1.69015	8.55602e-09	PRAG1	PEAK1 related, kinase-activating pseudokinase 1 [Source:HGNC Symbol;Acc:HGNC:25438]
ENSG00000259562	-1.88185	8.86899e-09		zinc finger CCHC-type and RNA binding motif 1 (ZCRB1) pseudogene
ENSG00000213859	-2.99919	8.9161e-09	KCTD11	potassium channel tetramerization domain containing 11 [Source:HGNC Symbol;Acc:HGNC:21302]
ENSG00000143369	1.03628	8.9161e-09	ECM1	extracellular matrix protein 1 [Source:HGNC Symbol;Acc:HGNC:3153]
ENSG00000077063	1.63646	9.2485e-09	CTTNBP2	cortactin binding protein 2 [Source:HGNC Symbol;Acc:HGNC:15679]
ENSG00000170577	1.02508	9.56459e-09	SIX2	SIX homeobox 2 [Source:HGNC Symbol;Acc:HGNC:10888]
ENSG00000234076	4.64236	9.95019e-09	TPRG1-AS1	TPRG1 antisense RNA 1 [Source:HGNC Symbol;Acc:HGNC:42391]
ENSG00000272574	-2.23826	1.0315e-08		novel transcript, sense intronic to UAP1
ENSG00000100490	1.37218	1.05839e-08	CDKL1	cyclin dependent kinase like 1 [Source:HGNC Symbol;Acc:HGNC:1781]
ENSG00000273129	-3.21365	1.08446e-08	PACERR	PTGS2 antisense NFKB1 complex-mediated expression regulator RNA [Source:HGNC Symbol;Acc:HGNC:50552]
ENSG00000131187	1.21233	1.09398e-08	F12	coagulation factor XII [Source:HGNC Symbol;Acc:HGNC:3530]
ENSG00000153802	1.08865	1.10523e-08	TMPRSS11D	transmembrane serine protease 11D [Source:HGNC Symbol;Acc:HGNC:24059]
ENSG00000173926	-1.40233	1.13236e-08	MARCHF3	membrane associated ring-CH-type finger 3 [Source:HGNC Symbol;Acc:HGNC:28728]
ENSG00000273199	-2.27904	1.13383e-08		novel transcript, antisense to MORC3
ENSG00000132326	1.13046	1.16843e-08	PER2	period circadian regulator 2 [Source:HGNC Symbol;Acc:HGNC:8846]
ENSG00000257176	-1.3636	1.20919e-08		novel transcript, antisense to FAR2
ENSG00000153406	2.2947	1.29791e-08	NMRAL1	NmrA like redox sensor 1 [Source:HGNC Symbol;Acc:HGNC:24987]
ENSG00000163564	2.66506	1.30433e-08	PYHIN1	pyrin and HIN domain family member 1 [Source:HGNC Symbol;Acc:HGNC:28894]
ENSG00000163637	1.00718	1.34191e-08	PRICKLE2	prickle planar cell polarity protein 2 [Source:HGNC Symbol;Acc:HGNC:20340]
ENSG00000154188	1.46696	1.42025e-08	ANGPT1	angiopoietin 1 [Source:HGNC Symbol;Acc:HGNC:484]
ENSG00000103196	-2.44132	1.44017e-08	CRISPLD2	cysteine rich secretory protein LCCL domain containing 2 [Source:HGNC Symbol;Acc:HGNC:25248]
ENSG00000145945	1.32529	1.45466e-08	FAM50B	family with sequence similarity 50 member B [Source:HGNC Symbol;Acc:HGNC:18789]
ENSG00000275234	-1.14945	1.48063e-08		novel transcript, antisense to DENND1C
ENSG00000111837	-2.54868	1.49512e-08	MAK	male germ cell associated kinase [Source:HGNC Symbol;Acc:HGNC:6816]
ENSG00000280832	1.68579	1.51178e-08	GSEC	G-quadruplex forming sequence containing lncRNA [Source:HGNC Symbol;Acc:HGNC:48645]
ENSG00000063169	-1.12696	1.52719e-08	BICRA	BRD4 interacting chromatin remodeling complex associated protein [Source:HGNC Symbol;Acc:HGNC:4332]
ENSG00000168826	-1.08927	1.53469e-08	ZBTB49	zinc finger and BTB domain containing 49 [Source:HGNC Symbol;Acc:HGNC:19883]
ENSG00000257815	-1.77511	1.53623e-08	PRANCR	progenitor renewal associated non-coding RNA [Source:HGNC Symbol;Acc:HGNC:51126]
ENSG00000160172	1.76988	1.55443e-08	FAM86C2P	family with sequence similarity 86 member C2, pseudogene [Source:HGNC Symbol;Acc:HGNC:42392]
ENSG00000261618	-6.48424	1.57037e-08	LINC02605	long intergenic non-protein coding RNA 2605 [Source:HGNC Symbol;Acc:HGNC:53974]
ENSG00000073737	1.83714	1.6411e-08	DHRS9	dehydrogenase/reductase 9 [Source:HGNC Symbol;Acc:HGNC:16888]
ENSG00000164597	1.50313	1.64589e-08	COG5	component of oligomeric golgi complex 5 [Source:HGNC Symbol;Acc:HGNC:14857]
ENSG00000042832	-1.6875	1.68494e-08	TG	thyroglobulin [Source:HGNC Symbol;Acc:HGNC:11764]
ENSG00000259527	-3.08613	1.87642e-08	LINC00052	long intergenic non-protein coding RNA 52 [Source:HGNC Symbol;Acc:HGNC:26455]
ENSG00000163734	1.09069	1.87708e-08	CXCL3	C-X-C motif chemokine ligand 3 [Source:HGNC Symbol;Acc:HGNC:4604]
ENSG00000263874	-2.30048	1.97616e-08	LINC00672	long intergenic non-protein coding RNA 672 [Source:HGNC Symbol;Acc:HGNC:44353]
ENSG00000251003	-1.98565	2.02922e-08	ZFPM2-AS1	ZFPM2 antisense RNA 1 [Source:HGNC Symbol;Acc:HGNC:50698]
ENSG00000120833	1.04812	2.04922e-08	SOCS2	suppressor of cytokine signaling 2 [Source:HGNC Symbol;Acc:HGNC:19382]
ENSG00000198420	-1.34499	2.13828e-08	TCAF1	TRPM8 channel associated factor 1 [Source:HGNC Symbol;Acc:HGNC:22201]
ENSG00000176971	2.61776	2.18605e-08	FIBIN	fin bud initiation factor homolog [Source:HGNC Symbol;Acc:HGNC:33747]
ENSG00000130584	-2.28328	2.2321e-08	ZBTB46	zinc finger and BTB domain containing 46 [Source:HGNC Symbol;Acc:HGNC:16094]
ENSG00000134508	1.61341	2.44055e-08	CABLES1	Cdk5 and Abl enzyme substrate 1 [Source:HGNC Symbol;Acc:HGNC:25097]
ENSG00000235944	1.96308	2.47624e-08	ZNF815P	zinc finger protein 815, pseudogene [Source:HGNC Symbol;Acc:HGNC:22029]
ENSG00000288825	2.19222	2.48487e-08	H2AC18	H2A clustered histone 18 [Source:HGNC Symbol;Acc:HGNC:4736]
ENSG00000239569	-1.6688	2.54288e-08	KMT2E-AS1	KMT2E antisense RNA 1 [Source:HGNC Symbol;Acc:HGNC:40845]
ENSG00000287906	1.37594	2.56996e-08		novel transcript
ENSG00000215424	1.75891	2.59243e-08	MCM3AP-AS1	MCM3AP antisense RNA 1 [Source:HGNC Symbol;Acc:HGNC:16417]
ENSG00000064692	1.54936	2.70616e-08	SNCAIP	synuclein alpha interacting protein [Source:HGNC Symbol;Acc:HGNC:11139]
ENSG00000277449	-2.8791	2.71643e-08	CEBPB-AS1	CEBPB antisense RNA 1 [Source:HGNC Symbol;Acc:HGNC:51226]
ENSG00000212694	-1.75347	2.73656e-08	LINC01089	long intergenic non-protein coding RNA 1089 [Source:HGNC Symbol;Acc:HGNC:27886]
ENSG00000272599	-1.68846	2.74849e-08		novel transcript to NUDT13
ENSG00000257594	-2.46476	2.86486e-08	GALNT4	polypeptide N-acetylgalactosaminyltransferase 4 [Source:HGNC Symbol;Acc:HGNC:4126]
ENSG00000249042	1.11693	2.88957e-08	FAM151B-DT	FAM151B divergent transcript [Source:HGNC Symbol;Acc:HGNC:55578]
ENSG00000214654	1.14202	3.00714e-08	B3GALT9	beta-1,3-galactosyltransferase 9 [Source:HGNC Symbol;Acc:HGNC:53652]
ENSG00000224511	1.59043	3.04303e-08	LINC00365	long intergenic non-protein coding RNA 365 [Source:HGNC Symbol;Acc:HGNC:42687]
ENSG00000204528	#NAME?	3.04694e-08	PSORS1C3	psoriasis susceptibility 1 candidate 3 [Source:HGNC Symbol;Acc:HGNC:17203]
ENSG00000130810	-1.22244	3.15099e-08	PPAN	peter pan homolog [Source:HGNC Symbol;Acc:HGNC:9227]
ENSG00000213347	1.10979	3.26393e-08	MXD3	MAX dimerization protein 3 [Source:HGNC Symbol;Acc:HGNC:14008]
ENSG00000261997	-2.77589	3.28735e-08		novel transcript
ENSG00000268279	-2.2864	3.29314e-08		novel transcript
ENSG00000071575	1.12814	3.34095e-08	TRIB2	tribbles pseudokinase 2 [Source:HGNC Symbol;Acc:HGNC:30809]
ENSG00000138670	-1.14878	3.35492e-08	RASGEF1B	RasGEF domain family member 1B [Source:HGNC Symbol;Acc:HGNC:24881]
ENSG00000219607	-1.66913	3.37658e-08	PPP1R3G	protein phosphatase 1 regulatory subunit 3G [Source:HGNC Symbol;Acc:HGNC:14945]
ENSG00000100842	1.41286	3.40315e-08	EFS	embryonal Fyn-associated substrate [Source:HGNC Symbol;Acc:HGNC:16898]
ENSG00000260495	-3.54877	3.60695e-08		novel transcript, antisense to GAN
ENSG00000101096	-2.35953	3.62932e-08	NFATC2	nuclear factor of activated T cells 2 [Source:HGNC Symbol;Acc:HGNC:7776]
ENSG00000113946	-1.28556	3.67142e-08	CLDN16	claudin 16 [Source:HGNC Symbol;Acc:HGNC:2037]
ENSG00000167524	-1.45222	3.74538e-08	RSKR	ribosomal protein S6 kinase related [Source:HGNC Symbol;Acc:HGNC:26314]
ENSG00000286786	-4.00639	3.75082e-08		novel transcript, antisense to RASGRP1
ENSG00000275895	-1.28282	3.98963e-08	U2AF1L5	U2 small nuclear RNA auxiliary factor 1 like 5 [Source:HGNC Symbol;Acc:HGNC:51830]
ENSG00000251669	2.09981	4.14194e-08	FAM86EP	family with sequence similarity 86 member E, pseudogene [Source:HGNC Symbol;Acc:HGNC:28017]
ENSG00000198092	1.31985	4.15904e-08	TMPRSS11F	transmembrane serine protease 11F [Source:HGNC Symbol;Acc:HGNC:29994]
ENSG00000143536	1.06666	4.18833e-08	CRNN	cornulin [Source:HGNC Symbol;Acc:HGNC:1230]
ENSG00000276248	-1.84031	4.31972e-08		novel transcript, sense intronic to TMCO3
ENSG00000289048	1.36646	4.38922e-08		novel transcript
ENSG00000243716	-1.17621	4.61361e-08	NPIPB5	nuclear pore complex interacting protein family member B5 [Source:HGNC Symbol;Acc:HGNC:37233]
ENSG00000280441	-4.7144	4.67635e-08		novel transcript
ENSG00000263731	1.5614	4.68576e-08		novel transcript
ENSG00000277534	1.0124	4.82815e-08		novel transcript, sense intronic to KCTD1
ENSG00000173818	-1.21477	4.83201e-08	ENDOV	endonuclease V [Source:HGNC Symbol;Acc:HGNC:26640]
ENSG00000216990	-2.75662	4.83817e-08	HSPD1P10	heat shock protein family D (Hsp60) member 1 pseudogene 10 [Source:HGNC Symbol;Acc:HGNC:35131]
ENSG00000285737	-3.41114	4.97005e-08	LINC02680	long intergenic non-protein coding RNA 2680 [Source:HGNC Symbol;Acc:HGNC:54174]
ENSG00000108176	1.53315	4.97561e-08	DNAJC12	DnaJ heat shock protein family (Hsp40) member C12 [Source:HGNC Symbol;Acc:HGNC:28908]
ENSG00000110171	-1.00393	5.19061e-08	TRIM3	tripartite motif containing 3 [Source:HGNC Symbol;Acc:HGNC:10064]
ENSG00000283072	2.71006	5.33667e-08		novel transcript
ENSG00000227375	2.1358	5.36392e-08	DLG1-AS1	DLG1 antisense RNA 1 [Source:HGNC Symbol;Acc:HGNC:44154]
ENSG00000147041	1.32566	5.50914e-08	SYTL5	synaptotagmin like 5 [Source:HGNC Symbol;Acc:HGNC:15589]
ENSG00000065057	1.06545	5.55248e-08	NTHL1	nth like DNA glycosylase 1 [Source:HGNC Symbol;Acc:HGNC:8028]
ENSG00000215186	-6.5461	5.89151e-08	GOLGA6B	golgin A6 family member B [Source:HGNC Symbol;Acc:HGNC:32205]
ENSG00000224260	1.80114	6.14293e-08		novel transcript
ENSG00000257894	-2.00234	6.17708e-08		novel transcript
ENSG00000102385	-2.03717	6.21335e-08	DRP2	dystrophin related protein 2 [Source:HGNC Symbol;Acc:HGNC:3032]
ENSG00000172375	-1.07264	6.2906e-08	C2CD2L	C2CD2 like [Source:HGNC Symbol;Acc:HGNC:29000]
ENSG00000272812	-1.95767	6.40944e-08		novel transcript, sense intronic to ZNF596
ENSG00000251455	-3.13037	6.58969e-08		novel transcript, antisense to PET112L
ENSG00000141655	-1.73243	6.84892e-08	TNFRSF11A	TNF receptor superfamily member 11a [Source:HGNC Symbol;Acc:HGNC:11908]
ENSG00000278828	1.22725	6.93605e-08	H3C10	H3 clustered histone 10 [Source:HGNC Symbol;Acc:HGNC:4775]
ENSG00000127399	1.80454	6.95024e-08	LRRC61	leucine rich repeat containing 61 [Source:HGNC Symbol;Acc:HGNC:21704]
ENSG00000169981	-2.07125	7.00848e-08	ZNF35	zinc finger protein 35 [Source:HGNC Symbol;Acc:HGNC:13099]
ENSG00000268947	-2.76149	7.03262e-08		novel transcript
ENSG00000182118	1.01456	7.74524e-08	FAM89A	family with sequence similarity 89 member A [Source:HGNC Symbol;Acc:HGNC:25057]
ENSG00000241860	-1.65707	8.27881e-08		novel transcript
ENSG00000237943	1.33366	8.62819e-08	PRKCQ-AS1	PRKCQ antisense RNA 1 [Source:HGNC Symbol;Acc:HGNC:44689]
ENSG00000288752	-2.2195	8.79867e-08		novel transcript, antisense to RPL30
ENSG00000260917	-1.01972	8.95218e-08		novel transcript, overlapping to VTI1A
ENSG00000171227	2.59327	9.15421e-08	TMEM37	transmembrane protein 37 [Source:HGNC Symbol;Acc:HGNC:18216]
ENSG00000137691	1.33716	9.24749e-08	CFAP300	cilia and flagella associated protein 300 [Source:HGNC Symbol;Acc:HGNC:28188]
ENSG00000050730	-2.48351	9.31298e-08	TNIP3	TNFAIP3 interacting protein 3 [Source:HGNC Symbol;Acc:HGNC:19315]
ENSG00000271725	-3.43675	9.35123e-08		novel transcript
ENSG00000277728	-3.57316	9.44771e-08		novel transcript, antisense to COG1
ENSG00000141252	1.46941	9.4861e-08	VPS53	VPS53 subunit of GARP complex [Source:HGNC Symbol;Acc:HGNC:25608]
ENSG00000111886	-2.785	9.83519e-08	GABRR2	gamma-aminobutyric acid type A receptor subunit rho2 [Source:HGNC Symbol;Acc:HGNC:4091]
ENSG00000110876	-1.54027	9.89248e-08	SELPLG	selectin P ligand [Source:HGNC Symbol;Acc:HGNC:10722]
ENSG00000068024	-1.1517	1.00512e-07	HDAC4	histone deacetylase 4 [Source:HGNC Symbol;Acc:HGNC:14063]
ENSG00000106588	-1.35565	1.02401e-07	PSMA2	proteasome 20S subunit alpha 2 [Source:HGNC Symbol;Acc:HGNC:9531]
ENSG00000251247	-1.30841	1.03968e-07	ZNF345	zinc finger protein 345 [Source:HGNC Symbol;Acc:HGNC:16367]
ENSG00000250959	-1.62133	1.04076e-07	GLUD1P3	glutamate dehydrogenase 1 pseudogene 3 [Source:HGNC Symbol;Acc:HGNC:4338]
ENSG00000118946	-4.05933	1.0408e-07	PCDH17	protocadherin 17 [Source:HGNC Symbol;Acc:HGNC:14267]
ENSG00000145014	1.00227	1.08609e-07	TMEM44	transmembrane protein 44 [Source:HGNC Symbol;Acc:HGNC:25120]
ENSG00000040731	1.12701	1.09137e-07	CDH10	cadherin 10 [Source:HGNC Symbol;Acc:HGNC:1749]
ENSG00000221164	-2.09877	1.1005e-07	SNORA11F	small nucleolar RNA, H/ACA box 11F [Source:HGNC Symbol;Acc:HGNC:52189]
ENSG00000019186	2.00653	1.10226e-07	CYP24A1	cytochrome P450 family 24 subfamily A member 1 [Source:HGNC Symbol;Acc:HGNC:2602]
ENSG00000158473	1.05546	1.13385e-07	CD1D	CD1d molecule [Source:HGNC Symbol;Acc:HGNC:1637]
ENSG00000279233	-1.98592	1.14728e-07		novel transcript
ENSG00000259230	2.95776	1.20857e-07	LINC02323	long intergenic non-protein coding RNA 2323 [Source:HGNC Symbol;Acc:HGNC:53242]
ENSG00000128408	3.46971	1.2108e-07	RIBC2	RIB43A domain with coiled-coils 2 [Source:HGNC Symbol;Acc:HGNC:13241]
ENSG00000250397	#NAME?	1.24329e-07		novel transcript
ENSG00000267260	3.01888	1.24734e-07		novel transcript
ENSG00000234795	1.32417	1.26671e-07	RFTN1P1	raftlin, lipid raft linker 1 pseudogene 1 [Source:HGNC Symbol;Acc:HGNC:23971]
ENSG00000164855	1.00201	1.31999e-07	TMEM184A	transmembrane protein 184A [Source:HGNC Symbol;Acc:HGNC:28797]
ENSG00000043039	1.31892	1.33776e-07	BARX2	BARX homeobox 2 [Source:HGNC Symbol;Acc:HGNC:956]
ENSG00000120471	1.22378	1.33781e-07	TP53AIP1	tumor protein p53 regulated apoptosis inducing protein 1 [Source:HGNC Symbol;Acc:HGNC:29984]
ENSG00000148483	-2.28714	1.34893e-07	TMEM236	transmembrane protein 236 [Source:HGNC Symbol;Acc:HGNC:23473]
ENSG00000183621	1.20404	1.357e-07	ZNF438	zinc finger protein 438 [Source:HGNC Symbol;Acc:HGNC:21029]
ENSG00000225177	-1.58211	1.36265e-07		novel transcript
ENSG00000257335	-1.58291	1.37584e-07	MGAM	maltase-glucoamylase [Source:HGNC Symbol;Acc:HGNC:7043]
ENSG00000137496	-1.39854	1.38215e-07	IL18BP	interleukin 18 binding protein [Source:HGNC Symbol;Acc:HGNC:5987]
ENSG00000099910	1.06931	1.38942e-07	KLHL22	kelch like family member 22 [Source:HGNC Symbol;Acc:HGNC:25888]
ENSG00000225377	1.19446	1.40198e-07	NRSN2-AS1	NRSN2 antisense RNA 1 [Source:HGNC Symbol;Acc:HGNC:51222]
ENSG00000250608	-3.17631	1.44371e-07	NUDT16-DT	NUDT16 divergent transcript [Source:HGNC Symbol;Acc:HGNC:27947]
ENSG00000286805	2.7685	1.44378e-07		novel transcript, antisense to PARK2
ENSG00000011114	-1.90158	1.47598e-07	BTBD7	BTB domain containing 7 [Source:HGNC Symbol;Acc:HGNC:18269]
ENSG00000165185	-1.06127	1.48939e-07	KIAA1958	KIAA1958 [Source:HGNC Symbol;Acc:HGNC:23427]
ENSG00000177173	-1.91957	1.50669e-07	NAP1L4P1	nucleosome assembly protein 1 like 4 pseudogene 1 [Source:HGNC Symbol;Acc:HGNC:39740]
ENSG00000109743	-1.58894	1.57153e-07	BST1	bone marrow stromal cell antigen 1 [Source:HGNC Symbol;Acc:HGNC:1118]
ENSG00000131435	1.02943	1.58178e-07	PDLIM4	PDZ and LIM domain 4 [Source:HGNC Symbol;Acc:HGNC:16501]
ENSG00000289182	-5.02662	1.61192e-07		novel transcript, antisense to ACTG1
ENSG00000251281	2.10165	1.75352e-07		novel transcript
ENSG00000248187	2.9252	1.78907e-07		novel transcript
ENSG00000179111	1.62498	1.80016e-07	HES7	hes family bHLH transcription factor 7 [Source:HGNC Symbol;Acc:HGNC:15977]
ENSG00000288906	-3.59345	1.83944e-07		novel transcript
ENSG00000198221	-2.7345	1.83944e-07	AFDN-DT	AFDN divergent transcript [Source:HGNC Symbol;Acc:HGNC:21236]
ENSG00000198155	-2.58006	1.87074e-07	ZNF876P	zinc finger protein 876, pseudogene [Source:HGNC Symbol;Acc:HGNC:32472]
ENSG00000236255	-1.40017	1.99119e-07		novel transcript
ENSG00000196503	1.25431	2.26268e-07	ARL9	ADP ribosylation factor like GTPase 9 [Source:HGNC Symbol;Acc:HGNC:23592]
ENSG00000168517	1.62688	2.28583e-07	HEXIM2	HEXIM P-TEFb complex subunit 2 [Source:HGNC Symbol;Acc:HGNC:28591]
ENSG00000255491	1.29999	2.33802e-07		novel transcript
ENSG00000103056	-3.77944	2.41288e-07	SMPD3	sphingomyelin phosphodiesterase 3 [Source:HGNC Symbol;Acc:HGNC:14240]
ENSG00000139865	#NAME?	2.57498e-07	TTC6	tetratricopeptide repeat domain 6 [Source:HGNC Symbol;Acc:HGNC:19739]
ENSG00000100739	1.81871	2.60768e-07	BDKRB1	bradykinin receptor B1 [Source:HGNC Symbol;Acc:HGNC:1029]
ENSG00000274290	-1.3179	2.65385e-07	H2BC6	H2B clustered histone 6 [Source:HGNC Symbol;Acc:HGNC:4753]
ENSG00000267796	-1.48608	2.68785e-07	LIN37	lin-37 DREAM MuvB core complex component [Source:HGNC Symbol;Acc:HGNC:33234]
ENSG00000184160	#NAME?	2.71894e-07	ADRA2C	adrenoceptor alpha 2C [Source:HGNC Symbol;Acc:HGNC:283]
ENSG00000160229	-1.52599	2.7286e-07	ZNF66	zinc finger protein 66 [Source:HGNC Symbol;Acc:HGNC:13135]
ENSG00000135324	1.10594	2.78202e-07	MRAP2	melanocortin 2 receptor accessory protein 2 [Source:HGNC Symbol;Acc:HGNC:21232]
ENSG00000174776	-5.33274	2.79866e-07	WDR49	WD repeat domain 49 [Source:HGNC Symbol;Acc:HGNC:26587]
ENSG00000095739	-1.78377	2.95913e-07	BAMBI	BMP and activin membrane bound inhibitor [Source:HGNC Symbol;Acc:HGNC:30251]
ENSG00000100311	-1.3938	2.96582e-07	PDGFB	platelet derived growth factor subunit B [Source:HGNC Symbol;Acc:HGNC:8800]
ENSG00000104043	2.11778	3.01237e-07	ATP8B4	ATPase phospholipid transporting 8B4 (putative) [Source:HGNC Symbol;Acc:HGNC:13536]
ENSG00000270012	-5.066	3.06155e-07		novel transcript
ENSG00000259856	-1.52526	3.08602e-07	RAB43P1	RAB43 pseudogene 1 [Source:HGNC Symbol;Acc:HGNC:33153]
ENSG00000180229	-2.48932	3.1029e-07	HERC2P3	hect domain and RLD 2 pseudogene 3 [Source:HGNC Symbol;Acc:HGNC:4871]
ENSG00000251432	1.20455	3.14573e-07	LINC02615	long intergenic non-protein coding RNA 2615 [Source:HGNC Symbol;Acc:HGNC:53402]
ENSG00000286633	3.1991	3.26362e-07		novel transcript, antisense to RIPOR2
ENSG00000157734	1.64233	3.27531e-07	SNX22	sorting nexin 22 [Source:HGNC Symbol;Acc:HGNC:16315]
ENSG00000175879	1.20379	3.29198e-07	HOXD8	homeobox D8 [Source:HGNC Symbol;Acc:HGNC:5139]
ENSG00000232316	2.18401	3.39754e-07	LINC02518	long intergenic non-protein coding RNA 2518 [Source:HGNC Symbol;Acc:HGNC:53509]
ENSG00000174130	1.37322	3.42137e-07	TLR6	toll like receptor 6 [Source:HGNC Symbol;Acc:HGNC:16711]
ENSG00000115935	1.43957	3.67395e-07	WIPF1	WAS/WASL interacting protein family member 1 [Source:HGNC Symbol;Acc:HGNC:12736]
ENSG00000100938	1.02657	3.67451e-07	GMPR2	guanosine monophosphate reductase 2 [Source:HGNC Symbol;Acc:HGNC:4377]
ENSG00000153790	1.15243	3.68211e-07	C7orf31	chromosome 7 open reading frame 31 [Source:HGNC Symbol;Acc:HGNC:21722]
ENSG00000227676	-1.8367	3.79227e-07	LINC01068	long intergenic non-protein coding RNA 1068 [Source:HGNC Symbol;Acc:HGNC:49106]
ENSG00000231666	1.35491	3.96147e-07	LINC01704	long intergenic non-protein coding RNA 1704 [Source:HGNC Symbol;Acc:HGNC:52492]
ENSG00000036672	1.51039	4.00857e-07	USP2	ubiquitin specific peptidase 2 [Source:HGNC Symbol;Acc:HGNC:12618]
ENSG00000138336	1.93331	4.08412e-07	TET1	tet methylcytosine dioxygenase 1 [Source:HGNC Symbol;Acc:HGNC:29484]
ENSG00000250302	2.04838	4.17813e-07	LINC01618	long intergenic non-protein coding RNA 1618 [Source:HGNC Symbol;Acc:HGNC:27195]
ENSG00000189423	-1.33819	4.20551e-07	USP32P3	ubiquitin specific peptidase 32 pseudogene 3 [Source:HGNC Symbol;Acc:HGNC:43576]
ENSG00000269981	-1.26025	4.21664e-07		novel pseudogene
ENSG00000143434	-1.54862	4.39185e-07	SEMA6C	semaphorin 6C [Source:HGNC Symbol;Acc:HGNC:10740]
ENSG00000090924	1.08533	4.58858e-07	PLEKHG2	pleckstrin homology and RhoGEF domain containing G2 [Source:HGNC Symbol;Acc:HGNC:29515]
ENSG00000255364	1.70619	4.62893e-07	SMILR	smooth muscle induced lncRNA, enhancer of proliferation [Source:HGNC Symbol;Acc:HGNC:51825]
ENSG00000128052	1.0033	4.68737e-07	KDR	kinase insert domain receptor [Source:HGNC Symbol;Acc:HGNC:6307]
ENSG00000028277	1.25119	4.70632e-07	POU2F2	POU class 2 homeobox 2 [Source:HGNC Symbol;Acc:HGNC:9213]
ENSG00000234171	1.28048	4.87879e-07	RNASEH1-AS1	RNASEH1 antisense RNA 1 [Source:HGNC Symbol;Acc:HGNC:49289]
ENSG00000273002	-5.27195	4.93618e-07	ARHGEF2-AS2	ARHGEF2 antisense RNA 2 [Source:HGNC Symbol;Acc:HGNC:55175]
ENSG00000230183	1.65425	5.16251e-07	CNOT6LP1	CNOT6L pseudogene 1 [Source:HGNC Symbol;Acc:HGNC:32355]
ENSG00000249867	1.87002	5.26853e-07	LINC02742	long intergenic non-protein coding RNA 2742 [Source:HGNC Symbol;Acc:HGNC:54259]
ENSG00000241343	-1.04716	5.62865e-07	RPL36A	ribosomal protein L36a [Source:HGNC Symbol;Acc:HGNC:10359]
ENSG00000289396	-2.14393	5.66506e-07		novel transcript, sense intronic to DLG1
ENSG00000270426	-6.19779	5.78539e-07		novel transcript, sense intronic to IRF2
ENSG00000258947	-1.36272	5.88308e-07	TUBB3	tubulin beta 3 class III [Source:HGNC Symbol;Acc:HGNC:20772]
ENSG00000169598	1.22278	6.00101e-07	DFFB	DNA fragmentation factor subunit beta [Source:HGNC Symbol;Acc:HGNC:2773]
ENSG00000214145	-2.53328	6.08375e-07	LINC00887	long intergenic non-protein coding RNA 887 [Source:HGNC Symbol;Acc:HGNC:48574]
ENSG00000122547	-1.59734	6.08375e-07	EEPD1	endonuclease/exonuclease/phosphatase family domain containing 1 [Source:HGNC Symbol;Acc:HGNC:22223]
ENSG00000139178	-3.72289	6.11718e-07	C1RL	complement C1r subcomponent like [Source:HGNC Symbol;Acc:HGNC:21265]
ENSG00000135063	-1.36407	6.39997e-07	FAM189A2	family with sequence similarity 189 member A2 [Source:HGNC Symbol;Acc:HGNC:24820]
ENSG00000137877	-2.08021	6.74005e-07	SPTBN5	spectrin beta, non-erythrocytic 5 [Source:HGNC Symbol;Acc:HGNC:15680]
ENSG00000215014	-1.91658	6.76706e-07		novel transcript
ENSG00000270659	2.62939	6.94277e-07		novel transcript
ENSG00000224975	-1.95639	7.02977e-07	INE1	inactivation escape 1 [Source:HGNC Symbol;Acc:HGNC:6060]
ENSG00000249951	#NAME?	7.18927e-07		novel transcript
ENSG00000124126	-1.92686	7.32866e-07	PREX1	phosphatidylinositol-3,4,5-trisphosphate dependent Rac exchange factor 1 [Source:HGNC Symbol;Acc:HGNC:32594]
ENSG00000287731	-3.47153	7.37764e-07		novel transcript
ENSG00000144485	-1.19022	7.52394e-07	HES6	hes family bHLH transcription factor 6 [Source:HGNC Symbol;Acc:HGNC:18254]
ENSG00000159588	-2.23039	7.90885e-07	CCDC17	coiled-coil domain containing 17 [Source:HGNC Symbol;Acc:HGNC:26574]
ENSG00000221947	1.30038	7.90885e-07	XKR9	XK related 9 [Source:HGNC Symbol;Acc:HGNC:20937]
ENSG00000260604	1.22686	7.91446e-07		novel transcript
ENSG00000229344	-4.1057	7.98564e-07	MTCO2P12	MT-CO2 pseudogene 12 [Source:HGNC Symbol;Acc:HGNC:52028]
ENSG00000278535	-2.50764	8.05307e-07	DHRS11	dehydrogenase/reductase 11 [Source:HGNC Symbol;Acc:HGNC:28639]
ENSG00000137571	-4.46831	8.06759e-07	SLCO5A1	solute carrier organic anion transporter family member 5A1 [Source:HGNC Symbol;Acc:HGNC:19046]
ENSG00000234912	-1.36064	8.64556e-07	SNHG20	small nucleolar RNA host gene 20 [Source:HGNC Symbol;Acc:HGNC:33099]
ENSG00000224903	-2.71983	8.64583e-07	RNF32-AS1	RNF32 antisense RNA 1 [Source:HGNC Symbol;Acc:HGNC:40798]
ENSG00000227288	-2.2788	8.70461e-07	ARID3BP1	ARID3B pseudogene 1 [Source:HGNC Symbol;Acc:HGNC:54553]
ENSG00000256663	1.28302	8.70563e-07		ubiquitin-like with PHD and ring finger domains 1 (UHRF1) pseudogene
ENSG00000163602	-1.37821	8.77232e-07	RYBP	RING1 and YY1 binding protein [Source:HGNC Symbol;Acc:HGNC:10480]
ENSG00000146938	1.52873	9.07835e-07	NLGN4X	neuroligin 4 X-linked [Source:HGNC Symbol;Acc:HGNC:14287]
ENSG00000289304	-3.83911	9.08266e-07		novel transcript
ENSG00000138135	-1.89274	9.23408e-07	CH25H	cholesterol 25-hydroxylase [Source:HGNC Symbol;Acc:HGNC:1907]
ENSG00000246922	-2.17789	9.51374e-07	UBAP1L	ubiquitin associated protein 1 like [Source:HGNC Symbol;Acc:HGNC:40028]
ENSG00000184828	2.06505	9.91445e-07	ZBTB7C	zinc finger and BTB domain containing 7C [Source:HGNC Symbol;Acc:HGNC:31700]
ENSG00000163132	-1.12779	9.93245e-07	MSX1	msh homeobox 1 [Source:HGNC Symbol;Acc:HGNC:7391]
ENSG00000287080	2.91093	9.95492e-07	H3C3	H3 clustered histone 3 [Source:HGNC Symbol;Acc:HGNC:4768]
ENSG00000114251	1.56733	9.99272e-07	WNT5A	Wnt family member 5A [Source:HGNC Symbol;Acc:HGNC:12784]
ENSG00000159403	3.36717	1.03707e-06	C1R	complement C1r [Source:HGNC Symbol;Acc:HGNC:1246]
ENSG00000283646	1.51792	1.06274e-06	LINC02009	long intergenic non-protein coding RNA 2009 [Source:HGNC Symbol;Acc:HGNC:52845]
ENSG00000260947	2.01515	1.07285e-06		novel transcript
ENSG00000275074	1.10193	1.07936e-06	NUDT18	nudix hydrolase 18 [Source:HGNC Symbol;Acc:HGNC:26194]
ENSG00000115598	1.17431	1.18033e-06	IL1RL2	interleukin 1 receptor like 2 [Source:HGNC Symbol;Acc:HGNC:5999]
ENSG00000264635	-2.12082	1.18778e-06		novel transcript, sense intronic toYES1
ENSG00000126368	1.17507	1.18778e-06	NR1D1	nuclear receptor subfamily 1 group D member 1 [Source:HGNC Symbol;Acc:HGNC:7962]
ENSG00000272106	-1.48442	1.21729e-06		artifact
ENSG00000234869	-2.07393	1.22266e-06		novel transcript
ENSG00000255737	1.02053	1.28988e-06	AGAP2-AS1	AGAP2 antisense RNA 1 [Source:HGNC Symbol;Acc:HGNC:48633]
ENSG00000269939	-2.95291	1.30076e-06	PCF11-AS1	PCF11 antisense RNA 1 [Source:HGNC Symbol;Acc:HGNC:52263]
ENSG00000196391	1.15101	1.31282e-06	ZNF774	zinc finger protein 774 [Source:HGNC Symbol;Acc:HGNC:33108]
ENSG00000101276	-1.07643	1.32931e-06	SLC52A3	solute carrier family 52 member 3 [Source:HGNC Symbol;Acc:HGNC:16187]
ENSG00000249740	-1.9068	1.39584e-06	OSMR-DT	OSMR divergent transcript [Source:HGNC Symbol;Acc:HGNC:50296]
ENSG00000179846	2.43377	1.4039e-06	NKPD1	NTPase KAP family P-loop domain containing 1 [Source:HGNC Symbol;Acc:HGNC:24739]
ENSG00000267500	-1.78237	1.42218e-06	ZNF887P	zinc finger protein 887, pseudogene [Source:HGNC Symbol;Acc:HGNC:38700]
ENSG00000171243	4.90118	1.48004e-06	SOSTDC1	sclerostin domain containing 1 [Source:HGNC Symbol;Acc:HGNC:21748]
ENSG00000289275	1.80244	1.49563e-06		novel transcript
ENSG00000253819	1.46326	1.51297e-06	LINC01151	long intergenic non-protein coding RNA 1151 [Source:HGNC Symbol;Acc:HGNC:49471]
ENSG00000267056	-2.32337	1.51448e-06		inositol polyphosphate multikinase (IPMK) pseudogene
ENSG00000134533	1.77627	1.55397e-06	RERG	RAS like estrogen regulated growth inhibitor [Source:HGNC Symbol;Acc:HGNC:15980]
ENSG00000231966	-2.57965	1.64986e-06	LINC02818	long intergenic non-protein coding RNA 2818 [Source:HGNC Symbol;Acc:HGNC:54349]
ENSG00000272677	-2.56676	1.65636e-06	HNRNPD-DT	HNRNPD divergent transcript [Source:HGNC Symbol;Acc:HGNC:55205]
ENSG00000111181	-4.71087	1.66867e-06	SLC6A12	solute carrier family 6 member 12 [Source:HGNC Symbol;Acc:HGNC:11045]
ENSG00000170917	1.08093	1.69239e-06	NUDT6	nudix hydrolase 6 [Source:HGNC Symbol;Acc:HGNC:8053]
ENSG00000237499	1.04906	1.7054e-06	WAKMAR2	wound and keratinocyte migration associated lncRNA 2 [Source:HGNC Symbol;Acc:HGNC:53754]
ENSG00000197114	-1.05143	1.71665e-06	ZGPAT	zinc finger CCCH-type and G-patch domain containing [Source:HGNC Symbol;Acc:HGNC:15948]
ENSG00000176920	1.17166	1.71907e-06	FUT2	fucosyltransferase 2 [Source:HGNC Symbol;Acc:HGNC:4013]
ENSG00000261468	1.33372	1.76316e-06		novel transcript
ENSG00000289062	1.23752	1.82255e-06		novel transcript, antisense to IVL
ENSG00000156006	1.97705	1.82587e-06	NAT2	N-acetyltransferase 2 [Source:HGNC Symbol;Acc:HGNC:7646]
ENSG00000243680	1.19792	1.83253e-06	RPL37P23	ribosomal protein L37 pseudogene 23 [Source:HGNC Symbol;Acc:HGNC:37003]
ENSG00000204351	-5.18362	1.86835e-06	SKIV2L	Ski2 like RNA helicase [Source:HGNC Symbol;Acc:HGNC:10898]
ENSG00000254860	-1.14919	1.89837e-06	TMEM9B-AS1	TMEM9B antisense RNA 1 [Source:HGNC Symbol;Acc:HGNC:19230]
ENSG00000288741	-2.40747	1.916e-06		novel transcript
ENSG00000207973	-2.46916	1.9598e-06	MIR589	microRNA 589 [Source:HGNC Symbol;Acc:HGNC:32845]
ENSG00000272734	-1.5134	1.98504e-06	ADIRF-AS1	ADIRF antisense RNA 1 [Source:HGNC Symbol;Acc:HGNC:45127]
ENSG00000286613	-3.09627	2.03871e-06		novel transcript, sense intronic to ZNF404
ENSG00000106560	1.2906	2.04083e-06	GIMAP2	GTPase, IMAP family member 2 [Source:HGNC Symbol;Acc:HGNC:21789]
ENSG00000271862	-1.65488	2.07576e-06		novel transcript
ENSG00000260160	-1.47903	2.08249e-06		novel transcript
ENSG00000145911	-1.29731	2.14397e-06	N4BP3	NEDD4 binding protein 3 [Source:HGNC Symbol;Acc:HGNC:29852]
ENSG00000116833	3.47614	2.15755e-06	NR5A2	nuclear receptor subfamily 5 group A member 2 [Source:HGNC Symbol;Acc:HGNC:7984]
ENSG00000105072	1.25077	2.27334e-06	C19orf44	chromosome 19 open reading frame 44 [Source:HGNC Symbol;Acc:HGNC:26141]
ENSG00000228327	-1.69137	2.34394e-06		general transcription factor IIi (GTF2I) pseudogene
ENSG00000105559	-1.00783	2.38084e-06	PLEKHA4	pleckstrin homology domain containing A4 [Source:HGNC Symbol;Acc:HGNC:14339]
ENSG00000287721	-3.58994	2.39613e-06		novel transcript
ENSG00000280187	1.35751	2.72728e-06		TEC
ENSG00000235903	-1.60185	2.73948e-06	CPB2-AS1	CPB2 antisense RNA 1 [Source:HGNC Symbol;Acc:HGNC:39898]
ENSG00000167550	-1.60103	2.86053e-06	RHEBL1	RHEB like 1 [Source:HGNC Symbol;Acc:HGNC:21166]
ENSG00000243629	1.5856	2.87022e-06	LINC00880	long intergenic non-protein coding RNA 880 [Source:HGNC Symbol;Acc:HGNC:27948]
ENSG00000280206	-1.5214	2.89214e-06		novel transcript
ENSG00000223784	1.10903	2.9477e-06	LINP1	lncRNA in non-homologous end joining pathway 1 [Source:HGNC Symbol;Acc:HGNC:53170]
ENSG00000198246	1.00137	3.00915e-06	SLC29A3	solute carrier family 29 member 3 [Source:HGNC Symbol;Acc:HGNC:23096]
ENSG00000172748	-1.10879	3.01436e-06	ZNF596	zinc finger protein 596 [Source:HGNC Symbol;Acc:HGNC:27268]
ENSG00000197140	-3.07136	3.0234e-06	ADAM32	ADAM metallopeptidase domain 32 [Source:HGNC Symbol;Acc:HGNC:15479]
ENSG00000115718	2.50792	3.0309e-06	PROC	protein C, inactivator of coagulation factors Va and VIIIa [Source:HGNC Symbol;Acc:HGNC:9451]
ENSG00000154258	-2.47928	3.03215e-06	ABCA9	ATP binding cassette subfamily A member 9 [Source:HGNC Symbol;Acc:HGNC:39]
ENSG00000289353	1.36924	3.06114e-06		novel transcript, sense intronic to CMTM1and CKLF-CMTM1
ENSG00000263675	-3.31513	3.12309e-06	MIR5581	microRNA 5581 [Source:HGNC Symbol;Acc:HGNC:43527]
ENSG00000270804	-1.21456	3.14282e-06		ubiquitin-conjugating enzyme E2C (UBE2C) pseudogene
ENSG00000181638	-1.29287	3.16267e-06	ZFP41	ZFP41 zinc finger protein [Source:HGNC Symbol;Acc:HGNC:26786]
ENSG00000236700	1.93223	3.18531e-06	LINC01010	long intergenic non-protein coding RNA 1010 [Source:HGNC Symbol;Acc:HGNC:48978]
ENSG00000280347	-1.0626	3.23294e-06		TEC
ENSG00000289437	-2.63789	3.23547e-06		novel transcript, sense intronic to VEZT
ENSG00000106976	-1.67952	3.27288e-06	DNM1	dynamin 1 [Source:HGNC Symbol;Acc:HGNC:2972]
ENSG00000187554	1.36241	3.42458e-06	TLR5	toll like receptor 5 [Source:HGNC Symbol;Acc:HGNC:11851]
ENSG00000140284	1.02734	3.53183e-06	SLC27A2	solute carrier family 27 member 2 [Source:HGNC Symbol;Acc:HGNC:10996]
ENSG00000261051	-1.16033	3.61795e-06		novel transcript, overlapping to PLOD2
ENSG00000233797	-2.55491	3.62529e-06	UFL1-AS1	UFL1 antisense RNA 1 [Source:HGNC Symbol;Acc:HGNC:41007]
ENSG00000272512	-2.60791	3.77979e-06		novel transcript
ENSG00000289307	-3.06318	3.916e-06		novel transcript
ENSG00000272768	-1.74913	3.95298e-06		novel transcript, antisense to PURB
ENSG00000131503	-1.3118	4.15673e-06	ANKHD1	ankyrin repeat and KH domain containing 1 [Source:HGNC Symbol;Acc:HGNC:24714]
ENSG00000106404	-1.30297	4.21732e-06	CLDN15	claudin 15 [Source:HGNC Symbol;Acc:HGNC:2036]
ENSG00000143702	1.57689	4.2199e-06	CEP170	centrosomal protein 170 [Source:HGNC Symbol;Acc:HGNC:28920]
ENSG00000177576	-1.22513	4.32409e-06	C18orf32	chromosome 18 open reading frame 32 [Source:HGNC Symbol;Acc:HGNC:31690]
ENSG00000261366	-2.25538	4.34881e-06	MANEA-DT	MANEA divergent transcript [Source:HGNC Symbol;Acc:HGNC:43732]
ENSG00000106258	1.06396	4.3851e-06	CYP3A5	cytochrome P450 family 3 subfamily A member 5 [Source:HGNC Symbol;Acc:HGNC:2638]
ENSG00000112299	-1.95712	4.45001e-06	VNN1	vanin 1 [Source:HGNC Symbol;Acc:HGNC:12705]
ENSG00000203499	3.70245	4.47812e-06	IQANK1	IQ motif and ankyrin repeat containing 1 [Source:HGNC Symbol;Acc:HGNC:49576]
ENSG00000213062	1.14679	4.4951e-06		novel transcript
ENSG00000047597	1.20045	4.51211e-06	XK	X-linked Kx blood group [Source:HGNC Symbol;Acc:HGNC:12811]
ENSG00000249532	1.69711	4.51211e-06	MIR302CHG	miR-302/367 cluster host gene [Source:HGNC Symbol;Acc:HGNC:41070]
ENSG00000100908	-1.87346	4.57564e-06	EMC9	ER membrane protein complex subunit 9 [Source:HGNC Symbol;Acc:HGNC:20273]
ENSG00000216775	-1.7093	4.695e-06		heterogeneous nuclear ribonucleoprotein A/B (HNRNPAB) pseudogene
ENSG00000182264	-2.71498	4.76851e-06	IZUMO1	izumo sperm-egg fusion 1 [Source:HGNC Symbol;Acc:HGNC:28539]
ENSG00000280077	-1.00646	4.7944e-06		TEC
ENSG00000261654	-2.87133	4.81119e-06		novel transcript, sense overlapping C1orf103
ENSG00000278000	-3.04322	4.8244e-06		novel transcript
ENSG00000278463	5.00253	4.83282e-06	H2AC4	H2A clustered histone 4 [Source:HGNC Symbol;Acc:HGNC:4734]
ENSG00000155749	-1.82749	4.86223e-06	FLACC1	flagellum associated containing coiled-coil domains 1 [Source:HGNC Symbol;Acc:HGNC:14439]
ENSG00000164825	1.6922	4.90047e-06	DEFB1	defensin beta 1 [Source:HGNC Symbol;Acc:HGNC:2766]
ENSG00000248546	1.37163	4.92291e-06	ANP32C	acidic nuclear phosphoprotein 32 family member C [Source:HGNC Symbol;Acc:HGNC:16675]
ENSG00000167183	1.025	4.92748e-06	PRR15L	proline rich 15 like [Source:HGNC Symbol;Acc:HGNC:28149]
ENSG00000178826	1.92227	4.95941e-06	TMEM139	transmembrane protein 139 [Source:HGNC Symbol;Acc:HGNC:22058]
ENSG00000268521	-2.20909	4.98843e-06	VN1R83P	vomeronasal 1 receptor 83 pseudogene [Source:HGNC Symbol;Acc:HGNC:37403]
ENSG00000243302	-1.54083	5.00694e-06		novel pseudogene
ENSG00000105880	1.45304	5.01866e-06	DLX5	distal-less homeobox 5 [Source:HGNC Symbol;Acc:HGNC:2918]
ENSG00000256625	-2.19988	5.04976e-06		liprin-beta-1-like (PPFIBP1) pseudogene
ENSG00000241635	1.38975	5.08295e-06	UGT1A1	UDP glucuronosyltransferase family 1 member A1 [Source:HGNC Symbol;Acc:HGNC:12530]
ENSG00000267002	-1.0126	5.10419e-06		novel transcript
ENSG00000165300	2.05876	5.2241e-06	SLITRK5	SLIT and NTRK like family member 5 [Source:HGNC Symbol;Acc:HGNC:20295]
ENSG00000285103	2.05369	5.29576e-06		novel transcript
ENSG00000245322	-2.14835	5.45383e-06	H2AZ1-DT	H2AZ1 divergent transcript [Source:HGNC Symbol;Acc:HGNC:40271]
ENSG00000244380	1.62594	5.45383e-06		novel transcript, antisense to TMA7
ENSG00000183671	2.78378	5.65748e-06	CMKLR2	chemerin chemokine-like receptor 2 [Source:HGNC Symbol;Acc:HGNC:4463]
ENSG00000196730	1.16007	5.8406e-06	DAPK1	death associated protein kinase 1 [Source:HGNC Symbol;Acc:HGNC:2674]
ENSG00000177181	-2.79389	5.96047e-06	RIMKLA	ribosomal modification protein rimK like family member A [Source:HGNC Symbol;Acc:HGNC:28725]
ENSG00000225193	-5.16373	5.97929e-06	RPS12P26	ribosomal protein S12 pseudogene 26 [Source:HGNC Symbol;Acc:HGNC:36320]
ENSG00000242147	1.0421	6.00329e-06	LASTR	lncRNA associated with SART3 regulation of splicing [Source:HGNC Symbol;Acc:HGNC:54143]
ENSG00000166343	-2.02395	6.16336e-06	MSS51	MSS51 mitochondrial translational activator [Source:HGNC Symbol;Acc:HGNC:21000]
ENSG00000053108	3.56516	6.16336e-06	FSTL4	follistatin like 4 [Source:HGNC Symbol;Acc:HGNC:21389]
ENSG00000213199	-3.47755	6.23325e-06	ASIC3	acid sensing ion channel subunit 3 [Source:HGNC Symbol;Acc:HGNC:101]
ENSG00000258405	-1.37338	6.33257e-06	ZNF578	zinc finger protein 578 [Source:HGNC Symbol;Acc:HGNC:26449]
ENSG00000113578	1.57036	6.63573e-06	FGF1	fibroblast growth factor 1 [Source:HGNC Symbol;Acc:HGNC:3665]
ENSG00000266709	-1.40473	6.7498e-06		novel transcript
ENSG00000242715	1.54238	6.86022e-06	CCDC169	coiled-coil domain containing 169 [Source:HGNC Symbol;Acc:HGNC:34361]
ENSG00000252391	-4.65513	6.87472e-06	RNU6-638P	RNA, U6 small nuclear 638, pseudogene [Source:HGNC Symbol;Acc:HGNC:47601]
ENSG00000273344	-1.20593	6.93533e-06	PAXIP1-DT	PAXIP1 divergent transcript [Source:HGNC Symbol;Acc:HGNC:27328]
ENSG00000271383	-2.50187	7.10421e-06	NBPF19	NBPF member 19 [Source:HGNC Symbol;Acc:HGNC:31999]
ENSG00000101349	1.87116	7.13763e-06	PAK5	p21 (RAC1) activated kinase 5 [Source:HGNC Symbol;Acc:HGNC:15916]
ENSG00000236209	-3.45424	7.31211e-06		novel transcript
ENSG00000215458	2.06636	7.37993e-06	AATBC	apoptosis associated transcript in bladder cancer [Source:HGNC Symbol;Acc:HGNC:51526]
ENSG00000267296	2.42078	7.41186e-06	CEBPA-DT	CEBPA divergent transcript [Source:HGNC Symbol;Acc:HGNC:25710]
ENSG00000185332	1.86154	7.51748e-06	TMEM105	TMEM105 long non-coding RNA [Source:HGNC Symbol;Acc:HGNC:26794]
ENSG00000185716	-2.61777	7.78459e-06	MOSMO	modulator of smoothened [Source:HGNC Symbol;Acc:HGNC:27087]
ENSG00000279118	-1.5877	8.80087e-06		tec
ENSG00000271993	-3.6561	8.80547e-06		novel transcript, antisense to LRRFIP2
ENSG00000269825	-1.0928	8.89227e-06		novel zinc finger protein
ENSG00000176532	-1.44127	8.95243e-06	PRR15	proline rich 15 [Source:HGNC Symbol;Acc:HGNC:22310]
ENSG00000187566	1.26713	9.0534e-06	NHLRC1	NHL repeat containing E3 ubiquitin protein ligase 1 [Source:HGNC Symbol;Acc:HGNC:21576]
ENSG00000205978	1.04063	9.11834e-06	NYNRIN	NYN domain and retroviral integrase containing [Source:HGNC Symbol;Acc:HGNC:20165]
ENSG00000259891	-2.29433	9.17198e-06		novel transcript, antisense to CHRAC1
ENSG00000272948	-3.87842	9.18001e-06		novel transcript, antisense to DSCR3
ENSG00000238260	-4.36834	9.31136e-06		novel transcript
ENSG00000275757	3.44522	9.43302e-06	5_8S_rRNA	5.8S ribosomal RNA [Source:RFAM;Acc:RF00002]
ENSG00000267577	1.82443	9.47683e-06	DNAAF3-AS1	DNAAF3 antisense RNA 1 [Source:HGNC Symbol;Acc:HGNC:55292]
ENSG00000168490	1.76901	9.52622e-06	PHYHIP	phytanoyl-CoA 2-hydroxylase interacting protein [Source:HGNC Symbol;Acc:HGNC:16865]
ENSG00000215386	1.94135	9.68349e-06	MIR99AHG	mir-99a-let-7c cluster host gene [Source:HGNC Symbol;Acc:HGNC:1274]
ENSG00000108932	1.5381	9.91307e-06	SLC16A6	solute carrier family 16 member 6 [Source:HGNC Symbol;Acc:HGNC:10927]
ENSG00000260038	-4.19978	1.01251e-05		novel transcript, sense to intronic to ARL2BP
ENSG00000162733	-1.36307	1.01849e-05	DDR2	discoidin domain receptor tyrosine kinase 2 [Source:HGNC Symbol;Acc:HGNC:2731]
ENSG00000159247	1.82576	1.02636e-05	TUBBP5	tubulin beta pseudogene 5 [Source:HGNC Symbol;Acc:HGNC:23674]
ENSG00000023902	-1.04423	1.04083e-05	PLEKHO1	pleckstrin homology domain containing O1 [Source:HGNC Symbol;Acc:HGNC:24310]
ENSG00000207547	-3.60744	1.05029e-05	MIR25	microRNA 25 [Source:HGNC Symbol;Acc:HGNC:31609]
ENSG00000215553	3.04974	1.0597e-05	KRT18P3	keratin 18 pseudogene 3 [Source:HGNC Symbol;Acc:HGNC:16540]
ENSG00000118513	1.4968	1.06775e-05	MYB	MYB proto-oncogene, transcription factor [Source:HGNC Symbol;Acc:HGNC:7545]
ENSG00000115602	1.14548	1.07064e-05	IL1RL1	interleukin 1 receptor like 1 [Source:HGNC Symbol;Acc:HGNC:5998]
ENSG00000272695	1.23976	1.07223e-05	GAS6-DT	GAS6 divergent transcript [Source:HGNC Symbol;Acc:HGNC:43694]
ENSG00000251377	-5.85591	1.08727e-05		novel transcript
ENSG00000288989	-4.19157	1.09614e-05		novel transcript
ENSG00000271966	-2.66104	1.1046e-05	ARFGEF1-DT	ARFGEF1 divergent transcript [Source:HGNC Symbol;Acc:HGNC:55237]
[truncated: 973 more rows]
