# Supplementary material for: Multiple roles for hypoxia inducible factor 1-alpha in airway epithelial cells during mucormycosis
Source: Nat Commun. 2024 Jun 20;15:5282. doi: 10.1038/s41467-024-49637-8 (PMC11190229; doi:10.1038/s41467-024-49637-8)
Supplement: Supplementary file 11 — Supplementary Data 8 [file 41467_2024_49637_MOESM11_ESM.xlsx]

## Sheet: EFUNG_P53_all_counts_noZero_nor
Supplementary Table 8. Normalizd read counts for each sample in RNA-seq experiment #2
Refer to Supplementary Table 1 for information on each sample
Gene Symbol	ID	UI1_D_3h_RNA	UI2_D_3h_RNA	UI3_D_3h_RNA	I1_D_3h_RNA	I2_D_3h_RNA	I3_D_3h_RNA	I1_LW6_3h_RNA	I2_LW6_3h_RNA	I3_LW6_3h_RNA	Gene Name
TSPAN6	ENSG00000000003	11.9331	11.9409	11.9999	11.8802	11.8808	11.8742	12.1595	12.2551	12.4606	tetraspanin 6 [Source:HGNC Symbol;Acc:HGNC:11858]
DPM1	ENSG00000000419	14.1805	14.2028	14.254	14.2726	14.1897	14.2645	14.0127	14.3664	14.3316	dolichyl-phosphate mannosyltransferase subunit 1, catalytic [Source:HGNC Symbol;Acc:HGNC:3005]
SCYL3	ENSG00000000457	11.1513	11.0067	11.189	10.565	10.6356	10.6306	10.7449	10.7838	11.0147	SCY1 like pseudokinase 3 [Source:HGNC Symbol;Acc:HGNC:19285]
C1orf112	ENSG00000000460	11.8336	11.8187	11.7444	11.7924	11.9915	11.892	12.2354	12.5002	12.3689	chromosome 1 open reading frame 112 [Source:HGNC Symbol;Acc:HGNC:25565]
FGR	ENSG00000000938	5.69933	5.35113	5.49946	5.85149	5.19525	5.14584	4.9634	5.3952	5.35728	FGR proto-oncogene, Src family tyrosine kinase [Source:HGNC Symbol;Acc:HGNC:3697]
CFH	ENSG00000000971	12.505	12.6786	12.5917	12.8404	12.7542	12.5576	12.6028	13.0429	12.8426	complement factor H [Source:HGNC Symbol;Acc:HGNC:4883]
FUCA2	ENSG00000001036	13.1817	13.2795	13.216	13.2958	13.3128	13.2421	13.6741	13.806	13.7824	alpha-L-fucosidase 2 [Source:HGNC Symbol;Acc:HGNC:4008]
GCLC	ENSG00000001084	13.7764	13.7818	13.7507	14.0329	14.0565	14.2469	14.0092	14.0935	14.1829	glutamate-cysteine ligase catalytic subunit [Source:HGNC Symbol;Acc:HGNC:4311]
NFYA	ENSG00000001167	13.6952	13.7	13.7105	13.7532	13.7196	13.6496	12.3599	12.2888	12.2768	nuclear transcription factor Y subunit alpha [Source:HGNC Symbol;Acc:HGNC:7804]
STPG1	ENSG00000001460	10.3275	10.3868	10.3294	10.683	10.8382	10.7539	11.0128	10.8043	11.0122	sperm tail PG-rich repeat containing 1 [Source:HGNC Symbol;Acc:HGNC:28070]
NIPAL3	ENSG00000001461	13.0819	13.0807	13.1013	12.9961	13.0582	12.939	13.4555	13.154	13.271	NIPA like domain containing 3 [Source:HGNC Symbol;Acc:HGNC:25233]
LAS1L	ENSG00000001497	13.1807	13.2056	13.1998	13.1389	13.1981	13.2021	13.2697	13.3384	13.3567	LAS1 like ribosome biogenesis factor [Source:HGNC Symbol;Acc:HGNC:25726]
ENPP4	ENSG00000001561	9.83431	9.70442	9.8146	9.26942	9.47595	9.71974	8.98415	8.83024	9.19467	ectonucleotide pyrophosphatase/phosphodiesterase 4 [Source:HGNC Symbol;Acc:HGNC:3359]
SEMA3F	ENSG00000001617	13.1539	13.1868	13.0493	13.2638	13.2164	13.1481	13.5565	13.0565	13.0151	semaphorin 3F [Source:HGNC Symbol;Acc:HGNC:10728]
CFTR	ENSG00000001626	4.80304	5.06697	4.47282	5.08344	4.14153	4.72908	4.14153	4.14153	5.04124	CF transmembrane conductance regulator [Source:HGNC Symbol;Acc:HGNC:1884]
ANKIB1	ENSG00000001629	13.5012	13.4881	13.5457	13.353	13.522	13.446	13.3658	13.4805	13.5614	ankyrin repeat and IBR domain containing 1 [Source:HGNC Symbol;Acc:HGNC:22215]
CYP51A1	ENSG00000001630	9.44029	9.41372	9.20686	9.39411	9.34106	9.49081	9.31284	9.23183	9.33799	cytochrome P450 family 51 subfamily A member 1 [Source:HGNC Symbol;Acc:HGNC:2649]
KRIT1	ENSG00000001631	9.77489	9.90014	9.77819	9.94361	9.94412	10.1335	9.54093	9.91021	9.90443	KRIT1 ankyrin repeat containing [Source:HGNC Symbol;Acc:HGNC:1573]
RAD52	ENSG00000002016	9.52596	9.49302	9.59145	9.16685	9.08925	9.09069	9.61501	9.60683	9.75555	RAD52 homolog, DNA repair protein [Source:HGNC Symbol;Acc:HGNC:9824]
MYH16	ENSG00000002079	5.60676	5.78127	5.80473	6.26489	5.79819	6.26207	6.15235	6.39744	6.66315	myosin heavy chain 16 pseudogene [Source:HGNC Symbol;Acc:HGNC:31038]
BAD	ENSG00000002330	11.4263	11.4182	11.4402	11.392	11.3127	11.3	11.774	11.7652	11.709	BCL2 associated agonist of cell death [Source:HGNC Symbol;Acc:HGNC:936]
LAP3	ENSG00000002549	13.1935	13.1495	13.1851	13.1206	13.0711	13.1613	13.1332	13.1914	13.1889	leucine aminopeptidase 3 [Source:HGNC Symbol;Acc:HGNC:18449]
CD99	ENSG00000002586	12.4725	12.5077	12.4106	12.6565	12.6373	12.6397	12.7653	12.7379	12.6746	CD99 molecule (Xg blood group) [Source:HGNC Symbol;Acc:HGNC:7082]
HS3ST1	ENSG00000002587	8.41844	8.71639	8.55682	9.97588	10.0132	10.2412	8.96726	9.09403	8.85377	heparan sulfate-glucosamine 3-sulfotransferase 1 [Source:HGNC Symbol;Acc:HGNC:5194]
AOC1	ENSG00000002726	5.46983	5.6034	5.49946	5.53606	5.28269	4.62236	5.94548	5.94629	5.6256	amine oxidase copper containing 1 [Source:HGNC Symbol;Acc:HGNC:80]
WNT16	ENSG00000002745	4.14153	4.14153	4.14153	4.50295	4.59897	4.14153	4.14153	4.48641	4.14153	Wnt family member 16 [Source:HGNC Symbol;Acc:HGNC:16267]
HECW1	ENSG00000002746	6.22004	6.39578	6.56428	5.6871	6.28202	6.18104	6.83243	6.43323	6.55486	HECT, C2 and WW domain containing E3 ubiquitin protein ligase 1 [Source:HGNC Symbol;Acc:HGNC:22195]
MAD1L1	ENSG00000002822	5.0692	5.17199	5.21758	4.65134	4.98869	5.38109	5.14163	4.14153	4.92377	mitotic arrest deficient 1 like 1 [Source:HGNC Symbol;Acc:HGNC:6762]
LASP1	ENSG00000002834	14.6562	14.7411	14.6112	14.794	14.8584	14.7956	14.6886	14.6959	14.5394	LIM and SH3 protein 1 [Source:HGNC Symbol;Acc:HGNC:6513]
SNX11	ENSG00000002919	12.4033	12.425	12.3689	12.4729	12.5099	12.5212	11.2733	11.1776	11.2643	sorting nexin 11 [Source:HGNC Symbol;Acc:HGNC:14975]
TMEM176A	ENSG00000002933	4.14153	4.14153	4.14153	4.14153	4.14153	4.14153	4.14153	4.14153	4.14153	transmembrane protein 176A [Source:HGNC Symbol;Acc:HGNC:24930]
M6PR	ENSG00000003056	14.0502	14.0802	14.1206	14.0652	14.0784	14.1236	13.9959	14.1055	14.1092	mannose-6-phosphate receptor, cation dependent [Source:HGNC Symbol;Acc:HGNC:6752]
KLHL13	ENSG00000003096	10.7147	10.5727	10.7264	10.4753	10.5844	10.5066	11.2433	11.4573	11.3705	kelch like family member 13 [Source:HGNC Symbol;Acc:HGNC:22931]
CYP26B1	ENSG00000003137	7.36304	7.27105	7.64475	9.10979	8.83003	8.59874	7.56672	7.31286	7.05632	cytochrome P450 family 26 subfamily B member 1 [Source:HGNC Symbol;Acc:HGNC:20581]
ICA1	ENSG00000003147	8.27588	8.3383	8.63708	8.11905	7.98446	8.37998	8.88275	8.95348	8.84544	islet cell autoantigen 1 [Source:HGNC Symbol;Acc:HGNC:5343]
DBNDD1	ENSG00000003249	6.86599	6.94182	6.98077	6.66186	7.17972	6.96359	7.56672	7.31286	7.49729	dysbindin domain containing 1 [Source:HGNC Symbol;Acc:HGNC:28455]
ALS2	ENSG00000003393	13.2118	13.3237	13.3533	13.2234	13.27	13.3101	12.5944	12.5597	12.5217	alsin Rho guanine nucleotide exchange factor ALS2 [Source:HGNC Symbol;Acc:HGNC:443]
CASP10	ENSG00000003400	10.9149	11.054	10.9945	11.2802	11.118	10.9442	10.6503	10.8141	10.863	caspase 10 [Source:HGNC Symbol;Acc:HGNC:1500]
CFLAR	ENSG00000003402	12.2316	12.3322	12.3133	13.1695	13.1536	13.0541	11.7646	11.7719	11.7688	CASP8 and FADD like apoptosis regulator [Source:HGNC Symbol;Acc:HGNC:1876]
TFPI	ENSG00000003436	9.8784	9.77421	10.1452	9.78872	9.919	10.1233	10.7799	11.1216	11.1841	tissue factor pathway inhibitor [Source:HGNC Symbol;Acc:HGNC:11760]
NDUFAF7	ENSG00000003509	11.1459	11.224	11.0304	10.9962	11.1382	11.071	10.7174	10.8691	11.0325	NADH:ubiquinone oxidoreductase complex assembly factor 7 [Source:HGNC Symbol;Acc:HGNC:28816]
RBM5	ENSG00000003756	13.3543	13.45	13.3644	13.2108	13.2446	13.2076	12.7577	12.7219	12.7593	RNA binding motif protein 5 [Source:HGNC Symbol;Acc:HGNC:9902]
MTMR7	ENSG00000003987	5.69933	5.75347	6.37423	6.35024	6.38293	6.24229	5.66489	5.58715	5.7651	myotubularin related protein 7 [Source:HGNC Symbol;Acc:HGNC:7454]
SLC7A2	ENSG00000003989	10.2356	10.272	10.2397	10.566	10.8325	10.6662	10.7081	10.9695	11.0663	solute carrier family 7 member 2 [Source:HGNC Symbol;Acc:HGNC:11060]
ARF5	ENSG00000004059	12.8831	12.8236	12.7725	12.8854	12.8054	12.9104	12.7679	12.7941	12.7619	ADP ribosylation factor 5 [Source:HGNC Symbol;Acc:HGNC:658]
SARM1	ENSG00000004139	7.00242	6.96415	7.20183	7.09347	6.64648	6.89174	7.5817	7.08053	7.3145	sterile alpha and TIR motif containing 1 [Source:HGNC Symbol;Acc:HGNC:17074]
POLDIP2	ENSG00000004142	13.4763	13.4662	13.446	13.4276	13.3791	13.4183	13.544	13.4157	13.3749	DNA polymerase delta interacting protein 2 [Source:HGNC Symbol;Acc:HGNC:23781]
PLXND1	ENSG00000004399	6.40047	6.34428	6.04671	6.39091	6.41492	6.11672	6.61208	6.02143	6.12576	plexin D1 [Source:HGNC Symbol;Acc:HGNC:9107]
AK2	ENSG00000004455	14.5688	14.5769	14.6165	14.635	14.5781	14.6067	14.8041	14.9576	14.9263	adenylate kinase 2 [Source:HGNC Symbol;Acc:HGNC:362]
CD38	ENSG00000004468	5.22268	5.17199	5.60009	5.78848	5.96633	5.49921	5.66489	5.86624	5.9361	CD38 molecule [Source:HGNC Symbol;Acc:HGNC:1667]
FKBP4	ENSG00000004478	14.1002	14.2049	14.1416	14.0796	14.1167	14.1334	14.6046	14.5419	14.5526	FKBP prolyl isomerase 4 [Source:HGNC Symbol;Acc:HGNC:3720]
KDM1A	ENSG00000004487	13.6534	13.7361	13.6186	13.6496	13.6548	13.6351	14.1366	14.0121	13.9376	lysine demethylase 1A [Source:HGNC Symbol;Acc:HGNC:29079]
RBM6	ENSG00000004534	12.7699	12.8118	12.7718	12.5916	12.6998	12.6393	12.7776	12.7715	12.7694	RNA binding motif protein 6 [Source:HGNC Symbol;Acc:HGNC:9903]
CAMKK1	ENSG00000004660	7.50618	7.55947	7.03418	7.44128	7.31733	7.1893	8.72089	8.69544	8.68045	calcium/calmodulin dependent protein kinase kinase 1 [Source:HGNC Symbol;Acc:HGNC:1469]
RECQL	ENSG00000004700	14.1548	14.203	14.2174	14.2096	14.2278	14.2753	14.2347	14.532	14.5633	RecQ like helicase [Source:HGNC Symbol;Acc:HGNC:9948]
VPS50	ENSG00000004766	12.5073	12.496	12.5902	12.3903	12.4672	12.4935	12.4597	12.8214	13.0016	VPS50 subunit of EARP/GARPII complex [Source:HGNC Symbol;Acc:HGNC:25956]
HSPB6	ENSG00000004776	4.14153	4.80143	4.71286	4.14153	4.14153	4.89666	4.14153	4.14153	4.59682	heat shock protein family B (small) member 6 [Source:HGNC Symbol;Acc:HGNC:26511]
ARHGAP33	ENSG00000004777	7.75524	7.86481	7.79295	7.54913	7.96901	7.5772	7.91839	7.46286	7.5115	Rho GTPase activating protein 33 [Source:HGNC Symbol;Acc:HGNC:23085]
NDUFAB1	ENSG00000004779	12.9704	12.9854	13.0036	13.0448	12.8734	13.0199	13.0348	13.208	13.1462	NADH:ubiquinone oxidoreductase subunit AB1 [Source:HGNC Symbol;Acc:HGNC:7694]
PDK4	ENSG00000004799	5.31218	5.17199	5.56757	5.20442	4.86038	5.5358	6.59705	5.65531	6.35777	pyruvate dehydrogenase kinase 4 [Source:HGNC Symbol;Acc:HGNC:8812]
ZMYND10	ENSG00000004838	5.0692	5.35113	5.16956	4.50295	4.70063	5.03109	5.49369	4.73608	5.23502	zinc finger MYND-type containing 10 [Source:HGNC Symbol;Acc:HGNC:19412]
ABCB5	ENSG00000004846	4.14153	4.14153	4.14153	4.14153	4.14153	4.48231	4.14153	4.14153	4.14153	ATP binding cassette subfamily B member 5 [Source:HGNC Symbol;Acc:HGNC:46]
ARX	ENSG00000004848	4.14153	4.71424	4.14153	4.14153	4.14153	4.14153	4.14153	4.14153	4.14153	aristaless related homeobox [Source:HGNC Symbol;Acc:HGNC:18060]
SLC25A13	ENSG00000004864	12.4694	12.5266	12.5805	12.5215	12.5678	12.6591	12.931	12.9977	12.966	solute carrier family 25 member 13 [Source:HGNC Symbol;Acc:HGNC:10983]
ST7	ENSG00000004866	11.0515	11.1231	11.1598	11.0743	11.1139	11.2227	11.1647	11.2887	11.3839	suppression of tumorigenicity 7 [Source:HGNC Symbol;Acc:HGNC:11351]
CDC27	ENSG00000004897	14.2727	14.2353	14.2727	14.0525	14.1337	14.1165	14.2592	14.415	14.4722	cell division cycle 27 [Source:HGNC Symbol;Acc:HGNC:1728]
SLC4A1	ENSG00000004939	4.47445	4.80143	4.47282	4.65134	4.46567	5.24714	4.14153	4.14153	4.78279	solute carrier family 4 member 1 (Diego blood group) [Source:HGNC Symbol;Acc:HGNC:11027]
CALCR	ENSG00000004948	4.14153	4.14153	4.14153	4.94152	5.14815	4.14153	5.08645	4.73608	4.69801	calcitonin receptor [Source:HGNC Symbol;Acc:HGNC:1440]
HCCS	ENSG00000004961	12.5422	12.5908	12.5902	12.5916	12.6008	12.598	12.3415	12.4885	12.4474	holocytochrome c synthase [Source:HGNC Symbol;Acc:HGNC:4837]
DVL2	ENSG00000004975	10.8529	10.8678	10.6113	10.712	10.5928	10.6966	10.6424	10.5086	10.3527	dishevelled segment polarity protein 2 [Source:HGNC Symbol;Acc:HGNC:3086]
PRSS22	ENSG00000005001	5.35397	5.00899	5.3067	5.25926	5.0454	4.62236	5.53015	4.82648	5.31823	serine protease 22 [Source:HGNC Symbol;Acc:HGNC:14368]
UPF1	ENSG00000005007	14.0273	14.0531	13.9469	13.9123	13.9637	13.9238	13.1081	12.7778	12.7237	UPF1 RNA helicase and ATPase [Source:HGNC Symbol;Acc:HGNC:9962]
SKAP2	ENSG00000005020	12.4639	12.3746	12.466	12.5218	12.5393	12.4245	12.3631	12.3838	12.4394	src kinase associated phosphoprotein 2 [Source:HGNC Symbol;Acc:HGNC:15687]
SLC25A5	ENSG00000005022	15.7997	15.755	15.7206	15.8304	15.7563	15.8246	16.0448	16.0319	15.9883	solute carrier family 25 member 5 [Source:HGNC Symbol;Acc:HGNC:10991]
MCUB	ENSG00000005059	10.1313	10.1073	10.1594	10.2484	10.1547	10.3114	10.2477	10.5521	10.4159	mitochondrial calcium uniporter dominant negative subunit beta [Source:HGNC Symbol;Acc:HGNC:26076]
HOXA11	ENSG00000005073	5.63847	5.75347	5.16956	5.14604	5.66152	5.19792	5.02732	5.99689	6.14517	homeobox A11 [Source:HGNC Symbol;Acc:HGNC:5101]
POLR2J	ENSG00000005075	11.8433	11.7925	11.9022	11.9218	11.8218	11.8365	11.9488	11.9838	11.9958	RNA polymerase II subunit J [Source:HGNC Symbol;Acc:HGNC:9197]
DHX33	ENSG00000005100	12.0011	12.0259	11.975	11.9342	12.0895	12.0434	11.8357	11.6643	11.5875	DEAH-box helicase 33 [Source:HGNC Symbol;Acc:HGNC:16718]
MEOX1	ENSG00000005102	4.14153	4.14153	4.14153	4.50295	4.14153	4.14153	4.14153	4.14153	4.14153	mesenchyme homeobox 1 [Source:HGNC Symbol;Acc:HGNC:7013]
THSD7A	ENSG00000005108	4.94827	4.71424	4.14153	4.14153	5.09835	4.14153	4.81555	4.90558	5.27754	thrombospondin type 1 domain containing 7A [Source:HGNC Symbol;Acc:HGNC:22207]
LIG3	ENSG00000005156	11.0005	10.9489	10.8271	10.7405	10.7989	10.8483	11.1958	10.8534	10.789	DNA ligase 3 [Source:HGNC Symbol;Acc:HGNC:6600]
RPAP3	ENSG00000005175	13.1963	13.1485	13.2633	12.9163	12.9353	12.9676	12.9536	13.3193	13.3761	RNA polymerase II associated protein 3 [Source:HGNC Symbol;Acc:HGNC:26151]
ACSM3	ENSG00000005187	7.7804	7.81725	7.65827	7.64935	7.55087	7.70679	8.06363	8.57769	8.62313	acyl-CoA synthetase medium chain family member 3 [Source:HGNC Symbol;Acc:HGNC:10522]
REXO5	ENSG00000005189	9.53518	9.53931	9.4616	9.43417	9.52586	9.32256	9.75264	9.99721	9.74664	RNA exonuclease 5 [Source:HGNC Symbol;Acc:HGNC:24661]
CIAPIN1	ENSG00000005194	12.7916	12.8238	12.7718	12.7179	12.7364	12.6615	12.8846	12.8323	12.8362	cytokine induced apoptosis inhibitor 1 [Source:HGNC Symbol;Acc:HGNC:28050]
SPPL2B	ENSG00000005206	9.7624	9.86423	9.6071	9.76675	9.59595	9.52804	9.77704	9.4315	9.2292	signal peptide peptidase like 2B [Source:HGNC Symbol;Acc:HGNC:30627]
ATOSB	ENSG00000005238	10.461	10.4404	10.401	10.2028	10.4094	10.2956	10.5595	10.3293	10.4159	atos homolog B [Source:HGNC Symbol;Acc:HGNC:25666]
COPZ2	ENSG00000005243	8.95506	8.93735	9.08041	9.19181	9.16323	9.06957	9.1429	9.43995	9.13447	COPI coat complex subunit zeta 2 [Source:HGNC Symbol;Acc:HGNC:19356]
PRKAR2B	ENSG00000005249	5.01109	5.00899	5.34832	5.20442	5.19525	4.96691	4.14153	5.3952	5.09397	protein kinase cAMP-dependent type II regulatory subunit beta [Source:HGNC Symbol;Acc:HGNC:9392]
MSL3	ENSG00000005302	12.0498	12.0481	12.1484	12.0019	12.0122	12.0535	12.1471	12.2273	12.4378	MSL complex subunit 3 [Source:HGNC Symbol;Acc:HGNC:7370]
CREBBP	ENSG00000005339	12.6781	12.7719	12.623	12.6682	12.6857	12.6426	11.441	11.0211	11.1161	CREB binding protein [Source:HGNC Symbol;Acc:HGNC:2348]
TSPOAP1	ENSG00000005379	4.80304	5.00899	4.47282	5.4948	4.98869	4.96691	4.48083	4.82648	4.78279	TSPO associated protein 1 [Source:HGNC Symbol;Acc:HGNC:16831]
MPO	ENSG00000005381	4.14153	4.61016	4.14153	4.50295	4.14153	4.14153	4.14153	4.14153	4.14153	myeloperoxidase [Source:HGNC Symbol;Acc:HGNC:7218]
PON1	ENSG00000005421	4.14153	4.14153	4.14153	4.14153	4.14153	4.14153	4.14153	4.14153	4.14153	paraoxonase 1 [Source:HGNC Symbol;Acc:HGNC:9204]
GCFC2	ENSG00000005436	11.2921	11.3167	11.2221	11.1799	11.1451	11.2149	11.5521	11.7802	11.8486	GC-rich sequence DNA-binding factor 2 [Source:HGNC Symbol;Acc:HGNC:1317]
WDR54	ENSG00000005448	10.9422	10.8987	10.8122	11.0921	11.0319	11.1006	11.2875	11.1366	11.1207	WD repeat domain 54 [Source:HGNC Symbol;Acc:HGNC:25770]
CROT	ENSG00000005469	13.2997	13.2566	13.3389	12.9835	12.939	12.9621	13.2593	13.2657	13.3526	carnitine O-octanoyltransferase [Source:HGNC Symbol;Acc:HGNC:2366]
ABCB4	ENSG00000005471	4.94827	5.1211	4.60902	4.14153	4.86038	4.48231	4.14153	5.1575	4.78279	ATP binding cassette subfamily B member 4 [Source:HGNC Symbol;Acc:HGNC:45]
KMT2E	ENSG00000005483	12.7522	12.7328	12.7712	12.8521	12.878	12.844	12.2913	12.2234	12.3679	lysine methyltransferase 2E (inactive) [Source:HGNC Symbol;Acc:HGNC:18541]
RHBDD2	ENSG00000005486	11.361	11.3456	11.1209	11.5239	11.5806	11.4412	11.2215	11.0482	10.9675	rhomboid domain containing 2 [Source:HGNC Symbol;Acc:HGNC:23082]
SOX8	ENSG00000005513	4.14153	4.14153	4.14153	4.14153	4.14153	4.14153	4.14153	4.14153	4.14153	SRY-box transcription factor 8 [Source:HGNC Symbol;Acc:HGNC:11203]
IBTK	ENSG00000005700	7.69695	7.59525	7.77447	9.5799	7.99466	8.04243	7.52082	7.29412	8.6457	inhibitor of Bruton tyrosine kinase [Source:HGNC Symbol;Acc:HGNC:17853]
ZNF195	ENSG00000005801	11.8806	11.8269	11.8683	11.6437	11.6653	11.639	11.6332	11.7047	11.7452	zinc finger protein 195 [Source:HGNC Symbol;Acc:HGNC:12986]
MYCBP2	ENSG00000005810	14.0093	14.0139	13.9949	13.8678	13.9494	13.8218	13.5842	13.3968	13.5619	MYC binding protein 2 [Source:HGNC Symbol;Acc:HGNC:23386]
FBXL3	ENSG00000005812	13.7198	13.7673	13.8179	14.3478	14.3263	14.2401	13.1821	13.3209	13.4327	F-box and leucine rich repeat protein 3 [Source:HGNC Symbol;Acc:HGNC:13599]
ITGAL	ENSG00000005844	4.14153	4.47363	4.14153	4.14153	4.14153	5.24714	4.14153	4.14153	4.14153	integrin subunit alpha L [Source:HGNC Symbol;Acc:HGNC:6148]
PDK2	ENSG00000005882	9.83729	9.87726	9.70411	9.57358	9.64355	9.63966	10.6556	10.2784	10.335	pyruvate dehydrogenase kinase 2 [Source:HGNC Symbol;Acc:HGNC:8810]
ITGA3	ENSG00000005884	15.4159	15.5144	15.3111	15.6776	15.7016	15.6349	16.0017	15.734	15.5907	integrin subunit alpha 3 [Source:HGNC Symbol;Acc:HGNC:6139]
ZFX	ENSG00000005889	12.2341	12.2433	12.2792	12.1272	12.2337	12.1841	11.7137	11.3951	11.7124	zinc finger protein X-linked [Source:HGNC Symbol;Acc:HGNC:12869]
LAMP2	ENSG00000005893	14.9869	15.0397	15.0501	15.1266	15.1185	15.0664	15.1444	15.1451	15.2801	lysosomal associated membrane protein 2 [Source:HGNC Symbol;Acc:HGNC:6501]
ITGA2B	ENSG00000005961	4.87954	5.30942	5.11878	5.61415	5.36275	4.72908	5.14163	4.82648	4.98478	integrin subunit alpha 2b [Source:HGNC Symbol;Acc:HGNC:6138]
ASB4	ENSG00000005981	4.14153	4.47363	4.87598	4.65134	4.70063	4.14153	4.14153	4.14153	4.14153	ankyrin repeat and SOCS box containing 4 [Source:HGNC Symbol;Acc:HGNC:16009]
GDE1	ENSG00000006007	13.7982	13.8227	13.8114	13.7097	13.687	13.6387	13.7147	13.591	13.6673	glycerophosphodiester phosphodiesterase 1 [Source:HGNC Symbol;Acc:HGNC:29644]
REX1BD	ENSG00000006015	9.91131	10.0133	9.94349	10.1387	9.98419	9.92168	10.4834	10.3741	10.2867	required for excision 1-B domain containing [Source:HGNC Symbol;Acc:HGNC:26098]
CRLF1	ENSG00000006016	5.35397	5.53724	5.49946	5.53606	5.63211	5.57119	5.72664	5.47622	5.53273	cytokine receptor like factor 1 [Source:HGNC Symbol;Acc:HGNC:2364]
OSBPL7	ENSG00000006025	8.41844	8.45519	8.52415	7.86585	8.08815	7.41779	8.88874	8.75089	8.62638	oxysterol binding protein like 7 [Source:HGNC Symbol;Acc:HGNC:16387]
TMEM98	ENSG00000006042	11.0243	10.9994	10.8587	10.9531	10.9778	10.8475	11.2126	11.3722	11.2455	transmembrane protein 98 [Source:HGNC Symbol;Acc:HGNC:24529]
KRT33A	ENSG00000006059	4.14153	4.14153	4.14153	4.14153	4.14153	4.14153	4.72655	4.14153	4.85704	keratin 33A [Source:HGNC Symbol;Acc:HGNC:6450]
MAP3K14	ENSG00000006062	10.7507	10.7586	10.6951	12.1051	11.8982	11.7989	10.3639	9.91779	9.75555	mitogen-activated protein kinase kinase kinase 14 [Source:HGNC Symbol;Acc:HGNC:6853]
ABCC8	ENSG00000006071	4.61132	4.14153	4.14153	4.65134	4.14153	4.14153	4.14153	4.14153	4.14153	ATP binding cassette subfamily C member 8 [Source:HGNC Symbol;Acc:HGNC:59]
TMEM132A	ENSG00000006118	11.1185	10.9808	10.9474	11.4039	11.4099	11.2766	11.7006	11.1044	11.1687	transmembrane protein 132A [Source:HGNC Symbol;Acc:HGNC:31092]
AP2B1	ENSG00000006125	15.8734	15.9765	15.8934	16.0567	16.1026	15.9876	15.998	15.9318	15.9239	adaptor related protein complex 2 subunit beta 1 [Source:HGNC Symbol;Acc:HGNC:563]
TAC1	ENSG00000006128	5.17445	4.61016	4.14153	6.32942	7.41236	7.17934	4.89344	4.14153	5.19046	tachykinin precursor 1 [Source:HGNC Symbol;Acc:HGNC:11517]
ZNF263	ENSG00000006194	12.3785	12.3964	12.3212	12.1696	12.1799	12.2588	11.6372	11.6143	11.622	zinc finger protein 263 [Source:HGNC Symbol;Acc:HGNC:13056]
CX3CL1	ENSG00000006210	5.46983	5.95955	5.72146	4.65134	5.0454	5.14584	5.02732	4.97661	4.85704	C-X3-C motif chemokine ligand 1 [Source:HGNC Symbol;Acc:HGNC:10647]
SPATA20	ENSG00000006282	9.88129	9.77884	9.86466	9.82991	9.8743	9.88137	9.98547	9.7865	9.65601	spermatogenesis associated 20 [Source:HGNC Symbol;Acc:HGNC:26125]
CACNA1G	ENSG00000006283	4.87954	4.71424	4.94439	4.14153	4.46567	4.72908	5.08645	4.14153	4.59682	calcium voltage-gated channel subunit alpha1 G [Source:HGNC Symbol;Acc:HGNC:1394]
TNFRSF12A	ENSG00000006327	14.065	14.0547	13.9725	14.2594	14.2058	14.2866	13.5226	13.5514	13.5452	TNF receptor superfamily member 12A [Source:HGNC Symbol;Acc:HGNC:18152]
DLX6	ENSG00000006377	5.63847	5.17199	5.83123	5.4948	5.53889	5.5358	5.41674	4.82648	4.78279	distal-less homeobox 6 [Source:HGNC Symbol;Acc:HGNC:2919]
MAP3K9	ENSG00000006432	12.1788	12.2142	12.0858	13.424	13.5077	13.2812	10.4454	10.1153	9.85695	mitogen-activated protein kinase kinase kinase 9 [Source:HGNC Symbol;Acc:HGNC:6861]
RALA	ENSG00000006451	13.7244	13.6582	13.7512	13.8655	13.825	13.8985	13.9136	14.1248	14.1676	RAS like proto-oncogene A [Source:HGNC Symbol;Acc:HGNC:9839]
BAIAP2L1	ENSG00000006453	12.5718	12.6959	12.6537	12.832	12.8908	12.8372	12.6891	12.4576	12.5088	BAR/IMD domain containing adaptor protein 2 like 1 [Source:HGNC Symbol;Acc:HGNC:21649]
KDM7A	ENSG00000006459	11.6053	11.5632	11.6649	13.0566	13.1581	12.9888	10.4403	10.3018	10.5464	lysine demethylase 7A [Source:HGNC Symbol;Acc:HGNC:22224]
ETV1	ENSG00000006468	6.22004	6.11515	6.04671	5.75566	5.77211	6.07196	5.99451	5.99689	5.7651	ETS variant transcription factor 1 [Source:HGNC Symbol;Acc:HGNC:3490]
AGK	ENSG00000006530	11.3158	11.3167	11.1366	11.0343	11.3359	11.1327	10.8906	10.9768	11.0781	acylglycerol kinase [Source:HGNC Symbol;Acc:HGNC:21869]
ALDH3B1	ENSG00000006534	10.2569	10.3067	10.3492	10.3168	10.4441	10.2785	10.8383	10.5772	10.5718	aldehyde dehydrogenase 3 family member B1 [Source:HGNC Symbol;Acc:HGNC:410]
TTC22	ENSG00000006555	8.91889	8.72604	8.71631	8.17033	8.35664	8.17726	8.80884	8.64511	8.61008	tetratricopeptide repeat domain 22 [Source:HGNC Symbol;Acc:HGNC:26067]
PHTF2	ENSG00000006576	12.7767	12.83	12.7506	12.711	12.8056	12.7377	12.7079	12.8123	12.8558	putative homeodomain transcription factor 2 [Source:HGNC Symbol;Acc:HGNC:13411]
CCL26	ENSG00000006606	4.61132	5.17199	4.60902	5.20442	5.69018	4.89666	5.45592	5.51448	5.56457	C-C motif chemokine ligand 26 [Source:HGNC Symbol;Acc:HGNC:10625]
FARP2	ENSG00000006607	12.9452	13.0436	12.9339	13.1867	13.1282	13.0679	12.2301	12.0035	11.969	FERM, ARH/RhoGEF and pleckstrin domain protein 2 [Source:HGNC Symbol;Acc:HGNC:16460]
GGCT	ENSG00000006625	11.5987	11.5556	11.649	11.7663	11.5709	11.6691	11.8874	12.1574	12.0679	gamma-glutamylcyclotransferase [Source:HGNC Symbol;Acc:HGNC:21705]
DBF4	ENSG00000006634	12.9371	12.9114	13.0155	12.3129	12.4445	12.5158	12.7624	13.0472	12.9759	DBF4 zinc finger [Source:HGNC Symbol;Acc:HGNC:17364]
TBXA2R	ENSG00000006638	4.14153	4.14153	4.14153	4.14153	4.14153	4.72908	5.08645	4.62811	4.14153	thromboxane A2 receptor [Source:HGNC Symbol;Acc:HGNC:11608]
IFRD1	ENSG00000006652	10.3672	10.3787	10.4596	10.7452	10.6717	10.5539	9.61861	9.90106	9.94132	interferon related developmental regulator 1 [Source:HGNC Symbol;Acc:HGNC:5456]
COX10	ENSG00000006695	11.3569	11.4197	11.4201	11.2646	11.282	11.3185	11.3067	11.2799	11.0963	cytochrome c oxidase assembly factor heme A:farnesyltransferase COX10 [Source:HGNC Symbol;Acc:HGNC:2260]
GTF2IRD1	ENSG00000006704	9.15485	9.00493	9.10022	8.79915	8.93411	9.16724	10.6608	10.222	10.4083	GTF2I repeat domain containing 1 [Source:HGNC Symbol;Acc:HGNC:4661]
PAF1	ENSG00000006712	12.688	12.721	12.7179	12.6445	12.5665	12.617	12.8336	12.7411	12.7791	PAF1 homolog, Paf1/RNA polymerase II complex component [Source:HGNC Symbol;Acc:HGNC:25459]
VPS41	ENSG00000006715	13.562	13.5672	13.6133	13.5249	13.522	13.5755	13.4362	13.4989	13.686	VPS41 subunit of HOPS complex [Source:HGNC Symbol;Acc:HGNC:12713]
ARHGAP44	ENSG00000006740	7.93952	7.79286	7.93827	7.88648	7.79876	7.78706	8.27553	7.97692	7.82159	Rho GTPase activating protein 44 [Source:HGNC Symbol;Acc:HGNC:29096]
ELAC2	ENSG00000006744	13.1715	13.1577	13.0669	13.1815	13.1577	13.0756	13.3349	13.1182	13.0961	elaC ribonuclease Z 2 [Source:HGNC Symbol;Acc:HGNC:14198]
SCIN	ENSG00000006747	6.01011	5.72499	5.74988	5.5758	5.57085	5.49921	5.59957	5.65531	5.46606	scinderin [Source:HGNC Symbol;Acc:HGNC:21695]
ARSD	ENSG00000006756	10.9491	10.9261	10.9316	10.8944	10.8942	10.7712	10.2112	10.102	9.99494	arylsulfatase D [Source:HGNC Symbol;Acc:HGNC:717]
PNPLA4	ENSG00000006757	11.4435	11.3694	11.3639	11.3353	11.3636	11.3141	11.3764	11.4521	11.4194	patatin like phospholipase domain containing 4 [Source:HGNC Symbol;Acc:HGNC:24887]
MYH13	ENSG00000006788	4.14153	4.14153	4.14153	4.14153	4.14153	4.14153	4.14153	4.62811	4.14153	myosin heavy chain 13 [Source:HGNC Symbol;Acc:HGNC:7571]
ADIPOR2	ENSG00000006831	7.57266	7.43057	7.59639	7.50519	7.68338	7.50768	7.04429	7.22647	6.91221	adiponectin receptor 2 [Source:HGNC Symbol;Acc:HGNC:24041]
CDKL3	ENSG00000006837	6.93589	7.24413	6.96984	7.20825	7.23291	7.38363	6.62695	6.53515	6.72669	cyclin dependent kinase like 3 [Source:HGNC Symbol;Acc:HGNC:15483]
UPP2	ENSG00000007001	4.47445	5.1211	4.14153	4.65134	4.59897	4.48231	4.14153	4.14153	4.14153	uridine phosphorylase 2 [Source:HGNC Symbol;Acc:HGNC:23061]
MARK4	ENSG00000007047	11.2613	11.2692	11.2506	11.2495	11.2835	11.2387	11.5293	11.1411	11.2306	microtubule affinity regulating kinase 4 [Source:HGNC Symbol;Acc:HGNC:13538]
PROM1	ENSG00000007062	4.47445	5.1211	4.14153	5.20442	4.59897	4.14153	4.72655	4.14153	4.14153	prominin 1 [Source:HGNC Symbol;Acc:HGNC:9454]
CCDC124	ENSG00000007080	12.7189	12.6523	12.6604	12.8939	12.782	12.9059	13.162	12.9033	12.8189	coiled-coil domain containing 124 [Source:HGNC Symbol;Acc:HGNC:25171]
PAFAH1B1	ENSG00000007168	13.9774	14.0276	13.9944	14.0933	14.2055	14.1108	13.1682	13.2277	13.1906	platelet activating factor acetylhydrolase 1b regulatory subunit 1 [Source:HGNC Symbol;Acc:HGNC:8574]
NOS2	ENSG00000007171	4.14153	4.47363	4.14153	4.14153	4.14153	4.96691	4.14153	4.14153	4.14153	nitric oxide synthase 2 [Source:HGNC Symbol;Acc:HGNC:7873]
DNAH9	ENSG00000007174	5.75712	5.80842	5.83123	5.4948	5.63211	5.92715	6.17337	6.36065	6.08603	dynein axonemal heavy chain 9 [Source:HGNC Symbol;Acc:HGNC:2953]
BLTP2	ENSG00000007202	14.8632	14.9204	14.8415	14.9631	15.0274	14.9336	14.6403	14.329	14.3984	bridge-like lipid transfer protein family member 2 [Source:HGNC Symbol;Acc:HGNC:28960]
SLC13A2	ENSG00000007216	4.14153	4.61016	4.14153	4.14153	4.14153	4.14153	4.14153	4.14153	4.14153	solute carrier family 13 member 2 [Source:HGNC Symbol;Acc:HGNC:10917]
GAS7	ENSG00000007237	5.60676	4.94632	5.60009	5.25926	5.50595	5.90126	5.86804	6.09229	5.98082	growth arrest specific 7 [Source:HGNC Symbol;Acc:HGNC:4169]
TRAPPC6A	ENSG00000007255	8.87599	9.06948	8.76058	9.13002	8.88575	8.76901	8.9559	8.71649	8.41363	trafficking protein particle complex subunit 6A [Source:HGNC Symbol;Acc:HGNC:23069]
MATK	ENSG00000007264	4.14153	4.80143	4.47282	4.85885	4.14153	4.62236	5.72664	5.21013	4.14153	megakaryocyte-associated tyrosine kinase [Source:HGNC Symbol;Acc:HGNC:6906]
CEACAM7	ENSG00000007306	4.61132	4.14153	4.94439	4.14153	4.14153	4.72908	4.48083	4.48641	4.69801	CEA cell adhesion molecule 7 [Source:HGNC Symbol;Acc:HGNC:1819]
CD79B	ENSG00000007312	4.14153	4.14153	4.14153	4.14153	4.46567	4.14153	4.14153	4.14153	4.14153	CD79b molecule [Source:HGNC Symbol;Acc:HGNC:1699]
SCN4A	ENSG00000007314	4.14153	4.14153	4.14153	4.14153	4.14153	4.14153	4.14153	4.14153	4.46414	sodium voltage-gated channel alpha subunit 4 [Source:HGNC Symbol;Acc:HGNC:10591]
ST7L	ENSG00000007341	10.9553	11.0185	10.9365	10.862	10.9533	10.897	11.1922	11.0475	11.0975	suppression of tumorigenicity 7 like [Source:HGNC Symbol;Acc:HGNC:18441]
TKTL1	ENSG00000007350	4.14153	4.14153	4.14153	4.50295	4.14153	4.14153	4.14153	4.14153	4.14153	transketolase like 1 [Source:HGNC Symbol;Acc:HGNC:11835]
PAX6	ENSG00000007372	4.61132	4.14153	4.79983	4.65134	4.14153	4.81845	4.14153	4.14153	4.46414	paired box 6 [Source:HGNC Symbol;Acc:HGNC:8620]
RPUSD1	ENSG00000007376	11.2271	11.2006	11.2142	10.966	10.841	10.8421	11.4435	11.1255	11.0022	RNA pseudouridine synthase domain containing 1 [Source:HGNC Symbol;Acc:HGNC:14173]
RHBDF1	ENSG00000007384	9.57324	9.61042	9.4228	9.90558	9.59595	9.65568	10.4595	10.206	10.1024	rhomboid 5 homolog 1 [Source:HGNC Symbol;Acc:HGNC:20561]
LUC7L	ENSG00000007392	11.0963	11.2274	11.003	11.1212	11.2102	11.2262	11.2024	11.2193	11.1491	LUC7 like [Source:HGNC Symbol;Acc:HGNC:6723]
CACNA2D2	ENSG00000007402	5.01109	5.57082	5.06477	5.01571	4.59897	5.24714	4.81555	5.30711	4.46414	calcium voltage-gated channel auxiliary subunit alpha2delta 2 [Source:HGNC Symbol;Acc:HGNC:1400]
BAIAP3	ENSG00000007516	6.36632	5.983	5.63168	5.91135	5.71814	5.33846	5.56541	5.62175	5.31823	BAI1 associated protein 3 [Source:HGNC Symbol;Acc:HGNC:948]
TSR3	ENSG00000007520	11.8035	11.9088	11.8733	11.8959	11.7754	11.8999	11.7023	11.5965	11.6081	TSR3 ribosome maturation factor [Source:HGNC Symbol;Acc:HGNC:14175]
PIGQ	ENSG00000007541	9.86677	9.86714	9.60883	9.8352	9.90426	9.83991	10.1021	9.73078	9.50223	phosphatidylinositol glycan anchor biosynthesis class Q [Source:HGNC Symbol;Acc:HGNC:14135]
CRAMP1	ENSG00000007545	10.4039	10.4434	10.1886	10.7508	10.7696	10.688	9.20421	9.21716	9.00594	cramped chromatin regulator homolog 1 [Source:HGNC Symbol;Acc:HGNC:14122]
TEAD3	ENSG00000007866	10.7074	10.6865	10.8024	11.1792	11.038	11.0537	11.2156	10.9341	10.9042	TEA domain transcription factor 3 [Source:HGNC Symbol;Acc:HGNC:11716]
SELE	ENSG00000007908	4.14153	4.14153	4.14153	4.14153	4.14153	4.14153	4.14153	4.14153	4.14153	selectin E [Source:HGNC Symbol;Acc:HGNC:10718]
DNAJC11	ENSG00000007923	13.3513	13.3548	13.3231	13.2833	13.356	13.3465	13.432	13.1969	13.2101	DnaJ heat shock protein family (Hsp40) member C11 [Source:HGNC Symbol;Acc:HGNC:25570]
FMO3	ENSG00000007933	4.14153	4.14153	4.14153	4.50295	4.14153	4.14153	4.14153	4.14153	4.14153	flavin containing dimethylaniline monoxygenase 3 [Source:HGNC Symbol;Acc:HGNC:3771]
MYLIP	ENSG00000007944	10.9838	11.008	11.005	9.78508	10.1215	9.91282	9.66294	9.29841	9.36927	myosin regulatory light chain interacting protein [Source:HGNC Symbol;Acc:HGNC:21155]
NOX1	ENSG00000007952	4.47445	4.14153	4.14153	4.14153	4.14153	4.14153	4.14153	4.14153	4.59682	NADPH oxidase 1 [Source:HGNC Symbol;Acc:HGNC:7889]
PSMB1	ENSG00000008018	14.5255	14.5019	14.5245	14.6096	14.5031	14.5371	14.522	14.5998	14.6696	proteasome 20S subunit beta 1 [Source:HGNC Symbol;Acc:HGNC:9537]
SYN1	ENSG00000008056	4.94827	4.87775	4.94439	5.08344	5.50595	5.7024	4.9634	4.97661	5.23502	synapsin I [Source:HGNC Symbol;Acc:HGNC:11494]
JARID2	ENSG00000008083	12.124	12.2213	12.0799	12.68	12.7123	12.5325	11.7276	11.6347	11.4988	jumonji and AT-rich interaction domain containing 2 [Source:HGNC Symbol;Acc:HGNC:6196]
CDKL5	ENSG00000008086	11.9767	11.9857	11.9256	13.7647	13.7247	13.4997	10.8227	10.5887	10.6311	cyclin dependent kinase like 5 [Source:HGNC Symbol;Acc:HGNC:11411]
CAMK1G	ENSG00000008118	4.14153	4.14153	4.14153	4.76432	4.70063	4.14153	4.14153	4.14153	4.14153	calcium/calmodulin dependent protein kinase IG [Source:HGNC Symbol;Acc:HGNC:14585]
CDK11A	ENSG00000008128	7.20371	6.96415	7.33473	7.26229	7.13379	6.85437	6.75391	7.09147	7.49012	cyclin dependent kinase 11A [Source:HGNC Symbol;Acc:HGNC:1730]
NADK	ENSG00000008130	11.9995	11.9753	11.9158	11.9387	12.0006	11.8969	12.0882	11.7029	11.694	NAD kinase [Source:HGNC Symbol;Acc:HGNC:29831]
TFAP2B	ENSG00000008196	4.14153	4.14153	4.14153	4.14153	4.14153	4.14153	4.14153	4.14153	4.14153	transcription factor AP-2 beta [Source:HGNC Symbol;Acc:HGNC:11743]
TFAP2D	ENSG00000008197	4.14153	4.14153	4.14153	4.14153	4.14153	4.14153	4.14153	4.14153	4.14153	transcription factor AP-2 delta [Source:HGNC Symbol;Acc:HGNC:15581]
DLEC1	ENSG00000008226	5.01109	5.00899	4.60902	4.94152	5.0454	5.46131	4.89344	4.97661	5.56457	DLEC1 cilia and flagella associated protein [Source:HGNC Symbol;Acc:HGNC:2899]
CYTH3	ENSG00000008256	12.7024	12.6873	12.6568	12.7738	12.7825	12.8112	12.3513	12.0996	12.2456	cytohesin 3 [Source:HGNC Symbol;Acc:HGNC:9504]
ADAM22	ENSG00000008277	6.23925	6.21561	6.17206	5.91135	6.13396	6.31968	6.4536	5.83833	6.23803	ADAM metallopeptidase domain 22 [Source:HGNC Symbol;Acc:HGNC:201]
SYPL1	ENSG00000008282	14.8295	14.843	14.8693	14.9957	15.0349	15.0169	15.0175	15.1842	15.1647	synaptophysin like 1 [Source:HGNC Symbol;Acc:HGNC:11507]
CYB561	ENSG00000008283	11.1519	11.2063	11.1045	10.8885	10.9727	11.0737	11.3033	10.9511	10.991	cytochrome b561 [Source:HGNC Symbol;Acc:HGNC:2571]
SPAG9	ENSG00000008294	14.8663	14.9195	14.926	15.2343	15.2755	15.2234	14.3959	14.3567	14.4812	sperm associated antigen 9 [Source:HGNC Symbol;Acc:HGNC:14524]
CELSR3	ENSG00000008300	8.45002	8.87223	8.47561	8.49455	8.79263	8.36703	8.77042	8.3315	8.11367	cadherin EGF LAG seven-pass G-type receptor 3 [Source:HGNC Symbol;Acc:HGNC:3230]
AASS	ENSG00000008311	11.6897	11.7964	11.8299	11.7617	11.6396	11.5833	11.1647	11.2144	11.2391	aminoadipate-semialdehyde synthase [Source:HGNC Symbol;Acc:HGNC:17366]
PLEKHG6	ENSG00000008323	6.11941	6.52405	6.59349	6.17353	6.38293	6.41041	6.71289	6.77438	6.42158	pleckstrin homology and RhoGEF domain containing G6 [Source:HGNC Symbol;Acc:HGNC:25562]
SS18L2	ENSG00000008324	11.5409	11.4963	11.5093	11.5679	11.4408	11.5152	11.2024	11.4993	11.5641	SS18 like 2 [Source:HGNC Symbol;Acc:HGNC:15593]
MPND	ENSG00000008382	9.75768	9.85401	9.75496	9.78872	9.70673	9.87682	9.91392	9.72042	9.53536	MPN domain containing [Source:HGNC Symbol;Acc:HGNC:25934]
MGST1	ENSG00000008394	15.4686	15.4322	15.5836	15.4905	15.3846	15.5225	15.8642	16.0469	16.1398	microsomal glutathione S-transferase 1 [Source:HGNC Symbol;Acc:HGNC:7061]
CRY1	ENSG00000008405	11.3759	11.4452	11.3407	11.4716	11.5356	11.5365	11.077	11.1437	11.1575	cryptochrome circadian regulator 1 [Source:HGNC Symbol;Acc:HGNC:2384]
PGLYRP1	ENSG00000008438	4.14153	4.14153	4.14153	4.76432	4.14153	4.14153	4.14153	4.14153	4.14153	peptidoglycan recognition protein 1 [Source:HGNC Symbol;Acc:HGNC:8904]
NFIX	ENSG00000008441	9.60683	9.82292	9.69925	9.62334	9.59762	9.67328	9.70086	9.74619	9.6288	nuclear factor I X [Source:HGNC Symbol;Acc:HGNC:7788]
ST3GAL1	ENSG00000008513	10.4774	10.4761	10.405	10.9548	11.1502	11.0155	10.9612	10.8002	10.7442	ST3 beta-galactoside alpha-2,3-sialyltransferase 1 [Source:HGNC Symbol;Acc:HGNC:10862]
MMP25	ENSG00000008516	5.75712	5.88635	5.49946	6.32942	6.0737	5.97732	5.41674	5.47622	5.53273	matrix metallopeptidase 25 [Source:HGNC Symbol;Acc:HGNC:14246]
IL32	ENSG00000008517	6.0983	6.09407	6.40785	6.66186	6.96525	7.13878	5.75631	6.02143	6.2907	interleukin 32 [Source:HGNC Symbol;Acc:HGNC:16830]
PKD1	ENSG00000008710	11.2619	11.2703	10.9832	11.0297	11.0581	10.9954	10.7149	10.1047	9.9607	polycystin 1, transient receptor potential channel interacting [Source:HGNC Symbol;Acc:HGNC:9008]
MAPK8IP2	ENSG00000008735	7.1657	6.58385	6.89079	7.16346	7.1431	6.99816	7.39059	7.09147	7.36246	mitogen-activated protein kinase 8 interacting protein 2 [Source:HGNC Symbol;Acc:HGNC:6883]
MED24	ENSG00000008838	12.6538	12.65	12.5004	12.6773	12.6618	12.6337	12.5662	12.3146	12.2463	mediator complex subunit 24 [Source:HGNC Symbol;Acc:HGNC:22963]
RHOBTB2	ENSG00000008853	12.0919	12.0994	12.0954	11.7123	11.7283	11.6492	12.3261	12.0237	12.078	Rho related BTB domain containing 2 [Source:HGNC Symbol;Acc:HGNC:18756]
HEATR5B	ENSG00000008869	12.5801	12.6807	12.6164	12.5569	12.5621	12.5151	12.2079	12.1161	12.2896	HEAT repeat containing 5B [Source:HGNC Symbol;Acc:HGNC:29273]
SEC62	ENSG00000008952	15.0038	14.981	15.096	14.9292	14.964	15.0424	14.8936	15.1621	15.2978	SEC62 homolog, preprotein translocation factor [Source:HGNC Symbol;Acc:HGNC:11846]
RPS20	ENSG00000008988	16.7471	16.6875	16.8064	16.8817	16.7101	16.8523	16.9576	17.3292	17.2898	ribosomal protein S20 [Source:HGNC Symbol;Acc:HGNC:10405]
CSDE1	ENSG00000009307	17.0777	17.0661	17.1367	17.1122	17.1332	17.1319	17.16	17.3467	17.4305	cold shock domain containing E1 [Source:HGNC Symbol;Acc:HGNC:29905]
UBE3C	ENSG00000009335	14.2915	14.3396	14.2823	14.4313	14.4916	14.4448	14.1657	13.9902	13.982	ubiquitin protein ligase E3C [Source:HGNC Symbol;Acc:HGNC:16803]
REV3L	ENSG00000009413	12.4806	12.4948	12.4821	11.979	12.0135	11.9073	12.3799	12.3601	12.4726	REV3 like, DNA directed polymerase zeta catalytic subunit [Source:HGNC Symbol;Acc:HGNC:9968]
TENM1	ENSG00000009694	6.38351	6.19614	5.69231	5.8204	6.61963	5.92715	6.15235	6.59904	5.53273	teneurin transmembrane protein 1 [Source:HGNC Symbol;Acc:HGNC:8117]
PAX7	ENSG00000009709	4.14153	4.14153	4.14153	4.14153	4.14153	4.14153	4.14153	4.14153	4.14153	paired box 7 [Source:HGNC Symbol;Acc:HGNC:8621]
MASP2	ENSG00000009724	4.87954	5.00899	5.16956	4.85885	4.70063	4.48231	4.62028	4.14153	4.14153	MBL associated serine protease 2 [Source:HGNC Symbol;Acc:HGNC:6902]
IYD	ENSG00000009765	6.82967	6.76174	6.99162	6.24265	6.87826	6.73573	6.91872	6.73262	7.15082	iodotyrosine deiodinase [Source:HGNC Symbol;Acc:HGNC:21071]
FAM76A	ENSG00000009780	10.6114	10.6674	10.7525	10.2681	10.2372	10.1424	10.3937	10.3763	10.5101	family with sequence similarity 76 member A [Source:HGNC Symbol;Acc:HGNC:28530]
TRAF3IP3	ENSG00000009790	5.54046	5.93563	5.56757	6.57747	6.606	6.51166	6.33025	6.39744	6.4675	TRAF3 interacting protein 3 [Source:HGNC Symbol;Acc:HGNC:30766]
POMT2	ENSG00000009830	10.9394	10.8562	10.836	10.811	10.8989	10.8933	10.767	10.47	10.4763	protein O-mannosyltransferase 2 [Source:HGNC Symbol;Acc:HGNC:19743]
VTA1	ENSG00000009844	14.2891	14.2549	14.3886	14.2103	14.2315	14.2668	14.0631	14.4366	14.5005	vesicle trafficking 1 [Source:HGNC Symbol;Acc:HGNC:20954]
MLXIPL	ENSG00000009950	5.0692	4.71424	4.60902	4.50295	4.59897	4.62236	5.02732	4.97661	4.78279	MLX interacting protein like [Source:HGNC Symbol;Acc:HGNC:12744]
BAZ1B	ENSG00000009954	14.1074	14.1912	14.078	13.9488	14.0464	14.0404	14.1205	14.0909	14.1825	bromodomain adjacent to zinc finger domain 1B [Source:HGNC Symbol;Acc:HGNC:961]
RANBP9	ENSG00000010017	13.2065	13.251	13.2331	13.1672	13.1985	13.1339	12.8336	12.7751	12.7109	RAN binding protein 9 [Source:HGNC Symbol;Acc:HGNC:13727]
ETV7	ENSG00000010030	5.89023	6.23479	5.74988	5.53606	5.8237	5.7024	6.13097	6.58335	6.08603	ETS variant transcription factor 7 [Source:HGNC Symbol;Acc:HGNC:18160]
SPRTN	ENSG00000010072	12.2588	12.2997	12.4214	12.2102	12.2167	12.2186	11.7948	11.97	12.0568	SprT-like N-terminal domain [Source:HGNC Symbol;Acc:HGNC:25356]
METTL13	ENSG00000010165	12.7626	12.7494	12.6309	12.4559	12.5468	12.5795	12.588	12.4412	12.3862	methyltransferase 13, eEF1A lysine and N-terminal methyltransferase [Source:HGNC Symbol;Acc:HGNC:24248]
DYRK4	ENSG00000010219	10.1167	9.95853	10.2318	10.0276	9.94543	9.85848	10.3248	10.6482	10.5693	dual specificity tyrosine phosphorylation regulated kinase 4 [Source:HGNC Symbol;Acc:HGNC:3095]
ZNF207	ENSG00000010244	14.2695	14.2713	14.3402	14.3352	14.308	14.3061	14.1488	14.2728	14.3044	zinc finger protein 207 [Source:HGNC Symbol;Acc:HGNC:12998]
UQCRC1	ENSG00000010256	14.6147	14.5778	14.503	14.6107	14.5749	14.5444	14.8112	14.7472	14.6811	ubiquinol-cytochrome c reductase core protein 1 [Source:HGNC Symbol;Acc:HGNC:12585]
STARD3NL	ENSG00000010270	12.1371	12.0246	12.0809	12.1174	12.1877	12.1014	12.0275	12.2132	12.1704	STARD3 N-terminal like [Source:HGNC Symbol;Acc:HGNC:19169]
CD9	ENSG00000010278	14.4595	14.3923	14.4967	14.7272	14.695	14.7758	14.8668	15.0011	15.0776	CD9 molecule [Source:HGNC Symbol;Acc:HGNC:1709]
HHATL	ENSG00000010282	4.14153	4.61016	4.47282	4.14153	4.14153	4.62236	4.48083	4.14153	4.14153	hedgehog acyltransferase like [Source:HGNC Symbol;Acc:HGNC:13242]
NCAPD2	ENSG00000010292	14.6386	14.6178	14.5805	14.4764	14.5137	14.4704	14.4596	14.2231	14.095	non-SMC condensin I complex subunit D2 [Source:HGNC Symbol;Acc:HGNC:24305]
IFFO1	ENSG00000010295	6.01011	6.19614	5.63168	6.35024	6.13396	6.00167	6.0646	6.64504	6.4675	intermediate filament family orphan 1 [Source:HGNC Symbol;Acc:HGNC:24970]
GIPR	ENSG00000010310	5.17445	5.42964	5.38826	5.08344	4.7858	4.96691	4.48083	5.1575	5.39485	gastric inhibitory polypeptide receptor [Source:HGNC Symbol;Acc:HGNC:4271]
PHF7	ENSG00000010318	9.79497	9.70929	9.68293	9.21635	9.17221	9.46477	9.21378	9.20233	9.25246	PHD finger protein 7 [Source:HGNC Symbol;Acc:HGNC:18458]
SEMA3G	ENSG00000010319	6.20053	6.42903	6.15201	6.0493	5.87314	5.7024	5.45592	5.21013	5.79108	semaphorin 3G [Source:HGNC Symbol;Acc:HGNC:30400]
NISCH	ENSG00000010322	12.2638	12.225	12.176	11.893	11.8588	11.904	11.7516	11.4231	11.2752	nischarin [Source:HGNC Symbol;Acc:HGNC:18006]
STAB1	ENSG00000010327	4.47445	4.14153	4.14153	4.76432	4.14153	4.72908	4.14153	4.14153	4.46414	stabilin 1 [Source:HGNC Symbol;Acc:HGNC:18628]
FUZ	ENSG00000010361	8.69363	8.50465	8.74493	8.49901	8.33275	8.45122	9.33055	8.9856	8.94491	fuzzy planar cell polarity protein [Source:HGNC Symbol;Acc:HGNC:26219]
SLC6A13	ENSG00000010379	7.01321	7.36559	7.13521	7.14052	6.90053	6.94005	5.28911	5.21013	5.09397	solute carrier family 6 member 13 [Source:HGNC Symbol;Acc:HGNC:11046]
IDS	ENSG00000010404	8.85847	8.77644	8.81258	9.4978	9.42049	9.44441	8.73094	8.54276	8.61008	iduronate 2-sulfatase [Source:HGNC Symbol;Acc:HGNC:5389]
PRSS3	ENSG00000010438	6.81734	6.93052	6.76939	6.66186	6.05295	6.51166	7.03333	6.86716	6.98614	serine protease 3 [Source:HGNC Symbol;Acc:HGNC:9486]
ZNF200	ENSG00000010539	11.4625	11.521	11.5544	11.2911	11.4496	11.3995	10.8367	10.8019	10.9631	zinc finger protein 200 [Source:HGNC Symbol;Acc:HGNC:12993]
CD4	ENSG00000010610	4.87954	4.87775	4.60902	4.50295	5.0454	4.96691	4.9634	4.73608	4.78279	CD4 molecule [Source:HGNC Symbol;Acc:HGNC:1678]
LRRC23	ENSG00000010626	9.12097	9.22718	9.19078	9.12715	9.15871	9.12947	9.35886	9.52778	9.22064	leucine rich repeat containing 23 [Source:HGNC Symbol;Acc:HGNC:19138]
BTK	ENSG00000010671	4.14153	4.14153	4.79983	4.65134	4.59897	4.14153	4.81555	4.14153	4.14153	Bruton tyrosine kinase [Source:HGNC Symbol;Acc:HGNC:1133]
HFE	ENSG00000010704	10.1179	10.1639	9.92834	9.88193	9.98801	10.0046	10.1944	10.1772	10.2754	homeostatic iron regulator [Source:HGNC Symbol;Acc:HGNC:4886]
SCMH1	ENSG00000010803	9.97361	10.2331	9.81909	9.98384	9.83949	9.92755	10.5387	10.5086	10.4345	Scm polycomb group protein homolog 1 [Source:HGNC Symbol;Acc:HGNC:19003]
FYN	ENSG00000010810	11.3333	11.2796	11.2016	11.38	11.3538	11.3374	11.245	11.0803	11.1852	FYN proto-oncogene, Src family tyrosine kinase [Source:HGNC Symbol;Acc:HGNC:4037]
HIVEP2	ENSG00000010818	12.3666	12.3126	12.3729	13.4076	13.4355	13.1467	12.3858	12.0282	12.0997	HIVEP zinc finger 2 [Source:HGNC Symbol;Acc:HGNC:4921]
FMO1	ENSG00000010932	5.01109	4.61016	5.11878	4.76432	4.7858	4.96691	4.14153	5.55143	5.19046	flavin containing dimethylaniline monoxygenase 1 [Source:HGNC Symbol;Acc:HGNC:3769]
ELOA	ENSG00000011007	13.6957	13.7146	13.692	13.6379	13.6634	13.6444	13.154	13.0078	12.8649	elongin A [Source:HGNC Symbol;Acc:HGNC:11620]
LYPLA2	ENSG00000011009	12.6004	12.5303	12.5576	12.6167	12.7127	12.6475	12.8397	12.6274	12.6398	lysophospholipase 2 [Source:HGNC Symbol;Acc:HGNC:6738]
CLCN6	ENSG00000011021	10.1093	10.3258	10.0389	10.1215	10.0032	9.99206	9.87827	9.60307	9.58284	chloride voltage-gated channel 6 [Source:HGNC Symbol;Acc:HGNC:2024]
MRC2	ENSG00000011028	10.3806	10.4521	10.0893	10.4491	10.5945	10.3359	10.7759	10.2702	10.1739	mannose receptor C type 2 [Source:HGNC Symbol;Acc:HGNC:16875]
SLC6A7	ENSG00000011083	4.47445	4.71424	4.14153	4.14153	4.14153	4.14153	5.08645	4.90558	4.14153	solute carrier family 6 member 7 [Source:HGNC Symbol;Acc:HGNC:11054]
TSPAN9	ENSG00000011105	10.2834	10.3705	10.2172	10.2378	10.2276	10.2102	9.6889	9.6199	9.51976	tetraspanin 9 [Source:HGNC Symbol;Acc:HGNC:21640]
BTBD7	ENSG00000011114	6.99155	7.26213	6.95882	7.37435	7.47234	7.40082	6.15235	5.94629	6.14517	BTB domain containing 7 [Source:HGNC Symbol;Acc:HGNC:18269]
APBA3	ENSG00000011132	9.65495	9.42165	9.43455	9.63753	9.4632	9.58864	9.44059	9.28206	9.50047	amyloid beta precursor protein binding family A member 3 [Source:HGNC Symbol;Acc:HGNC:580]
MKS1	ENSG00000011143	10.9008	10.7374	10.7579	10.3565	10.433	10.4007	10.5818	10.4596	10.3221	MKS transition zone complex subunit 1 [Source:HGNC Symbol;Acc:HGNC:7121]
ABHD5	ENSG00000011198	13.0752	13.0839	13.1733	12.9384	12.9922	13.0799	13.4635	13.4592	13.6743	abhydrolase domain containing 5, lysophosphatidic acid acyltransferase [Source:HGNC Symbol;Acc:HGNC:21396]
ANOS1	ENSG00000011201	10.3115	10.2466	10.3738	10.3712	10.5409	10.3304	10.9997	10.9288	11.0764	anosmin 1 [Source:HGNC Symbol;Acc:HGNC:6211]
AKAP8L	ENSG00000011243	12.7652	12.8012	12.7119	12.637	12.705	12.6781	12.4339	12.2325	12.3406	A-kinase anchoring protein 8 like [Source:HGNC Symbol;Acc:HGNC:29857]
MBTD1	ENSG00000011258	11.7881	11.8428	11.8052	11.5972	11.5589	11.4417	11.1241	11.2705	11.3608	mbt domain containing 1 [Source:HGNC Symbol;Acc:HGNC:19866]
UTP18	ENSG00000011260	12.0337	12.1575	12.1661	12.1102	12.2595	12.2998	12.9485	13.1342	13.0812	UTP18 small subunit processome component [Source:HGNC Symbol;Acc:HGNC:24274]
RNF216	ENSG00000011275	11.5943	11.6017	11.5364	11.2066	11.3592	11.2795	11.3658	11.1308	11.0963	ring finger protein 216 [Source:HGNC Symbol;Acc:HGNC:21698]
TTC19	ENSG00000011295	12.8908	12.8978	12.9406	12.8958	12.9228	12.8958	12.8661	12.9556	12.8727	tetratricopeptide repeat domain 19 [Source:HGNC Symbol;Acc:HGNC:26006]
PTBP1	ENSG00000011304	15.1743	15.246	15.0695	15.4258	15.4077	15.462	14.8071	14.6293	14.5624	polypyrimidine tract binding protein 1 [Source:HGNC Symbol;Acc:HGNC:9583]
DPF1	ENSG00000011332	7.71664	7.55947	7.47926	7.38411	7.30084	7.24762	7.33848	7.69405	7.17797	double PHD fingers 1 [Source:HGNC Symbol;Acc:HGNC:20225]
SYT7	ENSG00000011347	8.42242	8.49339	8.40956	8.60203	8.5827	8.43063	8.53848	7.91738	8.0761	synaptotagmin 7 [Source:HGNC Symbol;Acc:HGNC:11514]
LARS2	ENSG00000011376	12.2389	12.2841	12.2052	12.2404	12.2915	12.2267	12.3006	12.0177	12.0628	leucyl-tRNA synthetase 2, mitochondrial [Source:HGNC Symbol;Acc:HGNC:17095]
PIK3C2A	ENSG00000011405	14.312	14.2984	14.3532	14.3125	14.3569	14.3248	13.9114	14.0368	14.1327	phosphatidylinositol-4-phosphate 3-kinase catalytic subunit type 2 alpha [Source:HGNC Symbol;Acc:HGNC:8971]
PLAUR	ENSG00000011422	10.5262	10.5602	10.6009	15.1163	14.983	14.8232	11.4476	11.2051	10.9268	plasminogen activator, urokinase receptor [Source:HGNC Symbol;Acc:HGNC:9053]
ANLN	ENSG00000011426	16.0126	15.9493	16.0437	15.8485	15.9605	15.9872	15.8392	16.1135	16.0416	anillin, actin binding protein [Source:HGNC Symbol;Acc:HGNC:14082]
WIZ	ENSG00000011451	11.7272	11.7776	11.6523	11.8768	11.8483	11.8559	11.3695	10.9266	10.9385	WIZ zinc finger [Source:HGNC Symbol;Acc:HGNC:30917]
RABGAP1	ENSG00000011454	13.1828	13.268	13.2467	13.1075	13.0504	13.0873	13.1248	13.0019	13.1768	RAB GTPase activating protein 1 [Source:HGNC Symbol;Acc:HGNC:17155]
DCN	ENSG00000011465	8.86433	8.73562	8.91125	8.94988	8.72396	9.06424	9.26531	9.49775	9.71503	decorin [Source:HGNC Symbol;Acc:HGNC:2705]
QPCTL	ENSG00000011478	10.1446	10.185	10.0156	10.2204	10.0708	10.1933	10.2512	10.0213	10.0479	glutaminyl-peptide cyclotransferase like [Source:HGNC Symbol;Acc:HGNC:25952]
PPP5C	ENSG00000011485	12.7183	12.7364	12.6587	12.7274	12.732	12.7588	13.0632	12.9449	12.8018	protein phosphatase 5 catalytic subunit [Source:HGNC Symbol;Acc:HGNC:9322]
CEP68	ENSG00000011523	10.4812	10.3163	10.4	10.1959	10.049	10.0831	11.1107	11.033	10.9637	centrosomal protein 68 [Source:HGNC Symbol;Acc:HGNC:29076]
MAP4K3	ENSG00000011566	12.7297	12.7403	12.7537	13.0147	13.1167	13.0042	12.4715	12.5512	12.631	mitogen-activated protein kinase kinase kinase kinase 3 [Source:HGNC Symbol;Acc:HGNC:6865]
ZBTB32	ENSG00000011590	4.14153	4.14153	4.14153	4.14153	4.14153	4.14153	4.14153	4.14153	4.14153	zinc finger and BTB domain containing 32 [Source:HGNC Symbol;Acc:HGNC:16763]
LDAF1	ENSG00000011638	10.3978	10.6053	10.527	11.0541	11.2426	11.2149	10.6379	10.4387	10.4745	lipid droplet assembly factor 1 [Source:HGNC Symbol;Acc:HGNC:30136]
GABRA3	ENSG00000011677	4.14153	4.71424	4.14153	4.14153	4.14153	4.14153	4.14153	4.14153	4.14153	gamma-aminobutyric acid type A receptor subunit alpha3 [Source:HGNC Symbol;Acc:HGNC:4077]
BRCA1	ENSG00000012048	13.1784	13.218	13.2301	12.9942	12.9925	13.0066	13.4491	13.6544	13.6821	BRCA1 DNA repair associated [Source:HGNC Symbol;Acc:HGNC:1100]
ERCC1	ENSG00000012061	11.2305	11.146	11.0342	11.3341	11.1609	11.096	11.2943	11.3432	11.1775	ERCC excision repair 1, endonuclease non-catalytic subunit [Source:HGNC Symbol;Acc:HGNC:3433]
CD22	ENSG00000012124	4.80304	4.14153	4.71286	4.76432	4.14153	4.72908	4.72655	4.97661	4.46414	CD22 molecule [Source:HGNC Symbol;Acc:HGNC:1643]
SEMA3B	ENSG00000012171	7.46006	8.02504	7.68492	7.89329	8.01986	8.2822	8.06363	7.57545	7.56017	semaphorin 3B [Source:HGNC Symbol;Acc:HGNC:10724]
MBTPS2	ENSG00000012174	12.09	12.0735	12.0665	11.9798	12.1614	12.1127	12.1571	12.25	12.3706	membrane bound transcription factor peptidase, site 2 [Source:HGNC Symbol;Acc:HGNC:15455]
PRICKLE3	ENSG00000012211	10.4049	10.4178	10.0893	10.0121	9.75684	9.93486	10.8966	10.7945	10.5869	prickle planar cell polarity protein 3 [Source:HGNC Symbol;Acc:HGNC:6645]
LTF	ENSG00000012223	4.61132	5.06697	4.47282	4.14153	4.92741	4.72908	4.48083	4.14153	4.85704	lactotransferrin [Source:HGNC Symbol;Acc:HGNC:6720]
EXTL3	ENSG00000012232	13.0559	13.0936	12.9447	12.9701	13.0457	12.8701	12.6749	12.1893	12.1793	exostosin like glycosyltransferase 3 [Source:HGNC Symbol;Acc:HGNC:3518]
NR1H4	ENSG00000012504	4.14153	4.87775	4.60902	4.14153	4.46567	4.14153	4.14153	4.14153	4.14153	nuclear receptor subfamily 1 group H member 4 [Source:HGNC Symbol;Acc:HGNC:7967]
ELOVL5	ENSG00000012660	14.5143	14.5596	14.512	14.6852	14.7324	14.7032	14.6787	14.764	14.7605	ELOVL fatty acid elongase 5 [Source:HGNC Symbol;Acc:HGNC:21308]
ALOX5	ENSG00000012779	5.17445	4.14153	4.14153	4.94152	4.86038	4.72908	4.14153	4.14153	4.14153	arachidonate 5-lipoxygenase [Source:HGNC Symbol;Acc:HGNC:435]
KDM5D	ENSG00000012817	11.8723	11.8108	11.7464	11.7594	11.8157	11.7488	11.3183	11.1097	11.3422	lysine demethylase 5D [Source:HGNC Symbol;Acc:HGNC:11115]
CALCOCO1	ENSG00000012822	11.9689	11.9924	12.0061	11.9222	12.0003	11.9465	12.0761	11.8856	11.9536	calcium binding and coiled-coil domain 1 [Source:HGNC Symbol;Acc:HGNC:29306]
UBR7	ENSG00000012963	6.46625	9.22037	6.51925	7.94663	6.33345	6.20178	6.43666	6.37917	6.34132	ubiquitin protein ligase E3 component n-recognin 7 [Source:HGNC Symbol;Acc:HGNC:20344]
MAP4K5	ENSG00000012983	13.1521	13.2314	13.232	13.3681	13.4421	13.3189	13.0947	13.1382	13.093	mitogen-activated protein kinase kinase kinase kinase 5 [Source:HGNC Symbol;Acc:HGNC:6867]
EHD3	ENSG00000013016	10.3907	10.2981	10.3367	10.0879	10.0032	10.1884	10.5021	10.4874	10.4224	EH domain containing 3 [Source:HGNC Symbol;Acc:HGNC:3244]
PSMC4	ENSG00000013275	4.47445	4.47363	4.14153	4.14153	4.14153	4.48231	4.14153	4.14153	4.14153	proteasome 26S subunit, ATPase 4 [Source:HGNC Symbol;Acc:HGNC:9551]
MAN2B2	ENSG00000013288	11.7288	11.7683	11.6231	11.7691	11.7981	11.6372	11.8259	11.5387	11.494	mannosidase alpha class 2B member 2 [Source:HGNC Symbol;Acc:HGNC:29623]
CLDN11	ENSG00000013297	4.94827	5.17199	4.79983	5.4948	4.92741	5.03109	5.24254	5.47622	5.19046	claudin 11 [Source:HGNC Symbol;Acc:HGNC:8514]
SLC25A39	ENSG00000013306	13.5115	13.4695	13.3557	13.5668	13.5001	13.4294	13.5947	13.4303	13.3408	solute carrier family 25 member 39 [Source:HGNC Symbol;Acc:HGNC:24279]
MVP	ENSG00000013364	13.3387	13.3388	13.2622	13.4437	13.5513	13.4813	13.2075	12.8365	12.7663	major vault protein [Source:HGNC Symbol;Acc:HGNC:7531]
NUB1	ENSG00000013374	13.2302	13.2244	13.2867	13.2805	13.2639	13.3137	13.3606	13.3981	13.4591	negative regulator of ubiquitin like proteins 1 [Source:HGNC Symbol;Acc:HGNC:17623]
PGM3	ENSG00000013375	13.3737	13.3892	13.4949	13.4127	13.439	13.4195	12.9915	13.2211	13.3363	phosphoglucomutase 3 [Source:HGNC Symbol;Acc:HGNC:8907]
RWDD2A	ENSG00000013392	10.1697	10.2477	10.3072	9.61721	9.50646	9.81476	9.0551	8.91761	9.31808	RWD domain containing 2A [Source:HGNC Symbol;Acc:HGNC:21385]
CLK1	ENSG00000013441	13.2594	13.3072	13.3099	13.6174	13.6526	13.6618	13.0422	13.0916	13.1159	CDC like kinase 1 [Source:HGNC Symbol;Acc:HGNC:2068]
POLR3B	ENSG00000013503	12.328	12.2989	12.3645	11.7515	11.8788	11.8701	12.1299	12.1158	12.2144	RNA polymerase III subunit B [Source:HGNC Symbol;Acc:HGNC:30348]
ANGEL1	ENSG00000013523	10.7936	10.8326	10.6233	10.4582	10.5085	10.4444	10.3948	10.3018	10.1209	angel homolog 1 [Source:HGNC Symbol;Acc:HGNC:19961]
RNF14	ENSG00000013561	13.5981	13.5744	13.6293	13.6364	13.6708	13.6736	13.3351	13.5575	13.5691	ring finger protein 14 [Source:HGNC Symbol;Acc:HGNC:10058]
DNASE1L1	ENSG00000013563	11.5872	11.7249	11.6435	11.7769	11.6712	11.7182	12.1819	12.1853	12.159	deoxyribonuclease 1 like 1 [Source:HGNC Symbol;Acc:HGNC:2957]
DDX11	ENSG00000013573	10.5833	10.7773	10.6713	10.4118	10.5331	10.4341	11.0573	10.8769	10.6911	DEAD/H-box helicase 11 [Source:HGNC Symbol;Acc:HGNC:2736]
HEBP1	ENSG00000013583	11.2844	11.0924	11.1586	11.2046	11.0881	11.179	11.3211	11.2454	11.3007	heme binding protein 1 [Source:HGNC Symbol;Acc:HGNC:17176]
GPRC5A	ENSG00000013588	11.5518	11.7173	11.5964	15.1257	15.0915	14.929	13.2714	12.9989	13.1416	G protein-coupled receptor class C group 5 member A [Source:HGNC Symbol;Acc:HGNC:9836]
MAMLD1	ENSG00000013619	7.83544	8.01455	7.74946	8.27292	8.62917	8.63876	8.60917	8.22768	8.15478	mastermind like domain containing 1 [Source:HGNC Symbol;Acc:HGNC:2568]
CD6	ENSG00000013725	4.80304	5.1211	4.71286	5.01571	4.46567	4.72908	4.62028	4.62811	4.78279	CD6 molecule [Source:HGNC Symbol;Acc:HGNC:1691]
TACC3	ENSG00000013810	13.6176	13.6022	13.5704	13.3462	13.4782	13.5786	13.7732	13.6262	13.4987	transforming acidic coiled-coil containing protein 3 [Source:HGNC Symbol;Acc:HGNC:11524]
UFL1	ENSG00000014123	13.8101	13.7894	13.9393	13.706	13.6844	13.7452	13.248	13.5867	13.5986	UFM1 specific ligase 1 [Source:HGNC Symbol;Acc:HGNC:23039]
POLA2	ENSG00000014138	8.06235	8.15486	7.74313	7.69693	7.37354	7.60704	8.2801	8.6304	8.25898	DNA polymerase alpha 2, accessory subunit [Source:HGNC Symbol;Acc:HGNC:30073]
ZC3H3	ENSG00000014164	9.57324	9.53383	9.38697	8.88672	9.25065	9.28641	8.81829	8.44101	8.25898	zinc finger CCCH-type containing 3 [Source:HGNC Symbol;Acc:HGNC:28972]
CAPN1	ENSG00000014216	15.1299	15.151	15.0695	15.1627	15.1926	15.1416	15.3743	15.1019	15.0606	calpain 1 [Source:HGNC Symbol;Acc:HGNC:1476]
ACP3	ENSG00000014257	7.3462	7.21667	7.6783	7.42248	6.94401	7.47565	8.19546	7.89285	8.05694	acid phosphatase 3 [Source:HGNC Symbol;Acc:HGNC:125]
MDH1	ENSG00000014641	14.7267	14.6713	14.7762	14.7167	14.6352	14.6691	14.8013	15.0465	15.0805	malate dehydrogenase 1 [Source:HGNC Symbol;Acc:HGNC:6970]
SLC30A9	ENSG00000014824	13.8667	13.8174	13.9596	13.9312	13.8793	13.9545	14.0165	14.2868	14.3183	solute carrier family 30 member 9 [Source:HGNC Symbol;Acc:HGNC:1329]
MTMR11	ENSG00000014914	8.74859	8.6638	8.63028	8.94009	8.94726	8.98186	9.00635	8.74065	8.82864	myotubularin related protein 11 [Source:HGNC Symbol;Acc:HGNC:24307]
COX15	ENSG00000014919	11.4533	11.4491	11.4142	11.3489	11.2892	11.2569	11.5022	11.5818	11.6373	cytochrome c oxidase assembly homolog COX15 [Source:HGNC Symbol;Acc:HGNC:2263]
CCDC88C	ENSG00000015133	10.2185	10.3342	10.2363	10.0701	10.1296	9.9723	10.7556	10.3652	10.4555	coiled-coil domain containing 88C [Source:HGNC Symbol;Acc:HGNC:19967]
YAF2	ENSG00000015153	10.9811	11.0514	11.1999	10.8403	10.8901	10.9097	11.1449	11.3622	11.512	YY1 associated factor 2 [Source:HGNC Symbol;Acc:HGNC:17363]
ZMYND11	ENSG00000015171	12.4701	12.5211	12.5737	12.4334	12.5651	12.4096	12.5573	12.6791	12.6894	zinc finger MYND-type containing 11 [Source:HGNC Symbol;Acc:HGNC:16966]
WAS	ENSG00000015285	5.12345	5.00899	5.16956	5.61415	5.28269	5.19792	4.72655	4.73608	4.69801	WASP actin nucleation promoting factor [Source:HGNC Symbol;Acc:HGNC:12731]
DPEP1	ENSG00000015413	4.14153	4.14153	4.14153	4.14153	4.14153	4.14153	4.14153	4.48641	4.85704	dipeptidase 1 [Source:HGNC Symbol;Acc:HGNC:3002]
BID	ENSG00000015475	11.1937	11.2559	11.3017	11.383	11.2763	11.4163	11.6865	11.8661	11.9097	BH3 interacting domain death agonist [Source:HGNC Symbol;Acc:HGNC:1050]
MATR3	ENSG00000015479	8.27588	8.41196	8.42537	8.01687	7.92164	8.1523	7.61847	7.4795	7.56698	matrin 3 [Source:HGNC Symbol;Acc:HGNC:6912]
NPC1L1	ENSG00000015520	5.01109	5.1211	4.71286	4.94152	4.14153	4.81845	4.14153	4.62811	4.14153	NPC1 like intracellular cholesterol transporter 1 [Source:HGNC Symbol;Acc:HGNC:7898]
XYLT2	ENSG00000015532	10.975	10.9558	10.8853	10.4341	10.3739	10.4738	11.1386	10.9243	10.8394	xylosyltransferase 2 [Source:HGNC Symbol;Acc:HGNC:15517]
RGPD5	ENSG00000015568	7.25885	7.58817	7.96021	8.96284	7.72084	8.10103	6.31164	6.53515	7.28159	RANBP2 like and GRIP domain containing 5 [Source:HGNC Symbol;Acc:HGNC:32418]
STMN4	ENSG00000015592	5.0692	4.94632	5.21758	4.14153	4.70063	4.89666	4.48083	4.82648	4.78279	stathmin 4 [Source:HGNC Symbol;Acc:HGNC:16078]
NUDCD3	ENSG00000015676	12.7453	12.7647	12.6262	12.5075	12.5849	12.5607	12.591	12.3756	12.416	NudC domain containing 3 [Source:HGNC Symbol;Acc:HGNC:22208]
ISL1	ENSG00000016082	9.11606	9.01546	9.12702	7.21923	7.70223	7.72729	8.21948	7.94746	7.931	ISL LIM homeobox 1 [Source:HGNC Symbol;Acc:HGNC:6132]
CHDH	ENSG00000016391	5.12345	4.14153	5.16956	4.14153	4.46567	4.72908	4.48083	4.14153	4.92377	choline dehydrogenase [Source:HGNC Symbol;Acc:HGNC:24288]
IL20RA	ENSG00000016402	6.9806	6.90764	7.18311	6.54219	6.63312	6.8029	7.17941	7.79692	7.45376	interleukin 20 receptor subunit alpha [Source:HGNC Symbol;Acc:HGNC:6003]
CLCA1	ENSG00000016490	6.23925	5.6958	6.00199	5.78848	6.33345	5.63872	6.13097	6.0455	5.9361	chloride channel accessory 1 [Source:HGNC Symbol;Acc:HGNC:2015]
CLCA4	ENSG00000016602	11.443	11.0578	11.7042	11.3284	11.0195	11.4896	11.8825	11.8677	12.5282	chloride channel accessory 4 [Source:HGNC Symbol;Acc:HGNC:2018]
GLT8D1	ENSG00000016864	12.3864	12.4019	12.4622	12.361	12.4489	12.4209	12.6274	12.7377	12.6768	glycosyltransferase 8 domain containing 1 [Source:HGNC Symbol;Acc:HGNC:24870]
ATP2C1	ENSG00000017260	14.4464	14.4892	14.4892	14.6709	14.6824	14.6414	14.6816	14.713	14.7707	ATPase secretory pathway Ca2+ transporting 1 [Source:HGNC Symbol;Acc:HGNC:13211]
IGF1	ENSG00000017427	4.14153	4.14153	4.14153	4.14153	4.14153	4.14153	4.14153	4.14153	4.14153	insulin like growth factor 1 [Source:HGNC Symbol;Acc:HGNC:5464]
SLC38A5	ENSG00000017483	8.29775	8.36327	7.85872	8.27292	8.27121	8.28679	8.89768	8.4283	8.55323	solute carrier family 38 member 5 [Source:HGNC Symbol;Acc:HGNC:18070]
RALBP1	ENSG00000017797	13.9051	13.9573	13.9577	13.9838	14.0083	14.0184	13.8456	13.8036	13.825	ralA binding protein 1 [Source:HGNC Symbol;Acc:HGNC:9841]
RUFY3	ENSG00000018189	10.757	10.7911	10.7438	10.8297	10.9579	10.8797	11.4002	11.5288	11.5085	RUN and FYVE domain containing 3 [Source:HGNC Symbol;Acc:HGNC:30285]
CNTN1	ENSG00000018236	4.80304	4.94632	5.16956	4.76432	4.7858	4.96691	4.9634	5.10151	5.19046	contactin 1 [Source:HGNC Symbol;Acc:HGNC:2171]
SLC11A1	ENSG00000018280	5.69933	5.63505	5.88252	5.25926	5.32354	5.38109	6.27362	6.0455	5.68346	solute carrier family 11 member 1 [Source:HGNC Symbol;Acc:HGNC:10907]
WWTR1	ENSG00000018408	12.6228	12.7101	12.6714	13.7416	13.8058	13.6101	12.2366	12.2074	12.2709	WW domain containing transcription regulator 1 [Source:HGNC Symbol;Acc:HGNC:24042]
AGPS	ENSG00000018510	13.9427	13.9537	13.9763	13.8375	13.9404	13.8953	14.2772	14.4176	14.4623	alkylglycerone phosphate synthase [Source:HGNC Symbol;Acc:HGNC:327]
ZNF285CP	ENSG00000018607	4.14153	4.14153	4.14153	4.14153	4.7858	4.14153	4.14153	4.14153	4.14153	zinc finger protein 285C, pseudogene [Source:HGNC Symbol;Acc:HGNC:33228]
STEEP1	ENSG00000018610	12.3682	12.2957	12.3114	12.2585	12.243	12.3279	11.9286	12.2482	12.2289	STING1 ER exit protein 1 [Source:HGNC Symbol;Acc:HGNC:26239]
ATP1A2	ENSG00000018625	4.47445	4.14153	4.14153	4.14153	4.70063	4.14153	4.62028	4.97661	4.14153	ATPase Na+/K+ transporting subunit alpha 2 [Source:HGNC Symbol;Acc:HGNC:800]
TTC27	ENSG00000018699	12.355	12.3876	12.431	12.404	12.4329	12.5236	12.5214	12.715	12.6842	tetratricopeptide repeat domain 27 [Source:HGNC Symbol;Acc:HGNC:25986]
ZNF582	ENSG00000018869	9.17621	9.18119	9.33777	8.52109	8.57932	8.73586	8.5724	8.53092	8.99845	zinc finger protein 582 [Source:HGNC Symbol;Acc:HGNC:26421]
VSIG2	ENSG00000019102	5.12345	4.71424	5.26319	5.01571	5.0454	4.62236	4.89344	4.97661	5.19046	V-set and immunoglobulin domain containing 2 [Source:HGNC Symbol;Acc:HGNC:17149]
PHLDB1	ENSG00000019144	12.1616	12.1062	12.1007	11.5589	11.468	11.4381	12.9773	12.6038	12.6486	pleckstrin homology like domain family B member 1 [Source:HGNC Symbol;Acc:HGNC:23697]
MARCO	ENSG00000019169	5.50573	6.13588	5.34832	5.88179	5.47196	5.57119	6.13097	6.02143	6.51189	macrophage receptor with collagenous structure [Source:HGNC Symbol;Acc:HGNC:6895]
CYP24A1	ENSG00000019186	5.78496	5.63505	5.6624	5.78848	5.94369	6.09454	7.09782	7.41172	7.46842	cytochrome P450 family 24 subfamily A member 1 [Source:HGNC Symbol;Acc:HGNC:2602]
PRDM11	ENSG00000019485	9.58748	9.66321	9.4825	9.01972	9.11976	9.04544	9.57659	9.1153	9.1593	PR/SET domain 11 [Source:HGNC Symbol;Acc:HGNC:13996]
SYT13	ENSG00000019505	4.14153	4.94632	4.14153	4.50295	4.14153	4.48231	4.14153	4.62811	4.98478	synaptotagmin 13 [Source:HGNC Symbol;Acc:HGNC:14962]
SNAI2	ENSG00000019549	13.4728	13.5476	13.5335	12.6458	12.8169	12.9985	14.0252	14.1413	14.1271	snail family transcriptional repressor 2 [Source:HGNC Symbol;Acc:HGNC:11094]
CD74	ENSG00000019582	8.62617	8.39995	8.62344	8.98839	8.61605	8.57268	9.13284	8.75767	8.86754	CD74 molecule [Source:HGNC Symbol;Acc:HGNC:1697]
HGF	ENSG00000019991	4.71565	4.14153	4.14153	4.14153	4.7858	4.14153	4.14153	4.14153	4.14153	hepatocyte growth factor [Source:HGNC Symbol;Acc:HGNC:4893]
ZRANB1	ENSG00000019995	13.0261	13.0722	13.0557	13.1097	13.1684	13.1353	12.3704	12.4047	12.5058	zinc finger RANBP2-type containing 1 [Source:HGNC Symbol;Acc:HGNC:18224]
NCDN	ENSG00000020129	11.6606	11.6888	11.4382	11.5868	11.6213	11.4926	11.4592	11.0904	11.0288	neurochondrin [Source:HGNC Symbol;Acc:HGNC:17597]
ADGRA2	ENSG00000020181	4.80304	4.61016	5.56757	4.14153	5.0454	4.89666	5.14163	4.82648	4.69801	adhesion G protein-coupled receptor A2 [Source:HGNC Symbol;Acc:HGNC:17849]
CCT8L1P	ENSG00000020219	4.47445	4.14153	4.14153	4.14153	4.14153	4.14153	4.14153	4.14153	4.14153	chaperonin containing TCP1 subunit 8 like 1, pseudogene [Source:HGNC Symbol;Acc:HGNC:32153]
ZFP64	ENSG00000020256	10.8821	10.8844	10.9094	10.5703	10.5322	10.617	11.4885	11.2722	11.2146	ZFP64 zinc finger protein [Source:HGNC Symbol;Acc:HGNC:15940]
MNAT1	ENSG00000020426	12.2056	12.1208	12.2615	12.2496	12.2151	12.2626	12.3521	12.7519	12.7364	MNAT1 component of CDK activating kinase [Source:HGNC Symbol;Acc:HGNC:7181]
SAMD4A	ENSG00000020577	12.0671	12.059	11.9537	14.0626	13.951	13.7306	11.3582	11.4713	11.4029	sterile alpha motif domain containing 4A [Source:HGNC Symbol;Acc:HGNC:23023]
RUNX3	ENSG00000020633	4.14153	4.14153	4.14153	4.14153	4.14153	4.81845	4.14153	4.14153	4.14153	RUNX family transcription factor 3 [Source:HGNC Symbol;Acc:HGNC:10473]
MRE11	ENSG00000020922	12.804	12.7224	12.854	12.7373	12.7189	12.6983	12.862	13.1106	13.1358	MRE11 homolog, double strand break repair nuclease [Source:HGNC Symbol;Acc:HGNC:7230]
PLEKHB1	ENSG00000021300	4.94827	5.22011	4.14153	4.50295	5.32354	4.48231	4.14153	4.62811	5.14355	pleckstrin homology domain containing B1 [Source:HGNC Symbol;Acc:HGNC:19079]
SERPINB1	ENSG00000021355	10.7951	10.8026	11.0213	11.4506	11.3898	11.5423	11.6509	11.6674	11.7242	serpin family B member 1 [Source:HGNC Symbol;Acc:HGNC:3311]
CYP3A43	ENSG00000021461	4.14153	4.14153	4.14153	4.14153	4.14153	4.14153	4.14153	4.14153	4.46414	cytochrome P450 family 3 subfamily A member 43 [Source:HGNC Symbol;Acc:HGNC:17450]
SLC7A9	ENSG00000021488	5.0692	5.35113	5.11878	4.85885	5.09835	4.48231	4.81555	4.48641	5.04124	solute carrier family 7 member 9 [Source:HGNC Symbol;Acc:HGNC:11067]
SPAST	ENSG00000021574	12.1705	12.2416	12.2393	12.0875	12.1563	12.1462	11.407	11.4199	11.4128	spastin [Source:HGNC Symbol;Acc:HGNC:11233]
NRXN3	ENSG00000021645	4.61132	5.30942	5.00692	5.20442	5.6019	5.76273	4.72655	4.48641	5.23502	neurexin 3 [Source:HGNC Symbol;Acc:HGNC:8010]
OSBPL5	ENSG00000021762	9.58748	9.60694	9.57385	9.55447	9.52059	9.5261	9.64184	9.58984	9.42989	oxysterol binding protein like 5 [Source:HGNC Symbol;Acc:HGNC:16392]
AQR	ENSG00000021776	13.8861	13.9329	13.9592	13.9136	13.9462	13.9015	13.6562	13.7338	13.8224	aquarius intron-binding spliceosomal factor [Source:HGNC Symbol;Acc:HGNC:29513]
CPS1	ENSG00000021826	12.0913	12.139	12.1111	12.0882	12.1327	12.0074	12.0814	12.0247	12.0286	carbamoyl-phosphate synthase 1 [Source:HGNC Symbol;Acc:HGNC:2323]
C8B	ENSG00000021852	5.22268	5.30942	5.3067	5.36024	5.36275	5.03109	5.1935	5.35213	5.46606	complement C8 beta chain [Source:HGNC Symbol;Acc:HGNC:1353]
FHL1	ENSG00000022267	12.2341	12.3198	12.1531	12.6061	12.5795	12.5011	12.5996	12.7069	12.5643	four and a half LIM domains 1 [Source:HGNC Symbol;Acc:HGNC:3702]
RTF2	ENSG00000022277	13.7635	13.8033	13.7996	13.81	13.7489	13.8557	13.7704	13.8835	13.9158	replication termination factor 2 [Source:HGNC Symbol;Acc:HGNC:15890]
GABRA1	ENSG00000022355	4.14153	4.14153	4.47282	4.14153	4.46567	4.14153	4.14153	4.14153	4.14153	gamma-aminobutyric acid type A receptor subunit alpha1 [Source:HGNC Symbol;Acc:HGNC:4075]
NLRP2	ENSG00000022556	4.14153	4.80143	4.14153	4.50295	4.14153	4.14153	4.14153	4.48641	4.46414	NLR family pyrin domain containing 2 [Source:HGNC Symbol;Acc:HGNC:22948]
SLC45A4	ENSG00000022567	10.8352	10.9317	10.6762	10.9187	10.7733	10.7858	9.0867	8.57385	8.78286	solute carrier family 45 member 4 [Source:HGNC Symbol;Acc:HGNC:29196]
RNF10	ENSG00000022840	13.9543	14.0099	13.8908	14.1	14.1344	14.035	13.6419	13.4658	13.5254	ring finger protein 10 [Source:HGNC Symbol;Acc:HGNC:10055]
ZNF839	ENSG00000022976	9.77178	9.81842	9.90742	9.36759	9.45402	9.37728	9.95157	9.74107	9.59778	zinc finger protein 839 [Source:HGNC Symbol;Acc:HGNC:20345]
ZDHHC6	ENSG00000023041	12.426	12.4526	12.4693	12.5264	12.4941	12.4292	12.2457	12.4017	12.4428	zinc finger DHHC-type palmitoyltransferase 6 [Source:HGNC Symbol;Acc:HGNC:19160]
GRAMD1B	ENSG00000023171	7.80512	7.65747	8.03444	7.47815	7.72699	7.97563	8.5909	8.18798	8.42487	GRAM domain containing 1B [Source:HGNC Symbol;Acc:HGNC:29214]
RNH1	ENSG00000023191	7.64305	8.86643	9.33359	7.63313	8.94201	8.29594	7.2185	6.7606	8.15027	ribonuclease/angiogenin inhibitor 1 [Source:HGNC Symbol;Acc:HGNC:10074]
NDUFS1	ENSG00000023228	9.14043	8.15008	8.28066	8.02928	7.94815	8.03698	9.95157	8.2758	8.93448	NADH:ubiquinone oxidoreductase core subunit S1 [Source:HGNC Symbol;Acc:HGNC:7707]
RB1CC1	ENSG00000023287	14.341	14.3367	14.4396	14.4264	14.4844	14.4889	13.9388	14.1104	14.2918	RB1 inducible coiled-coil 1 [Source:HGNC Symbol;Acc:HGNC:15574]
ERP44	ENSG00000023318	13.5208	13.5383	13.6684	13.7895	13.8205	13.81	13.5739	13.6132	13.7199	endoplasmic reticulum protein 44 [Source:HGNC Symbol;Acc:HGNC:18311]
ALAS1	ENSG00000023330	12.2437	12.3507	12.2413	12.4337	12.4115	12.4125	11.3072	11.0503	11.068	5'-aminolevulinate synthase 1 [Source:HGNC Symbol;Acc:HGNC:396]
BIRC3	ENSG00000023445	10.3359	10.3643	10.6429	11.3575	11.4634	11.566	11.3501	11.5932	11.987	baculoviral IAP repeat containing 3 [Source:HGNC Symbol;Acc:HGNC:591]
AKAP11	ENSG00000023516	13.7427	13.7408	13.7545	13.5423	13.7158	13.6547	13.7518	13.7025	13.8347	A-kinase anchoring protein 11 [Source:HGNC Symbol;Acc:HGNC:369]
GLRX2	ENSG00000023572	11.6057	11.6735	11.7046	11.4021	11.3219	11.3495	11.3561	11.4568	11.5962	glutaredoxin 2 [Source:HGNC Symbol;Acc:HGNC:16065]
SNAPC1	ENSG00000023608	11.2751	11.3246	11.3593	11.5811	11.6085	11.5655	11.1958	11.5411	11.5351	small nuclear RNA activating complex polypeptide 1 [Source:HGNC Symbol;Acc:HGNC:11134]
DERA	ENSG00000023697	12.6868	12.724	12.8289	12.7934	12.7684	12.7719	13.057	13.224	13.2695	deoxyribose-phosphate aldolase [Source:HGNC Symbol;Acc:HGNC:24269]
STRAP	ENSG00000023734	15.3316	15.3676	15.3433	15.4613	15.4804	15.4854	15.4327	15.5015	15.5266	serine/threonine kinase receptor associated protein [Source:HGNC Symbol;Acc:HGNC:30796]
ABCC2	ENSG00000023839	8.52235	8.60224	8.64723	8.72504	8.57254	8.53846	8.28466	7.89902	7.91512	ATP binding cassette subfamily C member 2 [Source:HGNC Symbol;Acc:HGNC:53]
DEF6	ENSG00000023892	10.2457	10.1627	10.2408	10.3368	10.4085	10.4321	10.7735	10.5753	10.4646	DEF6 guanine nucleotide exchange factor [Source:HGNC Symbol;Acc:HGNC:2760]
PLEKHO1	ENSG00000023902	7.68366	7.72999	7.47926	8.93024	8.76911	8.59504	7.81476	7.72222	8.00789	pleckstrin homology domain containing O1 [Source:HGNC Symbol;Acc:HGNC:24310]
GCLM	ENSG00000023909	12.7036	12.7042	12.6956	12.6335	12.7594	12.6933	12.562	12.5653	12.595	glutamate-cysteine ligase modifier subunit [Source:HGNC Symbol;Acc:HGNC:4312]
UBR2	ENSG00000024048	13.7111	13.6849	13.7284	13.5293	13.587	13.5578	13.113	13.1368	13.2998	ubiquitin protein ligase E3 component n-recognin 2 [Source:HGNC Symbol;Acc:HGNC:21289]
EHD2	ENSG00000024422	13.2391	13.2421	13.1354	13.5167	13.4935	13.4002	13.923	13.5734	13.4976	EH domain containing 2 [Source:HGNC Symbol;Acc:HGNC:3243]
DEPDC1	ENSG00000024526	14.4069	14.3414	14.437	14.037	14.2344	14.1772	13.9852	14.1667	14.0381	DEP domain containing 1 [Source:HGNC Symbol;Acc:HGNC:22949]
CCDC28A	ENSG00000024862	11.2812	11.1685	11.3139	11.1792	11.2042	11.2551	10.4685	10.6762	10.7217	coiled-coil domain containing 28A [Source:HGNC Symbol;Acc:HGNC:21098]
RRAGD	ENSG00000025039	7.85332	7.92772	8.46417	8.30384	8.135	8.29594	8.60917	8.57	8.69598	Ras related GTP binding D [Source:HGNC Symbol;Acc:HGNC:19903]
HSF2	ENSG00000025156	11.7041	11.7213	11.7647	11.5727	11.4982	11.4184	11.2339	11.3968	11.5838	heat shock transcription factor 2 [Source:HGNC Symbol;Acc:HGNC:5225]
PHF20	ENSG00000025293	13.7755	13.8023	13.8066	13.651	13.6209	13.6477	13.5764	13.5394	13.5364	PHD finger protein 20 [Source:HGNC Symbol;Acc:HGNC:16098]
HSD17B6	ENSG00000025423	6.82967	7.07071	7.07547	7.36452	6.86699	7.26653	6.93061	7.51221	7.43895	hydroxysteroid 17-beta dehydrogenase 6 [Source:HGNC Symbol;Acc:HGNC:23316]
NR1H3	ENSG00000025434	8.77062	8.81311	8.9252	8.56851	8.49936	8.68466	9.376	9.13365	9.14129	nuclear receptor subfamily 1 group H member 3 [Source:HGNC Symbol;Acc:HGNC:7966]
TYMP	ENSG00000025708	6.63203	6.73584	7.04462	6.62873	6.84417	6.91611	7.56672	7.20653	6.98614	thymidine phosphorylase [Source:HGNC Symbol;Acc:HGNC:3148]
NCAPH2	ENSG00000025770	11.8573	11.8746	11.8139	11.9039	11.9016	11.8451	11.9311	11.7156	11.6485	non-SMC condensin II complex subunit H2 [Source:HGNC Symbol;Acc:HGNC:25071]
TOMM34	ENSG00000025772	12.9944	12.9761	12.9755	13.1935	13.2506	13.2885	13.1437	13.1505	13.0114	translocase of outer mitochondrial membrane 34 [Source:HGNC Symbol;Acc:HGNC:15746]
SEC63	ENSG00000025796	14.2534	14.3283	14.314	14.4243	14.4508	14.4597	14.5591	14.6336	14.7189	SEC63 homolog, protein translocation regulator [Source:HGNC Symbol;Acc:HGNC:21082]
KPNA6	ENSG00000025800	13.6159	13.6792	13.6247	13.7075	13.7334	13.6445	13.0882	13.1056	13.1473	karyopherin subunit alpha 6 [Source:HGNC Symbol;Acc:HGNC:6399]
VIM	ENSG00000026025	13.4267	13.5467	13.5052	13.8256	13.8871	13.8815	14.3864	14.5549	14.3205	vimentin [Source:HGNC Symbol;Acc:HGNC:12692]
RTEL1-TNFRSF6B	ENSG00000026036	5.75712	5.6958	5.90737	5.91135	5.77211	6.24229	6.68484	6.7606	6.48246	RTEL1-TNFRSF6B readthrough (NMD candidate) [Source:HGNC Symbol;Acc:HGNC:44095]
FAS	ENSG00000026103	12.6361	12.6208	12.7267	12.9697	13.0961	13.1224	12.8044	12.9919	13.1035	Fas cell surface death receptor [Source:HGNC Symbol;Acc:HGNC:11920]
RNASET2	ENSG00000026297	8.51863	8.61268	8.74493	8.43995	8.49578	8.56892	8.68001	8.68836	8.45074	ribonuclease T2 [Source:HGNC Symbol;Acc:HGNC:21686]
CD44	ENSG00000026508	15.6064	15.7037	15.5763	15.9365	16.0926	16.0317	16.4756	16.3605	16.3344	CD44 molecule (Indian blood group) [Source:HGNC Symbol;Acc:HGNC:1681]
KCNG1	ENSG00000026559	8.32357	8.26064	8.10008	7.85891	8.15333	8.22112	8.87069	8.50696	8.68357	potassium voltage-gated channel modifier subfamily G member 1 [Source:HGNC Symbol;Acc:HGNC:6248]
AGPAT4	ENSG00000026652	9.44225	9.54295	9.31252	9.57569	9.76873	9.47684	9.97987	9.69594	9.66864	1-acylglycerol-3-phosphate O-acyltransferase 4 [Source:HGNC Symbol;Acc:HGNC:20885]
SLAMF7	ENSG00000026751	10.1056	10.0081	10.3125	9.9106	9.94281	10.1674	10.4494	10.5744	10.7368	SLAM family member 7 [Source:HGNC Symbol;Acc:HGNC:21394]
BTN3A1	ENSG00000026950	9.60508	9.58239	9.70734	9.03206	9.22498	9.24699	9.81368	9.82248	9.76734	butyrophilin subfamily 3 member A1 [Source:HGNC Symbol;Acc:HGNC:1138]
MIPEP	ENSG00000027001	11.8477	11.695	11.7515	11.7351	11.7654	11.7706	12.038	12.0428	12.0658	mitochondrial intermediate peptidase [Source:HGNC Symbol;Acc:HGNC:7104]
PRKCH	ENSG00000027075	11.092	11.0692	11.2517	11.383	11.2726	11.1876	11.0426	11.1084	11.1212	protein kinase C eta [Source:HGNC Symbol;Acc:HGNC:9403]
INSRR	ENSG00000027644	4.14153	4.14153	4.14153	4.14153	4.14153	4.14153	4.14153	4.14153	4.14153	insulin receptor related receptor [Source:HGNC Symbol;Acc:HGNC:6093]
IFNGR1	ENSG00000027697	13.7669	13.7936	13.8188	13.7865	13.9191	13.8969	14.2585	14.3143	14.5035	interferon gamma receptor 1 [Source:HGNC Symbol;Acc:HGNC:5439]
B4GALT7	ENSG00000027847	10.6458	10.4277	10.3667	10.4865	10.4635	10.6088	10.9311	10.7493	10.6415	beta-1,4-galactosyltransferase 7 [Source:HGNC Symbol;Acc:HGNC:930]
SH2D2A	ENSG00000027869	5.26849	5.35113	4.79983	4.85885	5.40047	5.38109	5.66489	5.6879	5.8414	SH2 domain containing 2A [Source:HGNC Symbol;Acc:HGNC:10821]
VRK2	ENSG00000028116	12.5491	12.5128	12.6478	12.5961	12.6188	12.7045	12.8275	13.006	12.9991	VRK serine/threonine kinase 2 [Source:HGNC Symbol;Acc:HGNC:12719]
TNFRSF1B	ENSG00000028137	5.12345	4.61016	4.47282	4.65134	4.59897	4.48231	4.62028	4.14153	4.14153	TNF receptor superfamily member 1B [Source:HGNC Symbol;Acc:HGNC:11917]
VEZT	ENSG00000028203	13.6652	13.6572	13.7469	14.0521	14.055	14.0461	13.7714	14.015	14.1772	vezatin, adherens junctions transmembrane protein [Source:HGNC Symbol;Acc:HGNC:18258]
POU2F2	ENSG00000028277	7.05553	7.34887	7.33473	7.3938	7.75132	7.45114	8.89768	8.58152	8.42859	POU class 2 homeobox 2 [Source:HGNC Symbol;Acc:HGNC:9213]
BRD9	ENSG00000028310	12.1	12.0951	12.1247	12.164	12.2297	12.1999	11.9848	11.8983	11.7245	bromodomain containing 9 [Source:HGNC Symbol;Acc:HGNC:25818]
SNX1	ENSG00000028528	13.7885	13.8537	13.8153	13.8298	13.8659	13.8478	13.5231	13.4676	13.5514	sorting nexin 1 [Source:HGNC Symbol;Acc:HGNC:11172]
TBPL1	ENSG00000028839	12.1943	12.1999	12.2986	12.1524	12.1416	12.1687	11.6614	12.0078	12.0114	TATA-box binding protein like 1 [Source:HGNC Symbol;Acc:HGNC:11589]
BMAL2	ENSG00000029153	12.9409	12.9839	13.0507	13.8113	13.9096	13.8009	13.5118	13.6479	13.625	basic helix-loop-helix ARNT like 2 [Source:HGNC Symbol;Acc:HGNC:18984]
BCLAF1	ENSG00000029363	15.738	15.7083	15.8147	15.5297	15.5631	15.5238	15.4687	15.6831	15.8384	BCL2 associated transcription factor 1 [Source:HGNC Symbol;Acc:HGNC:16863]
SLC39A9	ENSG00000029364	14.3159	14.3615	14.4079	14.2998	14.302	14.285	13.7238	13.7687	13.866	solute carrier family 39 member 9 [Source:HGNC Symbol;Acc:HGNC:20182]
ANK1	ENSG00000029534	6.0983	5.983	5.95559	6.0493	5.98856	5.95249	6.55091	6.39744	6.89034	ankyrin 1 [Source:HGNC Symbol;Acc:HGNC:492]
TFB1M	ENSG00000029639	10.7499	10.6938	10.7626	10.4271	10.4924	10.6189	11.0352	11.3466	11.2162	transcription factor B1, mitochondrial [Source:HGNC Symbol;Acc:HGNC:17037]
RABEP1	ENSG00000029725	12.9637	12.961	13.0304	12.7697	12.8461	12.8825	13.2393	13.3919	13.5248	rabaptin, RAB GTPase binding effector protein 1 [Source:HGNC Symbol;Acc:HGNC:17677]
HMGB3	ENSG00000029993	14.6977	14.7027	14.7157	14.6232	14.6477	14.6682	14.9434	15.2218	15.1605	high mobility group box 3 [Source:HGNC Symbol;Acc:HGNC:5004]
NUP160	ENSG00000030066	9.8784	10.0699	9.98535	10.0894	10.3092	10.136	10.2697	9.50984	10.1969	nucleoporin 160 [Source:HGNC Symbol;Acc:HGNC:18017]
BAK1	ENSG00000030110	12.6344	12.5689	12.5267	12.5169	12.5501	12.5661	12.3458	12.1818	12.0777	BCL2 antagonist/killer 1 [Source:HGNC Symbol;Acc:HGNC:949]
MUSK	ENSG00000030304	4.80304	4.14153	4.60902	4.14153	4.14153	4.14153	4.14153	4.14153	4.14153	muscle associated receptor tyrosine kinase [Source:HGNC Symbol;Acc:HGNC:7525]
IKZF2	ENSG00000030419	10.2208	10.2764	10.3357	10.1372	10.2553	10.3414	12.3855	12.3031	12.5334	IKAROS family zinc finger 2 [Source:HGNC Symbol;Acc:HGNC:13177]
GRN	ENSG00000030582	14.9132	14.9429	14.7614	15.0698	15.0654	14.93	14.9944	14.5424	14.4334	granulin precursor [Source:HGNC Symbol;Acc:HGNC:4601]
FAM13B	ENSG00000031003	12.7489	12.7911	12.7621	12.609	12.6539	12.5892	11.9376	12.0067	11.9686	family with sequence similarity 13 member B [Source:HGNC Symbol;Acc:HGNC:1335]
ARHGAP31	ENSG00000031081	6.20053	5.72499	6.11094	6.07515	6.82096	6.47876	6.43666	5.86624	5.88968	Rho GTPase activating protein 31 [Source:HGNC Symbol;Acc:HGNC:29216]
CENPQ	ENSG00000031691	11.7147	11.5934	11.789	11.8462	11.7787	11.8636	11.2572	11.6981	11.7511	centromere protein Q [Source:HGNC Symbol;Acc:HGNC:21347]
SARS1	ENSG00000031698	14.4792	14.4855	14.5019	14.4572	14.4853	14.5049	14.6213	14.6726	14.6646	seryl-tRNA synthetase 1 [Source:HGNC Symbol;Acc:HGNC:10537]
RANBP3	ENSG00000031823	12.0058	11.9443	11.9877	11.9164	11.8798	11.8879	11.8118	11.5659	11.5372	RAN binding protein 3 [Source:HGNC Symbol;Acc:HGNC:9850]
ARID4A	ENSG00000032219	12.8013	12.7761	12.866	12.6612	12.7286	12.709	11.6575	11.7668	11.8249	AT-rich interaction domain 4A [Source:HGNC Symbol;Acc:HGNC:9885]
EIPR1	ENSG00000032389	11.4601	11.4442	11.4954	11.4891	11.4156	11.5365	11.6835	11.6162	11.6228	EARP complex and GARP complex interacting protein 1 [Source:HGNC Symbol;Acc:HGNC:12383]
PNPLA6	ENSG00000032444	11.5137	11.603	11.5517	11.604	11.5965	11.6425	11.5134	11.0978	11.0692	patatin like phospholipase domain containing 6 [Source:HGNC Symbol;Acc:HGNC:16268]
IFT88	ENSG00000032742	10.6861	10.7174	10.7161	10.5142	10.6453	10.6749	10.9569	11.1782	11.2038	intraflagellar transport 88 [Source:HGNC Symbol;Acc:HGNC:20606]
ALG1	ENSG00000033011	11.9149	11.8807	11.856	11.7915	11.6331	11.7873	11.5455	11.5104	11.4612	ALG1 chitobiosyldiphosphodolichol beta-mannosyltransferase [Source:HGNC Symbol;Acc:HGNC:18294]
ZCCHC8	ENSG00000033030	11.9696	11.9336	11.9315	12.2842	12.2861	12.1367	11.9524	12.0922	12.0592	zinc finger CCHC-type containing 8 [Source:HGNC Symbol;Acc:HGNC:25265]
ABCF2	ENSG00000033050	11.32	11.356	11.2627	11.309	11.2195	11.2994	11.4627	11.294	11.3249	ATP binding cassette subfamily F member 2 [Source:HGNC Symbol;Acc:HGNC:71]
CHPF2	ENSG00000033100	11.9078	12.1068	11.7577	11.9477	12.0312	12.0271	11.4885	11.0763	11.0852	chondroitin polymerizing factor 2 [Source:HGNC Symbol;Acc:HGNC:29270]
LRRC7	ENSG00000033122	5.31218	5.30942	5.42667	5.45187	5.57085	4.81845	6.08711	6.09229	5.9361	leucine rich repeat containing 7 [Source:HGNC Symbol;Acc:HGNC:18531]
FUT8	ENSG00000033170	10.782	10.8041	10.8609	10.5479	10.5129	10.6688	11.2543	11.3234	11.3219	fucosyltransferase 8 [Source:HGNC Symbol;Acc:HGNC:4019]
UBA6	ENSG00000033178	13.5177	13.4798	13.5635	13.7559	13.8399	13.7455	13.5641	13.7241	13.7789	ubiquitin like modifier activating enzyme 6 [Source:HGNC Symbol;Acc:HGNC:25581]
GAB2	ENSG00000033327	8.10768	7.98798	8.24543	7.99805	7.98957	8.14219	8.65912	8.49888	8.83426	GRB2 associated binding protein 2 [Source:HGNC Symbol;Acc:HGNC:14458]
ATP6V0A1	ENSG00000033627	12.3661	12.4358	12.2639	12.5009	12.5393	12.3861	12.4125	12.2319	12.3097	ATPase H+ transporting V0 subunit a1 [Source:HGNC Symbol;Acc:HGNC:865]
PIAS1	ENSG00000033800	13.2012	13.2225	13.2174	13.0925	13.071	13.1269	12.8403	13.0342	13.0971	protein inhibitor of activated STAT 1 [Source:HGNC Symbol;Acc:HGNC:2752]
SLC4A7	ENSG00000033867	12.525	12.4434	12.4655	12.72	12.8157	12.7898	12.714	12.8483	12.8734	solute carrier family 4 member 7 [Source:HGNC Symbol;Acc:HGNC:11033]
APBA2	ENSG00000034053	6.51353	6.46146	6.04671	6.30826	6.50651	6.30076	6.23445	6.0455	6.72669	amyloid beta precursor protein binding family A member 2 [Source:HGNC Symbol;Acc:HGNC:579]
MAP2K3	ENSG00000034152	12.6532	12.6477	12.5652	13.2273	13.1712	13.0023	11.4647	11.3749	11.1907	mitogen-activated protein kinase kinase 3 [Source:HGNC Symbol;Acc:HGNC:6843]
CLXN	ENSG00000034239	7.1167	7.25316	7.50197	7.03234	6.84417	6.94005	7.30264	7.54418	7.51856	calaxin [Source:HGNC Symbol;Acc:HGNC:25678]
TMSB10	ENSG00000034510	17.437	17.445	17.4604	17.7342	17.6025	17.6819	17.8416	17.9841	17.9086	thymosin beta 10 [Source:HGNC Symbol;Acc:HGNC:11879]
ASTE1	ENSG00000034533	10.6652	10.5494	10.5488	9.83168	9.82106	10.0143	9.87073	10.0114	9.99494	asteroid homolog 1 [Source:HGNC Symbol;Acc:HGNC:25021]
RNF19A	ENSG00000034677	13.5694	13.602	13.6729	14.5275	14.4908	14.4495	12.9654	13.0756	13.2188	ring finger protein 19A, RBR E3 ubiquitin protein ligase [Source:HGNC Symbol;Acc:HGNC:13432]
PEX3	ENSG00000034693	11.3375	11.3135	11.4445	11.3824	11.398	11.498	11.5671	11.8183	11.8146	peroxisomal biogenesis factor 3 [Source:HGNC Symbol;Acc:HGNC:8858]
GABARAPL2	ENSG00000034713	13.0104	13.0407	13.0298	13.0632	13.0319	13.0651	12.7712	12.8752	12.9142	GABA type A receptor associated protein like 2 [Source:HGNC Symbol;Acc:HGNC:13291]
SH3YL1	ENSG00000035115	13.1261	13.1763	13.2186	13.1006	13.0758	13.1648	13.2177	13.2602	13.4278	SH3 and SYLF domain containing 1 [Source:HGNC Symbol;Acc:HGNC:29546]
FAM136A	ENSG00000035141	12.0838	12.1083	12.1391	11.9448	11.921	11.9426	12.1283	12.1574	12.1903	family with sequence similarity 136 member A [Source:HGNC Symbol;Acc:HGNC:25911]
VCL	ENSG00000035403	14.7083	14.7537	14.6157	16.0547	15.9816	15.7959	14.3432	14.279	14.3073	vinculin [Source:HGNC Symbol;Acc:HGNC:12665]
DEPDC1B	ENSG00000035499	12.7958	12.7192	12.7666	12.534	12.6482	12.642	12.8921	13.1304	13.0034	DEP domain containing 1B [Source:HGNC Symbol;Acc:HGNC:24902]
DAPK2	ENSG00000035664	7.3032	7.47742	7.10566	7.63313	7.36565	7.56964	7.94172	7.34052	7.90443	death associated protein kinase 2 [Source:HGNC Symbol;Acc:HGNC:2675]
NSMAF	ENSG00000035681	12.7844	12.7713	12.7233	12.6682	12.6206	12.6217	12.9913	12.8759	13.0043	neutral sphingomyelinase activation associated factor [Source:HGNC Symbol;Acc:HGNC:8017]
ADSS2	ENSG00000035687	13.012	13.0318	13.0817	12.9571	13.1071	13.1251	13.5448	13.6746	13.7209	adenylosuccinate synthase 2 [Source:HGNC Symbol;Acc:HGNC:292]
STAP1	ENSG00000035720	4.61132	4.87775	4.47282	4.14153	4.59897	4.14153	5.14163	5.4365	5.56457	signal transducing adaptor family member 1 [Source:HGNC Symbol;Acc:HGNC:24133]
TIMP2	ENSG00000035862	10.1697	10.297	10.3252	10.3687	10.5869	10.5076	10.5585	10.1556	10.5197	TIMP metallopeptidase inhibitor 2 [Source:HGNC Symbol;Acc:HGNC:11821]
RFC1	ENSG00000035928	14.0551	14.0015	14.0968	13.9122	13.9799	13.9514	13.883	14.0317	14.1165	replication factor C subunit 1 [Source:HGNC Symbol;Acc:HGNC:9969]
TBC1D23	ENSG00000036054	13.7076	13.6629	13.7994	13.7661	13.8229	13.8031	13.8055	14.0359	14.214	TBC1 domain family member 23 [Source:HGNC Symbol;Acc:HGNC:25622]
CUL3	ENSG00000036257	14.1822	14.1562	14.18	14.1905	14.2383	14.2074	13.8159	13.8691	13.9196	cullin 3 [Source:HGNC Symbol;Acc:HGNC:2553]
MYOM2	ENSG00000036448	4.14153	4.14153	4.47282	4.14153	4.14153	4.14153	4.14153	4.97661	4.14153	myomesin 2 [Source:HGNC Symbol;Acc:HGNC:7614]
OTC	ENSG00000036473	4.71565	4.14153	4.71286	4.50295	4.14153	4.14153	4.14153	4.62811	4.14153	ornithine transcarbamylase [Source:HGNC Symbol;Acc:HGNC:8512]
CYP46A1	ENSG00000036530	5.83876	5.78127	6.02455	5.36024	5.09835	5.38109	4.72655	4.73608	5.39485	cytochrome P450 family 46 subfamily A member 1 [Source:HGNC Symbol;Acc:HGNC:2641]
ZZZ3	ENSG00000036549	13.369	13.3307	13.4309	13.0026	13.0582	13.037	13.3049	13.4023	13.4978	zinc finger ZZ-type containing 3 [Source:HGNC Symbol;Acc:HGNC:24523]
SLC18A1	ENSG00000036565	4.14153	4.14153	4.47282	4.14153	4.14153	4.14153	4.14153	4.14153	4.14153	solute carrier family 18 member A1 [Source:HGNC Symbol;Acc:HGNC:10934]
USP2	ENSG00000036672	7.1943	6.96415	7.29181	7.01978	6.24657	6.66508	8.07947	7.5677	7.9571	ubiquitin specific peptidase 2 [Source:HGNC Symbol;Acc:HGNC:12618]
CASR	ENSG00000036828	4.14153	4.14153	4.60902	4.14153	4.7858	4.14153	4.14153	4.48641	4.59682	calcium sensing receptor [Source:HGNC Symbol;Acc:HGNC:1514]
TUBG2	ENSG00000037042	9.05842	9.19745	8.74493	8.48109	8.70859	8.87328	9.02822	8.91761	8.79445	tubulin gamma 2 [Source:HGNC Symbol;Acc:HGNC:12419]
RPL26L1	ENSG00000037241	12.4113	12.3574	12.4612	12.4895	12.3038	12.5426	12.5939	12.9063	12.8644	ribosomal protein L26 like 1 [Source:HGNC Symbol;Acc:HGNC:17050]
FLT4	ENSG00000037280	4.14153	4.14153	4.14153	4.14153	4.86038	4.14153	4.14153	4.14153	4.46414	fms related receptor tyrosine kinase 4 [Source:HGNC Symbol;Acc:HGNC:3767]
NSUN2	ENSG00000037474	14.2551	14.3298	14.2565	14.4801	14.5072	14.5414	14.2931	14.1431	14.1315	NOP2/Sun RNA methyltransferase 2 [Source:HGNC Symbol;Acc:HGNC:25994]
FBXO42	ENSG00000037637	11.8407	11.8546	11.8439	11.9578	11.9296	11.8651	11.0842	10.873	10.9682	F-box protein 42 [Source:HGNC Symbol;Acc:HGNC:29249]
MFAP3	ENSG00000037749	14.3509	14.3848	14.3687	14.3467	14.4199	14.3498	13.4072	13.4918	13.6399	microfibril associated protein 3 [Source:HGNC Symbol;Acc:HGNC:7034]
MRI1	ENSG00000037757	11.5564	11.5515	11.5149	11.4711	11.3616	11.4534	11.9191	11.8602	11.8315	methylthioribose-1-phosphate isomerase 1 [Source:HGNC Symbol;Acc:HGNC:28469]
METTL1	ENSG00000037897	9.60333	9.42363	9.27815	9.37971	9.38229	9.52416	10.401	10.4366	10.2314	methyltransferase 1, tRNA methylguanosine [Source:HGNC Symbol;Acc:HGNC:7030]
HOXC8	ENSG00000037965	5.60676	6.09407	5.97901	5.78848	6.05295	5.84777	6.31164	6.28384	6.06568	homeobox C8 [Source:HGNC Symbol;Acc:HGNC:5129]
AGA	ENSG00000038002	11.4243	11.3689	11.558	11.4338	11.4404	11.5408	11.4939	11.702	11.9097	aspartylglucosaminidase [Source:HGNC Symbol;Acc:HGNC:318]
PI4K2B	ENSG00000038210	13.4439	13.3938	13.4933	13.5062	13.5836	13.4838	13.6011	13.9068	13.91	phosphatidylinositol 4-kinase type 2 beta [Source:HGNC Symbol;Acc:HGNC:18215]
BOD1L1	ENSG00000038219	14.07	14.1015	14.0629	14.2607	14.3468	14.2557	13.4212	13.2948	13.4947	biorientation of chromosomes in cell division 1 like 1 [Source:HGNC Symbol;Acc:HGNC:31792]
MAT2B	ENSG00000038274	14.0977	14.1196	14.1437	13.9932	13.993	14.0354	13.9841	14.0583	14.1151	methionine adenosyltransferase 2B [Source:HGNC Symbol;Acc:HGNC:6905]
TLL1	ENSG00000038295	8.52606	8.62305	8.69691	8.80994	8.61605	8.75915	10.3905	10.3927	10.5301	tolloid like 1 [Source:HGNC Symbol;Acc:HGNC:11843]
EDC4	ENSG00000038358	11.9117	11.9322	11.7848	12.0678	11.9106	11.878	11.3414	10.9084	10.9202	enhancer of mRNA decapping 4 [Source:HGNC Symbol;Acc:HGNC:17157]
TRIO	ENSG00000038382	13.6009	13.6546	13.5967	13.8886	14.1357	13.9948	13.2975	12.9622	13.0302	trio Rho guanine nucleotide exchange factor [Source:HGNC Symbol;Acc:HGNC:12303]
VCAN	ENSG00000038427	12.4566	12.5501	12.4453	12.7177	12.8381	12.6635	13.4228	13.2929	13.2389	versican [Source:HGNC Symbol;Acc:HGNC:2464]
CLEC16A	ENSG00000038532	11.6304	11.613	11.6628	11.4852	11.6653	11.6994	11.664	11.2598	11.3048	C-type lectin domain containing 16A [Source:HGNC Symbol;Acc:HGNC:29013]
MSR1	ENSG00000038945	4.71565	5.00899	4.14153	4.50295	4.46567	4.48231	4.14153	5.35213	4.69801	macrophage scavenger receptor 1 [Source:HGNC Symbol;Acc:HGNC:7376]
CDH1	ENSG00000039068	15.2829	15.4345	15.2505	16.3013	16.3203	16.1456	15.4458	15.183	15.1948	cadherin 1 [Source:HGNC Symbol;Acc:HGNC:1748]
MTREX	ENSG00000039123	14.1606	14.149	14.2215	14.1717	14.2143	14.2443	14.3596	14.5895	14.716	Mtr4 exosome RNA helicase [Source:HGNC Symbol;Acc:HGNC:18734]
DNAH5	ENSG00000039139	7.61531	8.05094	7.69151	7.73539	8.29202	8.10624	7.703	8.14715	8.13665	dynein axonemal heavy chain 5 [Source:HGNC Symbol;Acc:HGNC:2950]
ZFYVE16	ENSG00000039319	13.4478	13.4574	13.4895	13.5583	13.5912	13.5572	12.8669	13.1241	13.2811	zinc finger FYVE-type containing 16 [Source:HGNC Symbol;Acc:HGNC:20756]
RIPOR1	ENSG00000039523	10.5086	10.4969	10.3409	10.5032	10.7427	10.6342	11.1641	10.8808	10.9208	RHO family interacting cell polarization regulator 1 [Source:HGNC Symbol;Acc:HGNC:25836]
RAI14	ENSG00000039560	13.4382	13.5178	13.513	13.9906	14.2285	14.1492	14.2712	14.5187	14.4731	retinoic acid induced 14 [Source:HGNC Symbol;Acc:HGNC:14873]
SOX30	ENSG00000039600	5.54046	5.66583	5.77763	5.31107	5.36275	5.90126	5.45592	5.3952	4.59682	SRY-box transcription factor 30 [Source:HGNC Symbol;Acc:HGNC:30635]
PNKP	ENSG00000039650	10.4039	10.3766	10.138	10.3952	10.2742	10.3923	10.829	10.5006	10.3712	polynucleotide kinase 3'-phosphatase [Source:HGNC Symbol;Acc:HGNC:9154]
BEST2	ENSG00000039987	5.39408	5.17199	4.79983	4.65134	5.28269	4.81845	5.02732	5.0415	4.85704	bestrophin 2 [Source:HGNC Symbol;Acc:HGNC:17107]
PHLPP2	ENSG00000040199	10.8126	10.888	10.6991	11.2828	11.3061	11.069	9.59867	9.69417	9.37507	PH domain and leucine rich repeat protein phosphatase 2 [Source:HGNC Symbol;Acc:HGNC:29149]
SPDL1	ENSG00000040275	13.3446	13.2517	13.344	12.8476	12.9436	13.002	13.4083	13.6745	13.591	spindle apparatus coiled-coil protein 1 [Source:HGNC Symbol;Acc:HGNC:26010]
STAU2	ENSG00000040341	12.0186	11.9837	12.05	11.8824	11.9575	12.0099	11.9873	12.1672	12.2093	staufen double-stranded RNA binding protein 2 [Source:HGNC Symbol;Acc:HGNC:11371]
SLC66A1	ENSG00000040487	9.33871	9.45488	9.31464	8.86963	8.96805	9.19918	9.40553	9.0967	9.08584	solute carrier family 66 member 1 [Source:HGNC Symbol;Acc:HGNC:26001]
CTNS	ENSG00000040531	9.10867	9.09203	9.11734	9.05037	9.13593	9.18698	9.56542	9.35313	9.26915	cystinosin, lysosomal cystine transporter [Source:HGNC Symbol;Acc:HGNC:2518]
RTN4R	ENSG00000040608	8.43431	8.78877	8.42537	9.07443	9.00876	8.88844	7.81476	7.80352	7.62691	reticulon 4 receptor [Source:HGNC Symbol;Acc:HGNC:18601]
PHF23	ENSG00000040633	11.474	11.4631	11.4245	11.6229	11.4607	11.6246	12.0272	11.978	12.0577	PHD finger protein 23 [Source:HGNC Symbol;Acc:HGNC:28428]
CDH10	ENSG00000040731	8.99034	8.99166	8.99567	7.99173	8.15787	8.10624	8.94731	9.00282	9.39611	cadherin 10 [Source:HGNC Symbol;Acc:HGNC:1749]
INPP4A	ENSG00000040933	11.7228	11.8168	11.7859	11.8866	11.8836	11.7909	11.5057	11.3199	11.3088	inositol polyphosphate-4-phosphatase type I A [Source:HGNC Symbol;Acc:HGNC:6074]
RAB27B	ENSG00000041353	13.6417	13.5434	13.6935	13.7135	13.7589	13.8008	14.451	14.5344	14.7644	RAB27B, member RAS oncogene family [Source:HGNC Symbol;Acc:HGNC:9767]
PSMA4	ENSG00000041357	14.9436	14.8975	15.0247	14.8751	14.8285	14.8893	14.9776	15.3197	15.3669	proteasome 20S subunit alpha 4 [Source:HGNC Symbol;Acc:HGNC:9533]
MYO16	ENSG00000041515	6.46625	6.3088	6.66386	6.87361	7.35771	7.15921	7.59652	7.52829	7.27324	myosin XVI [Source:HGNC Symbol;Acc:HGNC:29822]
LSG1	ENSG00000041802	13.2379	13.2348	13.2417	13.1362	13.1715	13.2488	12.9875	13.0112	13.0584	large 60S subunit nuclear export GTPase 1 [Source:HGNC Symbol;Acc:HGNC:25652]
PARP3	ENSG00000041880	8.89903	8.70667	8.71952	8.76257	8.82719	8.89146	9.3567	9.09135	8.98841	poly(ADP-ribose) polymerase family member 3 [Source:HGNC Symbol;Acc:HGNC:273]
TNC	ENSG00000041982	13.8697	14.0998	13.8367	14.5062	14.5586	14.3044	14.3386	14.1236	14.0571	tenascin C [Source:HGNC Symbol;Acc:HGNC:5318]
THAP3	ENSG00000041988	10.0242	10.1508	9.94349	9.97748	9.93228	9.76803	9.32172	9.21716	9.05248	THAP domain containing 3 [Source:HGNC Symbol;Acc:HGNC:20855]
RIPOR3	ENSG00000042062	4.87954	4.80143	5.26319	5.85149	6.05295	5.60547	5.53015	4.90558	4.85704	RIPOR family member 3 [Source:HGNC Symbol;Acc:HGNC:16168]
TDP1	ENSG00000042088	11.6992	11.6306	11.764	11.52	11.589	11.6178	12.0937	12.1834	12.0806	tyrosyl-DNA phosphodiesterase 1 [Source:HGNC Symbol;Acc:HGNC:18884]
AIFM2	ENSG00000042286	10.1386	10.2184	10.0643	10.0414	10.0744	10.1896	10.2833	9.89031	9.88698	apoptosis inducing factor mitochondria associated 2 [Source:HGNC Symbol;Acc:HGNC:21411]
SPATA7	ENSG00000042317	10.6509	10.735	10.6762	10.2681	10.2595	10.4227	10.3059	10.5046	10.6124	spermatogenesis associated 7 [Source:HGNC Symbol;Acc:HGNC:20423]
MED17	ENSG00000042429	9.69988	9.75864	9.65642	9.98225	9.91767	10.0457	9.376	9.39285	9.47911	mediator complex subunit 17 [Source:HGNC Symbol;Acc:HGNC:2375]
RETSAT	ENSG00000042445	13.7374	13.7462	13.6668	13.7737	13.782	13.759	13.864	13.6782	13.7002	retinol saturase [Source:HGNC Symbol;Acc:HGNC:25991]
CAPG	ENSG00000042493	12.7611	12.7703	12.6945	12.8848	12.8002	12.7707	13.1324	13.1397	13.0449	capping actin protein, gelsolin like [Source:HGNC Symbol;Acc:HGNC:1474]
AP2S1	ENSG00000042753	13.5767	13.5482	13.5298	13.6286	13.5298	13.6114	13.7651	13.8056	13.73	adaptor related protein complex 2 subunit sigma 1 [Source:HGNC Symbol;Acc:HGNC:565]
USH2A	ENSG00000042781	4.61132	4.71424	4.14153	5.08344	4.70063	4.96691	4.48083	4.14153	4.59682	usherin [Source:HGNC Symbol;Acc:HGNC:12601]
ZPBP	ENSG00000042813	4.14153	4.47363	4.14153	4.14153	4.14153	4.14153	4.89344	4.14153	4.14153	zona pellucida binding protein [Source:HGNC Symbol;Acc:HGNC:15662]
TG	ENSG00000042832	7.97803	7.94441	8.02926	8.14777	8.09291	7.72729	6.80676	6.37917	6.7874	thyroglobulin [Source:HGNC Symbol;Acc:HGNC:11764]
ADAM28	ENSG00000042980	8.00492	8.00398	7.99249	7.46903	8.02485	8.11143	7.87056	8.14196	8.31643	ADAM metallopeptidase domain 28 [Source:HGNC Symbol;Acc:HGNC:206]
BARX2	ENSG00000043039	7.28563	6.82442	7.02366	7.54045	7.4276	7.23807	8.88874	8.36746	8.36391	BARX homeobox 2 [Source:HGNC Symbol;Acc:HGNC:956]
DCUN1D1	ENSG00000043093	13.6066	13.5897	13.6333	13.5613	13.6079	13.6151	13.1766	13.492	13.5932	defective in cullin neddylation 1 domain containing 1 [Source:HGNC Symbol;Acc:HGNC:18184]
JADE2	ENSG00000043143	11.4754	11.4578	11.4083	10.7592	10.8969	10.8398	12.7815	12.5485	12.5005	jade family PHD finger 2 [Source:HGNC Symbol;Acc:HGNC:22984]
ZIC2	ENSG00000043355	7.56542	7.47742	7.4008	6.91503	7.41236	7.12845	7.64721	7.62109	7.75763	Zic family member 2 [Source:HGNC Symbol;Acc:HGNC:12873]
LCP2	ENSG00000043462	4.14153	4.14153	4.14153	4.14153	4.14153	4.81845	4.14153	4.14153	4.14153	lymphocyte cytosolic protein 2 [Source:HGNC Symbol;Acc:HGNC:6529]
TRIT1	ENSG00000043514	11.2496	11.1808	11.3716	11.2005	11.2933	11.28	11.3818	11.4876	11.5674	tRNA isopentenyltransferase 1 [Source:HGNC Symbol;Acc:HGNC:20286]
ADRB1	ENSG00000043591	6.01011	6.13588	5.77763	5.65121	5.14815	5.5358	4.62028	4.14153	5.19046	adrenoceptor beta 1 [Source:HGNC Symbol;Acc:HGNC:285]
CUL7	ENSG00000044090	9.91131	9.99884	9.77819	9.85442	9.95847	9.7664	9.70934	9.63469	9.43359	cullin 7 [Source:HGNC Symbol;Acc:HGNC:21024]
CTNNA1	ENSG00000044115	16.1538	16.1801	16.1439	16.401	16.4209	16.3845	16.0398	15.9327	15.9613	catenin alpha 1 [Source:HGNC Symbol;Acc:HGNC:2509]
PHKA2	ENSG00000044446	11.3099	11.4237	11.2411	11.4069	11.3908	11.349	11.3128	11.1386	11.0159	phosphorylase kinase regulatory subunit alpha 2 [Source:HGNC Symbol;Acc:HGNC:8926]
CNTLN	ENSG00000044459	10.5573	10.7555	10.7865	10.4999	10.5252	10.5529	11.2398	11.3136	11.4775	centlein [Source:HGNC Symbol;Acc:HGNC:23432]
EPHA3	ENSG00000044524	7.62924	7.65747	7.7304	7.31434	7.53692	7.69296	7.74346	8.22278	7.9415	EPH receptor A3 [Source:HGNC Symbol;Acc:HGNC:3387]
HSPA5	ENSG00000044574	17.2795	17.4059	17.3674	17.2466	17.4073	17.5284	17.4835	17.2916	17.2882	heat shock protein family A (Hsp70) member 5 [Source:HGNC Symbol;Acc:HGNC:5238]
DSG2	ENSG00000046604	16.2558	16.3368	16.3286	16.5583	16.6462	16.5722	16.4839	16.4614	16.5322	desmoglein 2 [Source:HGNC Symbol;Acc:HGNC:3049]
GEMIN8	ENSG00000046647	10.0731	9.96804	10.1629	9.98384	9.85909	10.0294	10.3477	10.5236	10.3449	gem nuclear organelle associated protein 8 [Source:HGNC Symbol;Acc:HGNC:26044]
OFD1	ENSG00000046651	11.8831	11.945	12.0055	12.3286	12.3613	12.3464	11.8541	11.8464	11.8361	OFD1 centriole and centriolar satellite protein [Source:HGNC Symbol;Acc:HGNC:2567]
GPM6B	ENSG00000046653	7.32056	7.00776	7.14492	7.06934	7.13379	6.97521	7.58913	7.88665	7.81589	glycoprotein M6B [Source:HGNC Symbol;Acc:HGNC:4461]
PREX2	ENSG00000046889	4.47445	4.14153	4.14153	4.14153	4.46567	4.14153	4.14153	4.14153	4.14153	phosphatidylinositol-3,4,5-trisphosphate dependent Rac exchange factor 2 [Source:HGNC Symbol;Acc:HGNC:22950]
WDR37	ENSG00000047056	11.5482	11.6012	11.5504	11.4896	11.5022	11.2783	10.7473	10.47	10.6343	WD repeat domain 37 [Source:HGNC Symbol;Acc:HGNC:31406]
YTHDC2	ENSG00000047188	13.367	13.4102	13.4369	13.3923	13.4377	13.4328	13.4055	13.4428	13.5266	YTH domain containing 2 [Source:HGNC Symbol;Acc:HGNC:24721]
CTPS2	ENSG00000047230	10.9771	10.9941	11.0941	10.8306	10.8606	10.897	11.3266	11.4769	11.4292	CTP synthase 2 [Source:HGNC Symbol;Acc:HGNC:2520]
ATP6V1H	ENSG00000047249	13.1692	13.2831	13.1998	13.22	13.1608	13.2373	13.3147	13.2718	13.1774	ATPase H+ transporting V1 subunit H [Source:HGNC Symbol;Acc:HGNC:18303]
POLR2B	ENSG00000047315	15.274	15.2753	15.3312	15.3341	15.3213	15.3864	15.0597	15.2634	15.3946	RNA polymerase II subunit B [Source:HGNC Symbol;Acc:HGNC:9188]
ATOSA	ENSG00000047346	12.9017	12.9585	12.9735	12.6924	12.6482	12.604	12.239	12.2024	12.3292	atos homolog A [Source:HGNC Symbol;Acc:HGNC:25609]
ARAP2	ENSG00000047365	12.5792	12.6369	12.6823	12.9341	12.8895	12.9293	12.2046	12.2148	12.4271	ArfGAP with RhoGAP domain, ankyrin repeat and PH domain 2 [Source:HGNC Symbol;Acc:HGNC:16924]
TPR	ENSG00000047410	15.047	15.0764	15.1118	15.0673	15.139	15.1055	14.742	14.8255	14.8874	translocated promoter region, nuclear basket protein [Source:HGNC Symbol;Acc:HGNC:12017]
CP	ENSG00000047457	4.14153	5.46674	4.79983	4.65134	4.70063	5.09045	5.37599	5.30711	5.71132	ceruloplasmin [Source:HGNC Symbol;Acc:HGNC:2295]
KATNIP	ENSG00000047578	11.4504	11.4462	11.3721	11.4488	11.5426	11.5142	10.8251	10.3905	10.6198	katanin interacting protein [Source:HGNC Symbol;Acc:HGNC:29068]
DTNBP1	ENSG00000047579	9.778	9.80181	9.98001	9.41781	9.48499	9.4196	9.74771	9.71521	9.6576	dystrobrevin binding protein 1 [Source:HGNC Symbol;Acc:HGNC:17328]
XK	ENSG00000047597	7.67025	7.26213	7.48687	7.37435	7.04711	7.38363	8.36434	8.01717	8.50466	X-linked Kx blood group antigen, Kell and VPS13A binding protein [Source:HGNC Symbol;Acc:HGNC:12811]
ANO2	ENSG00000047617	5.0692	5.75347	5.11878	5.25926	5.19525	4.89666	4.72655	4.73608	5.14355	anoctamin 2 [Source:HGNC Symbol;Acc:HGNC:1183]
C12orf4	ENSG00000047621	11.8246	11.7597	11.9071	11.7252	11.8465	11.9261	12.3195	12.688	12.7824	chromosome 12 open reading frame 4 [Source:HGNC Symbol;Acc:HGNC:1184]
SCML1	ENSG00000047634	11.4238	11.3544	11.4479	11.2508	11.227	11.3324	11.0665	11.1347	11.0799	Scm polycomb group protein like 1 [Source:HGNC Symbol;Acc:HGNC:10580]
WWC3	ENSG00000047644	11.7943	11.771	11.7717	11.8282	11.9352	11.8727	11.245	10.9031	10.8212	WWC family member 3 [Source:HGNC Symbol;Acc:HGNC:29237]
ARHGAP6	ENSG00000047648	4.71565	5.39115	5.06477	5.31107	5.24	5.09045	6.0646	5.35213	5.79108	Rho GTPase activating protein 6 [Source:HGNC Symbol;Acc:HGNC:676]
FAM184B	ENSG00000047662	5.69933	5.50257	4.87598	5.5758	4.98869	5.42199	4.9634	5.10151	4.92377	family with sequence similarity 184 member B [Source:HGNC Symbol;Acc:HGNC:29235]
MAP4	ENSG00000047849	15.4884	15.5569	15.5092	15.5351	15.642	15.5362	15.6888	15.5548	15.4998	microtubule associated protein 4 [Source:HGNC Symbol;Acc:HGNC:6862]
GOPC	ENSG00000047932	13.6793	13.7082	13.7394	13.4642	13.4723	13.4726	14.2475	14.3558	14.4351	golgi associated PDZ and coiled-coil motif containing [Source:HGNC Symbol;Acc:HGNC:17643]
ROS1	ENSG00000047936	11.6835	11.683	11.7581	11.693	11.8567	11.8439	12.3114	12.3374	12.399	ROS proto-oncogene 1, receptor tyrosine kinase [Source:HGNC Symbol;Acc:HGNC:10261]
USP28	ENSG00000048028	11.7691	11.7152	11.6863	11.6341	11.6327	11.5749	11.6305	11.6579	11.6761	ubiquitin specific peptidase 28 [Source:HGNC Symbol;Acc:HGNC:12625]
HDAC9	ENSG00000048052	10.7774	10.9212	10.9413	12.0109	12.1295	12.1053	10.5406	10.8359	10.9618	histone deacetylase 9 [Source:HGNC Symbol;Acc:HGNC:14065]
TSPAN17	ENSG00000048140	12.7811	12.7823	12.7201	12.7067	12.7371	12.8231	12.2328	12.1477	12.0962	tetraspanin 17 [Source:HGNC Symbol;Acc:HGNC:13594]
NOP16	ENSG00000048162	12.4133	12.426	12.4451	12.3382	12.3498	12.4647	13.0127	13.1399	13.1384	NOP16 nucleolar protein [Source:HGNC Symbol;Acc:HGNC:26934]
CC2D2A	ENSG00000048342	11.0111	10.9754	10.9918	10.8438	10.905	10.8865	11.875	11.7533	11.7754	coiled-coil and C2 domain containing 2A [Source:HGNC Symbol;Acc:HGNC:29253]
RRM2B	ENSG00000048392	13.4644	13.4744	13.5008	13.0956	13.1782	13.0917	12.9201	13.0719	13.3456	ribonucleotide reductase regulatory TP53 inducible subunit M2B [Source:HGNC Symbol;Acc:HGNC:17296]
ZNF800	ENSG00000048405	12.6165	12.602	12.6398	12.8543	12.901	12.8313	12.2958	12.314	12.3883	zinc finger protein 800 [Source:HGNC Symbol;Acc:HGNC:27267]
TNFRSF17	ENSG00000048462	4.14153	4.14153	4.14153	4.14153	4.14153	4.81845	4.14153	4.14153	4.14153	TNF receptor superfamily member 17 [Source:HGNC Symbol;Acc:HGNC:11913]
SNX29	ENSG00000048471	11.5243	11.4977	11.5477	11.5493	11.5589	11.436	10.8552	10.6537	10.4763	sorting nexin 29 [Source:HGNC Symbol;Acc:HGNC:30542]
LMO3	ENSG00000048540	10.2613	10.1627	10.1816	10.313	10.1215	10.2234	12.0074	12.0956	12.3577	LIM domain only 3 [Source:HGNC Symbol;Acc:HGNC:6643]
MRPS10	ENSG00000048544	13.5491	13.541	13.546	13.5427	13.5538	13.5356	13.7071	13.8246	13.8498	mitochondrial ribosomal protein S10 [Source:HGNC Symbol;Acc:HGNC:14502]
GUCA1A	ENSG00000048545	4.14153	4.14153	4.14153	4.14153	4.14153	4.14153	4.14153	4.14153	4.14153	guanylate cyclase activator 1A [Source:HGNC Symbol;Acc:HGNC:4678]
RSF1	ENSG00000048649	14.0333	14.0428	14.1321	14.0874	14.1469	14.1343	13.4275	13.5447	13.6985	remodeling and spacing factor 1 [Source:HGNC Symbol;Acc:HGNC:18118]
VPS13D	ENSG00000048707	13.2682	13.2772	13.3008	13.1947	13.3892	13.2334	13.0791	12.5968	12.7238	vacuolar protein sorting 13 homolog D [Source:HGNC Symbol;Acc:HGNC:23595]
CELF2	ENSG00000048740	8.11756	8.26064	8.33194	8.41185	8.48137	8.23545	8.55365	8.81407	8.61662	CUGBP Elav-like family member 2 [Source:HGNC Symbol;Acc:HGNC:2550]
FAM120A	ENSG00000048828	14.5998	14.6787	14.5842	14.7083	14.7304	14.6744	14.4258	14.2162	14.2328	family with sequence similarity 120A [Source:HGNC Symbol;Acc:HGNC:13247]
R3HDM1	ENSG00000048991	12.3372	12.3366	12.3724	12.249	12.2652	12.2093	12.3393	12.2961	12.2587	R3H domain containing 1 [Source:HGNC Symbol;Acc:HGNC:9757]
COL9A2	ENSG00000049089	5.39408	5.35113	5.72146	5.65121	5.6019	5.57119	4.9634	5.35213	5.6549	collagen type IX alpha 2 chain [Source:HGNC Symbol;Acc:HGNC:2218]
KITLG	ENSG00000049130	12.7091	12.7898	12.7229	12.3756	12.4143	12.3162	13.1313	13.3139	13.4504	KIT ligand [Source:HGNC Symbol;Acc:HGNC:6343]
ERCC8	ENSG00000049167	11.5081	11.453	11.5102	11.3902	11.3557	11.3291	11.3183	11.4178	11.5603	ERCC excision repair 8, CSA ubiquitin ligase complex subunit [Source:HGNC Symbol;Acc:HGNC:3439]
ADAMTS6	ENSG00000049192	6.43377	6.89605	6.89079	6.99433	7.6384	7.80001	7.64008	7.82962	7.78706	ADAM metallopeptidase with thrombospondin type 1 motif 6 [Source:HGNC Symbol;Acc:HGNC:222]
H6PD	ENSG00000049239	10.1446	10.2477	10.1126	10.0686	10.0875	9.96088	9.60049	9.35537	9.13447	hexose-6-phosphate dehydrogenase/glucose 1-dehydrogenase [Source:HGNC Symbol;Acc:HGNC:4795]
VAMP3	ENSG00000049245	14.6852	14.703	14.6923	14.7936	14.8151	14.8023	14.5723	14.7246	14.6806	vesicle associated membrane protein 3 [Source:HGNC Symbol;Acc:HGNC:12644]
PER3	ENSG00000049246	10.8741	10.8994	10.8241	10.8226	10.7828	10.7094	10.8046	10.8605	10.9605	period circadian regulator 3 [Source:HGNC Symbol;Acc:HGNC:8847]
UTS2	ENSG00000049247	5.01109	4.14153	5.11878	4.94152	4.86038	4.89666	4.14153	4.90558	4.85704	urotensin 2 [Source:HGNC Symbol;Acc:HGNC:12636]
TNFRSF9	ENSG00000049249	5.69933	5.53724	4.87598	6.35024	6.15343	6.04897	4.89344	5.58715	5.09397	TNF receptor superfamily member 9 [Source:HGNC Symbol;Acc:HGNC:11924]
EPN3	ENSG00000049283	9.23621	9.10687	9.15571	8.43064	8.42225	8.44302	10.7662	10.5066	10.2712	epsin 3 [Source:HGNC Symbol;Acc:HGNC:18235]
LTBP1	ENSG00000049323	10.4793	10.4228	10.243	10.5468	10.5961	10.5802	10.969	10.5365	10.9476	latent transforming growth factor beta binding protein 1 [Source:HGNC Symbol;Acc:HGNC:6714]
RCN1	ENSG00000049449	11.9202	12.0404	12.0608	12.089	12.0459	12.09	12.5358	12.7001	12.8159	reticulocalbin 1 [Source:HGNC Symbol;Acc:HGNC:9934]
ELN	ENSG00000049540	4.14153	4.14153	4.14153	4.14153	4.14153	4.14153	4.14153	4.14153	4.14153	elastin [Source:HGNC Symbol;Acc:HGNC:3327]
RFC2	ENSG00000049541	11.6589	11.7132	11.711	11.6442	11.4784	11.5542	11.7573	11.935	11.895	replication factor C subunit 2 [Source:HGNC Symbol;Acc:HGNC:9970]
ARID1B	ENSG00000049618	12.4993	12.5335	12.484	12.3429	12.4569	12.4464	12.2515	11.863	11.8164	AT-rich interaction domain 1B [Source:HGNC Symbol;Acc:HGNC:18040]
CLPTM1L	ENSG00000049656	11.2619	11.2017	11.2164	11.3902	11.2595	11.3224	10.9462	10.9175	10.8303	CLPTM1 like [Source:HGNC Symbol;Acc:HGNC:24308]
NEDD4L	ENSG00000049759	13.864	13.9372	13.8838	14.709	14.5824	14.4392	14.3962	14.288	14.3256	NEDD4 like E3 ubiquitin protein ligase [Source:HGNC Symbol;Acc:HGNC:7728]
FOXP3	ENSG00000049768	4.47445	5.00899	4.14153	4.85885	4.14153	4.48231	4.14153	4.73608	4.14153	forkhead box P3 [Source:HGNC Symbol;Acc:HGNC:6106]
PPP1R3F	ENSG00000049769	7.1943	7.30617	7.47926	7.29375	7.1431	6.84168	6.58184	6.11504	6.27338	protein phosphatase 1 regulatory subunit 3F [Source:HGNC Symbol;Acc:HGNC:14944]
HEXB	ENSG00000049860	14.3652	14.427	14.4484	14.4709	14.5253	14.5325	14.6028	14.7325	14.7751	hexosaminidase subunit beta [Source:HGNC Symbol;Acc:HGNC:4879]
PTCD2	ENSG00000049883	11.4401	11.5103	11.4522	10.9311	10.8989	11.073	11.6256	11.7798	11.9715	pentatricopeptide repeat domain 2 [Source:HGNC Symbol;Acc:HGNC:25734]
NEXMIF	ENSG00000050030	4.14153	4.14153	4.14153	4.14153	4.14153	4.14153	4.14153	4.14153	4.14153	neurite extension and migration factor [Source:HGNC Symbol;Acc:HGNC:29433]
JKAMP	ENSG00000050130	12.8858	12.8914	12.9267	12.6965	12.6889	12.8002	12.8707	13.163	13.1837	JNK1/MAPK8 associated membrane protein [Source:HGNC Symbol;Acc:HGNC:20184]
DKK3	ENSG00000050165	14.3483	14.4038	14.3178	14.5825	14.6044	14.5578	14.6105	14.6773	14.5912	dickkopf WNT signaling pathway inhibitor 3 [Source:HGNC Symbol;Acc:HGNC:2893]
ARHGEF5	ENSG00000050327	9.08878	9.07201	8.87144	9.74257	9.83808	9.79722	8.31618	7.97108	8.44707	Rho guanine nucleotide exchange factor 5 [Source:HGNC Symbol;Acc:HGNC:13209]
NFE2L3	ENSG00000050344	8.39834	8.24727	8.28501	9.09516	9.03609	9.07753	8.96443	9.1798	9.17489	NFE2 like bZIP transcription factor 3 [Source:HGNC Symbol;Acc:HGNC:7783]
MCUR1	ENSG00000050393	11.8558	11.8666	11.7809	11.7732	11.8911	11.9755	12.0063	11.9387	11.9558	mitochondrial calcium uniporter regulator 1 [Source:HGNC Symbol;Acc:HGNC:21097]
LIMA1	ENSG00000050405	15.6585	15.7095	15.6956	16.145	16.2139	16.1327	16.0381	16.2344	16.2676	LIM domain and actin binding 1 [Source:HGNC Symbol;Acc:HGNC:24636]
LETMD1	ENSG00000050426	12.3777	12.4967	12.4562	12.3518	12.3527	12.266	12.3556	12.4248	12.3467	LETM1 domain containing 1 [Source:HGNC Symbol;Acc:HGNC:24241]
SLC4A8	ENSG00000050438	7.48331	7.11114	7.34316	6.7413	7.10549	6.92813	6.8451	6.98972	7.17797	solute carrier family 4 member 8 [Source:HGNC Symbol;Acc:HGNC:11034]
LAMC3	ENSG00000050555	4.14153	4.14153	4.14153	4.14153	4.14153	4.14153	4.14153	4.62811	4.46414	laminin subunit gamma 3 [Source:HGNC Symbol;Acc:HGNC:6494]
PTGER3	ENSG00000050628	5.17445	4.87775	5.38826	5.01571	5.09835	4.89666	4.14153	4.14153	4.59682	prostaglandin E receptor 3 [Source:HGNC Symbol;Acc:HGNC:9595]
TNIP3	ENSG00000050730	5.50573	5.75347	6.06849	7.09347	6.7489	6.8029	5.08645	5.35213	5.79108	TNFAIP3 interacting protein 3 [Source:HGNC Symbol;Acc:HGNC:19315]
MAPK9	ENSG00000050748	12.4415	12.4371	12.4605	12.361	12.3672	12.315	12.6741	12.5763	12.724	mitogen-activated protein kinase 9 [Source:HGNC Symbol;Acc:HGNC:6886]
COL23A1	ENSG00000050767	5.17445	5.06697	4.71286	5.6871	5.57085	4.81845	5.49369	4.82648	4.98478	collagen type XXIII alpha 1 chain [Source:HGNC Symbol;Acc:HGNC:22990]
BCAR1	ENSG00000050820	9.25864	9.04144	9.36667	9.23514	9.257	8.91533	9.22092	8.5506	8.53607	BCAR1 scaffold protein, Cas family member [Source:HGNC Symbol;Acc:HGNC:971]
FHIP1B	ENSG00000051009	11.4557	11.5288	11.335	11.7266	11.6748	11.6367	10.3181	10.0227	10.0454	FHF complex subunit HOOK interacting protein 1B [Source:HGNC Symbol;Acc:HGNC:25378]
HERPUD1	ENSG00000051108	13.214	13.1946	13.1514	13.1272	13.2917	13.3567	12.9773	12.6304	12.7235	homocysteine inducible ER protein with ubiquitin like domain 1 [Source:HGNC Symbol;Acc:HGNC:13744]
HOMER3	ENSG00000051128	10.8141	10.9537	10.7144	10.6026	10.6629	10.7818	10.7887	10.7713	10.6287	homer scaffold protein 3 [Source:HGNC Symbol;Acc:HGNC:17514]
RAD51	ENSG00000051180	11.0801	11.1715	11.0187	11.2866	11.2495	11.0993	11.2555	11.3426	11.1664	RAD51 recombinase [Source:HGNC Symbol;Acc:HGNC:9817]
POLQ	ENSG00000051341	12.1551	12.0184	12.0208	11.796	11.9739	11.9617	12.0149	12.1455	12.0738	DNA polymerase theta [Source:HGNC Symbol;Acc:HGNC:9186]
PIK3CB	ENSG00000051382	12.2855	12.2591	12.2849	12.1658	12.2951	12.2138	12.2222	12.2641	12.3104	phosphatidylinositol-4,5-bisphosphate 3-kinase catalytic subunit beta [Source:HGNC Symbol;Acc:HGNC:8976]
CYBA	ENSG00000051523	7.79898	7.799	7.95475	7.88648	7.95339	7.43457	7.7698	7.43752	7.55332	cytochrome b-245 alpha chain [Source:HGNC Symbol;Acc:HGNC:2577]
THOC3	ENSG00000051596	12.1325	12.0599	12.097	12.0508	12.0398	12.0831	12.1383	12.1685	12.1998	THO complex subunit 3 [Source:HGNC Symbol;Acc:HGNC:19072]
HEBP2	ENSG00000051620	13.1717	13.2532	13.3218	13.5027	13.4897	13.481	13.4848	13.5819	13.5815	heme binding protein 2 [Source:HGNC Symbol;Acc:HGNC:15716]
MPHOSPH9	ENSG00000051825	11.3785	11.2817	11.3276	10.7044	10.7901	10.7398	11.3886	11.5392	11.4975	M-phase phosphoprotein 9 [Source:HGNC Symbol;Acc:HGNC:7215]
PLEKHA5	ENSG00000052126	12.219	12.0981	12.1787	12.0156	12.1788	12.1621	12.8729	12.9404	12.8755	pleckstrin homology domain containing A5 [Source:HGNC Symbol;Acc:HGNC:30036]
PRSS8	ENSG00000052344	11.6317	11.6998	11.6657	12.8833	12.9131	12.9128	12.2106	11.8252	11.8839	serine protease 8 [Source:HGNC Symbol;Acc:HGNC:9491]
SIKE1	ENSG00000052723	13.401	13.4036	13.4921	13.1958	13.2692	13.239	12.5953	12.6591	12.7413	suppressor of IKBKE 1 [Source:HGNC Symbol;Acc:HGNC:26119]
RRP12	ENSG00000052749	12.096	12.1796	11.979	12.3151	12.3704	12.3605	12.2392	11.9612	11.8089	ribosomal RNA processing 12 homolog [Source:HGNC Symbol;Acc:HGNC:29100]
FNIP2	ENSG00000052795	12.1488	12.2119	12.1722	12.0708	12.1107	11.8727	11.1813	11.0469	11.0543	folliculin interacting protein 2 [Source:HGNC Symbol;Acc:HGNC:29280]
MSMO1	ENSG00000052802	15.7797	15.8669	15.8647	15.6828	15.6312	15.5781	15.48	15.769	15.7448	methylsterol monooxygenase 1 [Source:HGNC Symbol;Acc:HGNC:10545]
TTC17	ENSG00000052841	13.25	13.3633	13.3233	13.3696	13.367	13.3931	13.0683	13.014	13.0687	tetratricopeptide repeat domain 17 [Source:HGNC Symbol;Acc:HGNC:25596]
ALX4	ENSG00000052850	4.14153	4.14153	4.14153	4.14153	4.46567	4.14153	4.14153	4.14153	4.14153	ALX homeobox 4 [Source:HGNC Symbol;Acc:HGNC:450]
FSTL4	ENSG00000053108	5.22268	4.87775	5.00692	4.65134	4.59897	4.81845	5.69618	5.51448	6.45237	follistatin like 4 [Source:HGNC Symbol;Acc:HGNC:21389]
FOXN3	ENSG00000053254	11.56	11.6615	11.6189	11.4671	11.6254	11.3793	12.0238	11.8933	11.9334	forkhead box N3 [Source:HGNC Symbol;Acc:HGNC:1928]
METTL24	ENSG00000053328	4.14153	4.14153	4.14153	4.14153	4.14153	4.14153	4.14153	4.14153	4.92377	methyltransferase like 24 [Source:HGNC Symbol;Acc:HGNC:21566]
AKR7A2	ENSG00000053371	11.7	11.5894	11.7255	11.6789	11.5776	11.5622	11.5676	11.5074	11.5208	aldo-keto reductase family 7 member A2 [Source:HGNC Symbol;Acc:HGNC:389]
MRTO4	ENSG00000053372	13.0773	13.0785	13.0719	12.994	12.9213	13.0346	13.339	13.4841	13.3772	MRT4 homolog, ribosome maturation factor [Source:HGNC Symbol;Acc:HGNC:18477]
NNAT	ENSG00000053438	4.14153	5.00899	4.14153	4.85885	4.70063	4.14153	4.48083	4.14153	4.78279	neuronatin [Source:HGNC Symbol;Acc:HGNC:7860]
USE1	ENSG00000053501	9.94211	10.1146	10.2452	10.0245	9.91633	10.2186	10.339	10.2808	10.2546	unconventional SNARE in the ER 1 [Source:HGNC Symbol;Acc:HGNC:30882]
MCF2L2	ENSG00000053524	6.52892	6.79969	6.99162	7.15204	7.01698	7.45936	6.74037	7.1554	6.87928	MCF.2 cell line derived transforming sequence-like 2 [Source:HGNC Symbol;Acc:HGNC:30319]
NRIP2	ENSG00000053702	4.14153	4.14153	4.14153	4.14153	4.14153	4.14153	4.14153	4.14153	4.59682	nuclear receptor interacting protein 2 [Source:HGNC Symbol;Acc:HGNC:23078]
LAMA3	ENSG00000053747	16.525	16.7066	16.6057	17.0644	17.1703	17.099	17.0275	17.0107	17.0081	laminin subunit alpha 3 [Source:HGNC Symbol;Acc:HGNC:6483]
AP5M1	ENSG00000053770	13.5025	13.4979	13.5791	13.2403	13.2248	13.1317	13.0147	13.2682	13.357	adaptor related protein complex 5 subunit mu 1 [Source:HGNC Symbol;Acc:HGNC:20192]
ANAPC4	ENSG00000053900	12.1578	12.1248	12.1696	11.9606	11.9326	11.9865	12.0934	12.1865	12.2529	anaphase promoting complex subunit 4 [Source:HGNC Symbol;Acc:HGNC:19990]
KCNQ1	ENSG00000053918	4.14153	4.14153	4.47282	4.76432	4.14153	4.81845	4.89344	4.48641	4.92377	potassium voltage-gated channel subfamily Q member 1 [Source:HGNC Symbol;Acc:HGNC:6294]
TRAPPC3	ENSG00000054116	13.4416	13.4059	13.4614	13.3606	13.3687	13.4403	13.311	13.4862	13.4459	trafficking protein particle complex subunit 3 [Source:HGNC Symbol;Acc:HGNC:19942]
THRAP3	ENSG00000054118	14.9236	14.9093	14.9547	14.769	14.8183	14.791	14.3776	14.349	14.4017	thyroid hormone receptor associated protein 3 [Source:HGNC Symbol;Acc:HGNC:22964]
PHPT1	ENSG00000054148	11.3754	11.1626	11.2489	11.3667	11.2954	11.3457	11.8091	11.781	11.7615	phosphohistidine phosphatase 1 [Source:HGNC Symbol;Acc:HGNC:30033]
ENTPD2	ENSG00000054179	6.54414	7.00776	6.45674	7.41298	7.75733	7.38363	7.06595	6.7606	6.23803	ectonucleoside triphosphate diphosphohydrolase 2 [Source:HGNC Symbol;Acc:HGNC:3364]
LY75	ENSG00000054219	8.22198	8.18321	8.105	8.05377	8.09291	8.46344	8.13106	8.38949	8.58026	lymphocyte antigen 75 [Source:HGNC Symbol;Acc:HGNC:6729]
ARID4B	ENSG00000054267	13.5103	13.5797	13.5259	13.7311	13.7532	13.6351	12.7976	12.7788	12.9209	AT-rich interaction domain 4B [Source:HGNC Symbol;Acc:HGNC:15550]
OPN3	ENSG00000054277	11.9296	11.9461	11.9411	11.9383	12.0361	11.9918	12.1005	12.1283	12.3089	opsin 3 [Source:HGNC Symbol;Acc:HGNC:14007]
SDCCAG8	ENSG00000054282	7.58702	7.22588	8.49822	5.78848	8.40326	6.30076	8.48407	8.11575	7.43895	SHH signaling and ciliogenesis regulator SDCCAG8 [Source:HGNC Symbol;Acc:HGNC:10671]
PTPRN	ENSG00000054356	5.81217	6.09407	5.63168	6.30826	6.0737	5.90126	6.31164	6.30347	5.8414	protein tyrosine phosphatase receptor type N [Source:HGNC Symbol;Acc:HGNC:9676]
HHAT	ENSG00000054392	5.46983	5.06697	4.94439	4.85885	4.86038	4.62236	4.89344	4.48641	5.04124	hedgehog acyltransferase [Source:HGNC Symbol;Acc:HGNC:18270]
KIF1B	ENSG00000054523	13.8197	13.8851	13.8317	14.3153	14.321	14.1656	13.4476	13.3679	13.4654	kinesin family member 1B [Source:HGNC Symbol;Acc:HGNC:16636]
FOXC1	ENSG00000054598	11.3412	11.4505	11.3772	11.5605	11.512	11.4716	11.1436	10.9702	10.9935	forkhead box C1 [Source:HGNC Symbol;Acc:HGNC:3800]
TBC1D22A	ENSG00000054611	11.3349	11.2011	11.3402	11.1491	11.3092	11.3533	11.4602	11.313	11.3249	TBC1 domain family member 22A [Source:HGNC Symbol;Acc:HGNC:1309]
SYNE2	ENSG00000054654	13.9952	13.9645	14.0943	13.9221	14.0255	13.9361	14.4563	14.1299	14.3847	spectrin repeat containing nuclear envelope protein 2 [Source:HGNC Symbol;Acc:HGNC:17084]
PLEKHH1	ENSG00000054690	8.77996	8.9094	8.94725	8.52109	8.5827	8.53075	8.07947	7.69405	7.62038	pleckstrin homology, MyTH4 and FERM domain containing H1 [Source:HGNC Symbol;Acc:HGNC:17733]
ATP9A	ENSG00000054793	10.9518	11.1703	11.1288	11.0002	11.2048	11.1308	11.5412	11.2144	11.214	ATPase phospholipid transporting 9A (putative) [Source:HGNC Symbol;Acc:HGNC:13540]
CHRDL2	ENSG00000054938	4.47445	4.14153	4.14153	4.14153	4.14153	4.14153	4.14153	4.14153	4.69801	chordin like 2 [Source:HGNC Symbol;Acc:HGNC:24168]
FAM168A	ENSG00000054965	11.742	11.7655	11.7558	11.4985	11.5759	11.4544	11.9623	11.6529	11.6329	family with sequence similarity 168 member A [Source:HGNC Symbol;Acc:HGNC:28999]
RELT	ENSG00000054967	10.4268	10.5155	10.3461	10.8226	10.7792	10.6342	9.21139	8.94162	8.85929	RELT TNF receptor [Source:HGNC Symbol;Acc:HGNC:13764]
GALC	ENSG00000054983	11.577	11.6353	11.627	11.5879	11.6461	11.6082	11.408	11.3561	11.5203	galactosylceramidase [Source:HGNC Symbol;Acc:HGNC:4115]
NOP58	ENSG00000055044	14.3532	14.3672	14.4589	14.4457	14.4746	14.5304	14.724	14.995	14.9011	NOP58 ribonucleoprotein [Source:HGNC Symbol;Acc:HGNC:29926]
SZRD1	ENSG00000055070	14.2522	14.2581	14.22	14.3221	14.2699	14.2862	14.0514	13.9293	13.9032	SUZ RNA binding domain containing 1 [Source:HGNC Symbol;Acc:HGNC:30232]
KCNH2	ENSG00000055118	4.71565	4.14153	4.71286	4.65134	4.46567	5.14584	4.62028	4.48641	4.92377	potassium voltage-gated channel subfamily H member 2 [Source:HGNC Symbol;Acc:HGNC:6251]
CUL1	ENSG00000055130	13.6231	13.6376	13.6981	13.8361	13.8225	13.818	13.8062	13.9562	13.9771	cullin 1 [Source:HGNC Symbol;Acc:HGNC:2551]
FAM114A2	ENSG00000055147	12.7848	12.7711	12.8773	12.7165	12.6371	12.7555	12.4443	12.7515	12.7795	family with sequence similarity 114 member A2 [Source:HGNC Symbol;Acc:HGNC:1333]
CYFIP2	ENSG00000055163	11.4421	11.4447	11.4991	11.3812	11.5111	11.4473	11.9459	11.6848	11.8256	cytoplasmic FMR1 interacting protein 2 [Source:HGNC Symbol;Acc:HGNC:13760]
TAB2	ENSG00000055208	13.9556	13.9748	13.9747	14.0597	14.1131	14.0911	13.5249	13.5262	13.6757	TGF-beta activated kinase 1 (MAP3K7) binding protein 2 [Source:HGNC Symbol;Acc:HGNC:17075]
GINM1	ENSG00000055211	12.4849	12.531	12.5639	12.7004	12.69	12.7721	12.5636	12.7085	12.7954	glycosylated integral membrane protein 1 [Source:HGNC Symbol;Acc:HGNC:21074]
EIF2AK2	ENSG00000055332	13.2668	13.3718	13.3312	13.1787	13.2426	13.2402	13.0651	13.1039	13.19	eukaryotic translation initiation factor 2 alpha kinase 2 [Source:HGNC Symbol;Acc:HGNC:9437]
USP36	ENSG00000055483	11.9205	12.0072	11.8258	12.073	12.106	12.1659	11.8036	11.5028	11.4828	ubiquitin specific peptidase 36 [Source:HGNC Symbol;Acc:HGNC:20062]
KMT2C	ENSG00000055609	12.4464	12.4797	12.4487	12.2327	12.4535	12.2736	11.7466	11.3853	11.556	lysine methyltransferase 2C [Source:HGNC Symbol;Acc:HGNC:13726]
MCOLN3	ENSG00000055732	10.3724	10.3756	10.3242	10.2977	10.4552	10.2693	10.1263	10.4303	10.304	mucolipin TRP cation channel 3 [Source:HGNC Symbol;Acc:HGNC:13358]
CCDC85A	ENSG00000055813	4.14153	4.14153	4.79983	4.14153	4.86038	4.96691	4.48083	4.62811	4.14153	coiled-coil domain containing 85A [Source:HGNC Symbol;Acc:HGNC:29400]
PUM2	ENSG00000055917	14.5612	14.4896	14.5746	14.4946	14.5178	14.5344	14.3966	14.4776	14.5834	pumilio RNA binding family member 2 [Source:HGNC Symbol;Acc:HGNC:14958]
MRPL43	ENSG00000055950	12.2156	12.119	12.1702	12.0901	12.0447	12.154	12.3466	12.2521	12.1587	mitochondrial ribosomal protein L43 [Source:HGNC Symbol;Acc:HGNC:14517]
ITIH4	ENSG00000055955	4.94827	5.35113	5.00692	4.14153	4.7858	5.42199	4.72655	4.14153	4.59682	inter-alpha-trypsin inhibitor heavy chain 4 [Source:HGNC Symbol;Acc:HGNC:6169]
ITIH1	ENSG00000055957	4.14153	4.14153	4.14153	4.14153	4.14153	4.14153	4.14153	4.14153	4.14153	inter-alpha-trypsin inhibitor heavy chain 1 [Source:HGNC Symbol;Acc:HGNC:6166]
HPF1	ENSG00000056050	12.1151	12.1166	12.181	11.8601	11.8664	11.8701	11.9078	12.2077	12.0918	histone PARylation factor 1 [Source:HGNC Symbol;Acc:HGNC:26051]
ZFR	ENSG00000056097	14.9482	14.894	14.985	14.989	15.008	15.0212	13.9766	14.1663	14.2348	zinc finger RNA binding protein [Source:HGNC Symbol;Acc:HGNC:17277]
ZNF280C	ENSG00000056277	9.34501	9.53566	9.6747	8.97567	9.27796	9.08544	8.08994	7.84249	7.59393	zinc finger protein 280C [Source:HGNC Symbol;Acc:HGNC:25955]
NPFFR2	ENSG00000056291	4.14153	4.71424	4.14153	4.65134	4.14153	4.14153	4.81555	4.14153	4.14153	neuropeptide FF receptor 2 [Source:HGNC Symbol;Acc:HGNC:4525]
PHF21B	ENSG00000056487	4.14153	4.14153	4.14153	4.14153	4.14153	4.14153	4.14153	4.14153	4.14153	PHD finger protein 21B [Source:HGNC Symbol;Acc:HGNC:25161]
TRAF1	ENSG00000056558	7.1657	7.21667	6.79454	9.98859	10.1192	9.98363	7.61847	7.36764	6.65008	TNF receptor associated factor 1 [Source:HGNC Symbol;Acc:HGNC:12031]
RC3H2	ENSG00000056586	14.3822	14.4146	14.4642	14.3711	14.5072	14.3864	13.3641	13.3792	13.5197	ring finger and CCCH-type domains 2 [Source:HGNC Symbol;Acc:HGNC:21461]
IL17RB	ENSG00000056736	4.80304	4.87775	4.79983	4.94152	4.14153	5.09045	5.14163	4.62811	5.27754	interleukin 17 receptor B [Source:HGNC Symbol;Acc:HGNC:18015]
TRAF3IP2	ENSG00000056972	12.5328	12.5023	12.491	13.1664	13.1734	13.1021	12.9173	12.8481	12.8173	TRAF3 interacting protein 2 [Source:HGNC Symbol;Acc:HGNC:1343]
GYG2	ENSG00000056998	4.14153	4.14153	4.14153	4.14153	4.14153	4.14153	4.14153	4.14153	4.46414	glycogenin 2 [Source:HGNC Symbol;Acc:HGNC:4700]
DCBLD2	ENSG00000057019	14.2099	14.3078	14.2566	14.3803	14.5414	14.4629	14.4389	14.591	14.6026	discoidin, CUB and LCCL domain containing 2 [Source:HGNC Symbol;Acc:HGNC:24627]
SERPINB3	ENSG00000057149	12.3628	11.8487	12.5761	12.1382	11.7183	12.3136	13.0803	13.1018	13.4118	serpin family B member 3 [Source:HGNC Symbol;Acc:HGNC:10569]
SOAT1	ENSG00000057252	12.3361	12.3393	12.3419	12.31	12.4878	12.4405	12.3198	12.3791	12.4867	sterol O-acyltransferase 1 [Source:HGNC Symbol;Acc:HGNC:11177]
PKP2	ENSG00000057294	12.4794	12.5823	12.5257	13.0507	13.1315	13.0423	13.0038	12.988	13.0483	plakophilin 2 [Source:HGNC Symbol;Acc:HGNC:9024]
MSH4	ENSG00000057468	7.09661	6.69604	6.81924	6.41079	6.44616	6.65049	5.14163	4.82648	4.78279	mutS homolog 4 [Source:HGNC Symbol;Acc:HGNC:7327]
GDI2	ENSG00000057608	14.9414	14.9787	15.0045	15.0591	15.0222	15.0612	15.1726	15.346	15.3871	GDP dissociation inhibitor 2 [Source:HGNC Symbol;Acc:HGNC:4227]
PRDM1	ENSG00000057657	8.06235	8.2156	8.45264	10.6732	10.7777	10.8925	9.71776	9.06972	8.80307	PR/SET domain 1 [Source:HGNC Symbol;Acc:HGNC:9346]
ATG5	ENSG00000057663	13.2541	13.2278	13.2822	13.2995	13.298	13.29	13.2744	13.4979	13.5471	autophagy related 5 [Source:HGNC Symbol;Acc:HGNC:589]
TMCC3	ENSG00000057704	11.1709	11.3162	11.1837	14.9554	14.9092	14.8383	11.8803	11.6393	11.6449	transmembrane and coiled-coil domain family 3 [Source:HGNC Symbol;Acc:HGNC:29199]
PITHD1	ENSG00000057757	13.0979	13.0584	12.9962	12.9334	12.893	12.8571	12.7165	12.6791	12.6416	PITH domain containing 1 [Source:HGNC Symbol;Acc:HGNC:25022]
MTA3	ENSG00000057935	11.1362	11.273	11.2633	10.9636	10.8955	11.0052	12.0859	12.1461	12.1779	metastasis associated 1 family member 3 [Source:HGNC Symbol;Acc:HGNC:23784]
USP13	ENSG00000058056	9.13073	9.19745	9.20228	8.67473	8.74219	8.53846	10.0536	9.72388	10.0247	ubiquitin specific peptidase 13 [Source:HGNC Symbol;Acc:HGNC:12611]
ATP11B	ENSG00000058063	13.9478	13.9004	13.9592	14.124	14.159	14.0903	13.4456	13.5166	13.6217	ATPase phospholipid transporting 11B (putative) [Source:HGNC Symbol;Acc:HGNC:13553]
LAMC2	ENSG00000058085	17.66	17.8058	17.6872	18.0388	18.1662	18.0632	17.992	17.9342	17.9289	laminin subunit gamma 2 [Source:HGNC Symbol;Acc:HGNC:6493]
CDK14	ENSG00000058091	11.2007	11.165	11.2372	11.114	11.2809	11.2926	11.6283	11.7069	11.775	cyclin dependent kinase 14 [Source:HGNC Symbol;Acc:HGNC:8883]
SEC61A1	ENSG00000058262	15.1738	15.2686	15.1346	15.1874	15.2089	15.1709	15.0719	14.9438	14.9051	SEC61 translocon subunit alpha 1 [Source:HGNC Symbol;Acc:HGNC:18276]
PPP1R12A	ENSG00000058272	14.1242	14.1141	14.1327	14.2056	14.2785	14.2611	13.6721	13.6737	13.7331	protein phosphatase 1 regulatory subunit 12A [Source:HGNC Symbol;Acc:HGNC:7618]
RASGRF1	ENSG00000058335	5.81217	5.75347	5.11878	5.14604	5.24	5.29389	5.53015	5.89352	5.53273	Ras protein specific guanine nucleotide releasing factor 1 [Source:HGNC Symbol;Acc:HGNC:9875]
CAMK2B	ENSG00000058404	5.57411	5.1211	5.85715	5.6871	5.36275	5.42199	4.72655	5.62175	4.69801	calcium/calmodulin dependent protein kinase II beta [Source:HGNC Symbol;Acc:HGNC:1461]
CROCC	ENSG00000058453	10.7966	10.7625	10.6395	10.5818	10.4616	10.4967	11.1696	10.5686	10.4555	ciliary rootlet coiled-coil, rootletin [Source:HGNC Symbol;Acc:HGNC:21299]
POLR3E	ENSG00000058600	6.51353	6.79969	6.33973	7.38411	7.42	8.76573	6.53518	6.41545	6.79923	RNA polymerase III subunit E [Source:HGNC Symbol;Acc:HGNC:30347]
ATP2B4	ENSG00000058668	13.3828	13.4929	13.3703	14.0239	14.0767	13.8046	14.0291	13.6357	13.6763	ATPase plasma membrane Ca2+ transporting 4 [Source:HGNC Symbol;Acc:HGNC:817]
ZC3H11A	ENSG00000058673	5.78496	5.6034	5.63168	5.40709	5.47196	5.7024	5.45592	4.48641	4.59682	zinc finger CCCH-type containing 11A [Source:HGNC Symbol;Acc:HGNC:29093]
RIOK2	ENSG00000058729	13.4664	13.3967	13.5083	12.9269	12.9828	13.0764	12.9661	13.3096	13.3512	RIO kinase 2 [Source:HGNC Symbol;Acc:HGNC:18999]
YIPF1	ENSG00000058799	12.3641	12.3437	12.3916	12.6758	12.6842	12.742	12.174	12.2691	12.4258	Yip1 domain family member 1 [Source:HGNC Symbol;Acc:HGNC:25231]
NDC1	ENSG00000058804	13.881	13.8505	13.9004	13.844	13.8666	13.8678	14.1622	14.3614	14.3496	NDC1 transmembrane nucleoporin [Source:HGNC Symbol;Acc:HGNC:25525]
DGKG	ENSG00000058866	5.50573	4.87775	5.53405	5.91135	5.24	5.46131	5.63271	6.0455	5.59551	diacylglycerol kinase gamma [Source:HGNC Symbol;Acc:HGNC:2853]
FLYWCH1	ENSG00000059122	11.2669	11.1291	11.2367	10.8315	10.7879	10.8273	11.4885	11.0668	11.038	FLYWCH-type zinc finger 1 [Source:HGNC Symbol;Acc:HGNC:25404]
UNKL	ENSG00000059145	8.71327	8.75775	8.53512	8.52983	8.24157	8.45938	8.33827	8.03408	8.18155	unk like zinc finger [Source:HGNC Symbol;Acc:HGNC:14184]
TBXAS1	ENSG00000059377	7.38793	7.30617	7.29181	7.16346	7.15234	7.35746	7.87663	7.71523	7.8828	thromboxane A synthase 1 [Source:HGNC Symbol;Acc:HGNC:11609]
PARP12	ENSG00000059378	10.9408	11.0973	10.9171	10.9564	11.0875	11.2493	11.6522	11.4081	11.4503	poly(ADP-ribose) polymerase family member 12 [Source:HGNC Symbol;Acc:HGNC:21919]
ALDH18A1	ENSG00000059573	13.3741	13.4126	13.3446	13.4404	13.4342	13.4272	13.649	13.5858	13.5832	aldehyde dehydrogenase 18 family member A1 [Source:HGNC Symbol;Acc:HGNC:9722]
TARBP1	ENSG00000059588	11.84	11.8417	11.8603	11.776	11.8289	11.7313	12.2419	12.2111	12.3242	TAR (HIV-1) RNA binding protein 1 [Source:HGNC Symbol;Acc:HGNC:11568]
GATB	ENSG00000059691	11.9366	11.9074	11.8812	11.7426	11.6609	11.714	12.0797	12.0905	12.0298	glutamyl-tRNA amidotransferase subunit B [Source:HGNC Symbol;Acc:HGNC:8849]
MXD1	ENSG00000059728	12.3869	12.5535	12.441	12.5922	12.5735	12.6987	11.5662	11.0503	11.352	MAX dimerization protein 1 [Source:HGNC Symbol;Acc:HGNC:6761]
CDK17	ENSG00000059758	12.7894	12.8682	12.8757	13.0003	13.0518	12.9738	12.5622	12.6813	12.7289	cyclin dependent kinase 17 [Source:HGNC Symbol;Acc:HGNC:8750]
DNAJC25	ENSG00000059769	11.7151	11.6556	11.7805	11.8405	11.7817	11.7901	11.524	11.6813	11.7287	DnaJ heat shock protein family (Hsp40) member C25 [Source:HGNC Symbol;Acc:HGNC:34187]
SLC2A3	ENSG00000059804	9.14284	9.31923	9.18615	13.63	13.7115	13.5923	9.53331	9.80787	9.63203	solute carrier family 2 member 3 [Source:HGNC Symbol;Acc:HGNC:11007]
PSD	ENSG00000059915	5.60676	6.11515	5.90737	5.6871	5.53889	5.92715	5.78525	5.75042	5.53273	pleckstrin and Sec7 domain containing [Source:HGNC Symbol;Acc:HGNC:9507]
CTDP1	ENSG00000060069	10.3061	10.2991	10.3451	10.7178	10.5129	10.5453	9.43037	8.99137	9.51278	CTD phosphatase subunit 1 [Source:HGNC Symbol;Acc:HGNC:2498]
YBX3	ENSG00000060138	15.3177	15.3442	15.355	15.5348	15.5083	15.5396	15.5598	15.5453	15.5025	Y-box binding protein 3 [Source:HGNC Symbol;Acc:HGNC:2428]
STYK1	ENSG00000060140	8.64674	9.02069	8.49448	9.53727	9.83243	9.57934	8.30275	8.41977	8.10902	serine/threonine/tyrosine kinase 1 [Source:HGNC Symbol;Acc:HGNC:18889]
WNK1	ENSG00000060237	14.7328	14.7351	14.708	14.7881	14.8279	14.669	14.3894	14.0112	14.1333	WNK lysine deficient protein kinase 1 [Source:HGNC Symbol;Acc:HGNC:14540]
RPS17P5	ENSG00000060303	4.47445	4.14153	4.14153	4.14153	4.46567	4.14153	4.14153	4.14153	4.14153	ribosomal protein S17 pseudogene 5 [Source:HGNC Symbol;Acc:HGNC:21352]
CCAR1	ENSG00000060339	14.7237	14.7062	14.7858	14.5689	14.5816	14.64	14.6547	14.8116	14.8858	cell division cycle and apoptosis regulator 1 [Source:HGNC Symbol;Acc:HGNC:24236]
OGFR	ENSG00000060491	12.0154	12.0304	11.9452	12.4316	12.4631	12.3381	12.0593	11.7376	11.7426	opioid growth factor receptor [Source:HGNC Symbol;Acc:HGNC:15768]
GNA15	ENSG00000060558	11.3179	11.3519	11.2462	12.1225	12.1229	12.2421	12.4096	12.2304	12.1657	G protein subunit alpha 15 [Source:HGNC Symbol;Acc:HGNC:4383]
PIGV	ENSG00000060642	10.5546	10.4789	10.406	10.4719	10.4142	10.4133	10.8344	10.708	10.6132	phosphatidylinositol glycan anchor biosynthesis class V [Source:HGNC Symbol;Acc:HGNC:26031]
PTPRU	ENSG00000060656	11.6572	11.6752	11.4718	11.7398	11.7302	11.6813	12.2058	11.9017	11.7834	protein tyrosine phosphatase receptor type U [Source:HGNC Symbol;Acc:HGNC:9683]
SNRNP40	ENSG00000060688	12.5211	12.5633	12.5001	12.3831	12.3448	12.3125	12.5214	12.5456	12.5694	small nuclear ribonucleoprotein U5 subunit 40 [Source:HGNC Symbol;Acc:HGNC:30857]
RIMBP2	ENSG00000060709	4.14153	4.80143	4.71286	4.50295	4.59897	4.48231	4.14153	4.14153	4.14153	RIMS binding protein 2 [Source:HGNC Symbol;Acc:HGNC:30339]
COL11A1	ENSG00000060718	4.47445	4.87775	5.16956	5.31107	5.6019	4.72908	5.59957	5.51448	5.73852	collagen type XI alpha 1 chain [Source:HGNC Symbol;Acc:HGNC:2186]
QSER1	ENSG00000060749	13.4372	13.3884	13.3743	13.0755	13.2589	13.1189	13.4766	13.4732	13.4696	glutamine and serine rich 1 [Source:HGNC Symbol;Acc:HGNC:26154]
MPC1	ENSG00000060762	12.1243	12.1302	12.2573	12.1105	11.961	12.0067	12.059	12.1503	12.3094	mitochondrial pyruvate carrier 1 [Source:HGNC Symbol;Acc:HGNC:21606]
ACAA1	ENSG00000060971	13.3439	13.333	13.2911	13.3652	13.2958	13.3378	13.0748	12.9644	12.9059	acetyl-CoA acyltransferase 1 [Source:HGNC Symbol;Acc:HGNC:82]
BCAT1	ENSG00000060982	10.4308	10.593	10.6513	10.4387	10.5296	10.5652	11.0203	11.329	11.2664	branched chain amino acid transaminase 1 [Source:HGNC Symbol;Acc:HGNC:976]
HDAC7	ENSG00000061273	11.5123	11.4636	11.3998	11.3372	11.4362	11.3782	11.9796	11.5426	11.4077	histone deacetylase 7 [Source:HGNC Symbol;Acc:HGNC:14067]
LZTS1	ENSG00000061337	6.11941	6.47738	5.93172	5.53606	5.71814	5.49921	5.53015	5.1575	5.14355	leucine zipper tumor suppressor 1 [Source:HGNC Symbol;Acc:HGNC:13861]
PRDM6	ENSG00000061455	6.46625	6.47738	6.06849	5.99596	5.89712	5.87481	5.49369	5.1575	5.6549	PR/SET domain 6 [Source:HGNC Symbol;Acc:HGNC:9350]
SPAG4	ENSG00000061656	5.89023	5.63505	5.97901	5.94021	5.71814	6.15996	6.71289	6.32281	5.86578	sperm associated antigen 4 [Source:HGNC Symbol;Acc:HGNC:11214]
NCKAP1	ENSG00000061676	15.6828	15.7118	15.7637	15.867	15.9143	15.8861	15.6597	15.6973	15.789	NCK associated protein 1 [Source:HGNC Symbol;Acc:HGNC:7666]
MRPS35	ENSG00000061794	13.3559	13.3937	13.3987	13.349	13.3932	13.4513	13.7701	13.9532	14.0158	mitochondrial ribosomal protein S35 [Source:HGNC Symbol;Acc:HGNC:16635]
GUCY1B1	ENSG00000061918	7.96166	7.87646	8.22748	7.29375	7.47967	8.00384	8.20512	7.81009	8.29617	guanylate cyclase 1 soluble subunit beta 1 [Source:HGNC Symbol;Acc:HGNC:4687]
SFSWAP	ENSG00000061936	11.7384	11.7841	11.7441	11.7247	11.7984	11.8342	12.0022	11.7938	11.7306	splicing factor SWAP [Source:HGNC Symbol;Acc:HGNC:10790]
TNK2	ENSG00000061938	11.3147	11.3791	11.2305	10.9955	10.9887	10.9842	11.3545	10.8092	10.659	tyrosine kinase non receptor 2 [Source:HGNC Symbol;Acc:HGNC:19297]
MON2	ENSG00000061987	12.167	12.1465	12.0982	12.3012	12.3762	12.2412	12.2685	12.2581	12.2568	MON2 homolog, regulator of endosome-to-Golgi trafficking [Source:HGNC Symbol;Acc:HGNC:29177]
CDH3	ENSG00000062038	14.669	14.8369	14.5922	15.7308	15.7581	15.6713	15.3928	15.203	15.0263	cadherin 3 [Source:HGNC Symbol;Acc:HGNC:1762]
ARSF	ENSG00000062096	4.14153	4.14153	4.14153	4.76432	4.14153	4.14153	4.14153	4.14153	4.14153	arylsulfatase F [Source:HGNC Symbol;Acc:HGNC:721]
GPBP1	ENSG00000062194	14.0532	14.0221	14.0774	14.3112	14.273	14.3047	13.4701	13.7326	13.7341	GC-rich promoter binding protein 1 [Source:HGNC Symbol;Acc:HGNC:29520]
DGAT2	ENSG00000062282	9.20652	9.05425	9.05271	9.1443	9.09635	9.05621	9.41386	9.14403	9.06687	diacylglycerol O-acyltransferase 2 [Source:HGNC Symbol;Acc:HGNC:16940]
ZNF112	ENSG00000062370	10.8712	11.0179	11.0102	10.8585	10.9043	10.9672	9.26531	9.56688	9.75555	zinc finger protein 112 [Source:HGNC Symbol;Acc:HGNC:12892]
CS	ENSG00000062485	14.0093	14.0364	13.9715	14.1446	14.1413	14.0676	14.2017	14.1107	14.0477	citrate synthase [Source:HGNC Symbol;Acc:HGNC:2422]
LTK	ENSG00000062524	4.61132	4.71424	4.60902	5.31107	4.14153	4.72908	4.48083	4.62811	4.14153	leukocyte receptor tyrosine kinase [Source:HGNC Symbol;Acc:HGNC:6721]
MRPS24	ENSG00000062582	5.91517	6.36167	6.47264	6.24265	6.17261	6.54377	5.1935	5.86624	5.6549	mitochondrial ribosomal protein S24 [Source:HGNC Symbol;Acc:HGNC:14510]
ELMO2	ENSG00000062598	12.1056	12.188	12.1487	12.0043	12.1016	12.0702	11.6247	11.4697	11.464	engulfment and cell motility 2 [Source:HGNC Symbol;Acc:HGNC:17233]
WAPL	ENSG00000062650	14.2483	14.2742	14.308	14.3464	14.4075	14.3877	14.0623	14.0841	14.1519	WAPL cohesin release factor [Source:HGNC Symbol;Acc:HGNC:23293]
VMP1	ENSG00000062716	13.5505	13.5922	13.5718	14.8295	14.7834	14.7121	13.842	13.7489	13.8285	vacuole membrane protein 1 [Source:HGNC Symbol;Acc:HGNC:29559]
APPBP2	ENSG00000062725	13.0903	13.12	13.1434	12.8586	12.9188	12.9696	12.5384	12.5958	12.7115	amyloid beta precursor protein binding protein 2 [Source:HGNC Symbol;Acc:HGNC:622]
POLD1	ENSG00000062822	10.569	10.5665	10.5058	10.6594	10.4653	10.5144	11.2779	10.9614	10.9049	DNA polymerase delta 1, catalytic subunit [Source:HGNC Symbol;Acc:HGNC:9175]
EIF4B	ENSG00000063046	16.0911	16.1336	16.1219	16.141	16.1738	16.1634	16.629	16.641	16.6357	eukaryotic translation initiation factor 4B [Source:HGNC Symbol;Acc:HGNC:3285]
SLC6A16	ENSG00000063127	5.01109	5.22011	5.21758	5.20442	4.46567	5.14584	5.45592	5.4365	4.69801	solute carrier family 6 member 16 [Source:HGNC Symbol;Acc:HGNC:13622]
BICRA	ENSG00000063169	9.52226	9.40774	9.24739	9.37002	9.45034	9.19675	8.60189	8.1626	8.13208	BRD4 interacting chromatin remodeling complex associated protein [Source:HGNC Symbol;Acc:HGNC:4332]
SPHK2	ENSG00000063176	9.04815	8.62649	8.55682	8.40711	8.44471	8.69849	8.96159	8.63409	8.48334	sphingosine kinase 2 [Source:HGNC Symbol;Acc:HGNC:18859]
RPL18	ENSG00000063177	15.8495	15.8068	15.7814	15.8889	15.8429	15.8197	16.1619	16.1724	16.0331	ribosomal protein L18 [Source:HGNC Symbol;Acc:HGNC:10310]
CA11	ENSG00000063180	8.5481	8.56328	8.52048	8.69817	8.22867	8.65304	9.00359	8.75428	8.78867	carbonic anhydrase 11 [Source:HGNC Symbol;Acc:HGNC:1370]
ISOC2	ENSG00000063241	11.4218	11.2724	11.2333	11.2892	11.1485	11.2428	11.7367	11.6068	11.5125	isochorismatase domain containing 2 [Source:HGNC Symbol;Acc:HGNC:26278]
U2AF2	ENSG00000063244	13.9154	13.8898	13.7588	13.8958	13.8445	13.8827	14.0789	13.9721	13.8437	U2 small nuclear RNA auxiliary factor 2 [Source:HGNC Symbol;Acc:HGNC:23156]
EPN1	ENSG00000063245	12.7677	12.7896	12.7394	12.8158	12.7957	12.7772	12.4863	12.1809	12.0308	epsin 1 [Source:HGNC Symbol;Acc:HGNC:21604]
MED29	ENSG00000063322	12.3909	12.3206	12.3679	12.1931	12.1034	12.0955	11.9634	11.7975	11.7765	mediator complex subunit 29 [Source:HGNC Symbol;Acc:HGNC:23074]
AHRR	ENSG00000063438	4.87954	5.00899	4.14153	4.14153	5.0454	5.49921	4.62028	4.48641	4.14153	aryl hydrocarbon receptor repressor [Source:HGNC Symbol;Acc:HGNC:346]
GSC2	ENSG00000063515	4.14153	4.14153	4.14153	4.65134	4.46567	4.62236	4.81555	4.14153	4.14153	goosecoid homeobox 2 [Source:HGNC Symbol;Acc:HGNC:4613]
ZNF275	ENSG00000063587	11.0655	11.0661	10.9731	10.6889	10.6144	10.5463	9.81211	9.76144	9.59943	zinc finger protein 275 [Source:HGNC Symbol;Acc:HGNC:13069]
MTMR1	ENSG00000063601	11.9421	11.8879	11.9064	12.016	12.1069	12.0219	12.5443	12.5122	12.5942	myotubularin related protein 1 [Source:HGNC Symbol;Acc:HGNC:7449]
GPC1	ENSG00000063660	13.8139	13.8222	13.6372	13.8783	13.8712	13.7934	14.0954	13.7501	13.6359	glypican 1 [Source:HGNC Symbol;Acc:HGNC:4449]
ADCK1	ENSG00000063761	8.89903	9.04144	9.06788	8.83482	8.76019	8.94753	9.209	8.9856	8.83146	aarF domain containing kinase 1 [Source:HGNC Symbol;Acc:HGNC:19038]
HAGH	ENSG00000063854	10.7602	10.586	10.5966	10.6752	10.5726	10.6828	11.1215	10.9038	11.0116	hydroxyacylglutathione hydrolase [Source:HGNC Symbol;Acc:HGNC:4805]
RNF4	ENSG00000063978	13.5095	13.5015	13.5286	13.7345	13.7561	13.709	13.1734	13.0695	12.9439	ring finger protein 4 [Source:HGNC Symbol;Acc:HGNC:10067]
CASP8	ENSG00000064012	12.1191	12.0449	12.1573	12.135	12.2235	12.2014	12.2512	12.5725	12.608	caspase 8 [Source:HGNC Symbol;Acc:HGNC:1509]
LIMCH1	ENSG00000064042	11.7554	11.7768	11.9479	11.7061	11.8671	11.9364	12.5564	12.601	12.6766	LIM and calponin homology domains 1 [Source:HGNC Symbol;Acc:HGNC:29191]
INTS13	ENSG00000064102	13.1379	13.1099	13.1705	13.2502	13.2101	13.2373	13.5432	13.8294	13.8458	integrator complex subunit 13 [Source:HGNC Symbol;Acc:HGNC:20174]
TM7SF3	ENSG00000064115	14.422	14.3895	14.4468	14.3731	14.4321	14.4792	14.5264	14.4943	14.6399	transmembrane 7 superfamily member 3 [Source:HGNC Symbol;Acc:HGNC:23049]
DLX3	ENSG00000064195	8.47709	8.42783	8.25432	7.25165	7.44267	7.6144	9.04441	8.49075	8.55323	distal-less homeobox 3 [Source:HGNC Symbol;Acc:HGNC:2916]
SPA17	ENSG00000064199	10.6433	10.768	10.7572	10.6801	10.5607	10.7129	10.7726	11.1801	11.1189	sperm autoantigenic protein 17 [Source:HGNC Symbol;Acc:HGNC:11210]
TSPAN32	ENSG00000064201	4.14153	4.14153	4.47282	4.14153	4.14153	4.14153	4.14153	4.14153	4.14153	tetraspanin 32 [Source:HGNC Symbol;Acc:HGNC:13410]
CCN5	ENSG00000064205	6.36632	6.3088	6.24927	6.57747	6.11419	6.62085	6.68484	6.28384	6.56888	cellular communication network factor 5 [Source:HGNC Symbol;Acc:HGNC:12770]
DMRT3	ENSG00000064218	4.14153	4.14153	4.71286	4.14153	4.14153	4.81845	4.14153	4.14153	4.14153	doublesex and mab-3 related transcription factor 3 [Source:HGNC Symbol;Acc:HGNC:13909]
ST3GAL6	ENSG00000064225	7.10669	6.99698	6.7044	6.4687	6.6858	6.20178	7.04429	7.45446	7.55332	ST3 beta-galactoside alpha-2,3-sialyltransferase 6 [Source:HGNC Symbol;Acc:HGNC:18080]
ATP2C2	ENSG00000064270	7.93952	7.79286	7.47161	7.95316	7.83334	7.81284	7.82107	7.74298	7.76947	ATPase secretory pathway Ca2+ transporting 2 [Source:HGNC Symbol;Acc:HGNC:29103]
NGFR	ENSG00000064300	8.13226	8.10137	7.6783	8.19805	8.25858	8.26368	6.8824	6.59904	5.81651	nerve growth factor receptor [Source:HGNC Symbol;Acc:HGNC:7809]
CDON	ENSG00000064309	8.17072	8.04064	8.25432	8.02928	7.77524	7.77399	7.68926	7.40301	7.33869	cell adhesion associated, oncogene regulated [Source:HGNC Symbol;Acc:HGNC:17104]
TAF2	ENSG00000064313	13.3412	13.4205	13.4437	13.3595	13.4694	13.3895	12.9692	13.1087	13.191	TATA-box binding protein associated factor 2 [Source:HGNC Symbol;Acc:HGNC:11536]
HIPK2	ENSG00000064393	12.3808	12.4579	12.5085	12.188	12.4695	12.3499	12.2656	11.9524	11.9794	homeodomain interacting protein kinase 2 [Source:HGNC Symbol;Acc:HGNC:14402]
TNPO3	ENSG00000064419	13.7701	13.8339	13.7547	13.8286	13.8548	13.8531	13.6935	13.5808	13.651	transportin 3 [Source:HGNC Symbol;Acc:HGNC:17103]
BORCS8-MEF2B	ENSG00000064489	4.14153	4.71424	4.71286	4.14153	4.14153	4.14153	4.14153	4.14153	4.14153	BORCS8-MEF2B readthrough [Source:HGNC Symbol;Acc:HGNC:39979]
RFXANK	ENSG00000064490	11.3083	11.3167	11.2578	11.2073	11.1393	11.1815	11.6727	11.637	11.4797	regulatory factor X associated ankyrin containing protein [Source:HGNC Symbol;Acc:HGNC:9987]
TMEM161A	ENSG00000064545	10.0514	9.91707	9.84719	10.049	10.0343	10.1053	10.3401	10.0657	10.0418	transmembrane protein 161A [Source:HGNC Symbol;Acc:HGNC:26020]
LPAR2	ENSG00000064547	8.49234	8.55247	8.24988	8.56	8.41847	8.37568	8.77689	8.61554	8.43231	lysophosphatidic acid receptor 2 [Source:HGNC Symbol;Acc:HGNC:3168]
CTSA	ENSG00000064601	13.1589	13.2372	13.1407	13.2695	13.2975	13.1439	13.6495	13.4057	13.3777	cathepsin A [Source:HGNC Symbol;Acc:HGNC:9251]
SUGP2	ENSG00000064607	12.5493	12.5917	12.3778	12.3622	12.3512	12.381	12.3717	12.2914	12.2498	SURP and G-patch domain containing 2 [Source:HGNC Symbol;Acc:HGNC:18641]
SLC12A2	ENSG00000064651	12.7267	12.8022	12.6827	12.785	12.8317	12.7121	12.1767	12.2154	12.2142	solute carrier family 12 member 2 [Source:HGNC Symbol;Acc:HGNC:10911]
SNX24	ENSG00000064652	11.0399	11.1768	11.2818	11.1016	11.2335	11.2829	11.5676	11.6073	11.7504	sorting nexin 24 [Source:HGNC Symbol;Acc:HGNC:21533]
EYA2	ENSG00000064655	11.7219	11.6263	11.6329	11.5874	11.6246	11.6704	12.3831	12.1685	12.0723	EYA transcriptional coactivator and phosphatase 2 [Source:HGNC Symbol;Acc:HGNC:3520]
CNN2	ENSG00000064666	13.8815	13.8599	13.7346	14.4147	14.4371	14.3406	14.1625	14.0154	13.869	calponin 2 [Source:HGNC Symbol;Acc:HGNC:2156]
ABCA7	ENSG00000064687	9.5315	9.4949	9.14383	9.65159	9.59261	9.65745	9.90951	9.4123	9.42617	ATP binding cassette subfamily A member 7 [Source:HGNC Symbol;Acc:HGNC:37]
SNCAIP	ENSG00000064692	6.51353	6.76174	7.06526	6.7413	6.85563	7.17934	8.20512	8.2758	8.20782	synuclein alpha interacting protein [Source:HGNC Symbol;Acc:HGNC:11139]
DDX20	ENSG00000064703	12.8407	12.8063	12.8388	12.5984	12.7293	12.7213	12.419	12.4984	12.5388	DEAD-box helicase 20 [Source:HGNC Symbol;Acc:HGNC:2743]
BTBD1	ENSG00000064726	14.2167	14.2193	14.2512	14.3288	14.2875	14.2834	14.1817	14.4852	14.5125	BTB domain containing 1 [Source:HGNC Symbol;Acc:HGNC:1120]
FAR2	ENSG00000064763	6.33126	6.3088	6.7044	6.52419	6.44616	6.82887	7.02228	7.61359	6.90132	fatty acyl-CoA reductase 2 [Source:HGNC Symbol;Acc:HGNC:25531]
BCAS1	ENSG00000064787	7.04507	6.62702	7.34316	6.67812	6.57831	7.11805	7.25652	6.96606	7.53952	brain enriched myelin associated protein 1 [Source:HGNC Symbol;Acc:HGNC:974]
CHI3L2	ENSG00000064886	6.60336	6.7227	6.66386	6.52419	6.47668	6.55955	6.87008	7.45446	7.40122	chitinase 3 like 2 [Source:HGNC Symbol;Acc:HGNC:1933]
SBNO2	ENSG00000064932	7.49097	7.23503	6.86735	7.61672	7.25877	7.07564	8.50374	7.86789	7.08535	strawberry notch homolog 2 [Source:HGNC Symbol;Acc:HGNC:29158]
PMS1	ENSG00000064933	11.3511	11.4438	11.3777	11.1248	11.2621	11.1485	12.0001	12.3108	12.3477	PMS1 homolog 1, mismatch repair system component [Source:HGNC Symbol;Acc:HGNC:9121]
HMG20B	ENSG00000064961	12.6864	12.6678	12.6192	12.7509	12.7098	12.7094	12.7138	12.7085	12.5742	high mobility group 20B [Source:HGNC Symbol;Acc:HGNC:5002]
CALCRL	ENSG00000064989	9.28072	9.42954	9.43064	8.60203	8.51713	8.1523	8.75081	9.1153	9.31607	calcitonin receptor like receptor [Source:HGNC Symbol;Acc:HGNC:16709]
TAF11	ENSG00000064995	12.8802	12.8422	12.8994	12.7875	12.7781	12.7658	12.4913	12.5343	12.5618	TATA-box binding protein associated factor 11 [Source:HGNC Symbol;Acc:HGNC:11544]
ANKS1A	ENSG00000064999	12.2107	12.1717	12.1059	12.0264	12.0333	11.9812	11.8606	11.4697	11.4766	ankyrin repeat and sterile alpha motif domain containing 1A [Source:HGNC Symbol;Acc:HGNC:20961]
AP3D1	ENSG00000065000	13.6503	13.68	13.6334	13.7177	13.6927	13.6411	13.4611	13.1455	13.0877	adaptor related protein complex 3 subunit delta 1 [Source:HGNC Symbol;Acc:HGNC:568]
ZNF76	ENSG00000065029	10.279	10.2851	10.0529	9.97907	9.96881	10.0088	10.7726	10.5046	10.4727	zinc finger protein 76 [Source:HGNC Symbol;Acc:HGNC:13149]
NHERF2	ENSG00000065054	8.88756	8.79489	8.73545	8.44458	8.57932	8.53846	8.88275	8.68836	8.53262	NHERF family PDZ scaffold protein 2 [Source:HGNC Symbol;Acc:HGNC:11076]
NTHL1	ENSG00000065057	8.58411	8.60573	8.52415	8.60617	8.45948	8.26368	9.49262	9.53569	9.32807	nth like DNA glycosylase 1 [Source:HGNC Symbol;Acc:HGNC:8028]
BLTP3A	ENSG00000065060	11.3532	11.4515	11.3176	11.1806	11.1587	11.151	10.7653	10.5056	10.6732	bridge-like lipid transfer protein family member 3A [Source:HGNC Symbol;Acc:HGNC:21216]
GNAI3	ENSG00000065135	14.7506	14.7693	14.8059	15.2206	15.2065	15.1838	14.8773	15.0791	15.1294	G protein subunit alpha i3 [Source:HGNC Symbol;Acc:HGNC:4387]
IPO5	ENSG00000065150	15.2874	15.3397	15.3383	15.3619	15.3953	15.3412	15.7001	15.867	15.907	importin 5 [Source:HGNC Symbol;Acc:HGNC:6402]
OAT	ENSG00000065154	15.1583	15.1393	15.2264	15.4808	15.4437	15.4443	14.6835	14.9633	15.0746	ornithine aminotransferase [Source:HGNC Symbol;Acc:HGNC:8091]
WDR3	ENSG00000065183	13.651	13.5718	13.6052	13.3322	13.3578	13.414	13.8663	14.0617	14.0818	WD repeat domain 3 [Source:HGNC Symbol;Acc:HGNC:12755]
PKN2	ENSG00000065243	13.7624	13.7721	13.8304	13.92	14.0483	13.9836	13.7359	13.8251	13.9679	protein kinase N2 [Source:HGNC Symbol;Acc:HGNC:9406]
WDR18	ENSG00000065268	11.5564	11.3953	11.445	11.5168	11.3898	11.4936	12.0063	11.8123	11.6497	WD repeat domain 18 [Source:HGNC Symbol;Acc:HGNC:17956]
TRAM2	ENSG00000065308	12.6269	12.7326	12.5997	12.298	12.3589	12.2153	12.4932	12.3217	12.2615	translocation associated membrane protein 2 [Source:HGNC Symbol;Acc:HGNC:16855]
NTN1	ENSG00000065320	9.26972	9.53566	9.29544	9.74444	10.0107	9.95945	9.47084	9.16713	9.17045	netrin 1 [Source:HGNC Symbol;Acc:HGNC:8029]
GLP2R	ENSG00000065325	7.97803	8.16437	7.87036	7.85891	7.99466	7.74749	8.31618	8.46195	8.30836	glucagon like peptide 2 receptor [Source:HGNC Symbol;Acc:HGNC:4325]
MCM10	ENSG00000065328	10.9248	10.9455	10.9958	10.5175	10.6069	10.7481	11.2756	11.2992	11.3815	minichromosome maintenance 10 replication initiation factor [Source:HGNC Symbol;Acc:HGNC:18043]
DGKA	ENSG00000065357	12.5787	12.5935	12.5801	12.6355	12.6922	12.7261	13.5529	13.3388	13.2808	diacylglycerol kinase alpha [Source:HGNC Symbol;Acc:HGNC:2849]
ERBB3	ENSG00000065361	10.6518	10.5877	10.7826	11.3866	11.3183	11.2903	10.6937	10.1633	10.5231	erb-b2 receptor tyrosine kinase 3 [Source:HGNC Symbol;Acc:HGNC:3431]
ANKRD44	ENSG00000065413	7.45222	6.96415	7.6783	7.17479	7.4942	7.75416	6.90672	7.43752	7.07574	ankyrin repeat domain 44 [Source:HGNC Symbol;Acc:HGNC:25259]
KARS1	ENSG00000065427	15.11	15.1141	15.1594	15.2063	15.1709	15.2396	15.3726	15.5339	15.569	lysyl-tRNA synthetase 1 [Source:HGNC Symbol;Acc:HGNC:6215]
ADAT1	ENSG00000065457	11.5609	11.464	11.6793	11.4626	11.4478	11.3241	11.5076	11.4687	11.3916	adenosine deaminase tRNA specific 1 [Source:HGNC Symbol;Acc:HGNC:228]
PDIA5	ENSG00000065485	10.9255	11.0399	10.8623	11.195	11.1694	11.198	11.1492	11.1495	11.0603	protein disulfide isomerase family A member 5 [Source:HGNC Symbol;Acc:HGNC:24811]
TBC1D22B	ENSG00000065491	11.493	11.466	11.457	12.0444	12.0126	11.9893	11.1196	10.9437	10.8989	TBC1 domain family member 22B [Source:HGNC Symbol;Acc:HGNC:21602]
NDUFB4	ENSG00000065518	13.3711	13.3318	13.385	13.4062	13.2782	13.4582	13.559	13.6951	13.6723	NADH:ubiquinone oxidoreductase subunit B4 [Source:HGNC Symbol;Acc:HGNC:7699]
SPEN	ENSG00000065526	13.3431	13.3668	13.3528	14.0825	14.1101	13.8276	12.4413	12.0031	11.9285	spen family transcriptional repressor [Source:HGNC Symbol;Acc:HGNC:17575]
MYLK	ENSG00000065534	10.6227	10.6549	10.4777	10.617	10.7192	10.6405	11.0446	11.0175	10.8012	myosin light chain kinase [Source:HGNC Symbol;Acc:HGNC:7590]
ZC3H15	ENSG00000065548	14.404	14.403	14.5247	14.4452	14.4319	14.5243	14.6885	15.0322	15.0946	zinc finger CCCH-type containing 15 [Source:HGNC Symbol;Acc:HGNC:29528]
MAP2K4	ENSG00000065559	13.4054	13.4071	13.4416	13.4766	13.5125	13.5483	12.8438	13.0319	13.0709	mitogen-activated protein kinase kinase 4 [Source:HGNC Symbol;Acc:HGNC:6844]
PACC1	ENSG00000065600	10.9121	10.8131	10.8796	10.927	10.9592	10.9023	10.6165	10.6047	10.742	proton activated chloride channel 1 [Source:HGNC Symbol;Acc:HGNC:25593]
SNAP91	ENSG00000065609	5.35397	5.06697	4.79983	4.14153	5.43684	4.96691	4.9634	5.0415	4.98478	synaptosome associated protein 91 [Source:HGNC Symbol;Acc:HGNC:14986]
SLK	ENSG00000065613	15.3282	15.2891	15.4096	15.2821	15.4095	15.4641	15.8831	15.9751	16.1474	STE20 like kinase [Source:HGNC Symbol;Acc:HGNC:11088]
CYB5R4	ENSG00000065615	12.6504	12.5676	12.6845	12.567	12.641	12.686	12.6312	12.8937	13.0119	cytochrome b5 reductase 4 [Source:HGNC Symbol;Acc:HGNC:20147]
COL17A1	ENSG00000065618	16.5699	16.6411	16.5108	16.7885	16.8307	16.7487	17.1062	16.7935	16.8179	collagen type XVII alpha 1 chain [Source:HGNC Symbol;Acc:HGNC:2194]
GSTO2	ENSG00000065621	10.789	10.9605	10.8981	10.784	10.7614	10.6306	11.1336	11.3176	11.237	glutathione S-transferase omega 2 [Source:HGNC Symbol;Acc:HGNC:23064]
SEC61A2	ENSG00000065665	8.67038	8.70342	8.54962	8.79191	8.90475	8.81417	8.31172	8.32236	8.0903	SEC61 translocon subunit alpha 2 [Source:HGNC Symbol;Acc:HGNC:17702]
PRKCQ	ENSG00000065675	7.92832	7.90517	7.84699	7.47815	7.95339	7.70679	8.8339	9.13625	9.17267	protein kinase C theta [Source:HGNC Symbol;Acc:HGNC:9410]
TLE2	ENSG00000065717	5.98705	6.61278	6.24927	6.39091	6.13396	6.09454	6.27362	6.06911	5.88968	TLE family member 2, transcriptional corepressor [Source:HGNC Symbol;Acc:HGNC:11838]
ASB1	ENSG00000065802	12.1127	12.1193	11.976	12.431	12.4005	12.4222	11.2479	11.0891	11.0103	ankyrin repeat and SOCS box containing 1 [Source:HGNC Symbol;Acc:HGNC:16011]
FAM107B	ENSG00000065809	11.589	11.64	11.5753	12.0941	12.2259	12.1816	10.4362	10.6537	10.7759	family with sequence similarity 107 member B [Source:HGNC Symbol;Acc:HGNC:23726]
ME1	ENSG00000065833	12.8103	12.8426	12.8158	12.879	12.9501	12.9146	13.3245	13.2587	13.31	malic enzyme 1 [Source:HGNC Symbol;Acc:HGNC:6983]
TBC1D1	ENSG00000065882	11.63	11.6706	11.7215	11.6666	11.8031	11.7579	12.0866	12.1968	12.1328	TBC1 domain family member 1 [Source:HGNC Symbol;Acc:HGNC:11578]
CDK13	ENSG00000065883	13.2111	13.228	13.1955	13.2573	13.3506	13.1895	12.4784	12.285	12.4063	cyclin dependent kinase 13 [Source:HGNC Symbol;Acc:HGNC:1733]
MTHFD2	ENSG00000065911	14.0502	14.1066	14.077	14.2922	14.3164	14.3347	14.3276	14.5098	14.4595	methylenetetrahydrofolate dehydrogenase (NADP+ dependent) 2, methenyltetrahydrofolate cyclohydrolase [Source:HGNC Symbol;Acc:HGNC:7434]
SLC9A7	ENSG00000065923	8.53344	8.51211	8.36103	8.6904	9.0605	8.82997	8.98694	8.38511	8.69289	solute carrier family 9 member A7 [Source:HGNC Symbol;Acc:HGNC:17123]
FOXJ2	ENSG00000065970	11.8303	11.9395	11.7901	11.851	11.8546	11.7861	11.4415	11.145	11.1825	forkhead box J2 [Source:HGNC Symbol;Acc:HGNC:24818]
YBX1	ENSG00000065978	17.0311	17.0172	17.0389	17.1223	17.0538	17.127	17.4047	17.4211	17.3885	Y-box binding protein 1 [Source:HGNC Symbol;Acc:HGNC:8014]
PDE4A	ENSG00000065989	6.87789	6.84871	6.62208	6.39091	6.26441	6.30076	7.33848	6.80153	7.3145	phosphodiesterase 4A [Source:HGNC Symbol;Acc:HGNC:8780]
PPP2R5A	ENSG00000066027	12.7385	12.7324	12.7989	12.8578	12.8665	12.8333	12.4779	12.5439	12.5843	protein phosphatase 2 regulatory subunit B'alpha [Source:HGNC Symbol;Acc:HGNC:9309]
ELAVL1	ENSG00000066044	12.8032	12.876	12.7455	12.7558	12.7867	12.7576	12.9203	12.8613	12.8269	ELAV like RNA binding protein 1 [Source:HGNC Symbol;Acc:HGNC:3312]
TIE1	ENSG00000066056	4.47445	4.47363	4.14153	4.14153	4.14153	4.48231	4.14153	4.14153	4.14153	tyrosine kinase with immunoglobulin like and EGF like domains 1 [Source:HGNC Symbol;Acc:HGNC:11809]
DIP2B	ENSG00000066084	13.8138	13.8482	13.7901	14.0602	14.087	13.9948	13.8139	13.5981	13.5891	disco interacting protein 2 homolog B [Source:HGNC Symbol;Acc:HGNC:29284]
SMARCD1	ENSG00000066117	12.8666	12.9448	12.7315	12.8109	12.8665	12.7293	12.6139	12.4234	12.3089	SWI/SNF related, matrix associated, actin dependent regulator of chromatin, subfamily d, member 1 [Source:HGNC Symbol;Acc:HGNC:11106]
KDM4A	ENSG00000066135	12.3117	12.2838	12.2424	12.0923	12.0746	11.9928	11.5436	11.2687	11.2648	lysine demethylase 4A [Source:HGNC Symbol;Acc:HGNC:22978]
NFYC	ENSG00000066136	11.6424	11.5159	11.6072	11.2502	11.3133	11.3135	11.6972	11.5008	11.4712	nuclear transcription factor Y subunit gamma [Source:HGNC Symbol;Acc:HGNC:7806]
ZMYND12	ENSG00000066185	6.05498	5.72499	5.72146	5.8204	5.57085	5.73296	6.01831	5.92019	5.95866	zinc finger MYND-type containing 12 [Source:HGNC Symbol;Acc:HGNC:21192]
SLC9A3	ENSG00000066230	4.80304	4.71424	4.14153	4.50295	4.86038	4.62236	4.48083	4.73608	4.78279	solute carrier family 9 member A3 [Source:HGNC Symbol;Acc:HGNC:11073]
NGEF	ENSG00000066248	5.89023	5.17199	5.42667	5.40709	5.69018	5.46131	6.47032	5.6879	5.56457	neuronal guanine nucleotide exchange factor [Source:HGNC Symbol;Acc:HGNC:7807]
ASPM	ENSG00000066279	15.0019	14.9225	15.0047	14.5538	14.7578	14.7249	13.889	14.0512	14.0061	assembly factor for spindle microtubules [Source:HGNC Symbol;Acc:HGNC:19048]
ELOVL1	ENSG00000066322	13.1364	13.1653	13.1216	13.0807	13.1106	13.1195	13.5984	13.5961	13.6032	ELOVL fatty acid elongase 1 [Source:HGNC Symbol;Acc:HGNC:14418]
SPI1	ENSG00000066336	4.14153	4.14153	4.14153	4.14153	4.59897	4.14153	4.14153	4.14153	4.14153	Spi-1 proto-oncogene [Source:HGNC Symbol;Acc:HGNC:11241]
POLR1H	ENSG00000066379	4.47445	4.47363	4.60902	4.65134	4.14153	4.72908	4.48083	4.14153	4.14153	RNA polymerase I subunit H [Source:HGNC Symbol;Acc:HGNC:13182]
MPPED2	ENSG00000066382	4.14153	4.61016	4.14153	4.14153	4.14153	4.14153	4.14153	4.14153	4.14153	metallophosphoesterase domain containing 2 [Source:HGNC Symbol;Acc:HGNC:1180]
ZBTB11	ENSG00000066422	13.7868	13.711	13.7818	13.6587	13.6899	13.6445	12.9958	13.0783	13.2675	zinc finger and BTB domain containing 11 [Source:HGNC Symbol;Acc:HGNC:16740]
ATXN3	ENSG00000066427	12.0498	11.9827	12.027	12.3948	12.3268	12.3624	11.7221	11.9838	12.161	ataxin 3 [Source:HGNC Symbol;Acc:HGNC:7106]
GOLGA5	ENSG00000066455	13.629	13.5975	13.7095	13.4966	13.4905	13.6188	13.5619	13.7568	13.8443	golgin A5 [Source:HGNC Symbol;Acc:HGNC:4428]
FGFR2	ENSG00000066468	11.3002	11.2437	11.1993	11.0243	11.0496	10.7712	11.7471	11.5903	11.5147	fibroblast growth factor receptor 2 [Source:HGNC Symbol;Acc:HGNC:3689]
LRRC40	ENSG00000066557	12.8869	12.8971	12.9263	12.855	12.8691	12.9227	12.8773	13.145	13.1742	leucine rich repeat containing 40 [Source:HGNC Symbol;Acc:HGNC:26004]
ISOC1	ENSG00000066583	11.8719	11.8971	11.8509	11.7613	11.7747	11.7476	11.1367	11.1392	11.3179	isochorismatase domain containing 1 [Source:HGNC Symbol;Acc:HGNC:24254]
EML1	ENSG00000066629	9.40253	8.99964	8.94725	8.89688	9.34901	9.15476	9.55605	9.19735	9.57448	EMAP like 1 [Source:HGNC Symbol;Acc:HGNC:3330]
TRMT11	ENSG00000066651	11.1362	11.143	11.0916	11.1234	11.1671	11.2892	11.4856	11.8844	11.8927	tRNA methyltransferase 11 homolog [Source:HGNC Symbol;Acc:HGNC:21080]
THUMPD1	ENSG00000066654	14.0362	14.0386	14.07	13.7606	13.8354	13.8001	13.3537	13.4755	13.5235	THUMP domain containing 1 [Source:HGNC Symbol;Acc:HGNC:23807]
MSANTD3	ENSG00000066697	11.0963	11.2075	11.2344	11.7384	11.7449	11.8228	11.3349	11.5008	11.5138	Myb/SANT DNA binding domain containing 3 [Source:HGNC Symbol;Acc:HGNC:23370]
KIF26A	ENSG00000066735	5.75712	5.66583	5.90737	5.88179	5.96633	5.76273	4.9634	4.97661	5.68346	kinesin family member 26A [Source:HGNC Symbol;Acc:HGNC:20226]
ATG2B	ENSG00000066739	12.8849	12.8754	12.8904	12.6914	12.7969	12.6851	12.6049	12.4553	12.5437	autophagy related 2B [Source:HGNC Symbol;Acc:HGNC:20187]
ARFGEF1	ENSG00000066777	13.6824	13.6886	13.7226	13.7273	13.8641	13.8366	13.9586	13.97	14.0312	ADP ribosylation factor guanine nucleotide exchange factor 1 [Source:HGNC Symbol;Acc:HGNC:15772]
ACSM2B	ENSG00000066813	4.14153	4.61016	4.14153	4.14153	4.14153	4.14153	4.14153	4.14153	4.14153	acyl-CoA synthetase medium chain family member 2B [Source:HGNC Symbol;Acc:HGNC:30931]
ZFAT	ENSG00000066827	9.41056	9.47978	9.34193	9.2298	9.20542	9.20887	9.91685	9.68354	9.79496	zinc finger and AT-hook domain containing [Source:HGNC Symbol;Acc:HGNC:19899]
MTFR1	ENSG00000066855	12.5224	12.5289	12.4757	12.5696	12.5554	12.5488	12.7423	12.7224	12.7449	mitochondrial fission regulator 1 [Source:HGNC Symbol;Acc:HGNC:29510]
STAG3	ENSG00000066923	5.39408	5.30942	5.3067	5.08344	5.24	5.60547	6.01831	4.82648	5.09397	stromal antigen 3 [Source:HGNC Symbol;Acc:HGNC:11356]
FECH	ENSG00000066926	12.0443	12.066	12.0478	11.8832	11.8999	11.8137	11.8449	11.776	11.8542	ferrochelatase [Source:HGNC Symbol;Acc:HGNC:3647]
MYO9A	ENSG00000066933	12.7802	12.8077	12.8186	12.6679	12.8474	12.6538	12.6359	12.4793	12.6384	myosin IXA [Source:HGNC Symbol;Acc:HGNC:7608]
DDX3Y	ENSG00000067048	14.2692	14.3168	14.3284	14.6528	14.5724	14.5135	13.839	14.1235	14.1559	DEAD-box helicase 3 Y-linked [Source:HGNC Symbol;Acc:HGNC:2699]
PFKP	ENSG00000067057	12.6024	12.7643	12.6407	13.0219	13.1611	13.0772	13.3678	13.2461	13.1423	phosphofructokinase, platelet [Source:HGNC Symbol;Acc:HGNC:8878]
IDI1	ENSG00000067064	15.3149	15.3587	15.4064	15.3583	15.2726	15.2042	14.7912	15.1477	15.1109	isopentenyl-diphosphate delta isomerase 1 [Source:HGNC Symbol;Acc:HGNC:5387]
SP100	ENSG00000067066	13.3696	13.3918	13.4075	13.2659	13.3503	13.3573	13.6775	13.7754	13.7368	SP100 nuclear antigen [Source:HGNC Symbol;Acc:HGNC:11206]
KLF6	ENSG00000067082	14.0783	14.134	14.0445	15.76	15.8108	15.7858	14.906	14.5922	14.5476	KLF transcription factor 6 [Source:HGNC Symbol;Acc:HGNC:2235]
PLPP1	ENSG00000067113	10.2779	10.2981	10.3388	10.5382	10.7298	10.5396	10.4834	10.601	10.5752	phospholipid phosphatase 1 [Source:HGNC Symbol;Acc:HGNC:9228]
NEO1	ENSG00000067141	10.9415	10.9036	10.7423	10.7536	10.988	10.7728	11.1241	10.922	11.0349	neogenin 1 [Source:HGNC Symbol;Acc:HGNC:7754]
TRAM1	ENSG00000067167	15.7847	15.8492	15.8899	15.9052	16.0032	15.9882	16.0181	16.2433	16.3543	translocation associated membrane protein 1 [Source:HGNC Symbol;Acc:HGNC:20568]
PHKA1	ENSG00000067177	11.6009	11.6925	11.6553	11.7199	11.7389	11.7123	11.9736	11.8151	11.8863	phosphorylase kinase regulatory subunit alpha 1 [Source:HGNC Symbol;Acc:HGNC:8925]
TNFRSF1A	ENSG00000067182	12.4814	12.499	12.3398	12.513	12.5371	12.5491	13.4873	13.3477	13.3107	TNF receptor superfamily member 1A [Source:HGNC Symbol;Acc:HGNC:11916]
CACNB1	ENSG00000067191	7.56542	7.65747	7.33473	7.77285	7.70223	7.33974	8.36864	7.98274	7.84974	calcium voltage-gated channel auxiliary subunit beta 1 [Source:HGNC Symbol;Acc:HGNC:1401]
EVI5	ENSG00000067208	11.5071	11.5587	11.5859	11.3001	11.439	11.4716	10.7678	10.7184	10.8324	ecotropic viral integration site 5 [Source:HGNC Symbol;Acc:HGNC:3501]
STOML1	ENSG00000067221	9.62075	9.62423	9.55065	9.30034	9.35888	9.37513	10.0281	9.83053	9.76734	stomatin like 1 [Source:HGNC Symbol;Acc:HGNC:14560]
PKM	ENSG00000067225	17.9625	18.0096	17.9002	18.2147	18.1801	18.118	18.0945	17.9675	17.8705	pyruvate kinase M1/2 [Source:HGNC Symbol;Acc:HGNC:9021]
DHX29	ENSG00000067248	14.6898	14.6852	14.7988	14.569	14.613	14.6655	14.3742	14.6405	14.7753	DExH-box helicase 29 [Source:HGNC Symbol;Acc:HGNC:15815]
DNTTIP2	ENSG00000067334	14.5173	14.4372	14.5454	14.4216	14.4964	14.5423	14.7012	15.0173	15.0805	deoxynucleotidyltransferase terminal interacting protein 2 [Source:HGNC Symbol;Acc:HGNC:24013]
METTL22	ENSG00000067365	10.6543	10.6498	10.4937	10.7517	10.6185	10.6854	10.0866	9.93283	9.93872	methyltransferase 22, Kin17 lysine [Source:HGNC Symbol;Acc:HGNC:28368]
TP53BP1	ENSG00000067369	12.5536	12.632	12.5728	12.1986	12.3996	12.2468	12.745	12.7189	12.7225	tumor protein p53 binding protein 1 [Source:HGNC Symbol;Acc:HGNC:11999]
TRO	ENSG00000067445	5.89023	5.26582	5.42667	6.0493	5.69018	5.95249	5.69618	5.30711	5.39485	trophinin [Source:HGNC Symbol;Acc:HGNC:12326]
RRP15	ENSG00000067533	12.7921	12.8365	12.8438	12.766	12.8315	12.9774	12.8415	13.0911	13.0737	ribosomal RNA processing 15 homolog [Source:HGNC Symbol;Acc:HGNC:24255]
RHOA	ENSG00000067560	15.8471	15.9005	15.8744	16.0255	16.0057	15.9832	16.0561	16.1023	16.1134	ras homolog family member A [Source:HGNC Symbol;Acc:HGNC:667]
DHX8	ENSG00000067596	13.2229	13.3627	13.2121	13.2398	13.2512	13.1283	12.8799	12.6425	12.717	DEAH-box helicase 8 [Source:HGNC Symbol;Acc:HGNC:2749]
PMS2P4	ENSG00000067601	7.93393	8.11615	7.91037	7.87964	7.71466	7.9234	7.83983	8.01149	8.01784	PMS1 homolog 2, mismatch repair system component pseudogene 4 [Source:HGNC Symbol;Acc:HGNC:9129]
PRKCZ	ENSG00000067606	11.0926	11.045	10.9542	10.8315	10.8417	10.9318	11.271	11.026	11.0645	protein kinase C zeta [Source:HGNC Symbol;Acc:HGNC:9412]
ZFY	ENSG00000067646	12.5094	12.4873	12.595	12.4533	12.5642	12.5146	11.9873	12.1062	12.455	zinc finger protein Y-linked [Source:HGNC Symbol;Acc:HGNC:12870]
IARS2	ENSG00000067704	14.5351	14.6101	14.5295	14.6448	14.7088	14.6074	14.5737	14.6022	14.6104	isoleucyl-tRNA synthetase 2, mitochondrial [Source:HGNC Symbol;Acc:HGNC:29685]
SYT1	ENSG00000067715	8.72943	8.41595	8.62344	8.67079	9.10106	8.92124	8.81829	9.03945	9.15706	synaptotagmin 1 [Source:HGNC Symbol;Acc:HGNC:11509]
NAV3	ENSG00000067798	6.46625	6.46146	6.51925	7.51409	7.3255	7.23807	6.47032	6.41545	6.6761	neuron navigator 3 [Source:HGNC Symbol;Acc:HGNC:15998]
IDH3G	ENSG00000067829	11.1477	11.1603	11.0278	11.1847	11.0182	11.1808	11.6238	11.5347	11.5264	isocitrate dehydrogenase (NAD(+)) 3 non-catalytic subunit gamma [Source:HGNC Symbol;Acc:HGNC:5386]
ROGDI	ENSG00000067836	9.52041	9.44519	9.61573	9.44804	9.48138	9.49675	9.376	9.39502	9.43174	rogdi atypical leucine zipper [Source:HGNC Symbol;Acc:HGNC:29478]
PDZD4	ENSG00000067840	5.22268	5.06697	5.16956	5.61415	5.36275	5.03109	5.49369	5.55143	5.39485	PDZ domain containing 4 [Source:HGNC Symbol;Acc:HGNC:21167]
ATP2B3	ENSG00000067842	4.14153	4.14153	4.14153	4.14153	4.14153	4.14153	4.14153	4.14153	4.59682	ATPase plasma membrane Ca2+ transporting 3 [Source:HGNC Symbol;Acc:HGNC:816]
ROCK1	ENSG00000067900	14.5513	14.5991	14.5662	14.5768	14.7547	14.69	14.6163	14.7231	14.7758	Rho associated coiled-coil containing protein kinase 1 [Source:HGNC Symbol;Acc:HGNC:10251]
CBFB	ENSG00000067955	12.9929	13.0439	13.0223	13.3603	13.5069	13.3889	12.6214	12.7254	12.5753	core-binding factor subunit beta [Source:HGNC Symbol;Acc:HGNC:1539]
PDK3	ENSG00000067992	11.0308	10.9254	10.9508	10.6928	10.819	10.7423	10.629	10.6372	10.6965	pyruvate dehydrogenase kinase 3 [Source:HGNC Symbol;Acc:HGNC:8811]
HYAL2	ENSG00000068001	10.3104	10.085	10.1308	10.1822	10.0404	10.1027	11.0086	10.7561	10.6254	hyaluronidase 2 [Source:HGNC Symbol;Acc:HGNC:5321]
HDAC4	ENSG00000068024	9.09627	8.98632	9.32098	9.01039	9.08925	8.93591	8.0583	8.09978	7.77536	histone deacetylase 4 [Source:HGNC Symbol;Acc:HGNC:14063]
RASSF1	ENSG00000068028	11.7416	11.786	11.6883	12.0801	12.1631	12.1408	11.7251	11.6839	11.6264	Ras association domain family member 1 [Source:HGNC Symbol;Acc:HGNC:9882]
FGFR3	ENSG00000068078	13.3466	13.3937	13.2199	13.426	13.3196	13.2914	13.714	13.2306	13.1128	fibroblast growth factor receptor 3 [Source:HGNC Symbol;Acc:HGNC:3690]
IFI35	ENSG00000068079	8.92451	8.86643	8.81558	8.94988	9.03363	9.01814	8.87974	8.79441	8.85653	interferon induced protein 35 [Source:HGNC Symbol;Acc:HGNC:5399]
HEATR6	ENSG00000068097	11.7324	11.6851	11.7127	11.5046	11.5486	11.4231	11.4174	11.2675	11.417	HEAT repeat containing 6 [Source:HGNC Symbol;Acc:HGNC:24076]
COASY	ENSG00000068120	12.5916	12.4908	12.4793	12.4721	12.4777	12.4229	12.569	12.1953	12.2597	Coenzyme A synthase [Source:HGNC Symbol;Acc:HGNC:29932]
PLEKHH3	ENSG00000068137	10.0398	10.0054	9.92001	9.5459	9.18559	9.06157	10.3905	10.0887	10.1705	pleckstrin homology, MyTH4 and FERM domain containing H3 [Source:HGNC Symbol;Acc:HGNC:26105]
MEF2A	ENSG00000068305	12.3234	12.4981	12.417	12.8739	12.8964	12.7691	12.0768	11.9353	12.0111	myocyte enhancer factor 2A [Source:HGNC Symbol;Acc:HGNC:6993]
OTUD5	ENSG00000068308	12.1723	12.2076	12.0917	12.3351	12.3854	12.327	11.9056	11.6906	11.7196	OTU deubiquitinase 5 [Source:HGNC Symbol;Acc:HGNC:25402]
TFE3	ENSG00000068323	12.0841	12.065	11.9551	12.1443	12.1538	12.1001	12.0583	11.8021	11.699	transcription factor binding to IGHM enhancer 3 [Source:HGNC Symbol;Acc:HGNC:11752]
TBC1D25	ENSG00000068354	9.65833	9.56817	9.4365	9.77411	9.62895	9.66627	10.144	10.0171	9.82488	TBC1 domain family member 25 [Source:HGNC Symbol;Acc:HGNC:8092]
ACSL4	ENSG00000068366	14.553	14.6055	14.5941	14.8637	14.9672	14.9096	14.7368	14.9451	14.9228	acyl-CoA synthetase long chain family member 4 [Source:HGNC Symbol;Acc:HGNC:3571]
INPP5A	ENSG00000068383	11.5243	11.5434	11.5797	11.5774	11.6437	11.5627	11.5192	11.4162	11.3343	inositol polyphosphate-5-phosphatase A [Source:HGNC Symbol;Acc:HGNC:6076]
GPKOW	ENSG00000068394	11.0295	11.0218	10.9583	11.0327	11.0392	11.0829	10.7863	10.6527	10.8155	G-patch domain and KOW motifs [Source:HGNC Symbol;Acc:HGNC:30677]
GRIPAP1	ENSG00000068400	11.7594	11.8395	11.7278	11.8639	11.9043	11.8121	11.8279	11.7918	11.8424	GRIP1 associated protein 1 [Source:HGNC Symbol;Acc:HGNC:18706]
FTSJ1	ENSG00000068438	12.5054	12.5144	12.4626	12.5494	12.5479	12.5009	13.1415	13.1454	13.0595	FtsJ RNA 2'-O-methyltransferase 1 [Source:HGNC Symbol;Acc:HGNC:13254]
PRR11	ENSG00000068489	14.3446	14.3982	14.3742	14.3205	14.3663	14.3819	14.1686	14.2595	14.0971	proline rich 11 [Source:HGNC Symbol;Acc:HGNC:25619]
REEP1	ENSG00000068615	7.33771	7.23503	7.30914	6.94197	6.90053	7.32179	7.52082	7.40301	7.99788	receptor accessory protein 1 [Source:HGNC Symbol;Acc:HGNC:25786]
ATP11A	ENSG00000068650	11.8547	11.8757	11.7905	11.7562	11.9604	11.7718	11.5086	11.2278	11.2601	ATPase phospholipid transporting 11A [Source:HGNC Symbol;Acc:HGNC:13552]
POLR1A	ENSG00000068654	13.0711	13.1315	13.0311	12.9061	12.9971	12.8686	12.9465	12.6544	12.5493	RNA polymerase I subunit A [Source:HGNC Symbol;Acc:HGNC:17264]
LAPTM4A	ENSG00000068697	15.1521	15.1408	15.2011	15.2371	15.1571	15.2706	15.3021	15.5152	15.5377	lysosomal protein transmembrane 4 alpha [Source:HGNC Symbol;Acc:HGNC:6924]
TTC7A	ENSG00000068724	11.4692	11.4717	11.3746	11.2898	11.4348	11.3712	11.1355	10.8667	10.789	tetratricopeptide repeat domain 7A [Source:HGNC Symbol;Acc:HGNC:19750]
IP6K2	ENSG00000068745	13.4868	13.4553	13.49	13.4238	13.3327	13.2583	12.5912	12.6036	12.5178	inositol hexakisphosphate kinase 2 [Source:HGNC Symbol;Acc:HGNC:17313]
STON1-GTF2A1L	ENSG00000068781	4.14153	4.14153	4.14153	4.14153	4.14153	4.14153	4.72655	4.14153	4.59682	STON1-GTF2A1L readthrough [Source:HGNC Symbol;Acc:HGNC:30651]
SRBD1	ENSG00000068784	11.3464	11.3135	11.459	11.2528	11.2621	11.3771	12.0679	12.2105	12.2339	S1 RNA binding domain 1 [Source:HGNC Symbol;Acc:HGNC:25521]
KIF2A	ENSG00000068796	13.3483	13.3402	13.3515	13.362	13.3975	13.3626	13.7384	13.9719	14.0014	kinesin family member 2A [Source:HGNC Symbol;Acc:HGNC:6318]
RASGRP2	ENSG00000068831	5.12345	5.42964	5.16956	5.45187	4.98869	5.14584	5.08645	5.58715	5.14355	RAS guanyl releasing protein 2 [Source:HGNC Symbol;Acc:HGNC:9879]
PSME4	ENSG00000068878	14.7112	14.7547	14.7152	14.8943	15.0258	14.9602	14.7763	14.8595	14.9149	proteasome activator subunit 4 [Source:HGNC Symbol;Acc:HGNC:20635]
IFT80	ENSG00000068885	11.3569	11.4167	11.4372	11.3077	11.1319	11.3	11.2386	11.4973	11.4975	intraflagellar transport 80 [Source:HGNC Symbol;Acc:HGNC:29262]
SIRT2	ENSG00000068903	4.14153	4.14153	4.14153	4.14153	4.14153	4.14153	4.14153	4.62811	4.14153	sirtuin 2 [Source:HGNC Symbol;Acc:HGNC:10886]
ERLEC1	ENSG00000068912	12.9545	12.9784	13.0397	13.0232	13.0783	13.0404	13.0245	13.0582	13.1284	endoplasmic reticulum lectin 1 [Source:HGNC Symbol;Acc:HGNC:25222]
PPP2R5B	ENSG00000068971	10.0031	10.0949	9.8862	10.9741	11.0114	10.7331	10.2136	9.86544	9.90976	protein phosphatase 2 regulatory subunit B'beta [Source:HGNC Symbol;Acc:HGNC:9310]
PYGM	ENSG00000068976	5.86477	5.86094	5.80473	6.02292	5.36275	5.42199	4.62028	4.14153	4.69801	glycogen phosphorylase, muscle associated [Source:HGNC Symbol;Acc:HGNC:9726]
PITX1	ENSG00000069011	11.4508	11.3299	11.3469	11.6891	11.5611	11.6304	12.6551	12.3088	12.2607	paired like homeodomain 1 [Source:HGNC Symbol;Acc:HGNC:9004]
TRPC7	ENSG00000069018	4.14153	4.14153	4.14153	4.14153	4.14153	4.14153	4.14153	4.14153	4.14153	transient receptor potential cation channel subfamily C member 7 [Source:HGNC Symbol;Acc:HGNC:20754]
MAST4	ENSG00000069020	12.7085	12.6761	12.6328	14.4116	14.4327	14.2515	12.1462	11.7389	11.816	microtubule associated serine/threonine kinase family member 4 [Source:HGNC Symbol;Acc:HGNC:19037]
ADGRF5	ENSG00000069122	4.94827	5.6034	5.26319	5.72189	5.57085	5.84777	5.24254	4.97661	5.23502	adhesion G protein-coupled receptor F5 [Source:HGNC Symbol;Acc:HGNC:19030]
SDK2	ENSG00000069188	8.1468	8.39592	8.22296	8.57274	8.67102	8.47152	9.07362	8.64145	8.68979	sidekick cell adhesion molecule 2 [Source:HGNC Symbol;Acc:HGNC:19308]
ADAM7	ENSG00000069206	5.0692	5.35113	5.11878	5.25926	5.28269	5.19792	5.37599	5.78046	5.71132	ADAM metallopeptidase domain 7 [Source:HGNC Symbol;Acc:HGNC:214]
NUP133	ENSG00000069248	13.7886	13.8594	13.817	13.7757	13.7914	13.7459	13.6233	13.6159	13.6768	nucleoporin 133 [Source:HGNC Symbol;Acc:HGNC:18016]
NUCKS1	ENSG00000069275	15.8435	15.849	15.8519	15.6999	15.7521	15.7477	16.0779	16.1995	16.1963	nuclear casein kinase and cyclin dependent kinase substrate 1 [Source:HGNC Symbol;Acc:HGNC:29923]
VPS35	ENSG00000069329	15.2479	15.2071	15.3242	15.3171	15.369	15.378	15.2969	15.6074	15.6259	VPS35 retromer complex component [Source:HGNC Symbol;Acc:HGNC:13487]
DNAJA2	ENSG00000069345	13.9868	14.0164	14.0094	13.9786	13.9803	13.974	14.0502	14.1419	14.1643	DnaJ heat shock protein family (Hsp40) member A2 [Source:HGNC Symbol;Acc:HGNC:14884]
BCL3	ENSG00000069399	8.47325	7.88225	8.17225	10.055	9.99562	9.87378	9.22329	9.13104	8.89738	BCL3 transcription coactivator [Source:HGNC Symbol;Acc:HGNC:998]
KCNAB2	ENSG00000069424	6.40047	7.14072	7.15457	6.61186	7.04711	6.54377	6.38453	6.50203	6.21999	potassium voltage-gated channel subfamily A regulatory beta subunit 2 [Source:HGNC Symbol;Acc:HGNC:6229]
ABCC9	ENSG00000069431	5.0692	5.53724	5.00692	4.85885	5.43684	5.09045	5.78525	5.1575	4.78279	ATP binding cassette subfamily C member 9 [Source:HGNC Symbol;Acc:HGNC:60]
GAL	ENSG00000069482	7.43642	7.01845	7.12543	7.08146	6.85563	7.2759	7.3473	7.42897	7.51856	galanin and GMAP prepropeptide [Source:HGNC Symbol;Acc:HGNC:4114]
CLEC2D	ENSG00000069493	7.04507	6.76174	6.94771	6.81637	7.37354	6.96359	7.25652	7.0014	6.87928	C-type lectin domain family 2 member D [Source:HGNC Symbol;Acc:HGNC:14351]
FUNDC1	ENSG00000069509	11.6308	11.6229	11.6806	11.4448	11.5421	11.6196	11.914	12.1419	12.2553	FUN14 domain containing 1 [Source:HGNC Symbol;Acc:HGNC:28746]
MAOB	ENSG00000069535	7.80512	7.62324	7.77447	7.59175	7.90007	7.65065	7.82735	7.77693	7.87735	monoamine oxidase B [Source:HGNC Symbol;Acc:HGNC:6834]
RORA	ENSG00000069667	8.80458	8.94837	8.80957	10.6313	10.7703	10.7655	8.52699	7.98274	8.92661	RAR related orphan receptor A [Source:HGNC Symbol;Acc:HGNC:10258]
DRD4	ENSG00000069696	4.14153	4.14153	4.14153	4.14153	4.59897	4.14153	4.14153	4.14153	4.14153	dopamine receptor D4 [Source:HGNC Symbol;Acc:HGNC:3025]
TGFBR3	ENSG00000069702	8.49612	8.54884	8.35691	9.13289	9.22065	9.04273	9.28814	8.83345	9.06449	transforming growth factor beta receptor 3 [Source:HGNC Symbol;Acc:HGNC:11774]
PLA2G10	ENSG00000069764	4.14153	4.14153	4.14153	4.14153	4.14153	4.14153	4.14153	4.14153	4.14153	phospholipase A2 group X [Source:HGNC Symbol;Acc:HGNC:9029]
HES2	ENSG00000069812	12.0844	12.0141	11.9939	13.0172	12.9057	12.9959	11.938	11.5664	11.4161	hes family bHLH transcription factor 2 [Source:HGNC Symbol;Acc:HGNC:16005]
ATP1B3	ENSG00000069849	14.7853	14.7406	14.7642	14.8399	14.7717	14.8103	14.9437	14.9262	15.0234	ATPase Na+/K+ transporting subunit beta 3 [Source:HGNC Symbol;Acc:HGNC:806]
NEDD4	ENSG00000069869	14.1334	14.1919	14.2004	14.4548	14.5213	14.3795	13.9515	14.2015	14.2192	NEDD4 E3 ubiquitin protein ligase [Source:HGNC Symbol;Acc:HGNC:7727]
PIGB	ENSG00000069943	10.7649	10.7949	10.9101	10.7619	10.7442	10.7506	10.9746	11.2321	11.3144	phosphatidylinositol glycan anchor biosynthesis class B [Source:HGNC Symbol;Acc:HGNC:8959]
MAPK6	ENSG00000069956	14.9331	14.8812	14.9876	15.0025	15.0802	15.0602	15.1797	15.3507	15.4267	mitogen-activated protein kinase 6 [Source:HGNC Symbol;Acc:HGNC:6879]
GNB5	ENSG00000069966	11.8831	11.764	11.7159	11.6794	11.7625	11.6882	12.2759	12.2467	12.2745	G protein subunit beta 5 [Source:HGNC Symbol;Acc:HGNC:4401]
RAB27A	ENSG00000069974	10.9676	10.9114	10.9268	10.8499	10.9669	10.8933	11.143	11.1952	11.411	RAB27A, member RAS oncogene family [Source:HGNC Symbol;Acc:HGNC:9766]
HDHD5	ENSG00000069998	10.9142	11.0034	10.7217	10.8603	10.7806	10.8241	11.021	10.9107	10.8112	haloacid dehalogenase like hydrolase domain containing 5 [Source:HGNC Symbol;Acc:HGNC:1843]
UFD1	ENSG00000070010	13.4958	13.4956	13.4486	13.5368	13.4878	13.508	13.3509	13.3636	13.4322	ubiquitin recognition factor in ER associated degradation 1 [Source:HGNC Symbol;Acc:HGNC:12520]
GUCY2C	ENSG00000070019	4.71565	4.14153	4.14153	4.85885	5.09835	4.14153	5.14163	4.48641	4.14153	guanylate cyclase 2C [Source:HGNC Symbol;Acc:HGNC:4688]
PHRF1	ENSG00000070047	7.37138	7.36559	7.38457	7.7047	7.74527	7.78706	6.83243	5.99689	7.79287	PHD and ring finger domains 1 [Source:HGNC Symbol;Acc:HGNC:24351]
ELP1	ENSG00000070061	13.9108	14.0126	13.9371	14.013	14.028	13.9768	13.765	13.7309	13.759	elongator acetyltransferase complex subunit 1 [Source:HGNC Symbol;Acc:HGNC:5959]
NUCB2	ENSG00000070081	11.8164	11.7702	11.9148	11.7478	11.7872	11.7917	12.0963	12.3879	12.4638	nucleobindin 2 [Source:HGNC Symbol;Acc:HGNC:8044]
PFN2	ENSG00000070087	13.9659	14.0848	14.0461	13.9924	14.0282	14.0256	14.5505	14.7415	14.6504	profilin 2 [Source:HGNC Symbol;Acc:HGNC:8882]
PTPN3	ENSG00000070159	12.5568	12.6258	12.5752	12.3912	12.5209	12.4865	12.4151	12.3846	12.3149	protein tyrosine phosphatase non-receptor type 3 [Source:HGNC Symbol;Acc:HGNC:9655]
SPTB	ENSG00000070182	4.47445	4.47363	4.47282	4.65134	4.70063	4.89666	4.48083	4.14153	4.14153	spectrin beta, erythrocytic [Source:HGNC Symbol;Acc:HGNC:11274]
DAPP1	ENSG00000070190	14.1197	14.2021	14.1895	16.2257	16.2359	16.1643	13.1848	13.2484	13.232	dual adaptor of phosphotyrosine and 3-phosphoinositides 1 [Source:HGNC Symbol;Acc:HGNC:16500]
FGF10	ENSG00000070193	4.14153	4.14153	4.14153	4.14153	4.14153	4.14153	4.14153	4.14153	4.14153	fibroblast growth factor 10 [Source:HGNC Symbol;Acc:HGNC:3666]
SLC44A1	ENSG00000070214	13.6195	13.6517	13.6339	13.637	13.7015	13.6441	13.8101	13.8068	13.824	solute carrier family 44 member 1 [Source:HGNC Symbol;Acc:HGNC:18798]
TMEM260	ENSG00000070269	11.9166	11.9907	11.9973	11.9251	11.9342	11.8208	11.9337	11.9678	12.0646	transmembrane protein 260 [Source:HGNC Symbol;Acc:HGNC:20185]
SMG6	ENSG00000070366	11.522	11.5434	11.5463	11.3727	11.6287	11.458	11.275	11.0154	10.8219	SMG6 nonsense mediated mRNA decay factor [Source:HGNC Symbol;Acc:HGNC:17809]
EXOC5	ENSG00000070367	14.2481	14.2347	14.3268	14.3131	14.4043	14.3197	14.1439	14.3198	14.4132	exocyst complex component 5 [Source:HGNC Symbol;Acc:HGNC:10696]
CLTCL1	ENSG00000070371	10.3243	10.158	10.264	10.1444	10.0429	9.9537	10.2765	10.0339	10.0466	clathrin heavy chain like 1 [Source:HGNC Symbol;Acc:HGNC:2093]
FGF22	ENSG00000070388	4.80304	4.47363	4.60902	4.94152	4.14153	4.14153	4.14153	4.14153	4.14153	fibroblast growth factor 22 [Source:HGNC Symbol;Acc:HGNC:3679]
FSTL3	ENSG00000070404	13.4409	13.4629	13.2844	13.6412	13.7911	13.7899	13.9131	13.7411	13.6117	follistatin like 3 [Source:HGNC Symbol;Acc:HGNC:3973]
DGCR2	ENSG00000070413	13.2553	13.204	13.0857	13.138	13.1583	13.1489	13.086	12.601	12.6506	DiGeorge syndrome critical region gene 2 [Source:HGNC Symbol;Acc:HGNC:2845]
RNF126	ENSG00000070423	11.092	11.1394	11.0521	11.2692	11.2048	11.2221	11.603	11.3482	11.3033	ring finger protein 126 [Source:HGNC Symbol;Acc:HGNC:21151]
MNT	ENSG00000070444	9.28291	9.16474	9.04506	11.5647	11.1794	11.0017	10.1749	9.7898	9.75407	MAX network transcriptional repressor [Source:HGNC Symbol;Acc:HGNC:7188]
ZXDC	ENSG00000070476	11.8989	11.8728	11.8158	11.8976	11.9392	11.8005	10.8966	10.4617	10.4391	ZXD family zinc finger C [Source:HGNC Symbol;Acc:HGNC:28160]
JMJD6	ENSG00000070495	11.3232	11.4003	11.3245	11.9371	11.8955	11.7921	11.0573	10.916	10.9307	jumonji domain containing 6, arginine demethylase and lysine hydroxylase [Source:HGNC Symbol;Acc:HGNC:19355]
POLB	ENSG00000070501	12.0028	11.9803	12.0865	12.0398	11.8914	11.9494	11.4536	11.6301	11.7768	DNA polymerase beta [Source:HGNC Symbol;Acc:HGNC:9174]
ST6GALNAC1	ENSG00000070526	9.62765	9.62766	9.55962	9.60488	9.53459	9.71635	10.0322	9.93731	9.87477	ST6 N-acetylgalactosaminide alpha-2,6-sialyltransferase 1 [Source:HGNC Symbol;Acc:HGNC:23614]
WIPI1	ENSG00000070540	11.4079	11.3425	11.5718	11.7557	11.7006	11.7241	11.5643	11.4682	11.5471	WD repeat domain, phosphoinositide interacting 1 [Source:HGNC Symbol;Acc:HGNC:25471]
FRMPD1	ENSG00000070601	5.78496	5.6958	6.00199	5.14604	4.70063	5.24714	5.14163	4.82648	4.92377	FERM and PDZ domain containing 1 [Source:HGNC Symbol;Acc:HGNC:29159]
GBA2	ENSG00000070610	11.9655	11.9719	11.8277	12.2247	12.1561	12.038	10.9252	10.6591	10.721	glucosylceramidase beta 2 [Source:HGNC Symbol;Acc:HGNC:18986]
NDST1	ENSG00000070614	14.2239	14.2233	14.115	14.2259	14.2731	14.1878	14.3349	13.9002	13.8797	N-deacetylase and N-sulfotransferase 1 [Source:HGNC Symbol;Acc:HGNC:7680]
ASNS	ENSG00000070669	6.36632	6.61278	6.51925	5.4948	5.94369	6.07196	6.04167	5.1575	5.49992	asparagine synthetase (glutamine-hydrolyzing) [Source:HGNC Symbol;Acc:HGNC:753]
AP3M2	ENSG00000070718	11.485	11.4359	11.5135	11.4122	11.3041	11.1845	11.0459	11.0674	11.2402	adaptor related protein complex 3 subunit mu 2 [Source:HGNC Symbol;Acc:HGNC:570]
CNGB1	ENSG00000070729	6.3489	6.34428	5.72146	6.10047	5.8237	6.07196	6.0646	6.15937	6.54069	cyclic nucleotide gated channel subunit beta 1 [Source:HGNC Symbol;Acc:HGNC:2151]
ST6GALNAC2	ENSG00000070731	9.31108	9.24517	9.45392	9.73316	9.76428	9.85232	9.95014	9.99147	9.67491	ST6 N-acetylgalactosaminide alpha-2,6-sialyltransferase 2 [Source:HGNC Symbol;Acc:HGNC:10867]
CHAT	ENSG00000070748	4.14153	4.14153	4.14153	4.14153	4.14153	4.48231	4.14153	4.14153	4.14153	choline O-acetyltransferase [Source:HGNC Symbol;Acc:HGNC:1912]
PABPC1	ENSG00000070756	17.3358	17.4111	17.3652	17.4826	17.494	17.449	17.4177	17.4017	17.3534	poly(A) binding protein cytoplasmic 1 [Source:HGNC Symbol;Acc:HGNC:8554]
TESK2	ENSG00000070759	9.47134	9.47407	9.16279	10.133	9.93095	9.69756	8.38146	8.40687	8.37167	testis associated actin remodelling kinase 2 [Source:HGNC Symbol;Acc:HGNC:11732]
CFAP20	ENSG00000070761	12.1428	12.1504	12.2029	11.8942	11.9137	11.8228	11.5426	11.6342	11.5615	cilia and flagella associated protein 20 [Source:HGNC Symbol;Acc:HGNC:29523]
CSNK2A2	ENSG00000070770	13.5533	13.6074	13.5398	13.6814	13.7684	13.6805	13.3627	13.2416	13.2501	casein kinase 2 alpha 2 [Source:HGNC Symbol;Acc:HGNC:2459]
PTPN21	ENSG00000070778	11.8463	11.99	11.7988	12.1109	12.1335	12.0349	11.092	10.847	10.9036	protein tyrosine phosphatase non-receptor type 21 [Source:HGNC Symbol;Acc:HGNC:9651]
EIF2B3	ENSG00000070785	12.1515	12.0388	12.1516	12.0897	11.9549	12.0589	12.4769	12.7532	12.6954	eukaryotic translation initiation factor 2B subunit gamma [Source:HGNC Symbol;Acc:HGNC:3259]
CAMK2A	ENSG00000070808	4.61132	4.61016	4.60902	4.14153	4.7858	4.62236	4.9634	4.14153	4.85704	calcium/calmodulin dependent protein kinase II alpha [Source:HGNC Symbol;Acc:HGNC:1460]
TCOF1	ENSG00000070814	13.0076	13.0305	12.9444	12.9853	13.055	13.1262	13.4257	13.2223	13.0487	treacle ribosome biogenesis factor 1 [Source:HGNC Symbol;Acc:HGNC:11654]
CDC42	ENSG00000070831	16.1397	16.1052	16.1923	16.2923	16.251	16.2862	16.0662	16.2883	16.3383	cell division cycle 42 [Source:HGNC Symbol;Acc:HGNC:1736]
OSBPL3	ENSG00000070882	12.1776	12.3147	12.1634	12.2989	12.3801	12.2692	13.101	12.9864	13.0204	oxysterol binding protein like 3 [Source:HGNC Symbol;Acc:HGNC:16370]
EPHA8	ENSG00000070886	4.80304	4.14153	4.14153	4.14153	4.14153	4.14153	4.14153	4.14153	4.14153	EPH receptor A8 [Source:HGNC Symbol;Acc:HGNC:3391]
SLC12A3	ENSG00000070915	4.14153	4.61016	4.14153	4.50295	4.46567	4.14153	4.14153	4.14153	4.14153	solute carrier family 12 member 3 [Source:HGNC Symbol;Acc:HGNC:10912]
RAD18	ENSG00000070950	12.0281	12.0688	12.0286	12.1372	12.2172	12.2174	12.4682	12.7406	12.691	RAD18 E3 ubiquitin protein ligase [Source:HGNC Symbol;Acc:HGNC:18278]
ATP2B1	ENSG00000070961	13.4708	13.4885	13.4946	13.6389	13.6742	13.6102	13.234	13.3668	13.3416	ATPase plasma membrane Ca2+ transporting 1 [Source:HGNC Symbol;Acc:HGNC:814]
NCK2	ENSG00000071051	11.9209	11.9347	11.9004	11.9925	11.9762	11.9713	12.0187	11.9078	12.0052	NCK adaptor protein 2 [Source:HGNC Symbol;Acc:HGNC:7665]
MAP4K4	ENSG00000071054	14.4707	14.541	14.5171	14.7899	14.8758	14.8346	14.6779	14.7643	14.7708	mitogen-activated protein kinase kinase kinase kinase 4 [Source:HGNC Symbol;Acc:HGNC:6866]
MGAT4A	ENSG00000071073	10.4897	10.5211	10.6096	9.92555	10.0281	10.2246	9.0893	9.23912	9.30802	alpha-1,3-mannosyl-glycoprotein 4-beta-N-acetylglucosaminyltransferase A [Source:HGNC Symbol;Acc:HGNC:7047]
RPL31	ENSG00000071082	16.7642	16.6747	16.8364	16.8618	16.6837	16.7252	17.1524	17.4623	17.4829	ribosomal protein L31 [Source:HGNC Symbol;Acc:HGNC:10334]
WDR1	ENSG00000071127	15.4565	15.4701	15.3728	15.9362	15.996	15.9432	15.549	15.5277	15.4542	WD repeat domain 1 [Source:HGNC Symbol;Acc:HGNC:12754]
SNX13	ENSG00000071189	13.2673	13.2368	13.335	13.1504	13.2029	13.1261	12.8091	12.9585	12.9755	sorting nexin 13 [Source:HGNC Symbol;Acc:HGNC:21335]
MS4A12	ENSG00000071203	4.14153	4.14153	4.14153	4.14153	4.14153	4.14153	4.14153	4.14153	4.14153	membrane spanning 4-domains A12 [Source:HGNC Symbol;Acc:HGNC:13370]
ARHGAP10	ENSG00000071205	11.775	11.9208	11.9071	12.1924	12.2221	12.0565	12.6695	12.5641	12.5985	Rho GTPase activating protein 10 [Source:HGNC Symbol;Acc:HGNC:26099]
RPS6KA2	ENSG00000071242	11.6009	11.6917	11.5607	11.5952	11.6044	11.4995	11.0513	11.0175	11.0579	ribosomal protein S6 kinase A2 [Source:HGNC Symbol;Acc:HGNC:10431]
ING3	ENSG00000071243	11.0236	11.0521	11.1216	10.6424	10.6645	10.8729	11.0599	11.3084	11.3373	inhibitor of growth family member 3 [Source:HGNC Symbol;Acc:HGNC:14587]
VASH1	ENSG00000071246	6.16062	6.78716	6.17206	6.30826	6.67282	6.09454	6.75391	6.32281	6.25582	vasohibin 1 [Source:HGNC Symbol;Acc:HGNC:19964]
LMCD1	ENSG00000071282	7.72963	7.72355	7.91599	7.7047	7.6514	7.44288	8.34265	8.28524	8.20782	LIM and cysteine rich domains 1 [Source:HGNC Symbol;Acc:HGNC:6633]
BUD23	ENSG00000071462	12.4868	12.548	12.484	12.7376	12.659	12.6707	12.3942	12.3025	12.3563	BUD23 rRNA methyltransferase and ribosome maturation factor [Source:HGNC Symbol;Acc:HGNC:16405]
SEL1L	ENSG00000071537	14.6663	14.7464	14.7503	14.7173	14.857	14.7961	13.784	13.8055	13.89	SEL1L adaptor subunit of ERAD E3 ubiquitin ligase [Source:HGNC Symbol;Acc:HGNC:10717]
TRIP13	ENSG00000071539	12.338	12.3208	12.347	12.4836	12.4722	12.4177	12.7835	12.8825	12.6251	thyroid hormone receptor interactor 13 [Source:HGNC Symbol;Acc:HGNC:12307]
ATP6AP1	ENSG00000071553	12.9619	13.0196	12.7756	13.0376	13.0248	13.0324	13.3219	13.0691	13.0607	ATPase H+ transporting accessory protein 1 [Source:HGNC Symbol;Acc:HGNC:868]
TCF3	ENSG00000071564	12.6267	12.6178	12.5982	12.5919	12.6438	12.6635	12.5912	12.2319	12.1727	transcription factor 3 [Source:HGNC Symbol;Acc:HGNC:11633]
TRIB2	ENSG00000071575	8.54079	8.39995	8.61657	8.24131	8.34474	8.22592	9.30167	9.39936	9.27536	tribbles pseudokinase 2 [Source:HGNC Symbol;Acc:HGNC:30809]
DAZAP1	ENSG00000071626	13.4994	13.4992	13.4136	13.5786	13.5902	13.5157	13.5863	13.4996	13.4289	DAZ associated protein 1 [Source:HGNC Symbol;Acc:HGNC:2683]
MBD3	ENSG00000071655	11.5555	11.4944	11.4048	11.3818	11.3898	11.3707	11.3828	10.9898	10.9611	methyl-CpG binding domain protein 3 [Source:HGNC Symbol;Acc:HGNC:6918]
HLTF	ENSG00000071794	12.3983	12.2767	12.4559	11.9131	11.9187	12.0542	12.443	12.7413	12.843	helicase like transcription factor [Source:HGNC Symbol;Acc:HGNC:11099]
FAM50A	ENSG00000071859	11.7939	11.762	11.878	11.7417	11.8705	11.9291	12.4514	12.3581	12.4164	family with sequence similarity 50 member A [Source:HGNC Symbol;Acc:HGNC:18786]
FAM3A	ENSG00000071889	11.056	10.888	10.9738	11.0404	10.974	10.885	11.3261	11.136	11.101	FAM3 metabolism regulating signaling molecule A [Source:HGNC Symbol;Acc:HGNC:13749]
MYO3B	ENSG00000071909	9.05329	8.70016	8.96897	8.94988	9.16997	8.94463	9.31507	9.04222	9.166	myosin IIIB [Source:HGNC Symbol;Acc:HGNC:15576]
CYBRD1	ENSG00000071967	12.0226	12.0829	12.1265	11.9901	12.0107	12.0119	12.7798	12.7021	12.8027	cytochrome b reductase 1 [Source:HGNC Symbol;Acc:HGNC:20797]
CDH19	ENSG00000071991	5.01109	4.61016	4.94439	4.94152	4.7858	4.14153	4.72655	4.90558	4.14153	cadherin 19 [Source:HGNC Symbol;Acc:HGNC:1758]
PDCD2	ENSG00000071994	13.1567	13.1545	13.2572	13.1643	13.0911	13.092	13.2143	13.4336	13.4166	programmed cell death 2 [Source:HGNC Symbol;Acc:HGNC:8762]
SLC6A15	ENSG00000072041	12.2707	12.2854	12.333	12.2585	12.3005	12.3951	13.3899	13.4145	13.4737	solute carrier family 6 member 15 [Source:HGNC Symbol;Acc:HGNC:13621]
RDH11	ENSG00000072042	14.1822	14.2632	14.2793	14.2612	14.1758	14.2357	14.1297	14.3062	14.3421	retinol dehydrogenase 11 [Source:HGNC Symbol;Acc:HGNC:17964]
ACTN1	ENSG00000072110	15.2777	15.3311	15.2665	15.7191	15.8167	15.7502	15.6968	15.5841	15.5054	actinin alpha 1 [Source:HGNC Symbol;Acc:HGNC:163]
ZFYVE26	ENSG00000072121	12.4275	12.3937	12.2978	12.2361	12.234	12.1581	11.1934	10.8722	10.8908	zinc finger FYVE-type containing 26 [Source:HGNC Symbol;Acc:HGNC:20761]
RPS6KA6	ENSG00000072133	6.25818	5.86094	6.23039	6.19699	6.65972	6.00167	7.31169	6.59904	6.76344	ribosomal protein S6 kinase A6 [Source:HGNC Symbol;Acc:HGNC:10435]
EPN2	ENSG00000072134	12.0333	12.1089	11.952	12.8347	12.9462	12.8008	12.0761	11.8352	11.7101	epsin 2 [Source:HGNC Symbol;Acc:HGNC:18639]
PTPN18	ENSG00000072135	10.9912	11.0008	10.961	10.9491	10.9468	10.7955	11.0038	10.7788	10.6888	protein tyrosine phosphatase non-receptor type 18 [Source:HGNC Symbol;Acc:HGNC:9649]
LIMS2	ENSG00000072163	4.61132	4.47363	4.14153	4.94152	4.14153	4.62236	4.14153	4.14153	4.69801	LIM zinc finger domain containing 2 [Source:HGNC Symbol;Acc:HGNC:16084]
ASIC4	ENSG00000072182	5.0692	4.14153	4.87598	4.14153	4.46567	5.14584	4.14153	4.14153	4.14153	acid sensing ion channel subunit family member 4 [Source:HGNC Symbol;Acc:HGNC:21263]
SPEG	ENSG00000072195	8.8933	8.76088	8.71631	9.1443	9.04346	8.9705	9.50436	9.20976	9.12762	striated muscle enriched protein kinase [Source:HGNC Symbol;Acc:HGNC:16901]
LNX1	ENSG00000072201	7.27676	7.11114	7.43271	7.36452	6.84417	7.62173	7.91839	7.72222	8.35611	ligand of numb-protein X 1 [Source:HGNC Symbol;Acc:HGNC:6657]
ALDH3A2	ENSG00000072210	14.727	14.6685	14.7245	14.5701	14.5455	14.6104	15.1312	15.1665	15.2309	aldehyde dehydrogenase 3 family member A2 [Source:HGNC Symbol;Acc:HGNC:403]
TFRC	ENSG00000072274	15.3052	15.4095	15.2993	14.5503	14.6002	14.5134	15.272	15.4994	15.5207	transferrin receptor [Source:HGNC Symbol;Acc:HGNC:11763]
SREBF1	ENSG00000072310	11.6806	11.7161	11.4604	11.4268	11.4888	11.4519	12.7481	12.2879	12.1032	sterol regulatory element binding transcription factor 1 [Source:HGNC Symbol;Acc:HGNC:11289]
TRPC5	ENSG00000072315	4.80304	5.00899	4.60902	4.50295	4.59897	4.48231	4.81555	4.97661	5.09397	transient receptor potential cation channel subfamily C member 5 [Source:HGNC Symbol;Acc:HGNC:12337]
AFF4	ENSG00000072364	15.2565	15.313	15.2743	15.5165	15.6358	15.5028	14.5432	14.4021	14.4908	ALF transcription elongation factor 4 [Source:HGNC Symbol;Acc:HGNC:17869]
UBE2D1	ENSG00000072401	13.0464	12.9861	13.058	13.3305	13.3509	13.2629	12.5156	12.7547	12.8577	ubiquitin conjugating enzyme E2 D1 [Source:HGNC Symbol;Acc:HGNC:12474]
PALS1	ENSG00000072415	13.4278	13.5252	13.5508	13.8607	13.9076	13.8622	13.2157	13.2703	13.3627	protein associated with LIN7 1, MAGUK p55 family member [Source:HGNC Symbol;Acc:HGNC:18669]
RHOBTB1	ENSG00000072422	8.13226	8.16437	8.24543	8.38801	8.07859	8.29594	9.59135	9.79475	9.78194	Rho related BTB domain containing 1 [Source:HGNC Symbol;Acc:HGNC:18738]
SMC1A	ENSG00000072501	14.0163	14.0622	13.8827	14.041	14.0985	14.0656	14.2656	14.1723	14.2362	structural maintenance of chromosomes 1A [Source:HGNC Symbol;Acc:HGNC:11111]
HSD17B10	ENSG00000072506	13.0286	12.9803	12.9296	13.0253	12.9652	13.0324	13.0694	13.0943	12.994	hydroxysteroid 17-beta dehydrogenase 10 [Source:HGNC Symbol;Acc:HGNC:4800]
MARK2	ENSG00000072518	12.6735	12.639	12.5976	13.0265	12.9683	12.9836	12.1314	11.7508	11.6975	microtubule affinity regulating kinase 2 [Source:HGNC Symbol;Acc:HGNC:3332]
HMMR	ENSG00000072571	14.9786	14.8307	15.0313	14.7378	14.8203	14.9012	14.8118	15.1866	15.0682	hyaluronan mediated motility receptor [Source:HGNC Symbol;Acc:HGNC:5012]
CHFR	ENSG00000072609	11.3126	11.3902	11.3391	11.5695	11.5199	11.436	11.4959	11.2693	11.2793	checkpoint with forkhead and ring finger domains [Source:HGNC Symbol;Acc:HGNC:20455]
TRHDE	ENSG00000072657	4.14153	4.71424	4.60902	4.65134	4.98869	4.48231	4.62028	4.14153	4.14153	thyrotropin releasing hormone degrading enzyme [Source:HGNC Symbol;Acc:HGNC:30748]
P4HA2	ENSG00000072682	13.6434	13.7733	13.7023	13.8855	14.0322	13.9149	13.9234	13.7256	13.7531	prolyl 4-hydroxylase subunit alpha 2 [Source:HGNC Symbol;Acc:HGNC:8547]
FCGR2B	ENSG00000072694	5.01109	5.26582	5.06477	4.85885	5.28269	5.33846	4.48083	4.48641	5.04124	Fc gamma receptor IIb [Source:HGNC Symbol;Acc:HGNC:3618]
NFATC3	ENSG00000072736	12.105	12.1889	12.0712	11.5895	11.729	11.6643	11.7188	11.6575	11.7242	nuclear factor of activated T cells 3 [Source:HGNC Symbol;Acc:HGNC:7777]
TRNT1	ENSG00000072756	11.534	11.5748	11.5793	11.3178	11.3937	11.4272	11.6627	11.7312	11.9902	tRNA nucleotidyl transferase 1 [Source:HGNC Symbol;Acc:HGNC:17341]
ACADVL	ENSG00000072778	12.3364	12.4446	12.2854	12.661	12.6308	12.5325	12.6218	12.3756	12.2466	acyl-CoA dehydrogenase very long chain [Source:HGNC Symbol;Acc:HGNC:92]
STK10	ENSG00000072786	11.6939	11.6417	11.6249	12.1297	12.2272	12.1319	11.5365	11.3655	11.3378	serine/threonine kinase 10 [Source:HGNC Symbol;Acc:HGNC:11388]
FBXW11	ENSG00000072803	13.5853	13.6295	13.6315	13.5979	13.6847	13.661	13.2982	13.2625	13.3993	F-box and WD repeat domain containing 11 [Source:HGNC Symbol;Acc:HGNC:13607]
ACAP1	ENSG00000072818	5.57411	4.80143	4.71286	4.76432	4.92741	4.96691	4.62028	5.4365	4.14153	ArfGAP with coiled-coil, ankyrin repeat and PH domains 1 [Source:HGNC Symbol;Acc:HGNC:16467]
CRMP1	ENSG00000072832	5.83876	5.57082	5.06477	5.20442	5.57085	5.60547	6.25418	5.89352	6.23803	collapsin response mediator protein 1 [Source:HGNC Symbol;Acc:HGNC:2365]
EVC	ENSG00000072840	11.3018	11.2844	11.2561	11.3938	11.3869	11.2563	10.7605	10.4292	10.3468	EvC ciliary complex subunit 1 [Source:HGNC Symbol;Acc:HGNC:3497]
DERL2	ENSG00000072849	11.8069	11.8028	11.8217	11.6921	11.7453	11.8291	11.3939	11.6611	11.6405	derlin 2 [Source:HGNC Symbol;Acc:HGNC:17943]
SIDT1	ENSG00000072858	7.1657	6.95303	7.01306	6.98142	6.65972	6.59055	7.62571	7.1238	7.24789	SID1 transmembrane family member 1 [Source:HGNC Symbol;Acc:HGNC:25967]
NDE1	ENSG00000072864	4.47445	4.71424	4.79983	4.14153	4.59897	4.48231	4.14153	4.62811	4.85704	nudE neurodevelopment protein 1 [Source:HGNC Symbol;Acc:HGNC:17619]
IRAG1	ENSG00000072952	8.01024	7.60932	7.95475	8.92694	8.97834	9.00707	9.12272	9.02266	9.13219	inositol 1,4,5-triphosphate receptor associated 1 [Source:HGNC Symbol;Acc:HGNC:7237]
TMEM38A	ENSG00000072954	8.92451	8.81613	8.37738	8.48559	8.84416	8.80142	8.88575	8.6267	8.92398	transmembrane protein 38A [Source:HGNC Symbol;Acc:HGNC:28462]
AP1M1	ENSG00000072958	11.6394	11.5859	11.5172	11.5868	11.5417	11.6408	11.6938	11.6875	11.5552	adaptor related protein complex 1 subunit mu 1 [Source:HGNC Symbol;Acc:HGNC:13667]
PVR	ENSG00000073008	12.441	12.5296	12.4662	13.0012	13.0675	13.0418	13.3237	13.1883	13.2101	PVR cell adhesion molecule [Source:HGNC Symbol;Acc:HGNC:9705]
XRCC1	ENSG00000073050	10.3136	10.3582	10.3554	10.2285	10.2794	10.3891	10.8015	10.7459	10.6415	X-ray repair cross complementing 1 [Source:HGNC Symbol;Acc:HGNC:12828]
SCARB1	ENSG00000073060	11.8993	12.0571	11.8661	12.1185	12.074	11.9188	12.3341	12.1204	11.9597	scavenger receptor class B member 1 [Source:HGNC Symbol;Acc:HGNC:1664]
CYP2W1	ENSG00000073067	5.50573	5.78127	5.38826	5.72189	5.24	5.46131	6.13097	5.78046	5.86578	cytochrome P450 family 2 subfamily W member 1 [Source:HGNC Symbol;Acc:HGNC:20243]
MCM2	ENSG00000073111	12.2053	12.2564	12.169	12.0901	11.9183	11.8412	12.6252	12.4095	12.2894	minichromosome maintenance complex component 2 [Source:HGNC Symbol;Acc:HGNC:6944]
MOV10L1	ENSG00000073146	5.12345	4.80143	5.49946	4.85885	4.59897	4.14153	4.72655	5.47622	4.85704	Mov10 like RISC complex RNA helicase 1 [Source:HGNC Symbol;Acc:HGNC:7201]
PANX2	ENSG00000073150	7.22233	7.05004	7.33473	6.83091	7.1431	7.54672	7.30264	6.80153	6.7513	pannexin 2 [Source:HGNC Symbol;Acc:HGNC:8600]
SELENOO	ENSG00000073169	10.7812	10.6963	10.6027	10.8066	10.6913	10.6494	10.9526	10.5453	10.5074	selenoprotein O [Source:HGNC Symbol;Acc:HGNC:30395]
TP63	ENSG00000073282	12.2145	12.2561	12.2551	11.7342	11.7817	11.7471	14.6771	14.5804	14.6015	tumor protein p63 [Source:HGNC Symbol;Acc:HGNC:15979]
ALPK1	ENSG00000073331	11.1259	11.0799	11.1106	11.0002	11.0411	10.8545	11.0855	11.0413	11.0639	alpha kinase 1 [Source:HGNC Symbol;Acc:HGNC:20917]
LLGL2	ENSG00000073350	10.7147	10.7695	10.761	10.8367	10.8702	10.9405	10.7022	10.3763	10.3875	LLGL scribble cell polarity complex component 2 [Source:HGNC Symbol;Acc:HGNC:6629]
PDE8A	ENSG00000073417	11.4347	11.4874	11.5602	11.5035	11.5814	11.4636	11.8067	11.7225	11.7396	phosphodiesterase 8A [Source:HGNC Symbol;Acc:HGNC:8793]
CLCN4	ENSG00000073464	9.01691	9.17416	9.06032	9.0981	8.88301	8.86411	9.25376	8.75089	8.95526	chloride voltage-gated channel 4 [Source:HGNC Symbol;Acc:HGNC:2022]
NLE1	ENSG00000073536	10.5555	10.649	10.4635	10.5808	10.4735	10.5424	11.177	11.0323	11.0029	notchless homolog 1 [Source:HGNC Symbol;Acc:HGNC:19889]
SDHA	ENSG00000073578	9.01163	8.94287	9.01667	9.41074	9.26542	9.02364	8.33388	8.79441	8.30025	succinate dehydrogenase complex flavoprotein subunit A [Source:HGNC Symbol;Acc:HGNC:10680]
SMARCE1	ENSG00000073584	10.1494	10.3395	10.2486	10.4106	10.3543	10.337	9.41386	9.4123	9.80928	SWI/SNF related, matrix associated, actin dependent regulator of chromatin, subfamily e, member 1 [Source:HGNC Symbol;Acc:HGNC:11109]
FNDC8	ENSG00000073598	4.14153	4.14153	4.14153	4.14153	4.59897	4.14153	4.14153	4.14153	4.85704	fibronectin type III domain containing 8 [Source:HGNC Symbol;Acc:HGNC:25286]
GSDMB	ENSG00000073605	8.93291	9.11668	8.87144	8.63884	8.83287	8.46748	8.4439	8.22278	8.08559	gasdermin B [Source:HGNC Symbol;Acc:HGNC:23690]
KDM5A	ENSG00000073614	14.006	14.0485	14.0099	14.166	14.1731	14.0907	13.401	13.2843	13.3837	lysine demethylase 5A [Source:HGNC Symbol;Acc:HGNC:9886]
ADAM11	ENSG00000073670	5.22268	5.72499	5.16956	5.65121	5.98856	5.14584	5.1935	5.4365	4.85704	ADAM metallopeptidase domain 11 [Source:HGNC Symbol;Acc:HGNC:189]
PPP2R3A	ENSG00000073711	11.6248	11.7185	11.7219	11.9767	11.9797	11.895	11.6278	11.735	11.8764	protein phosphatase 2 regulatory subunit B''alpha [Source:HGNC Symbol;Acc:HGNC:9307]
FERMT2	ENSG00000073712	12.2754	12.2846	12.1752	13.9813	14.0186	13.7782	11.7359	12.0449	11.8876	FERM domain containing kindlin 2 [Source:HGNC Symbol;Acc:HGNC:15767]
ABCB11	ENSG00000073734	4.87954	4.80143	4.87598	4.76432	5.36275	4.89666	5.14163	5.4365	5.19046	ATP binding cassette subfamily B member 11 [Source:HGNC Symbol;Acc:HGNC:42]
DHRS9	ENSG00000073737	6.16062	6.32666	6.39115	5.99596	6.82096	6.26207	7.52082	7.91738	7.98272	dehydrogenase/reductase 9 [Source:HGNC Symbol;Acc:HGNC:16888]
CD5L	ENSG00000073754	4.47445	4.14153	4.94439	4.65134	4.14153	4.14153	4.14153	4.14153	4.14153	CD5 molecule like [Source:HGNC Symbol;Acc:HGNC:1690]
PTGS2	ENSG00000073756	9.89137	10.0547	10.1248	11.7524	12.0761	11.8939	10.7132	10.7176	10.4065	prostaglandin-endoperoxide synthase 2 [Source:HGNC Symbol;Acc:HGNC:9605]
IGF2BP2	ENSG00000073792	12.6512	12.7425	12.7137	13.1052	13.1981	13.1795	13.5189	13.4344	13.45	insulin like growth factor 2 mRNA binding protein 2 [Source:HGNC Symbol;Acc:HGNC:28867]
MAP3K13	ENSG00000073803	11.6731	11.6602	11.8049	12.2989	12.0907	12.1402	11.4338	11.6579	11.8686	mitogen-activated protein kinase kinase kinase 13 [Source:HGNC Symbol;Acc:HGNC:6852]
ST6GAL1	ENSG00000073849	9.92539	9.96804	10.0376	10.0399	9.95717	9.97797	11.267	11.2622	11.2539	ST6 beta-galactoside alpha-2,6-sialyltransferase 1 [Source:HGNC Symbol;Acc:HGNC:10860]
TBX21	ENSG00000073861	4.61132	4.14153	4.14153	4.14153	4.14153	4.14153	4.14153	4.14153	4.14153	T-box transcription factor 21 [Source:HGNC Symbol;Acc:HGNC:11599]
VDAC1P1	ENSG00000073905	8.8933	9.08456	9.12219	9.20549	9.33907	9.24699	9.209	9.63653	9.41497	voltage dependent anion channel 1 pseudogene 1 [Source:HGNC Symbol;Acc:HGNC:12671]
FRY	ENSG00000073910	6.36632	6.65505	6.75663	6.91503	6.94401	6.95187	6.55091	6.20221	6.20169	FRY microtubule binding protein [Source:HGNC Symbol;Acc:HGNC:20367]
PICALM	ENSG00000073921	14.5376	14.5645	14.609	15.0791	15.1346	15.0584	14.6603	14.7306	14.7815	phosphatidylinositol binding clathrin assembly protein [Source:HGNC Symbol;Acc:HGNC:15514]
NSF	ENSG00000073969	4.94827	7.11114	7.09567	4.76432	5.19525	5.46131	5.41674	5.30711	4.59682	N-ethylmaleimide sensitive factor, vesicle fusing ATPase [Source:HGNC Symbol;Acc:HGNC:8016]
GLI2	ENSG00000074047	5.66931	6.17637	5.97901	6.28676	6.43063	6.04897	6.65621	6.70405	6.42158	GLI family zinc finger 2 [Source:HGNC Symbol;Acc:HGNC:4318]
CLASP1	ENSG00000074054	13.808	13.8472	13.8378	14.1331	14.2948	14.2275	14.0699	13.9044	13.9494	cytoplasmic linker associated protein 1 [Source:HGNC Symbol;Acc:HGNC:17088]
MRPS34	ENSG00000074071	12.2871	12.1515	12.2916	12.1382	11.9937	12.0175	12.5413	12.4865	12.422	mitochondrial ribosomal protein S34 [Source:HGNC Symbol;Acc:HGNC:16618]
NOTCH3	ENSG00000074181	9.43833	9.35694	9.30614	9.68516	9.43735	9.35345	10.7157	9.70823	9.89372	notch receptor 3 [Source:HGNC Symbol;Acc:HGNC:7883]
CLNS1A	ENSG00000074201	13.9277	13.8671	13.9538	13.9414	13.9101	13.8946	14.4716	14.4834	14.5383	chloride nucleotide-sensitive channel 1A [Source:HGNC Symbol;Acc:HGNC:2080]
PPP2R2C	ENSG00000074211	6.51353	6.25369	6.32213	6.52419	6.94401	6.76299	6.98861	6.74668	6.43706	protein phosphatase 2 regulatory subunit Bgamma [Source:HGNC Symbol;Acc:HGNC:9306]
TEAD2	ENSG00000074219	9.81326	9.55201	9.63112	9.74819	9.90829	9.86156	10.401	10.3807	10.4682	TEA domain transcription factor 2 [Source:HGNC Symbol;Acc:HGNC:11715]
EED	ENSG00000074266	11.9362	11.9512	11.9689	11.9618	11.9167	11.8886	11.7728	11.8392	11.9295	embryonic ectoderm development [Source:HGNC Symbol;Acc:HGNC:3188]
CDHR2	ENSG00000074276	4.80304	4.71424	5.00692	5.08344	5.40047	4.96691	5.45592	5.80975	5.23502	cadherin related family member 2 [Source:HGNC Symbol;Acc:HGNC:18231]
SNCB	ENSG00000074317	4.80304	5.00899	5.00692	5.08344	4.70063	4.48231	5.02732	5.0415	4.69801	synuclein beta [Source:HGNC Symbol;Acc:HGNC:11140]
TSG101	ENSG00000074319	13.3848	13.3324	13.4569	13.4298	13.4419	13.4578	13.1451	13.251	13.325	tumor susceptibility 101 [Source:HGNC Symbol;Acc:HGNC:15971]
NCBP3	ENSG00000074356	12.1524	12.1714	12.0945	12.2657	12.2715	12.1593	11.7687	11.6525	11.6024	nuclear cap binding subunit 3 [Source:HGNC Symbol;Acc:HGNC:24612]
ATP2A3	ENSG00000074370	4.14153	4.47363	4.14153	4.14153	4.14153	5.38109	4.14153	4.48641	4.46414	ATPase sarcoplasmic/endoplasmic reticulum Ca2+ transporting 3 [Source:HGNC Symbol;Acc:HGNC:813]
CA12	ENSG00000074410	13.0665	13.2167	13.119	13.3902	13.5069	13.4767	13.9886	13.8839	13.7764	carbonic anhydrase 12 [Source:HGNC Symbol;Acc:HGNC:1371]
MGLL	ENSG00000074416	10.6044	10.6574	10.6959	10.8851	11.0922	10.9785	11.1916	11.1268	11.0615	monoglyceride lipase [Source:HGNC Symbol;Acc:HGNC:17038]
NTN4	ENSG00000074527	12.1753	12.2433	12.301	12.6413	12.8198	12.8383	12.7702	12.7291	12.8516	netrin 4 [Source:HGNC Symbol;Acc:HGNC:13658]
BCS1L	ENSG00000074582	11.6205	11.5832	11.4982	11.5113	11.5594	11.5556	11.813	11.7652	11.5788	BCS1 homolog, ubiquinol-cytochrome c reductase complex chaperone [Source:HGNC Symbol;Acc:HGNC:1020]
NUAK1	ENSG00000074590	10.6827	10.5851	10.5197	10.3117	10.3494	10.3633	10.8779	10.7123	10.6206	NUAK family kinase 1 [Source:HGNC Symbol;Acc:HGNC:14311]
DPP8	ENSG00000074603	13.6327	13.6683	13.6778	13.5679	13.7175	13.713	13.2731	13.2048	13.3014	dipeptidyl peptidase 8 [Source:HGNC Symbol;Acc:HGNC:16490]
SLC24A1	ENSG00000074621	9.73068	9.77421	9.79651	9.45264	9.6387	9.58679	10.2685	10.3992	10.1493	solute carrier family 24 member 1 [Source:HGNC Symbol;Acc:HGNC:10975]
ZNF532	ENSG00000074657	12.8935	12.8727	12.8586	12.8329	12.899	12.8268	12.7939	12.5768	12.6731	zinc finger protein 532 [Source:HGNC Symbol;Acc:HGNC:30940]
LMAN1	ENSG00000074695	14.5386	14.577	14.652	14.6346	14.6877	14.6601	14.5819	14.722	14.8925	lectin, mannose binding 1 [Source:HGNC Symbol;Acc:HGNC:6631]
HACD3	ENSG00000074696	13.59	13.5829	13.5867	13.4656	13.431	13.3744	13.8938	14.091	14.1026	3-hydroxyacyl-CoA dehydratase 3 [Source:HGNC Symbol;Acc:HGNC:24175]
IPCEF1	ENSG00000074706	5.17445	5.17199	4.60902	4.85885	4.92741	5.19792	5.41674	4.62811	4.69801	interaction protein for cytohesin exchange factors 1 [Source:HGNC Symbol;Acc:HGNC:21204]
ZZEF1	ENSG00000074755	11.8774	11.9162	11.7805	11.8479	11.9103	11.8271	11.0829	10.5962	10.7502	zinc finger ZZ-type and EF-hand domain containing 1 [Source:HGNC Symbol;Acc:HGNC:29027]
ENO1	ENSG00000074800	18.08	18.0956	18.063	18.3222	18.3074	18.229	18.3143	18.3293	18.2947	enolase 1 [Source:HGNC Symbol;Acc:HGNC:3350]
SLC12A1	ENSG00000074803	4.14153	4.14153	4.14153	4.14153	4.14153	4.14153	4.14153	4.14153	4.14153	solute carrier family 12 member 1 [Source:HGNC Symbol;Acc:HGNC:10910]
MYDGF	ENSG00000074842	12.9297	12.8878	12.8115	12.9878	12.9522	13.035	12.8146	12.85	12.6707	myeloid derived growth factor [Source:HGNC Symbol;Acc:HGNC:16948]
ANO8	ENSG00000074855	9.03521	8.98632	8.76058	9.12427	9.27171	9.33588	9.95442	9.08597	9.40368	anoctamin 8 [Source:HGNC Symbol;Acc:HGNC:29329]
TUBE1	ENSG00000074935	11.132	11.2648	11.2649	10.8525	10.8154	10.8721	10.0943	10.1823	10.4492	tubulin epsilon 1 [Source:HGNC Symbol;Acc:HGNC:20775]
ARHGEF10L	ENSG00000074964	8.97145	8.71639	8.74493	8.33411	8.53118	8.52687	9.50825	9.16458	8.90274	Rho guanine nucleotide exchange factor 10 like [Source:HGNC Symbol;Acc:HGNC:25540]
TXK	ENSG00000074966	5.9396	6.09407	5.53405	6.17353	5.96633	6.24229	5.37599	5.80975	5.68346	TXK tyrosine kinase [Source:HGNC Symbol;Acc:HGNC:12434]
WSCD2	ENSG00000075035	5.01109	4.71424	5.34832	4.50295	4.86038	4.81845	4.48083	4.73608	4.98478	WSC domain containing 2 [Source:HGNC Symbol;Acc:HGNC:29117]
KCNQ2	ENSG00000075043	4.14153	4.14153	4.14153	4.14153	4.14153	4.72908	4.14153	4.14153	4.14153	potassium voltage-gated channel subfamily Q member 2 [Source:HGNC Symbol;Acc:HGNC:6296]
TACR2	ENSG00000075073	5.54046	5.1211	5.00692	5.08344	4.7858	5.19792	5.53015	4.90558	5.31823	tachykinin receptor 2 [Source:HGNC Symbol;Acc:HGNC:11527]
ACTR6	ENSG00000075089	12.811	12.7974	12.8359	12.8793	12.8074	12.8853	12.5737	12.8849	13.0349	actin related protein 6 [Source:HGNC Symbol;Acc:HGNC:24025]
TIPIN	ENSG00000075131	10.6877	10.8041	10.6885	10.3856	10.3204	10.3965	11.1152	11.5134	11.473	TIMELESS interacting protein [Source:HGNC Symbol;Acc:HGNC:30750]
SRI	ENSG00000075142	13.4041	13.4646	13.4852	13.6222	13.6781	13.6945	13.6561	13.8174	13.8076	sorcin [Source:HGNC Symbol;Acc:HGNC:11292]
EIF4G3	ENSG00000075151	13.3877	13.4592	13.3634	13.5757	13.606	13.5155	13.617	13.4709	13.5592	eukaryotic translation initiation factor 4 gamma 3 [Source:HGNC Symbol;Acc:HGNC:3298]
NUP37	ENSG00000075188	13.1456	13.0572	13.0311	12.931	13.0344	13.0167	13.147	13.4487	13.3773	nucleoporin 37 [Source:HGNC Symbol;Acc:HGNC:29929]
SEMA3A	ENSG00000075213	11.0706	11.2686	11.3245	12.5075	12.5021	12.4081	11.6783	12.0952	12.0111	semaphorin 3A [Source:HGNC Symbol;Acc:HGNC:10723]
GTSE1	ENSG00000075218	12.0743	12.0003	11.9913	11.7013	11.8989	11.8965	11.9883	11.8204	11.6812	G2 and S-phase expressed 1 [Source:HGNC Symbol;Acc:HGNC:13698]
SEMA3C	ENSG00000075223	14.6102	14.6606	14.6522	15.2468	15.4783	15.423	14.8809	14.9603	15.1188	semaphorin 3C [Source:HGNC Symbol;Acc:HGNC:10725]
TTC38	ENSG00000075234	10.6959	10.7101	10.5604	10.5995	10.4843	10.5338	10.7157	10.6	10.6075	tetratricopeptide repeat domain 38 [Source:HGNC Symbol;Acc:HGNC:26082]
ACAT1	ENSG00000075239	12.3861	12.3654	12.4395	12.5122	12.4027	12.4141	12.6294	12.8833	12.9544	acetyl-CoA acetyltransferase 1 [Source:HGNC Symbol;Acc:HGNC:93]
GRAMD4	ENSG00000075240	8.85847	8.91784	9.1149	9.07741	8.80134	9.06424	9.16527	8.59295	8.6742	GRAM domain containing 4 [Source:HGNC Symbol;Acc:HGNC:29113]
CELSR1	ENSG00000075275	13.0891	13.2411	12.9852	13.3998	13.4545	13.2351	13.3629	12.8648	12.6508	cadherin EGF LAG seven-pass G-type receptor 1 [Source:HGNC Symbol;Acc:HGNC:1850]
WNT8B	ENSG00000075290	4.14153	4.61016	4.14153	4.85885	4.14153	4.14153	4.9634	4.14153	4.14153	Wnt family member 8B [Source:HGNC Symbol;Acc:HGNC:12789]
ZNF638	ENSG00000075292	14.4516	14.4898	14.5801	14.2429	14.3472	14.2537	14.2677	14.4833	14.6528	zinc finger protein 638 [Source:HGNC Symbol;Acc:HGNC:17894]
SLC25A40	ENSG00000075303	11.6971	11.7428	11.7358	11.4092	11.5173	11.5546	11.4168	11.5179	11.4594	solute carrier family 25 member 40 [Source:HGNC Symbol;Acc:HGNC:29680]
TIMM21	ENSG00000075336	12.6698	12.6401	12.6084	12.5638	12.4514	12.4408	12.7667	13.1296	13.0664	translocase of inner mitochondrial membrane 21 [Source:HGNC Symbol;Acc:HGNC:25010]
ADD2	ENSG00000075340	4.71565	4.61016	4.60902	4.85885	5.14815	4.96691	4.81555	4.62811	4.59682	adducin 2 [Source:HGNC Symbol;Acc:HGNC:244]
FGF4	ENSG00000075388	4.47445	4.14153	4.14153	4.14153	4.14153	4.14153	4.14153	4.14153	4.14153	fibroblast growth factor 4 [Source:HGNC Symbol;Acc:HGNC:3682]
RASAL2	ENSG00000075391	12.3795	12.4059	12.4118	12.7248	12.8622	12.8112	12.9526	12.8129	12.8954	RAS protein activator like 2 [Source:HGNC Symbol;Acc:HGNC:9874]
VPS9D1	ENSG00000075399	8.38206	8.22472	8.23199	8.28846	8.23728	8.20665	8.35136	7.94746	7.86637	VPS9 domain containing 1 [Source:HGNC Symbol;Acc:HGNC:13526]
ZNF37A	ENSG00000075407	12.0731	12.1471	12.0991	11.8149	11.8622	11.7985	12.018	12.1115	12.2267	zinc finger protein 37A [Source:HGNC Symbol;Acc:HGNC:13102]
MARK3	ENSG00000075413	13.3771	13.3785	13.3492	13.4314	13.4675	13.4706	13.3583	13.3891	13.4124	microtubule affinity regulating kinase 3 [Source:HGNC Symbol;Acc:HGNC:6897]
SLC25A3	ENSG00000075415	16.1172	16.1621	16.0869	16.2315	16.1891	16.1511	16.0139	16.031	15.9482	solute carrier family 25 member 3 [Source:HGNC Symbol;Acc:HGNC:10989]
FNDC3B	ENSG00000075420	12.9724	13.0522	13.0474	13.2599	13.3848	13.2476	13.4201	13.4171	13.3244	fibronectin type III domain containing 3B [Source:HGNC Symbol;Acc:HGNC:24670]
FOSL2	ENSG00000075426	13.7348	13.8195	13.6583	15.1467	15.1437	15.0323	14.3662	13.9889	14.1287	FOS like 2, AP-1 transcription factor subunit [Source:HGNC Symbol;Acc:HGNC:3798]
CACNG5	ENSG00000075429	4.14153	4.47363	4.14153	4.14153	4.14153	4.14153	4.14153	4.14153	4.14153	calcium voltage-gated channel auxiliary subunit gamma 5 [Source:HGNC Symbol;Acc:HGNC:1409]
CACNG4	ENSG00000075461	6.07683	6.46146	6.39115	5.9684	6.43063	5.92715	6.74037	6.71841	6.77547	calcium voltage-gated channel auxiliary subunit gamma 4 [Source:HGNC Symbol;Acc:HGNC:1408]
FRYL	ENSG00000075539	14.0566	14.1142	14.08	14.2119	14.2806	14.1357	13.4909	13.3978	13.4521	FRY like transcription coactivator [Source:HGNC Symbol;Acc:HGNC:29127]
TMEM131	ENSG00000075568	13.2047	13.3411	13.2146	13.4076	13.5032	13.3441	13.5368	13.3367	13.3609	transmembrane protein 131 [Source:HGNC Symbol;Acc:HGNC:30366]
FSCN1	ENSG00000075618	14.464	14.5109	14.3195	14.7725	14.7376	14.748	14.3514	14.2119	13.9282	fascin actin-bundling protein 1 [Source:HGNC Symbol;Acc:HGNC:11148]
ACTB	ENSG00000075624	18.3503	18.3713	18.2839	19.0118	19.0092	18.9583	18.1521	18.1031	18.0262	actin beta [Source:HGNC Symbol;Acc:HGNC:132]
MOCOS	ENSG00000075643	10.4435	10.4168	10.4644	10.1655	10.1016	10.2716	10.9412	10.6363	10.8982	molybdenum cofactor sulfurase [Source:HGNC Symbol;Acc:HGNC:18234]
PLD1	ENSG00000075651	11.2024	11.1656	11.2384	11.2554	11.2243	11.1703	11.7238	11.6575	11.8696	phospholipase D1 [Source:HGNC Symbol;Acc:HGNC:9067]
ATP12A	ENSG00000075673	4.14153	4.94632	5.11878	4.14153	4.92741	5.03109	4.89344	4.48641	4.98478	ATPase H+/K+ transporting non-gastric alpha2 subunit [Source:HGNC Symbol;Acc:HGNC:13816]
WDR62	ENSG00000075702	9.8885	9.85255	9.73452	9.4131	9.37647	9.3665	9.72782	9.16713	9.1903	WD repeat domain 62 [Source:HGNC Symbol;Acc:HGNC:24502]
DLG1	ENSG00000075711	13.8718	13.8773	13.9171	13.9911	14.0943	14.0919	14.3802	14.4799	14.533	discs large MAGUK scaffold protein 1 [Source:HGNC Symbol;Acc:HGNC:2900]
RAB7A	ENSG00000075785	14.9728	14.9806	14.961	15.1472	15.1156	15.1537	14.8687	14.6957	14.7285	RAB7A, member RAS oncogene family [Source:HGNC Symbol;Acc:HGNC:9788]
BCAP29	ENSG00000075790	4.14153	4.87775	4.87598	4.14153	4.46567	4.48231	4.48083	4.14153	4.14153	B cell receptor associated protein 29 [Source:HGNC Symbol;Acc:HGNC:24131]
SEC31B	ENSG00000075826	7.3462	7.3234	7.73678	7.53172	7.45015	7.52343	7.14937	6.98972	6.92302	SEC31 homolog B, COPII coat complex component [Source:HGNC Symbol;Acc:HGNC:23197]
SART3	ENSG00000075856	12.8876	12.8817	12.7831	12.8035	12.8414	12.792	12.5848	12.3963	12.3142	spliceosome associated factor 3, U4/U6 recycling protein [Source:HGNC Symbol;Acc:HGNC:16860]
ARHGAP15	ENSG00000075884	5.0692	4.94632	5.11878	4.65134	4.98869	5.19792	4.48083	4.62811	5.59551	Rho GTPase activating protein 15 [Source:HGNC Symbol;Acc:HGNC:21030]
TUBA3D	ENSG00000075886	4.14153	4.47363	4.14153	4.14153	4.14153	4.14153	4.14153	4.14153	4.14153	tubulin alpha 3d [Source:HGNC Symbol;Acc:HGNC:24071]
PAX2	ENSG00000075891	4.14153	4.14153	4.14153	4.14153	4.14153	4.14153	4.48083	4.14153	4.14153	paired box 2 [Source:HGNC Symbol;Acc:HGNC:8616]
EXOSC7	ENSG00000075914	11.4465	11.3993	11.4822	11.3102	11.2168	11.3197	11.7549	11.8504	11.815	exosome component 7 [Source:HGNC Symbol;Acc:HGNC:28112]
KIFAP3	ENSG00000075945	12.4334	12.5851	12.6307	12.5191	12.6686	12.6104	12.6184	12.6496	12.7149	kinesin associated protein 3 [Source:HGNC Symbol;Acc:HGNC:17060]
MKRN2	ENSG00000075975	12.634	12.6507	12.6023	12.6362	12.6212	12.5428	12.2198	12.195	12.0844	makorin ring finger protein 2 [Source:HGNC Symbol;Acc:HGNC:7113]
MCM6	ENSG00000076003	12.9528	13.0442	13.0709	12.853	12.7752	12.6842	13.0542	13.1887	13.1177	minichromosome maintenance complex component 6 [Source:HGNC Symbol;Acc:HGNC:6949]
REXO2	ENSG00000076043	12.8726	12.8653	12.9523	13.0213	12.8932	13.0803	13.2302	13.402	13.502	RNA exonuclease 2 [Source:HGNC Symbol;Acc:HGNC:17851]
RBM7	ENSG00000076053	12.6107	12.6538	12.7177	12.6172	12.6806	12.654	12.4903	12.7669	12.8454	RNA binding motif protein 7 [Source:HGNC Symbol;Acc:HGNC:9904]
RBMS2	ENSG00000076067	11.5595	11.7471	11.5885	11.791	11.8385	11.8021	11.9081	11.9267	11.7867	RNA binding motif single stranded interacting protein 2 [Source:HGNC Symbol;Acc:HGNC:9909]
BAZ2A	ENSG00000076108	13.7253	13.7453	13.7213	13.9998	14.0421	13.8852	13.4318	13.1096	13.0988	bromodomain adjacent to zinc finger domain 2A [Source:HGNC Symbol;Acc:HGNC:962]
PTPN23	ENSG00000076201	11.5505	11.4982	11.4018	11.4643	11.5313	11.3707	11.3409	10.8769	10.7172	protein tyrosine phosphatase non-receptor type 23 [Source:HGNC Symbol;Acc:HGNC:14406]
MLH1	ENSG00000076242	12.6872	12.6544	12.6296	12.6028	12.5767	12.6199	12.9975	13.1876	13.0858	mutL homolog 1 [Source:HGNC Symbol;Acc:HGNC:7127]
UNG	ENSG00000076248	10.947	10.9503	11.0017	10.8208	10.7711	10.6503	11.5568	11.5922	11.5281	uracil DNA glycosylase [Source:HGNC Symbol;Acc:HGNC:12572]
FMO4	ENSG00000076258	9.09128	9.16946	9.26285	9.1127	9.19002	9.10892	9.54093	9.71346	9.83472	flavin containing dimethylaniline monoxygenase 4 [Source:HGNC Symbol;Acc:HGNC:3772]
KLHL20	ENSG00000076321	12.5427	12.4875	12.5648	12.3447	12.3599	12.3187	11.8595	11.7943	11.8479	kelch like family member 20 [Source:HGNC Symbol;Acc:HGNC:25056]
RGS11	ENSG00000076344	5.0692	5.00899	4.60902	5.08344	4.14153	4.48231	4.81555	4.97661	5.09397	regulator of G protein signaling 11 [Source:HGNC Symbol;Acc:HGNC:9993]
SLC46A1	ENSG00000076351	9.47709	9.68972	9.50867	8.96284	9.46686	9.19675	11.2197	10.8439	11.0917	solute carrier family 46 member 1 [Source:HGNC Symbol;Acc:HGNC:30521]
PLXNA2	ENSG00000076356	11.5132	11.6224	11.4808	11.6621	11.8951	11.8543	12.2628	11.9405	11.8621	plexin A2 [Source:HGNC Symbol;Acc:HGNC:9100]
SPAG5	ENSG00000076382	13.3947	13.3339	13.3268	13.1403	13.1595	13.2593	13.1362	13.1405	12.9926	sperm associated antigen 5 [Source:HGNC Symbol;Acc:HGNC:13452]
ANKRD13A	ENSG00000076513	13.2015	13.1875	13.2514	13.0842	13.1836	13.1895	13.2394	13.2442	13.4151	ankyrin repeat domain 13A [Source:HGNC Symbol;Acc:HGNC:21268]
TPD52	ENSG00000076554	12.4071	12.4216	12.4564	12.6428	12.6563	12.6188	12.7415	12.8107	12.8407	tumor protein D52 [Source:HGNC Symbol;Acc:HGNC:12005]
ACACB	ENSG00000076555	8.39429	8.57044	8.37331	7.83787	8.07859	7.82555	7.69615	7.35866	7.56017	acetyl-CoA carboxylase beta [Source:HGNC Symbol;Acc:HGNC:85]
TRAF4	ENSG00000076604	12.6718	12.6609	12.598	13.3182	13.2406	13.1317	12.9696	12.7074	12.6996	TNF receptor associated factor 4 [Source:HGNC Symbol;Acc:HGNC:12034]
PAG1	ENSG00000076641	10.9771	10.9212	10.9576	11.1505	11.1738	11.0717	9.06835	8.86833	8.892	phosphoprotein membrane anchor with glycosphingolipid microdomains 1 [Source:HGNC Symbol;Acc:HGNC:30043]
GPATCH1	ENSG00000076650	11.4391	11.4462	11.424	11.175	11.3557	11.3407	10.8666	10.9008	10.9248	G-patch domain containing 1 [Source:HGNC Symbol;Acc:HGNC:24658]
ICAM3	ENSG00000076662	9.00634	8.96204	9.0704	9.03513	8.72702	8.82997	9.04976	9.12843	9.21635	intercellular adhesion molecule 3 [Source:HGNC Symbol;Acc:HGNC:5346]
NT5C2	ENSG00000076685	14.0827	14.1074	14.1763	14.2418	14.2323	14.31	14.0356	14.0647	14.2219	5'-nucleotidase, cytosolic II [Source:HGNC Symbol;Acc:HGNC:8022]
MCAM	ENSG00000076706	13.4222	13.5128	13.3801	13.6037	13.5916	13.4984	13.8706	13.6427	13.557	melanoma cell adhesion molecule [Source:HGNC Symbol;Acc:HGNC:6934]
GPC4	ENSG00000076716	7.28563	7.31481	7.3005	6.54219	7.25877	7.39225	8.01501	7.72917	7.9571	glypican 4 [Source:HGNC Symbol;Acc:HGNC:4452]
MBNL3	ENSG00000076770	11.5788	11.5484	11.5277	11.3776	11.5252	11.4241	11.7585	11.7367	11.7805	muscleblind like splicing regulator 3 [Source:HGNC Symbol;Acc:HGNC:20564]
CAMSAP3	ENSG00000076826	10.3548	10.2687	10.1236	10.4095	10.2627	10.2945	9.80263	9.27026	9.01339	calmodulin regulated spectrin associated protein family member 3 [Source:HGNC Symbol;Acc:HGNC:29307]
RAP1GAP	ENSG00000076864	7.6635	7.93331	7.8292	7.68911	7.68969	7.59964	7.4814	7.58316	7.61381	RAP1 GTPase activating protein [Source:HGNC Symbol;Acc:HGNC:9858]
XAB2	ENSG00000076924	11.895	11.8568	11.7495	11.8824	11.8657	11.8482	11.9438	11.5988	11.5229	XPA binding protein 2 [Source:HGNC Symbol;Acc:HGNC:14089]
ARHGEF1	ENSG00000076928	12.1914	12.2677	12.2046	12.1931	12.2468	12.308	12.4305	12.1384	11.9858	Rho guanine nucleotide exchange factor 1 [Source:HGNC Symbol;Acc:HGNC:681]
STXBP2	ENSG00000076944	10.5345	10.4569	10.4606	10.4696	10.5751	10.5085	10.7316	10.5404	10.3468	syntaxin binding protein 2 [Source:HGNC Symbol;Acc:HGNC:11445]
MAP2K7	ENSG00000076984	11.0444	11.1145	11.0496	10.8164	10.9016	10.894	11.1573	10.9541	10.9116	mitogen-activated protein kinase kinase 7 [Source:HGNC Symbol;Acc:HGNC:6847]
DGKD	ENSG00000077044	10.5418	10.6422	10.5104	10.4775	10.5777	10.5463	9.96862	9.60307	9.69048	diacylglycerol kinase delta [Source:HGNC Symbol;Acc:HGNC:2851]
CTTNBP2	ENSG00000077063	6.99155	7.03959	6.93651	6.87361	6.72401	6.85437	8.2337	8.29927	7.931	cortactin binding protein 2 [Source:HGNC Symbol;Acc:HGNC:15679]
RARB	ENSG00000077092	5.0692	5.1211	5.16956	4.76432	5.09835	5.33846	5.24254	5.4365	5.95866	retinoic acid receptor beta [Source:HGNC Symbol;Acc:HGNC:9865]
TOP2B	ENSG00000077097	14.9671	14.998	15.0275	15.0554	15.0867	15.0143	14.8	14.8758	14.9509	DNA topoisomerase II beta [Source:HGNC Symbol;Acc:HGNC:11990]
TM9SF3	ENSG00000077147	15.6263	15.6735	15.7036	15.6889	15.7751	15.7842	15.5909	15.7316	15.8538	transmembrane 9 superfamily member 3 [Source:HGNC Symbol;Acc:HGNC:21529]
NFKB2	ENSG00000077150	11.3093	11.3897	11.2616	12.9202	12.8942	12.8356	11.1075	10.9326	10.7868	nuclear factor kappa B subunit 2 [Source:HGNC Symbol;Acc:HGNC:7795]
UBE2T	ENSG00000077152	11.8756	11.7213	11.8954	11.4745	11.4441	11.6004	12.2867	12.5744	12.5416	ubiquitin conjugating enzyme E2 T [Source:HGNC Symbol;Acc:HGNC:25009]
PPP1R12B	ENSG00000077157	10.5983	10.6557	10.7296	10.7912	10.7872	10.4908	10.3325	9.9683	10.1346	protein phosphatase 1 regulatory subunit 12B [Source:HGNC Symbol;Acc:HGNC:7619]
DNAJC10	ENSG00000077232	14.7019	14.7039	14.7831	14.7756	14.7931	14.7944	14.7876	14.9699	15.0559	DnaJ heat shock protein family (Hsp40) member C10 [Source:HGNC Symbol;Acc:HGNC:24637]
GTF3C1	ENSG00000077235	13.2804	13.3372	13.2363	13.2011	13.2989	13.186	13.133	12.5973	12.7029	general transcription factor IIIC subunit 1 [Source:HGNC Symbol;Acc:HGNC:4664]
IL4R	ENSG00000077238	11.5872	11.7096	11.445	13.0116	13.0313	13.0307	12.4522	12.2027	12.1101	interleukin 4 receptor [Source:HGNC Symbol;Acc:HGNC:6015]
USP33	ENSG00000077254	13.1088	13.1602	13.1832	13.1905	13.2682	13.2143	12.9998	13.1013	13.2062	ubiquitin specific peptidase 33 [Source:HGNC Symbol;Acc:HGNC:20059]
PAK3	ENSG00000077264	6.46625	6.52405	6.50389	6.30826	6.73651	6.57514	7.28437	7.39425	7.23934	p21 (RAC1) activated kinase 3 [Source:HGNC Symbol;Acc:HGNC:8592]
CAPN6	ENSG00000077274	6.45011	6.41251	6.37423	6.6454	6.7489	6.78973	6.71289	6.80153	6.48246	calpain 6 [Source:HGNC Symbol;Acc:HGNC:1483]
DCX	ENSG00000077279	4.47445	4.61016	4.71286	4.50295	4.46567	4.48231	4.14153	4.14153	4.14153	doublecortin [Source:HGNC Symbol;Acc:HGNC:2714]
SNRPA	ENSG00000077312	12.2538	12.248	12.2109	12.3323	12.2172	12.2456	12.3017	12.2108	12.0176	small nuclear ribonucleoprotein polypeptide A [Source:HGNC Symbol;Acc:HGNC:11151]
SPAG6	ENSG00000077327	4.14153	4.61016	4.14153	4.14153	4.14153	4.14153	4.14153	4.62811	4.14153	sperm associated antigen 6 [Source:HGNC Symbol;Acc:HGNC:11215]
EXOSC5	ENSG00000077348	10.8359	10.684	10.7572	10.7358	10.6437	10.987	11.3458	11.3319	11.207	exosome component 5 [Source:HGNC Symbol;Acc:HGNC:24662]
DYNC1I2	ENSG00000077380	14.5675	14.5797	14.6516	14.6664	14.7152	14.7533	14.7455	14.9993	15.0665	dynein cytoplasmic 1 intermediate chain 2 [Source:HGNC Symbol;Acc:HGNC:2964]
APBB1IP	ENSG00000077420	4.14153	4.14153	4.14153	4.50295	4.70063	4.14153	4.14153	4.14153	4.46414	amyloid beta precursor protein binding family B member 1 interacting protein [Source:HGNC Symbol;Acc:HGNC:17379]
LRCH4	ENSG00000077454	9.46171	9.55201	9.41689	9.31051	9.32303	9.26335	8.81515	8.4283	8.73558	leucine rich repeats and calponin homology domain containing 4 [Source:HGNC Symbol;Acc:HGNC:6691]
FAM76B	ENSG00000077458	12.5333	12.5021	12.584	12.4397	12.479	12.4591	11.4781	11.6411	11.7946	family with sequence similarity 76 member B [Source:HGNC Symbol;Acc:HGNC:28492]
SIRT6	ENSG00000077463	10.4347	10.4579	10.3147	10.382	10.4552	10.4617	10.4156	10.1923	10.2441	sirtuin 6 [Source:HGNC Symbol;Acc:HGNC:14934]
POLD3	ENSG00000077514	11.8925	11.9669	11.9807	11.7659	11.7875	11.7767	11.9652	11.9312	11.918	DNA polymerase delta 3, accessory subunit [Source:HGNC Symbol;Acc:HGNC:20932]
ACTN2	ENSG00000077522	4.87954	4.14153	4.14153	4.14153	4.14153	4.62236	4.14153	4.14153	4.14153	actinin alpha 2 [Source:HGNC Symbol;Acc:HGNC:164]
CAPZB	ENSG00000077549	14.4953	14.5265	14.4862	14.6598	14.6548	14.6356	14.7365	14.7183	14.7098	capping actin protein of muscle Z-line subunit beta [Source:HGNC Symbol;Acc:HGNC:1491]
GPR137B	ENSG00000077585	10.7657	10.7214	10.6009	10.835	10.9791	10.9478	10.0389	10.0506	10.1128	G protein-coupled receptor 137B [Source:HGNC Symbol;Acc:HGNC:11862]
JADE1	ENSG00000077684	11.1453	11.1231	11.0239	10.4456	10.6518	10.5904	11.4702	11.1895	11.5059	jade family PHD finger 1 [Source:HGNC Symbol;Acc:HGNC:30027]
SLC25A43	ENSG00000077713	11.1259	11.0686	11.0648	11.1519	11.26	11.2714	12.056	11.7664	11.9154	solute carrier family 25 member 43 [Source:HGNC Symbol;Acc:HGNC:30557]
UBE2A	ENSG00000077721	13.5699	13.6165	13.6168	13.6512	13.7208	13.6656	13.6359	13.664	13.7111	ubiquitin conjugating enzyme E2 A [Source:HGNC Symbol;Acc:HGNC:12472]
FGFR1	ENSG00000077782	8.93848	9.25408	8.93075	9.21635	9.23359	9.07488	8.06893	7.72917	7.80443	fibroblast growth factor receptor 1 [Source:HGNC Symbol;Acc:HGNC:3688]
FKBP6	ENSG00000077800	4.14153	4.14153	4.14153	4.14153	4.14153	4.14153	4.14153	4.14153	4.14153	FKBP prolyl isomerase family member 6 (inactive) [Source:HGNC Symbol;Acc:HGNC:3722]
SMC1B	ENSG00000077935	4.80304	4.80143	4.60902	4.14153	4.14153	4.14153	4.89344	4.62811	5.09397	structural maintenance of chromosomes 1B [Source:HGNC Symbol;Acc:HGNC:11112]
FBLN1	ENSG00000077942	10.4229	10.1244	10.2607	10.5153	10.4255	10.3458	10.9997	10.6262	10.724	fibulin 1 [Source:HGNC Symbol;Acc:HGNC:3600]
ITGA8	ENSG00000077943	4.47445	4.14153	4.14153	4.85885	4.14153	4.14153	4.14153	4.14153	4.14153	integrin subunit alpha 8 [Source:HGNC Symbol;Acc:HGNC:6144]
MAP2	ENSG00000078018	12.0317	12.1077	12.112	12.399	12.669	12.5426	12.3393	12.2987	12.2963	microtubule associated protein 2 [Source:HGNC Symbol;Acc:HGNC:6839]
PIAS2	ENSG00000078043	11.0353	11.1803	11.1901	11.0891	11.0845	10.9807	11.0573	11.0267	11.1378	protein inhibitor of activated STAT 2 [Source:HGNC Symbol;Acc:HGNC:17311]
AMPH	ENSG00000078053	6.16062	5.50257	6.1918	6.10047	5.96633	5.8201	6.90672	6.67486	6.66315	amphiphysin [Source:HGNC Symbol;Acc:HGNC:471]
ARAF	ENSG00000078061	11.7236	11.7412	11.6329	11.6916	11.7636	11.7283	11.7524	11.5625	11.4752	A-Raf proto-oncogene, serine/threonine kinase [Source:HGNC Symbol;Acc:HGNC:646]
MCCC1	ENSG00000078070	11.0845	11.1376	11.1901	11.0358	11.0356	11.0107	11.0665	10.946	11.0781	methylcrotonyl-CoA carboxylase subunit 1 [Source:HGNC Symbol;Acc:HGNC:6936]
LAMP3	ENSG00000078081	7.55084	8.18789	7.94928	8.86963	8.38402	8.30502	7.95897	8.03967	7.75167	lysosomal associated membrane protein 3 [Source:HGNC Symbol;Acc:HGNC:14582]
FAP	ENSG00000078098	7.69695	8.10137	8.30225	8.43995	8.16691	8.24964	8.41925	8.69544	9.00095	fibroblast activation protein alpha [Source:HGNC Symbol;Acc:HGNC:3590]
NEBL	ENSG00000078114	11.2586	11.3017	11.3711	11.2107	11.3259	11.5054	12.0001	11.625	11.9081	nebulette [Source:HGNC Symbol;Acc:HGNC:16932]
ACER3	ENSG00000078124	12.5415	12.6234	12.5851	12.771	12.811	12.706	11.7872	11.9784	11.9986	alkaline ceramidase 3 [Source:HGNC Symbol;Acc:HGNC:16066]
UBE2K	ENSG00000078140	14.2563	14.3239	14.3238	14.3096	14.3454	14.3241	14.5606	14.6447	14.6897	ubiquitin conjugating enzyme E2 K [Source:HGNC Symbol;Acc:HGNC:4914]
PIK3C3	ENSG00000078142	13.1518	13.2415	13.2768	13.3288	13.3718	13.3895	13.3728	13.6381	13.7285	phosphatidylinositol 3-kinase catalytic subunit type 3 [Source:HGNC Symbol;Acc:HGNC:8974]
N4BP2	ENSG00000078177	11.0585	10.9734	11.0785	10.8654	11.1416	11.0217	11.377	11.4395	11.5479	NEDD4 binding protein 2 [Source:HGNC Symbol;Acc:HGNC:29851]
TIGAR	ENSG00000078237	11.7	11.7368	11.8501	11.078	11.3994	11.4447	10.2558	10.2855	10.3576	TP53 induced glycolysis regulatory phosphatase [Source:HGNC Symbol;Acc:HGNC:1185]
TULP3	ENSG00000078246	11.0353	11.1109	11.0115	11.1902	11.2319	11.1913	10.7637	10.7561	10.5353	TUB like protein 3 [Source:HGNC Symbol;Acc:HGNC:12425]
SYNJ2	ENSG00000078269	10.9865	11.0067	10.9129	11.9366	11.9425	11.8005	10.5011	10.5355	10.375	synaptojanin 2 [Source:HGNC Symbol;Acc:HGNC:11504]
ADCY2	ENSG00000078295	4.61132	4.47363	4.14153	4.14153	4.14153	4.62236	4.14153	4.48641	4.14153	adenylate cyclase 2 [Source:HGNC Symbol;Acc:HGNC:233]
PPP2R5C	ENSG00000078304	14.1805	14.1626	14.2507	14.1049	14.1181	14.1287	14.3676	14.4982	14.5911	protein phosphatase 2 regulatory subunit B'gamma [Source:HGNC Symbol;Acc:HGNC:9311]
PMS2P1	ENSG00000078319	10.8632	10.6582	10.6787	10.5985	10.6028	10.627	10.5576	10.7062	10.6001	PMS1 homolog 2, mismatch repair system component pseudogene 1 [Source:HGNC Symbol;Acc:HGNC:9123]
RBFOX1	ENSG00000078328	4.14153	4.14153	4.71286	4.65134	4.46567	4.14153	4.9634	4.14153	4.69801	RNA binding fox-1 homolog 1 [Source:HGNC Symbol;Acc:HGNC:18222]
GNB1	ENSG00000078369	15.3838	15.4334	15.3777	15.6082	15.6548	15.6148	15.5645	15.504	15.5158	G protein subunit beta 1 [Source:HGNC Symbol;Acc:HGNC:4396]
HOXA9	ENSG00000078399	4.14153	4.14153	4.14153	4.14153	4.14153	4.14153	4.14153	4.14153	4.14153	homeobox A9 [Source:HGNC Symbol;Acc:HGNC:5109]
EDN1	ENSG00000078401	9.70479	9.75707	9.88192	13.5848	13.4936	13.2543	11.5934	11.4922	11.5603	endothelin 1 [Source:HGNC Symbol;Acc:HGNC:3176]
MLLT10	ENSG00000078403	11.2597	11.2217	11.2926	10.9636	11.0411	11.059	11.5125	11.4342	11.5208	MLLT10 histone lysine methyltransferase DOT1L cofactor [Source:HGNC Symbol;Acc:HGNC:16063]
ZCWPW1	ENSG00000078487	9.47709	9.532	9.52707	9.38933	9.46868	9.60524	9.58583	9.64934	9.74962	zinc finger CW-type and PWWP domain containing 1 [Source:HGNC Symbol;Acc:HGNC:23486]
ADCYAP1R1	ENSG00000078549	4.14153	4.61016	4.14153	4.14153	4.14153	4.14153	4.14153	4.14153	4.14153	ADCYAP receptor type I [Source:HGNC Symbol;Acc:HGNC:242]
FGF20	ENSG00000078579	4.71565	4.61016	4.14153	4.50295	4.92741	4.14153	4.81555	5.10151	4.14153	fibroblast growth factor 20 [Source:HGNC Symbol;Acc:HGNC:3677]
P2RY10	ENSG00000078589	4.14153	4.14153	4.14153	4.14153	4.14153	4.14153	4.14153	4.14153	4.69801	P2Y receptor family member 10 [Source:HGNC Symbol;Acc:HGNC:19906]
ITM2A	ENSG00000078596	5.31218	5.35113	5.21758	5.01571	4.86038	5.5358	5.86804	5.92019	5.7651	integral membrane protein 2A [Source:HGNC Symbol;Acc:HGNC:6173]
NRDC	ENSG00000078618	15.1094	15.1203	15.15	15.1538	15.1798	15.176	15.2541	15.3549	15.461	nardilysin convertase [Source:HGNC Symbol;Acc:HGNC:7995]
VDAC3	ENSG00000078668	14.2964	14.2233	14.2941	14.1847	14.1584	14.1756	14.4028	14.6528	14.7329	voltage dependent anion channel 3 [Source:HGNC Symbol;Acc:HGNC:12674]
PCM1	ENSG00000078674	14.369	14.4037	14.4181	14.2354	14.354	14.3416	14.2933	14.4585	14.4977	pericentriolar material 1 [Source:HGNC Symbol;Acc:HGNC:8727]
TNRC6C	ENSG00000078687	7.04507	6.69604	7.09567	6.62873	6.53569	6.11672	5.89441	5.75042	4.98478	trinucleotide repeat containing adaptor 6C [Source:HGNC Symbol;Acc:HGNC:29318]
CBFA2T2	ENSG00000078699	11.6827	11.7148	11.57	11.553	11.5598	11.4334	10.6308	10.2678	10.4307	CBFA2/RUNX1 partner transcriptional co-repressor 2 [Source:HGNC Symbol;Acc:HGNC:1536]
BRINP1	ENSG00000078725	8.91041	8.91503	8.70664	8.53418	8.53467	8.61707	8.95875	8.71649	8.81733	BMP/retinoic acid inducible neural specific 1 [Source:HGNC Symbol;Acc:HGNC:2687]
ITCH	ENSG00000078747	14.5436	14.5313	14.5384	14.8292	14.9301	14.9145	14.4126	14.5385	14.5901	itchy E3 ubiquitin protein ligase [Source:HGNC Symbol;Acc:HGNC:13890]
PKD2L2	ENSG00000078795	5.01109	5.57082	5.06477	5.40709	5.14815	5.03109	4.72655	4.97661	5.31823	polycystin 2 like 2, transient receptor potential cation channel [Source:HGNC Symbol;Acc:HGNC:9012]
TP53INP2	ENSG00000078804	12.0427	12.0938	12.1153	11.7299	11.9036	11.818	10.964	10.9393	11.1918	tumor protein p53 inducible nuclear protein 2 [Source:HGNC Symbol;Acc:HGNC:16104]
SDF4	ENSG00000078808	13.3259	13.399	13.2765	13.4731	13.4788	13.4757	13.3974	13.1833	13.1258	stromal cell derived factor 4 [Source:HGNC Symbol;Acc:HGNC:24188]
MYH7B	ENSG00000078814	5.12345	4.94632	4.79983	5.08344	4.98869	4.14153	4.48083	4.90558	4.78279	myosin heavy chain 7B [Source:HGNC Symbol;Acc:HGNC:15906]
TP73	ENSG00000078900	5.0692	5.1211	5.11878	5.14604	4.92741	5.09045	7.75009	6.7606	6.6761	tumor protein p73 [Source:HGNC Symbol;Acc:HGNC:12003]
TOLLIP	ENSG00000078902	12.6529	12.6595	12.5574	12.5403	12.5597	12.6047	12.1283	11.926	11.8937	toll interacting protein [Source:HGNC Symbol;Acc:HGNC:16476]
UBE2D4	ENSG00000078967	10.1374	10.1304	10.2035	9.80498	9.79948	9.94793	9.73945	9.52778	9.74068	ubiquitin conjugating enzyme E2 D4 (putative) [Source:HGNC Symbol;Acc:HGNC:21647]
CLUL1	ENSG00000079101	4.80304	5.26582	5.21758	5.36024	5.47196	4.62236	4.62028	5.47622	5.31823	clusterin like 1 [Source:HGNC Symbol;Acc:HGNC:2096]
RUNX1T1	ENSG00000079102	5.01109	4.14153	4.94439	4.14153	4.46567	4.96691	5.02732	4.97661	5.35728	RUNX1 partner transcriptional co-repressor 1 [Source:HGNC Symbol;Acc:HGNC:1535]
CDH17	ENSG00000079112	4.14153	4.14153	4.14153	4.76432	4.14153	4.14153	4.14153	4.14153	4.14153	cadherin 17 [Source:HGNC Symbol;Acc:HGNC:1756]
THOC1	ENSG00000079134	12.0401	12.0141	12.0485	12.0101	11.962	11.9302	12.1238	12.2824	12.3662	THO complex subunit 1 [Source:HGNC Symbol;Acc:HGNC:19070]
FKBP7	ENSG00000079150	9.62765	9.68643	9.82802	9.73693	9.61255	9.69239	10.1149	10.3006	10.3547	FKBP prolyl isomerase 7 [Source:HGNC Symbol;Acc:HGNC:3723]
OSBPL6	ENSG00000079156	10.8103	10.9646	10.9698	10.8039	10.7215	10.7963	10.6868	10.6744	10.7011	oxysterol binding protein like 6 [Source:HGNC Symbol;Acc:HGNC:16388]
SLC1A3	ENSG00000079215	12.3833	12.3823	12.5138	12.4959	12.3815	12.4672	13.4677	13.5114	13.6988	solute carrier family 1 member 3 [Source:HGNC Symbol;Acc:HGNC:10941]
XRCC5	ENSG00000079246	16.3986	16.4207	16.472	16.4545	16.4453	16.4568	16.5764	16.8227	16.8386	X-ray repair cross complementing 5 [Source:HGNC Symbol;Acc:HGNC:12833]
LXN	ENSG00000079257	9.7624	9.74132	9.79803	9.63753	9.52761	9.5681	9.2722	9.58984	9.75259	latexin [Source:HGNC Symbol;Acc:HGNC:13347]
SP140	ENSG00000079263	5.72858	5.72499	5.93172	5.94021	5.84868	6.04897	6.40214	6.55141	6.37401	SP140 nuclear body protein [Source:HGNC Symbol;Acc:HGNC:17133]
MKNK1	ENSG00000079277	11.7858	11.8513	11.7385	11.707	11.6388	11.6322	11.7317	11.6507	11.6289	MAPK interacting serine/threonine kinase 1 [Source:HGNC Symbol;Acc:HGNC:7110]
TNS1	ENSG00000079308	7.97259	7.73641	8.05496	7.92021	7.78115	7.89956	8.03682	8.13676	7.62038	tensin 1 [Source:HGNC Symbol;Acc:HGNC:11973]
REXO1	ENSG00000079313	11.2997	11.2828	11.145	11.1833	11.2303	11.2463	10.4372	9.99291	10.1403	RNA exonuclease 1 homolog [Source:HGNC Symbol;Acc:HGNC:24616]
SAR1A	ENSG00000079332	14.719	14.7613	14.7682	14.7224	14.742	14.7176	14.3693	14.5756	14.6917	secretion associated Ras related GTPase 1A [Source:HGNC Symbol;Acc:HGNC:10534]
CDC14A	ENSG00000079335	9.29381	9.07453	9.29544	8.76996	8.73614	9.06424	8.32947	8.13676	7.89905	cell division cycle 14A [Source:HGNC Symbol;Acc:HGNC:1718]
RAPGEF3	ENSG00000079337	7.25885	6.74885	7.02366	6.95525	6.96525	7.39225	7.7301	7.86789	7.56698	Rap guanine nucleotide exchange factor 3 [Source:HGNC Symbol;Acc:HGNC:16629]
CEACAM1	ENSG00000079385	7.24981	7.31481	7.21109	7.1289	7.37354	7.26653	7.74346	7.95932	7.29814	CEA cell adhesion molecule 1 [Source:HGNC Symbol;Acc:HGNC:1814]
SENP1	ENSG00000079387	12.2414	12.3314	12.274	12.0152	12.113	12.1188	12.0329	12.1012	12.2331	SUMO specific peptidase 1 [Source:HGNC Symbol;Acc:HGNC:17927]
DUSP13	ENSG00000079393	5.50573	5.42964	5.63168	5.75566	5.74544	6.02554	6.10923	6.28384	6.35777	dual specificity phosphatase 13 [Source:HGNC Symbol;Acc:HGNC:19681]
CIC	ENSG00000079432	11.6222	11.6138	11.5638	11.4688	11.4879	11.5244	11.443	10.8954	10.8141	capicua transcriptional repressor [Source:HGNC Symbol;Acc:HGNC:14214]
LIPE	ENSG00000079435	8.72622	8.23379	8.28501	8.13061	7.98957	8.29594	9.6612	9.23183	9.27536	lipase E, hormone sensitive type [Source:HGNC Symbol;Acc:HGNC:6621]
FDFT1	ENSG00000079459	11.0888	11.0527	10.9878	10.7405	10.7938	10.846	11.0244	11.3522	11.1575	farnesyl-diphosphate farnesyltransferase 1 [Source:HGNC Symbol;Acc:HGNC:3629]
PAFAH1B3	ENSG00000079462	10.5308	10.4799	10.4587	10.7101	10.6069	10.5699	10.862	10.7297	10.3837	platelet activating factor acetylhydrolase 1b catalytic subunit 3 [Source:HGNC Symbol;Acc:HGNC:8576]
OPHN1	ENSG00000079482	9.95177	10.0316	10.0478	10.2028	10.3807	10.122	10.3025	10.2642	10.3527	oligophrenin 1 [Source:HGNC Symbol;Acc:HGNC:8148]
AFM	ENSG00000079557	4.14153	4.14153	4.14153	4.14153	4.14153	4.14153	4.14153	4.14153	4.14153	afamin [Source:HGNC Symbol;Acc:HGNC:316]
KIF22	ENSG00000079616	12.784	12.7069	12.6249	12.5302	12.5146	12.5031	12.9749	12.8654	12.6324	kinesin family member 22 [Source:HGNC Symbol;Acc:HGNC:6391]
SCGN	ENSG00000079689	4.14153	4.14153	4.14153	4.14153	4.14153	4.14153	4.14153	4.14153	4.14153	secretagogin, EF-hand calcium binding protein [Source:HGNC Symbol;Acc:HGNC:16941]
CARMIL1	ENSG00000079691	12.217	12.2156	12.2814	12.1556	12.3652	12.3021	12.5611	12.4628	12.5702	capping protein regulator and myosin 1 linker 1 [Source:HGNC Symbol;Acc:HGNC:21581]
PGM1	ENSG00000079739	11.8839	11.9716	11.8866	12.1787	12.1145	12.091	12.4797	12.3534	12.3082	phosphoglucomutase 1 [Source:HGNC Symbol;Acc:HGNC:8905]
DDX1	ENSG00000079785	14.9391	14.9167	15.008	14.9103	14.9223	14.9361	14.9349	15.1926	15.2859	DEAD-box helicase 1 [Source:HGNC Symbol;Acc:HGNC:2734]
DNM2	ENSG00000079805	13.6502	13.6262	13.5727	13.6199	13.6665	13.655	13.7913	13.6003	13.5884	dynamin 2 [Source:HGNC Symbol;Acc:HGNC:2974]
EPB41L2	ENSG00000079819	12.6833	12.8655	12.766	12.799	12.89	12.8977	12.8648	12.9223	12.8756	erythrocyte membrane protein band 4.1 like 2 [Source:HGNC Symbol;Acc:HGNC:3379]
RIMS1	ENSG00000079841	5.17445	4.14153	4.47282	4.14153	4.46567	4.62236	5.08645	4.14153	4.14153	regulating synaptic membrane exocytosis 1 [Source:HGNC Symbol;Acc:HGNC:17282]
MOXD1	ENSG00000079931	6.54414	6.42903	5.97901	5.72189	5.79819	6.28156	6.51925	6.28384	6.06568	monooxygenase DBH like 1 [Source:HGNC Symbol;Acc:HGNC:21063]
STX7	ENSG00000079950	13.0031	12.9275	13.0319	13.0643	13.0657	13.0902	13.2057	13.4128	13.5064	syntaxin 7 [Source:HGNC Symbol;Acc:HGNC:11442]
RABL2B	ENSG00000079974	10.3093	10.3426	10.0868	9.89212	10.1284	10.0444	10.1225	10.2784	9.99745	RAB, member of RAS oncogene family like 2B [Source:HGNC Symbol;Acc:HGNC:9800]
KEAP1	ENSG00000079999	12.3524	12.2701	12.1661	11.9222	11.9826	12.04	12.5575	12.3444	12.2345	kelch like ECH associated protein 1 [Source:HGNC Symbol;Acc:HGNC:23177]
DDX43	ENSG00000080007	7.12664	6.69604	6.79454	6.88756	6.82096	6.85437	7.15946	7.41172	7.92043	DEAD-box helicase 43 [Source:HGNC Symbol;Acc:HGNC:18677]
PTPRH	ENSG00000080031	5.63847	6.00602	6.02455	5.4948	5.53889	5.60547	6.27362	5.51448	6.045	protein tyrosine phosphatase receptor type H [Source:HGNC Symbol;Acc:HGNC:9672]
DCT	ENSG00000080166	4.87954	4.61016	5.26319	5.40709	4.14153	4.89666	4.62028	4.62811	4.85704	dopachrome tautomerase [Source:HGNC Symbol;Acc:HGNC:2709]
SLC35C2	ENSG00000080189	12.1025	12.1178	12.0257	12.0183	12.0228	11.9393	11.7703	11.5616	11.4926	solute carrier family 35 member C2 [Source:HGNC Symbol;Acc:HGNC:17117]
CRYBG3	ENSG00000080200	13.2682	13.2427	13.2933	13.5253	13.5958	13.4505	12.3997	12.4066	12.423	crystallin beta-gamma domain containing 3 [Source:HGNC Symbol;Acc:HGNC:34427]
EPHA6	ENSG00000080224	5.17445	6.02862	5.26319	5.25926	5.09835	5.84777	5.59957	6.0455	6.00258	EPH receptor A6 [Source:HGNC Symbol;Acc:HGNC:19296]
SCTR	ENSG00000080293	4.14153	4.14153	4.14153	4.14153	4.14153	4.14153	4.14153	4.14153	4.14153	secretin receptor [Source:HGNC Symbol;Acc:HGNC:10608]
RFX3	ENSG00000080298	10.2669	10.3582	10.289	10.1387	10.4311	10.3709	9.79787	9.6199	9.71959	regulatory factor X3 [Source:HGNC Symbol;Acc:HGNC:9984]
RIF1	ENSG00000080345	14.1184	14.1595	14.1599	14.3664	14.4549	14.3722	13.9333	14.0723	14.202	replication timing regulatory factor 1 [Source:HGNC Symbol;Acc:HGNC:23207]
RAB21	ENSG00000080371	13.5431	13.582	13.5618	13.6675	13.6187	13.6814	13.1499	13.0813	13.1749	RAB21, member RAS oncogene family [Source:HGNC Symbol;Acc:HGNC:18263]
SLC4A4	ENSG00000080493	6.25818	6.61278	6.42435	6.24265	6.65972	6.47876	6.81966	7.35866	7.05632	solute carrier family 4 member 4 [Source:HGNC Symbol;Acc:HGNC:11030]
SMARCA2	ENSG00000080503	13.1928	13.2297	13.2423	13.0349	13.1825	13.0979	13.4004	13.2998	13.3771	SWI/SNF related, matrix associated, actin dependent regulator of chromatin, subfamily a, member 2 [Source:HGNC Symbol;Acc:HGNC:11098]
RDH8	ENSG00000080511	4.14153	4.14153	4.14153	4.14153	4.14153	4.14153	4.14153	4.14153	4.78279	retinol dehydrogenase 8 [Source:HGNC Symbol;Acc:HGNC:14423]
SESN1	ENSG00000080546	13.0032	12.9926	13.0101	12.1928	12.1855	12.0798	12.1487	12.1519	12.2996	sestrin 1 [Source:HGNC Symbol;Acc:HGNC:21595]
MID2	ENSG00000080561	10.4726	10.5403	10.5058	10.4271	10.576	10.4081	10.818	10.6225	10.8219	midline 2 [Source:HGNC Symbol;Acc:HGNC:7096]
DNAAF6	ENSG00000080572	4.14153	4.14153	4.14153	4.14153	4.14153	4.14153	4.14153	4.14153	4.14153	dynein axonemal assembly factor 6 [Source:HGNC Symbol;Acc:HGNC:28570]
COL5A3	ENSG00000080573	7.62924	7.45419	7.15457	8.11324	7.76333	7.70679	8.2801	7.60604	7.86637	collagen type V alpha 3 chain [Source:HGNC Symbol;Acc:HGNC:14864]
SRCAP	ENSG00000080603	8.41043	8.54521	8.18161	8.59373	8.56914	8.63516	7.05516	6.81491	7.27324	Snf2 related CREBBP activator protein [Source:HGNC Symbol;Acc:HGNC:16974]
PUM3	ENSG00000080608	12.804	12.7794	12.8752	12.9546	12.9022	13.0106	13.5979	13.9411	13.8454	pumilio RNA binding family member 3 [Source:HGNC Symbol;Acc:HGNC:29676]
CPB2	ENSG00000080618	4.14153	4.61016	4.14153	4.50295	4.14153	5.03109	5.1935	4.48641	4.14153	carboxypeptidase B2 [Source:HGNC Symbol;Acc:HGNC:2300]
CHRNA3	ENSG00000080644	4.87954	4.47363	4.14153	4.14153	4.14153	4.14153	4.14153	5.3952	4.78279	cholinergic receptor nicotinic alpha 3 subunit [Source:HGNC Symbol;Acc:HGNC:1957]
KCNN2	ENSG00000080709	5.01109	4.47363	5.74988	5.20442	4.92741	4.72908	4.72655	4.14153	4.59682	potassium calcium-activated channel subfamily N member 2 [Source:HGNC Symbol;Acc:HGNC:6291]
CNOT4	ENSG00000080802	12.0935	12.1778	12.1086	12.3195	12.2928	12.3069	11.378	11.3527	11.3407	CCR4-NOT transcription complex subunit 4 [Source:HGNC Symbol;Acc:HGNC:7880]
PSEN1	ENSG00000080815	13.9882	14.0022	13.9951	14.4029	14.4002	14.3854	13.76	13.7063	13.8368	presenilin 1 [Source:HGNC Symbol;Acc:HGNC:9508]
CPOX	ENSG00000080819	12.2638	12.3274	12.3061	12.2625	12.3633	12.2356	11.7585	11.7273	11.7302	coproporphyrinogen oxidase [Source:HGNC Symbol;Acc:HGNC:2321]
CLDND1	ENSG00000080822	13.6356	13.5779	13.6716	14.0223	14.0149	14.036	13.206	13.5004	13.5951	claudin domain containing 1 [Source:HGNC Symbol;Acc:HGNC:1322]
MOK	ENSG00000080823	9.65664	9.97614	9.76894	9.49112	9.40533	9.50856	9.64891	9.38192	9.22064	MOK protein kinase [Source:HGNC Symbol;Acc:HGNC:9833]
HSP90AA1	ENSG00000080824	18.7657	18.7763	18.8436	18.6284	18.7037	18.7972	18.6051	18.9252	18.9805	heat shock protein 90 alpha family class A member 1 [Source:HGNC Symbol;Acc:HGNC:5253]
RBL1	ENSG00000080839	12.2699	12.3298	12.2457	12.1931	12.242	12.2219	12.4695	12.5756	12.5805	RB transcriptional corepressor like 1 [Source:HGNC Symbol;Acc:HGNC:9893]
DLGAP4	ENSG00000080845	12.1917	12.2287	12.1187	12.1286	12.3413	12.3376	12.3491	12.0811	11.9946	DLG associated protein 4 [Source:HGNC Symbol;Acc:HGNC:24476]
IGSF9B	ENSG00000080854	4.61132	4.14153	4.14153	4.14153	4.46567	4.48231	4.14153	4.14153	4.14153	immunoglobulin superfamily member 9B [Source:HGNC Symbol;Acc:HGNC:32326]
CROCCP3	ENSG00000080947	7.21305	7.30617	7.17366	7.43191	7.41236	7.14903	5.1935	5.55143	6.06568	CROCC pseudogene 3 [Source:HGNC Symbol;Acc:HGNC:29405]
NDC80	ENSG00000080986	13.3877	13.3605	13.5063	12.872	13.0553	13.1302	13.752	14.0829	14.0153	NDC80 kinetochore complex component [Source:HGNC Symbol;Acc:HGNC:16909]
AP4E1	ENSG00000081014	12.4937	12.5261	12.4957	12.4111	12.6518	12.5839	12.4888	12.3545	12.5963	adaptor related protein complex 4 subunit epsilon 1 [Source:HGNC Symbol;Acc:HGNC:573]
RSBN1	ENSG00000081019	12.1711	12.2244	12.2055	12.3173	12.4691	12.3965	11.2607	11.3572	11.354	round spermatid basic protein 1 [Source:HGNC Symbol;Acc:HGNC:25642]
MAGI3	ENSG00000081026	11.8602	11.8553	11.8794	11.8014	11.8455	11.8247	11.869	11.7376	11.8528	membrane associated guanylate kinase, WW and PDZ domain containing 3 [Source:HGNC Symbol;Acc:HGNC:29647]
CXCL2	ENSG00000081041	7.78662	7.75547	7.85872	7.87276	8.2113	8.49154	10.8352	10.4461	10.1926	C-X-C motif chemokine ligand 2 [Source:HGNC Symbol;Acc:HGNC:4603]
AFP	ENSG00000081051	6.07683	6.34428	6.90237	6.26489	6.13396	6.52781	6.08711	6.45076	6.98614	alpha fetoprotein [Source:HGNC Symbol;Acc:HGNC:317]
COL4A4	ENSG00000081052	5.43265	5.983	5.69231	5.36024	6.09411	5.73296	5.89441	5.83833	5.95866	collagen type IV alpha 4 chain [Source:HGNC Symbol;Acc:HGNC:2206]
TCF7	ENSG00000081059	6.70114	6.3088	6.15201	6.22002	6.72401	6.33834	7.36478	7.16578	6.86812	transcription factor 7 [Source:HGNC Symbol;Acc:HGNC:11639]
OSTM1	ENSG00000081087	13.7703	13.7911	13.8128	13.8075	13.8965	13.8645	13.0557	13.2714	13.4219	osteoclastogenesis associated transmembrane protein 1 [Source:HGNC Symbol;Acc:HGNC:21652]
CDH7	ENSG00000081138	5.17445	5.50257	5.63168	5.14604	5.14815	5.09045	5.24254	5.4365	4.98478	cadherin 7 [Source:HGNC Symbol;Acc:HGNC:1766]
IMPG2	ENSG00000081148	6.55919	6.81211	6.04671	6.10047	6.31653	6.22219	5.45592	5.0415	5.79108	interphotoreceptor matrix proteoglycan 2 [Source:HGNC Symbol;Acc:HGNC:18362]
PCNP	ENSG00000081154	14.3859	14.4169	14.4669	14.5228	14.5613	14.6059	14.7356	14.8404	14.9612	PEST proteolytic signal containing nuclear protein [Source:HGNC Symbol;Acc:HGNC:30023]
EXD2	ENSG00000081177	11.9494	11.9937	11.8923	11.7933	11.886	11.8255	12.0706	11.9906	12.0262	exonuclease 3'-5' domain containing 2 [Source:HGNC Symbol;Acc:HGNC:20217]
ARG2	ENSG00000081181	10.2468	10.0146	10.2047	10.8385	10.5208	10.596	9.6258	9.82248	9.95685	arginase 2 [Source:HGNC Symbol;Acc:HGNC:664]
MEF2C	ENSG00000081189	6.40047	6.50868	6.62208	6.41079	6.53569	6.41041	6.15235	5.25987	5.6256	myocyte enhancer factor 2C [Source:HGNC Symbol;Acc:HGNC:6996]
PTPRC	ENSG00000081237	4.47445	4.14153	4.14153	4.94152	5.32354	4.96691	5.14163	4.97661	5.04124	protein tyrosine phosphatase receptor type C [Source:HGNC Symbol;Acc:HGNC:9666]
PKP1	ENSG00000081277	14.7602	14.7108	14.7028	14.9111	14.924	14.8594	15.4094	14.9083	14.8307	plakophilin 1 [Source:HGNC Symbol;Acc:HGNC:9023]
UBA5	ENSG00000081307	12.9447	12.9571	12.9651	12.9593	12.9403	12.8719	12.3932	12.4816	12.502	ubiquitin like modifier activating enzyme 5 [Source:HGNC Symbol;Acc:HGNC:23230]
STK17B	ENSG00000081320	13.2554	13.2324	13.2825	13.7652	13.9027	13.8103	12.5536	12.612	12.7426	serine/threonine kinase 17b [Source:HGNC Symbol;Acc:HGNC:11396]
CDC14B	ENSG00000081377	10.6097	10.5593	10.6353	10.4445	10.5076	10.5558	10.8651	10.7879	10.7194	cell division cycle 14B [Source:HGNC Symbol;Acc:HGNC:1719]
ZNF510	ENSG00000081386	12.0005	11.9766	12.1059	11.1943	11.5	11.42	11.0632	11.2442	11.2875	zinc finger protein 510 [Source:HGNC Symbol;Acc:HGNC:29161]
LRP2	ENSG00000081479	4.14153	4.14153	4.14153	4.50295	4.70063	4.72908	4.14153	4.14153	4.14153	LDL receptor related protein 2 [Source:HGNC Symbol;Acc:HGNC:6694]
ZNF506	ENSG00000081665	11.2065	11.2183	11.1739	11.1462	11.0815	11.1161	10.4177	10.7771	10.6487	zinc finger protein 506 [Source:HGNC Symbol;Acc:HGNC:23780]
JMJD4	ENSG00000081692	9.64648	9.62423	9.6071	9.45034	9.38229	9.57185	10.6652	10.5036	10.4093	jumonji domain containing 4 [Source:HGNC Symbol;Acc:HGNC:25724]
DUSP12	ENSG00000081721	11.1356	11.1861	11.1692	11.2336	11.1022	11.1409	11.0479	11.197	11.1709	dual specificity phosphatase 12 [Source:HGNC Symbol;Acc:HGNC:3067]
AACS	ENSG00000081760	11.7416	11.6982	11.7187	11.5967	11.6473	11.5735	11.6753	11.4406	11.4421	acetoacetyl-CoA synthetase [Source:HGNC Symbol;Acc:HGNC:21298]
DELE1	ENSG00000081791	12.305	12.4059	12.3714	12.4331	12.3628	12.3573	12.4945	12.4646	12.3378	DAP3 binding cell death enhancer 1 [Source:HGNC Symbol;Acc:HGNC:28969]
SLC13A1	ENSG00000081800	4.14153	4.47363	4.14153	4.50295	4.14153	4.14153	4.48083	4.14153	4.14153	solute carrier family 13 member 1 [Source:HGNC Symbol;Acc:HGNC:10916]
CADPS2	ENSG00000081803	8.67038	8.53426	8.97703	8.69817	8.79844	8.91829	8.95304	9.10736	9.18591	calcium dependent secretion activator 2 [Source:HGNC Symbol;Acc:HGNC:16018]
PCDHB4	ENSG00000081818	4.94827	5.57082	5.53405	5.36024	5.19525	5.42199	5.37599	4.82648	5.14355	protocadherin beta 4 [Source:HGNC Symbol;Acc:HGNC:8689]
PCDHA6	ENSG00000081842	4.14153	4.87775	5.06477	5.20442	4.98869	4.62236	5.08645	4.62811	4.14153	protocadherin alpha 6 [Source:HGNC Symbol;Acc:HGNC:8672]
PCDHGA2	ENSG00000081853	6.36632	6.44534	6.53443	6.48745	6.24657	6.02554	6.41951	6.89255	6.89034	protocadherin gamma subfamily A, 2 [Source:HGNC Symbol;Acc:HGNC:8700]
IFT25	ENSG00000081870	12.3364	12.2822	12.3015	12.3849	12.2824	12.3866	12.3577	12.7734	12.7016	intraflagellar transport 25 [Source:HGNC Symbol;Acc:HGNC:25019]
PHLPP1	ENSG00000081913	10.1626	10.2632	10.2273	10.2244	10.2553	9.94214	10.1034	9.82086	9.82629	PH domain and leucine rich repeat protein phosphatase 1 [Source:HGNC Symbol;Acc:HGNC:20610]
ATP8B1	ENSG00000081923	13.1649	13.1024	13.191	13.4257	13.4637	13.3553	13.1081	13.0625	13.2053	ATPase phospholipid transporting 8B1 [Source:HGNC Symbol;Acc:HGNC:3706]
IL12RB2	ENSG00000081985	7.55815	7.35725	7.18311	7.35463	7.40468	7.4262	8.34701	8.28053	8.32045	interleukin 12 receptor subunit beta 2 [Source:HGNC Symbol;Acc:HGNC:5972]
SMARCD3	ENSG00000082014	7.4756	7.29747	7.58227	7.45984	7.28417	7.56204	7.77631	7.86789	7.49012	SWI/SNF related, matrix associated, actin dependent regulator of chromatin, subfamily d, member 3 [Source:HGNC Symbol;Acc:HGNC:11108]
WDR70	ENSG00000082068	12.5324	12.4818	12.5759	12.4743	12.5223	12.5874	12.4927	12.6582	12.62	WD repeat domain 70 [Source:HGNC Symbol;Acc:HGNC:25495]
FYB1	ENSG00000082074	9.4559	9.38358	9.55245	9.77595	9.91098	9.99346	10.9296	10.66	10.7524	FYN binding protein 1 [Source:HGNC Symbol;Acc:HGNC:4036]
MPP4	ENSG00000082126	5.46983	5.63505	5.4637	5.53606	5.53889	5.5358	4.9634	4.62811	4.14153	MAGUK p55 scaffold protein 4 [Source:HGNC Symbol;Acc:HGNC:13680]
STRADB	ENSG00000082146	11.0405	11.0146	10.9413	10.6242	10.625	10.636	10.6011	10.6262	10.6942	STE20 related adaptor beta [Source:HGNC Symbol;Acc:HGNC:13205]
BZW1	ENSG00000082153	16.3775	16.3967	16.453	16.6292	16.6412	16.6867	16.3374	16.6165	16.622	basic leucine zipper and W2 domains 1 [Source:HGNC Symbol;Acc:HGNC:18380]
PGR	ENSG00000082175	4.14153	4.14153	4.14153	4.14153	4.14153	4.14153	4.14153	4.14153	4.14153	progesterone receptor [Source:HGNC Symbol;Acc:HGNC:8910]
C1QTNF3	ENSG00000082196	5.75712	5.91124	5.26319	4.65134	4.92741	5.14584	5.56541	5.92019	5.6549	C1q and TNF related 3 [Source:HGNC Symbol;Acc:HGNC:14326]
ME2	ENSG00000082212	12.8593	12.9527	12.9869	12.9146	13.007	13.1198	13.3022	13.5348	13.5006	malic enzyme 2 [Source:HGNC Symbol;Acc:HGNC:6984]
C5orf22	ENSG00000082213	13.0023	12.9863	12.9754	12.9406	12.9357	13.0056	12.5601	12.6299	12.7506	chromosome 5 open reading frame 22 [Source:HGNC Symbol;Acc:HGNC:25639]
CCNT2	ENSG00000082258	13.4543	13.5008	13.5728	13.4565	13.5316	13.4553	12.3042	12.4543	12.5373	cyclin T2 [Source:HGNC Symbol;Acc:HGNC:1600]
FAM135A	ENSG00000082269	12.8068	12.7571	12.9166	12.7138	12.7722	12.7425	12.7697	12.7612	12.9181	family with sequence similarity 135 member A [Source:HGNC Symbol;Acc:HGNC:21084]
COL19A1	ENSG00000082293	4.14153	4.14153	4.14153	4.50295	4.14153	4.14153	5.14163	4.73608	4.14153	collagen type XIX alpha 1 chain [Source:HGNC Symbol;Acc:HGNC:2196]
EPB41L3	ENSG00000082397	8.27146	7.82328	8.36923	8.01062	7.84468	8.1723	8.24778	8.02283	8.35611	erythrocyte membrane protein band 4.1 like 3 [Source:HGNC Symbol;Acc:HGNC:3380]
COBLL1	ENSG00000082438	12.6631	12.8063	12.8252	12.9569	13.0653	13.0386	13.1876	13.1457	13.2582	cordon-bleu WH2 repeat protein like 1 [Source:HGNC Symbol;Acc:HGNC:23571]
DLG3	ENSG00000082458	10.5318	10.6251	10.6521	10.1458	10.1203	10.2518	11.1291	11.0246	11.0404	discs large MAGUK scaffold protein 3 [Source:HGNC Symbol;Acc:HGNC:2902]
KCNK2	ENSG00000082482	5.0692	5.06697	5.00692	4.65134	5.0454	5.29389	5.53015	5.80975	5.46606	potassium two pore domain channel subfamily K member 2 [Source:HGNC Symbol;Acc:HGNC:6277]
SERTAD4	ENSG00000082497	4.80304	4.61016	4.71286	4.65134	4.70063	5.14584	4.48083	4.48641	4.85704	SERTA domain containing 4 [Source:HGNC Symbol;Acc:HGNC:25236]
TRAF5	ENSG00000082512	7.22233	7.1601	7.22943	8.35886	7.87817	7.5772	7.39059	7.62109	6.94438	TNF receptor associated factor 5 [Source:HGNC Symbol;Acc:HGNC:12035]
MRPL22	ENSG00000082515	12.4369	12.4797	12.5196	12.412	12.4197	12.4813	12.4868	12.7694	12.8966	mitochondrial ribosomal protein L22 [Source:HGNC Symbol;Acc:HGNC:14480]
GEMIN5	ENSG00000082516	12.6942	12.7871	12.6705	12.5807	12.6257	12.6373	12.5561	12.4462	12.4764	gem nuclear organelle associated protein 5 [Source:HGNC Symbol;Acc:HGNC:20043]
OPRK1	ENSG00000082556	4.47445	4.14153	4.14153	4.14153	4.14153	4.14153	4.14153	4.14153	4.98478	opioid receptor kappa 1 [Source:HGNC Symbol;Acc:HGNC:8154]
NFE2L1	ENSG00000082641	15.2569	15.2962	15.2145	15.4308	15.4254	15.4036	15.441	15.2299	15.2612	NFE2 like bZIP transcription factor 1 [Source:HGNC Symbol;Acc:HGNC:7781]
SEMA5B	ENSG00000082684	7.84738	7.82929	7.50946	8.2572	7.90549	7.85065	8.38146	8.02846	7.84415	semaphorin 5B [Source:HGNC Symbol;Acc:HGNC:10737]
GSK3B	ENSG00000082701	13.7998	13.8615	13.8042	14.7629	14.8192	14.6417	13.5872	13.5226	13.5691	glycogen synthase kinase 3 beta [Source:HGNC Symbol;Acc:HGNC:4617]
ITGB5	ENSG00000082781	11.4169	11.5708	11.3817	11.6447	11.6465	11.6479	11.0412	10.9415	10.9016	integrin subunit beta 5 [Source:HGNC Symbol;Acc:HGNC:6160]
ERC1	ENSG00000082805	13.2623	13.2569	13.2957	13.2659	13.3769	13.2808	13.2001	13.0179	13.0187	ELKS/RAB6-interacting/CAST family member 1 [Source:HGNC Symbol;Acc:HGNC:17072]
XPO1	ENSG00000082898	15.3446	15.3351	15.3392	15.1078	15.1465	15.1278	15.7373	15.9209	15.9279	exportin 1 [Source:HGNC Symbol;Acc:HGNC:12825]
LINC01587	ENSG00000082929	4.14153	4.14153	4.14153	4.14153	4.14153	4.14153	4.14153	4.14153	4.46414	long intergenic non-protein coding RNA 1587 [Source:HGNC Symbol;Acc:HGNC:13716]
RNF13	ENSG00000082996	13.3341	13.2699	13.4246	13.3159	13.3082	13.2999	13.3618	13.5749	13.6119	ring finger protein 13 [Source:HGNC Symbol;Acc:HGNC:10057]
TRPM3	ENSG00000083067	4.80304	5.26582	4.60902	5.08344	5.36275	5.24714	5.37599	5.35213	5.31823	transient receptor potential cation channel subfamily M member 3 [Source:HGNC Symbol;Acc:HGNC:17992]
PALB2	ENSG00000083093	11.7364	11.6615	11.7605	11.3316	11.3626	11.42	12.2428	12.3348	12.415	partner and localizer of BRCA2 [Source:HGNC Symbol;Acc:HGNC:26144]
DOP1A	ENSG00000083097	12.681	12.6243	12.7165	12.49	12.4638	12.4136	12.2688	12.3503	12.5414	DOP1 leucine zipper like protein A [Source:HGNC Symbol;Acc:HGNC:21194]
LYRM2	ENSG00000083099	12.7867	12.8148	12.8852	12.5796	12.4878	12.6238	12.9731	13.2188	13.2783	LYR motif containing 2 [Source:HGNC Symbol;Acc:HGNC:25229]
BCKDHB	ENSG00000083123	11.1338	11.0955	11.1318	11.2362	11.2484	11.2592	11.2251	11.2242	11.1896	branched chain keto acid dehydrogenase E1 subunit beta [Source:HGNC Symbol;Acc:HGNC:987]
KAT6A	ENSG00000083168	13.6414	13.7228	13.5973	13.6441	13.6493	13.5772	12.4068	12.1354	12.1859	lysine acetyltransferase 6A [Source:HGNC Symbol;Acc:HGNC:13013]
TUT7	ENSG00000083223	13.7481	13.7703	13.8789	13.9451	14.0006	14.0406	13.6882	13.7555	13.9907	terminal uridylyl transferase 7 [Source:HGNC Symbol;Acc:HGNC:25817]
ULK2	ENSG00000083290	11.0623	11.0711	11.1112	10.982	11.104	10.9954	11.1825	11.2051	11.0698	unc-51 like autophagy activating kinase 2 [Source:HGNC Symbol;Acc:HGNC:13480]
GRHL2	ENSG00000083307	12.3165	12.36	12.3732	12.7093	12.5393	12.3632	12.6187	12.5267	12.5795	grainyhead like transcription factor 2 [Source:HGNC Symbol;Acc:HGNC:2799]
TNPO1	ENSG00000083312	16.0578	16.0626	16.1034	16.1154	16.1776	16.1491	15.5617	15.747	15.866	transportin 1 [Source:HGNC Symbol;Acc:HGNC:6401]
PLOD1	ENSG00000083444	12.4515	12.5897	12.3656	12.6251	12.7464	12.5876	13.133	12.8854	12.818	procollagen-lysine,2-oxoglutarate 5-dioxygenase 1 [Source:HGNC Symbol;Acc:HGNC:9081]
P2RX5	ENSG00000083454	6.16062	6.19614	5.85715	5.91135	5.79819	6.04897	6.13097	6.0455	5.98082	purinergic receptor P2X 5 [Source:HGNC Symbol;Acc:HGNC:8536]
ITGAE	ENSG00000083457	10.337	10.3725	10.4267	10.2589	10.0244	10.1993	10.3564	10.7417	10.5473	integrin subunit alpha E [Source:HGNC Symbol;Acc:HGNC:6147]
DIS3	ENSG00000083520	13.9958	14.0328	14.1261	14.0696	14.1901	14.1315	13.7183	13.8969	14.0388	DIS3 homolog, exosome endoribonuclease and 3'-5' exoribonuclease [Source:HGNC Symbol;Acc:HGNC:20604]
PIBF1	ENSG00000083535	11.4084	11.532	11.6193	11.553	11.5907	11.699	12.1396	12.4605	12.4572	progesterone immunomodulatory binding factor 1 [Source:HGNC Symbol;Acc:HGNC:23352]
TDRD3	ENSG00000083544	11.4099	11.3331	11.4935	11.0646	11.0429	11.0169	11.6649	11.7529	11.8361	tudor domain containing 3 [Source:HGNC Symbol;Acc:HGNC:20612]
NUFIP1	ENSG00000083635	11.1081	10.9296	11.0004	10.8376	10.8887	10.866	11.3255	11.2846	11.3194	nuclear FMR1 interacting protein 1 [Source:HGNC Symbol;Acc:HGNC:8057]
PDS5B	ENSG00000083642	12.1931	12.2082	12.2617	11.8743	11.987	11.9017	12.3786	12.3277	12.4486	PDS5 cohesin associated factor B [Source:HGNC Symbol;Acc:HGNC:20418]
OXCT1	ENSG00000083720	13.518	13.5424	13.5813	13.6145	13.6254	13.6785	13.6537	13.8166	13.8575	3-oxoacid CoA-transferase 1 [Source:HGNC Symbol;Acc:HGNC:8527]
RRAGB	ENSG00000083750	10.4238	10.3034	10.4654	10.1557	10.3374	10.209	10.429	10.5599	10.7285	Ras related GTP binding B [Source:HGNC Symbol;Acc:HGNC:19901]
CYLD	ENSG00000083799	13.0263	13.0152	13.0029	13.2936	13.3481	13.2518	12.4789	12.4801	12.6871	CYLD lysine 63 deubiquitinase [Source:HGNC Symbol;Acc:HGNC:2584]
SLC27A5	ENSG00000083807	7.48331	7.67762	7.53904	7.78755	7.70223	7.69296	8.13612	7.7082	7.89366	solute carrier family 27 member 5 [Source:HGNC Symbol;Acc:HGNC:10999]
ZNF324	ENSG00000083812	10.462	10.4079	10.3839	10.2351	10.4075	10.3469	9.79309	9.64569	9.59447	zinc finger protein 324 [Source:HGNC Symbol;Acc:HGNC:14096]
ZNF671	ENSG00000083814	9.70805	9.86568	9.75808	9.06245	8.92882	9.14217	8.78976	8.59674	8.96554	zinc finger protein 671 [Source:HGNC Symbol;Acc:HGNC:26279]
ZNF416	ENSG00000083817	10.3846	10.4129	10.4577	10.6191	10.398	10.4768	9.74441	9.85126	9.7644	zinc finger protein 416 [Source:HGNC Symbol;Acc:HGNC:20645]
ZNF586	ENSG00000083828	10.3948	10.3613	10.1617	10.9604	10.819	10.8241	10.4301	10.5657	10.44	zinc finger protein 586 [Source:HGNC Symbol;Acc:HGNC:25949]
ZNF446	ENSG00000083838	8.77686	8.64357	8.70016	8.29361	8.36058	8.33636	8.71078	8.35408	8.09969	zinc finger protein 446 [Source:HGNC Symbol;Acc:HGNC:21036]
ZNF264	ENSG00000083844	11.2899	11.4679	11.298	11.2892	11.4964	11.4032	10.3948	10.1734	10.2826	zinc finger protein 264 [Source:HGNC Symbol;Acc:HGNC:13057]
RPS5	ENSG00000083845	16.3549	16.2486	16.2976	16.3846	16.2769	16.255	16.6368	16.8069	16.7077	ribosomal protein S5 [Source:HGNC Symbol;Acc:HGNC:10426]
FAT1	ENSG00000083857	15.4654	15.6137	15.4581	15.7911	15.9689	15.728	15.4346	14.9373	15.1421	FAT atypical cadherin 1 [Source:HGNC Symbol;Acc:HGNC:3595]
YTHDC1	ENSG00000083896	8.559	9.72379	8.47561	7.92021	8.95509	8.20665	8.34701	9.24636	8.49759	YTH domain containing 1 [Source:HGNC Symbol;Acc:HGNC:30626]
CHMP2B	ENSG00000083937	13.6479	13.6697	13.7324	13.78	13.8672	13.8387	13.3278	13.4638	13.4918	charged multivesicular body protein 2B [Source:HGNC Symbol;Acc:HGNC:24537]
SMAP2	ENSG00000084070	11.8621	11.8032	11.7678	11.7506	11.7647	11.5963	11.568	11.4252	11.3549	small ArfGAP2 [Source:HGNC Symbol;Acc:HGNC:25082]
PPIE	ENSG00000084072	12.7885	12.6924	12.7169	12.5744	12.5964	12.6129	12.679	12.8858	12.9373	peptidylprolyl isomerase E [Source:HGNC Symbol;Acc:HGNC:9258]
ZMPSTE24	ENSG00000084073	14.3003	14.3195	14.3445	14.3388	14.4261	14.4091	14.3172	14.4311	14.5681	zinc metallopeptidase STE24 [Source:HGNC Symbol;Acc:HGNC:12877]
STARD7	ENSG00000084090	14.1798	14.2392	14.1454	13.8454	13.862	13.9049	13.8998	13.8979	13.9016	StAR related lipid transfer domain containing 7 [Source:HGNC Symbol;Acc:HGNC:18063]
NOA1	ENSG00000084092	12.2462	12.2778	12.3348	12.1793	12.068	12.1101	12.312	12.402	12.2613	nitric oxide associated 1 [Source:HGNC Symbol;Acc:HGNC:28473]
REST	ENSG00000084093	13.3522	13.4199	13.4011	13.7638	13.8286	13.6509	11.9956	12.0821	12.0788	RE1 silencing transcription factor [Source:HGNC Symbol;Acc:HGNC:9966]
HAL	ENSG00000084110	5.75712	6.3088	5.77763	6.37073	6.05295	6.30076	5.99451	5.58715	5.35728	histidine ammonia-lyase [Source:HGNC Symbol;Acc:HGNC:4806]
SSH1	ENSG00000084112	12.3825	12.4134	12.4347	12.8116	12.9082	12.8399	11.8514	11.6328	11.6236	slingshot protein phosphatase 1 [Source:HGNC Symbol;Acc:HGNC:30579]
GSTP1	ENSG00000084207	16.9224	16.8404	16.8895	16.9661	16.8718	16.9458	17.1757	17.1206	17.1307	glutathione S-transferase pi 1 [Source:HGNC Symbol;Acc:HGNC:4638]
APLP2	ENSG00000084234	16.4424	16.5412	16.4213	16.6812	16.6792	16.5798	16.4472	16.3812	16.342	amyloid beta precursor like protein 2 [Source:HGNC Symbol;Acc:HGNC:598]
FAM234B	ENSG00000084444	10.5327	10.6105	10.3595	10.2681	10.3374	10.2576	9.49654	9.03387	9.24193	family with sequence similarity 234 member B [Source:HGNC Symbol;Acc:HGNC:29288]
SLCO1A2	ENSG00000084453	4.14153	4.14153	4.14153	4.14153	4.14153	4.14153	4.14153	4.14153	4.85704	solute carrier organic anion transporter family member 1A2 [Source:HGNC Symbol;Acc:HGNC:10956]
WBP11	ENSG00000084463	13.8571	13.9113	13.8254	13.8814	13.9183	13.8438	13.7258	13.683	13.6258	WW domain binding protein 11 [Source:HGNC Symbol;Acc:HGNC:16461]
EIF3I	ENSG00000084623	14.7594	14.7465	14.7169	14.8147	14.8225	14.7779	14.9937	14.9964	14.9207	eukaryotic translation initiation factor 3 subunit I [Source:HGNC Symbol;Acc:HGNC:3272]
NKAIN1	ENSG00000084628	5.01109	4.94632	5.16956	5.25926	5.14815	5.19792	5.28911	5.10151	5.04124	sodium/potassium transporting ATPase interacting 1 [Source:HGNC Symbol;Acc:HGNC:25743]
COL16A1	ENSG00000084636	12.2018	12.2165	12.0137	12.4447	12.3043	12.1945	12.9721	12.6015	12.5018	collagen type XVI alpha 1 chain [Source:HGNC Symbol;Acc:HGNC:2193]
TXLNA	ENSG00000084652	13.0333	13.0747	12.9466	12.6405	12.7492	12.6053	12.0001	11.7752	11.7604	taxilin alpha [Source:HGNC Symbol;Acc:HGNC:30685]
APOB	ENSG00000084674	5.50573	5.72499	5.00692	5.08344	5.0454	5.73296	6.55091	6.26391	5.68346	apolipoprotein B [Source:HGNC Symbol;Acc:HGNC:603]
NCOA1	ENSG00000084676	11.669	11.6839	11.6945	11.5848	11.6139	11.501	10.9332	10.7323	10.789	nuclear receptor coactivator 1 [Source:HGNC Symbol;Acc:HGNC:7668]
AGBL5	ENSG00000084693	11.0838	11.0172	11.0213	10.9931	11.0207	10.9564	11.1715	11.0406	11.0483	AGBL carboxypeptidase 5 [Source:HGNC Symbol;Acc:HGNC:26147]
EFR3B	ENSG00000084710	6.96955	7.06041	6.91384	6.78684	6.95467	6.91611	5.28911	5.0415	5.09397	EFR3 homolog B [Source:HGNC Symbol;Acc:HGNC:29155]
KIF3C	ENSG00000084731	10.0097	10.0406	9.94212	10.5328	10.5641	10.3997	10.1238	9.99434	9.94911	kinesin family member 3C [Source:HGNC Symbol;Acc:HGNC:6321]
RAB10	ENSG00000084733	15.2349	15.1689	15.3195	15.3343	15.3631	15.3848	15.5624	15.6883	15.8012	RAB10, member RAS oncogene family [Source:HGNC Symbol;Acc:HGNC:9759]
GCKR	ENSG00000084734	4.61132	4.87775	4.94439	4.76432	4.70063	4.89666	4.81555	4.82648	4.14153	glucokinase regulator [Source:HGNC Symbol;Acc:HGNC:4196]
HADHA	ENSG00000084754	15.8935	15.8837	15.8941	15.9699	15.9642	15.9016	15.9347	16.0226	16.0376	hydroxyacyl-CoA dehydrogenase trifunctional multienzyme complex subunit alpha [Source:HGNC Symbol;Acc:HGNC:4801]
MAPRE3	ENSG00000084764	9.6242	9.69791	9.48626	9.69101	9.64839	9.52997	10.4484	10.3652	10.312	microtubule associated protein RP/EB family member 3 [Source:HGNC Symbol;Acc:HGNC:6892]
CAD	ENSG00000084774	12.4066	12.4287	12.333	12.328	12.3835	12.2842	12.6836	12.256	12.1944	carbamoyl-phosphate synthetase 2, aspartate transcarbamylase, and dihydroorotase [Source:HGNC Symbol;Acc:HGNC:1424]
CD59	ENSG00000085063	15.0735	15.1431	15.122	15.5308	15.5261	15.4778	15.0606	15.3469	15.315	CD59 molecule (CD59 blood group) [Source:HGNC Symbol;Acc:HGNC:1689]
CD82	ENSG00000085117	12.308	12.2784	12.2388	12.449	12.3268	12.4428	12.6868	12.4285	12.4332	CD82 molecule [Source:HGNC Symbol;Acc:HGNC:6210]
BCORL1	ENSG00000085185	9.96	10.029	9.94486	9.97428	9.92698	9.84768	8.69377	8.21292	8.33641	BCL6 corepressor like 1 [Source:HGNC Symbol;Acc:HGNC:25657]
ATRX	ENSG00000085224	14.36	14.3655	14.4351	14.3783	14.4188	14.4036	14.1069	14.2335	14.4084	ATRX chromatin remodeler [Source:HGNC Symbol;Acc:HGNC:886]
AK6	ENSG00000085231	4.14153	4.14153	4.14153	4.14153	4.14153	4.14153	4.14153	4.14153	4.14153	adenylate kinase 6 [Source:HGNC Symbol;Acc:HGNC:49151]
FCN1	ENSG00000085265	4.14153	4.14153	4.14153	4.14153	4.14153	4.14153	4.14153	4.14153	4.14153	ficolin 1 [Source:HGNC Symbol;Acc:HGNC:3623]
MYNN	ENSG00000085274	12.5222	12.4623	12.539	12.3635	12.3261	12.3455	12.0207	12.3217	12.4717	myoneurin [Source:HGNC Symbol;Acc:HGNC:14955]
MECOM	ENSG00000085276	11.1774	11.1549	11.1884	10.3092	10.458	10.4227	12.1853	12.204	12.3905	MDS1 and EVI1 complex locus [Source:HGNC Symbol;Acc:HGNC:3498]
SCAMP1	ENSG00000085365	13.6098	13.6292	13.6464	13.7056	13.7893	13.7655	14.0593	14.2596	14.3515	secretory carrier membrane protein 1 [Source:HGNC Symbol;Acc:HGNC:10563]
PREP	ENSG00000085377	13.6634	13.714	13.6207	13.9438	13.9183	13.842	13.8307	13.7739	13.7162	prolyl endopeptidase [Source:HGNC Symbol;Acc:HGNC:9358]
HACE1	ENSG00000085382	10.7578	10.8736	10.8695	10.8093	10.9043	10.6992	10.6843	10.6187	10.5718	HECT domain and ankyrin repeat containing E3 ubiquitin protein ligase 1 [Source:HGNC Symbol;Acc:HGNC:21033]
SEH1L	ENSG00000085415	12.7383	12.75	12.7567	12.8521	12.9381	12.8617	13.1637	13.43	13.4425	SEH1 like nucleoporin [Source:HGNC Symbol;Acc:HGNC:30379]
WDR47	ENSG00000085433	13.6531	13.7065	13.664	13.8085	13.8504	13.7528	12.639	12.7984	12.9016	WD repeat domain 47 [Source:HGNC Symbol;Acc:HGNC:29141]
WDFY1	ENSG00000085449	13.0961	13.0814	13.1296	13.2597	13.2487	13.2398	13.4753	13.6062	13.578	WD repeat and FYVE domain containing 1 [Source:HGNC Symbol;Acc:HGNC:20451]
OVGP1	ENSG00000085465	8.30209	8.48583	8.19552	7.86585	7.8671	7.86919	7.44084	7.67255	7.78706	oviductal glycoprotein 1 [Source:HGNC Symbol;Acc:HGNC:8524]
SLC25A24	ENSG00000085491	8.60879	7.02906	7.62423	7.10538	7.20657	7.02074	6.64166	7.05837	7.23934	solute carrier family 25 member 24 [Source:HGNC Symbol;Acc:HGNC:20662]
MAP3K4	ENSG00000085511	12.3917	12.4591	12.4322	11.9056	12.0895	12.0642	12.0336	11.9376	11.899	mitogen-activated protein kinase kinase kinase 4 [Source:HGNC Symbol;Acc:HGNC:6856]
PILRA	ENSG00000085514	5.54046	5.6958	5.49946	5.31107	5.40047	5.09045	5.02732	5.10151	5.23502	paired immunoglobin like type 2 receptor alpha [Source:HGNC Symbol;Acc:HGNC:20396]
IGSF9	ENSG00000085552	9.70805	9.88445	9.37279	9.87168	9.8798	9.59604	10.9837	10.3282	10.2056	immunoglobulin superfamily member 9 [Source:HGNC Symbol;Acc:HGNC:18132]
ABCB1	ENSG00000085563	5.22268	4.94632	4.94439	5.25926	5.32354	4.81845	4.14153	4.14153	4.98478	ATP binding cassette subfamily B member 1 [Source:HGNC Symbol;Acc:HGNC:40]
ZNF213	ENSG00000085644	10.6678	10.5647	10.4228	10.4966	10.2179	10.3215	9.76571	9.30537	9.53191	zinc finger protein 213 [Source:HGNC Symbol;Acc:HGNC:13005]
AKR1B1	ENSG00000085662	12.6721	12.6005	12.6252	12.6836	12.6496	12.6566	12.8775	12.9018	12.8632	aldo-keto reductase family 1 member B [Source:HGNC Symbol;Acc:HGNC:381]
CPNE3	ENSG00000085719	15.0815	15.0919	15.1464	15.0672	15.1061	15.1008	14.8571	14.9979	15.1192	copine 3 [Source:HGNC Symbol;Acc:HGNC:2316]
RRN3	ENSG00000085721	9.19028	9.51727	9.35022	9.13575	9.01377	9.17714	8.76065	8.91154	9.0597	RRN3 homolog, RNA polymerase I transcription factor [Source:HGNC Symbol;Acc:HGNC:30346]
CTTN	ENSG00000085733	10.5948	10.8736	11.0374	9.73505	10.7666	9.36866	9.10482	8.47436	8.98336	cortactin [Source:HGNC Symbol;Acc:HGNC:3338]
WNT11	ENSG00000085741	5.0692	4.14153	4.14153	4.50295	4.98869	4.48231	4.14153	4.62811	4.46414	Wnt family member 11 [Source:HGNC Symbol;Acc:HGNC:12776]
MTIF2	ENSG00000085760	13.8923	13.8231	13.9889	13.7096	13.7241	13.8064	13.9978	14.3015	14.3479	mitochondrial translational initiation factor 2 [Source:HGNC Symbol;Acc:HGNC:7441]
DDHD2	ENSG00000085788	12.5658	12.6555	12.6421	12.7481	12.7871	12.74	12.4945	12.5417	12.6436	DDHD domain containing 2 [Source:HGNC Symbol;Acc:HGNC:29106]
TTC39A	ENSG00000085831	6.0983	6.13588	6.24927	6.28676	6.09411	6.09454	6.71289	5.47622	6.55486	tetratricopeptide repeat domain 39A [Source:HGNC Symbol;Acc:HGNC:18657]
EPS15	ENSG00000085832	13.2474	13.256	13.2768	13.3399	13.3863	13.3871	13.1013	13.255	13.3246	epidermal growth factor receptor pathway substrate 15 [Source:HGNC Symbol;Acc:HGNC:3419]
ORC1	ENSG00000085840	10.7859	10.7888	10.7765	10.1697	10.1028	10.1091	10.9823	10.8383	10.6479	origin recognition complex subunit 1 [Source:HGNC Symbol;Acc:HGNC:8487]
MGST2	ENSG00000085871	12.4462	12.3726	12.5346	12.3195	12.3033	12.4331	12.7806	13.041	13.1404	microsomal glutathione S-transferase 2 [Source:HGNC Symbol;Acc:HGNC:7063]
CHERP	ENSG00000085872	11.9163	11.9305	11.7612	11.8479	11.8067	11.7755	11.3512	11.0062	10.8935	calcium homeostasis endoplasmic reticulum protein [Source:HGNC Symbol;Acc:HGNC:16930]
USP40	ENSG00000085982	12.7599	12.7608	12.8292	12.6565	12.7415	12.5927	12.7873	12.6731	12.6223	ubiquitin specific peptidase 40 [Source:HGNC Symbol;Acc:HGNC:20069]
POMGNT1	ENSG00000085998	12.6252	12.5805	12.6112	12.772	12.7572	12.7013	12.739	12.7076	12.6382	protein O-linked mannose N-acetylglucosaminyltransferase 1 (beta 1,2-) [Source:HGNC Symbol;Acc:HGNC:19139]
RAD54L	ENSG00000085999	10.4581	10.5476	10.2998	10.3772	10.3826	10.4123	10.5632	10.6038	10.3827	RAD54 like [Source:HGNC Symbol;Acc:HGNC:9826]
MAST2	ENSG00000086015	11.6338	11.6446	11.5977	11.5129	11.6073	11.615	11.4954	11.0496	11.1304	microtubule associated serine/threonine kinase 2 [Source:HGNC Symbol;Acc:HGNC:19035]
DNAJA1	ENSG00000086061	16.0909	16.1038	16.1332	15.9647	15.9775	16.0549	15.5246	15.7463	15.7839	DnaJ heat shock protein family (Hsp40) member A1 [Source:HGNC Symbol;Acc:HGNC:5229]
B4GALT1	ENSG00000086062	14.9879	15.0474	14.9593	15.5674	15.5943	15.4456	15.6113	15.3601	15.4047	beta-1,4-galactosyltransferase 1 [Source:HGNC Symbol;Acc:HGNC:924]
CHMP5	ENSG00000086065	14.2342	14.1516	14.3191	14.2969	14.3155	14.3561	14.2177	14.6304	14.7301	charged multivesicular body protein 5 [Source:HGNC Symbol;Acc:HGNC:26942]
NFX1	ENSG00000086102	12.4696	12.3546	12.4197	12.2703	12.2227	12.2767	12.8503	12.7521	12.8045	nuclear transcription factor, X-box binding 1 [Source:HGNC Symbol;Acc:HGNC:7803]
AQP6	ENSG00000086159	4.14153	4.14153	4.14153	4.85885	4.70063	4.48231	4.9634	4.48641	4.14153	aquaporin 6 [Source:HGNC Symbol;Acc:HGNC:639]
DIMT1	ENSG00000086189	12.338	12.3	12.3752	12.3683	12.3895	12.4036	12.7622	12.7923	12.8279	DIM1 rRNA methyltransferase and ribosome maturation factor [Source:HGNC Symbol;Acc:HGNC:30217]
IPO11	ENSG00000086200	13.3929	13.3841	13.4419	13.4697	13.4691	13.5009	13.4323	13.7609	13.7509	importin 11 [Source:HGNC Symbol;Acc:HGNC:20628]
FOLH1	ENSG00000086205	5.54046	5.46674	5.95559	5.6871	4.70063	5.63872	6.04167	6.48516	6.18312	folate hydrolase 1 [Source:HGNC Symbol;Acc:HGNC:3788]
EIF2AK1	ENSG00000086232	13.9025	13.9192	13.8687	13.9446	13.9067	13.8798	13.9708	13.8484	13.9336	eukaryotic translation initiation factor 2 alpha kinase 1 [Source:HGNC Symbol;Acc:HGNC:24921]
NME8	ENSG00000086288	4.87954	4.14153	4.14153	4.14153	4.70063	4.14153	4.89344	4.97661	4.78279	NME/NM23 family member 8 [Source:HGNC Symbol;Acc:HGNC:16473]
EPDR1	ENSG00000086289	6.84188	7.27991	7.09567	7.08146	7.27575	7.41779	7.18929	6.80153	6.7874	ependymin related 1 [Source:HGNC Symbol;Acc:HGNC:17572]
SNX10	ENSG00000086300	9.69824	9.96125	9.99595	9.70648	9.9701	9.89343	10.2219	10.2983	10.3468	sorting nexin 10 [Source:HGNC Symbol;Acc:HGNC:14974]
SEPHS1	ENSG00000086475	12.2958	12.2374	12.2197	12.1218	12.0939	12.04	12.0719	12.071	12.02	selenophosphate synthetase 1 [Source:HGNC Symbol;Acc:HGNC:19685]
MRPL28	ENSG00000086504	12.3978	12.3115	12.3866	12.3186	12.3752	12.3722	12.2648	12.2404	12.3843	mitochondrial ribosomal protein L28 [Source:HGNC Symbol;Acc:HGNC:14484]
ITPKC	ENSG00000086544	12.75	12.7455	12.7337	14.7474	14.5902	14.4437	12.8152	12.3137	12.4225	inositol-trisphosphate 3-kinase C [Source:HGNC Symbol;Acc:HGNC:14897]
CEACAM6	ENSG00000086548	9.89709	9.76644	10.138	9.69295	9.81103	10.3271	10.9209	10.6464	11.3244	CEA cell adhesion molecule 6 [Source:HGNC Symbol;Acc:HGNC:1818]
FAT2	ENSG00000086570	13.9459	14.1058	13.9501	13.6993	13.6533	13.3737	15.0973	14.3507	14.3505	FAT atypical cadherin 2 [Source:HGNC Symbol;Acc:HGNC:3596]
RBM22	ENSG00000086589	13.3678	13.4036	13.3237	13.2643	13.3097	13.2389	12.8363	12.8887	12.8637	RNA binding motif protein 22 [Source:HGNC Symbol;Acc:HGNC:25503]
TMED2	ENSG00000086598	15.748	15.7849	15.8032	15.7873	15.8209	15.8137	15.706	15.8655	15.9251	transmembrane p24 trafficking protein 2 [Source:HGNC Symbol;Acc:HGNC:16996]
ERO1B	ENSG00000086619	10.1602	10.3571	10.303	10.1026	10.2222	10.2341	9.17511	9.36871	9.53709	endoplasmic reticulum oxidoreductase 1 beta [Source:HGNC Symbol;Acc:HGNC:14355]
ZFAND6	ENSG00000086666	13.5432	13.4967	13.6261	13.5597	13.614	13.6159	13.3945	13.5415	13.7149	zinc finger AN1-type containing 6 [Source:HGNC Symbol;Acc:HGNC:30164]
HSD17B2	ENSG00000086696	7.65671	7.66422	8.21387	7.65739	7.72699	7.76741	7.97601	8.53488	8.09501	hydroxysteroid 17-beta dehydrogenase 2 [Source:HGNC Symbol;Acc:HGNC:5211]
TXLNG	ENSG00000086712	12.4003	12.4899	12.4985	12.3601	12.3542	12.3406	12.4195	12.5655	12.5349	taxilin gamma [Source:HGNC Symbol;Acc:HGNC:18578]
PPEF1	ENSG00000086717	4.47445	4.71424	4.87598	4.94152	5.36275	4.62236	4.14153	5.1575	5.23502	protein phosphatase with EF-hand domain 1 [Source:HGNC Symbol;Acc:HGNC:9243]
LAT2	ENSG00000086730	6.46625	6.41251	6.35709	6.0493	6.21012	6.37486	5.89441	5.47622	5.71132	linker for activation of T cells family member 2 [Source:HGNC Symbol;Acc:HGNC:12749]
HUWE1	ENSG00000086758	15.0729	15.1233	15.0909	15.1314	15.251	15.0851	14.7771	14.3866	14.4636	HECT, UBA and WWE domain containing E3 ubiquitin protein ligase 1 [Source:HGNC Symbol;Acc:HGNC:30892]
ZW10	ENSG00000086827	12.9989	13.0524	13.0464	12.8833	12.9666	12.9802	12.925	13.1902	13.2466	zw10 kinetochore protein [Source:HGNC Symbol;Acc:HGNC:13194]
ALG9	ENSG00000086848	9.35128	9.29352	9.16279	8.96284	9.19002	8.93006	9.06041	9.23912	9.23346	ALG9 alpha-1,2-mannosyltransferase [Source:HGNC Symbol;Acc:HGNC:15672]
MYBPC2	ENSG00000086967	4.14153	4.14153	4.14153	4.14153	4.14153	4.14153	4.14153	4.62811	4.14153	myosin binding protein C2 [Source:HGNC Symbol;Acc:HGNC:7550]
NOX4	ENSG00000086991	4.80304	4.94632	4.60902	4.50295	4.59897	5.09045	5.56541	5.55143	5.46606	NADPH oxidase 4 [Source:HGNC Symbol;Acc:HGNC:7891]
ACOX3	ENSG00000087008	10.0982	10.2207	9.99595	9.94034	10.1296	10.0552	10.1352	10.1206	10.122	acyl-CoA oxidase 3, pristanoyl [Source:HGNC Symbol;Acc:HGNC:121]
MTMR2	ENSG00000087053	13.8513	13.8877	13.8734	13.9299	13.9415	13.9178	13.9405	14.0582	14.1446	myotubularin related protein 2 [Source:HGNC Symbol;Acc:HGNC:7450]
PPP1R15A	ENSG00000087074	13.3012	13.3435	13.2273	14.579	14.6397	14.6807	13.8579	13.3034	13.2108	protein phosphatase 1 regulatory subunit 15A [Source:HGNC Symbol;Acc:HGNC:14375]
HSD17B14	ENSG00000087076	6.05498	5.88635	5.53405	6.12529	6.05295	5.79176	6.08711	5.92019	5.88968	hydroxysteroid 17-beta dehydrogenase 14 [Source:HGNC Symbol;Acc:HGNC:23238]
TRIP6	ENSG00000087077	12.3779	12.3155	12.2097	12.201	12.2267	12.2258	13.2858	13.0645	12.969	thyroid hormone receptor interactor 6 [Source:HGNC Symbol;Acc:HGNC:12311]
ACHE	ENSG00000087085	4.87954	5.17199	4.71286	4.65134	4.98869	5.03109	5.14163	4.62811	5.23502	acetylcholinesterase (Cartwright blood group) [Source:HGNC Symbol;Acc:HGNC:108]
FTL	ENSG00000087086	17.3816	17.3893	17.3262	17.4833	17.3841	17.4253	17.566	17.6016	17.4553	ferritin light chain [Source:HGNC Symbol;Acc:HGNC:3999]
SRRT	ENSG00000087087	13.0917	13.1159	13.0201	13.1026	13.1036	13.1084	13.3087	13.1358	13.1803	serrate, RNA effector molecule [Source:HGNC Symbol;Acc:HGNC:24101]
BAX	ENSG00000087088	12.1521	12.1211	12.0596	12.1407	12.1159	12.1819	12.5681	12.4274	12.4197	BCL2 associated X, apoptosis regulator [Source:HGNC Symbol;Acc:HGNC:959]
NLK	ENSG00000087095	11.1471	11.1867	11.1021	11.166	11.2658	11.0822	10.4655	10.6546	10.6495	nemo like kinase [Source:HGNC Symbol;Acc:HGNC:29858]
PIGS	ENSG00000087111	12.6383	12.6821	12.5809	12.6765	12.685	12.6283	12.5971	12.3745	12.2924	phosphatidylinositol glycan anchor biosynthesis class S [Source:HGNC Symbol;Acc:HGNC:14937]
ADAMTS2	ENSG00000087116	4.47445	4.80143	4.87598	4.50295	4.46567	4.48231	4.62028	4.14153	4.69801	ADAM metallopeptidase with thrombospondin type 1 motif 2 [Source:HGNC Symbol;Acc:HGNC:218]
TMPRSS11E	ENSG00000087128	7.1657	7.39031	7.5536	6.66186	7.36565	7.06483	7.86447	8.47848	8.85653	transmembrane serine protease 11E [Source:HGNC Symbol;Acc:HGNC:24465]
ATXN7L3	ENSG00000087152	12.9257	12.9277	12.7704	12.8852	12.8632	12.8511	12.475	12.1506	12.1231	ataxin 7 like 3 [Source:HGNC Symbol;Acc:HGNC:25416]
PGS1	ENSG00000087157	10.847	10.9051	10.8796	10.9179	10.8908	10.903	10.204	10.1245	9.94392	phosphatidylglycerophosphate synthase 1 [Source:HGNC Symbol;Acc:HGNC:30029]
PSMC5	ENSG00000087191	13.9194	13.9012	13.9355	13.8713	13.8294	13.8103	14.0061	13.9808	13.9737	proteasome 26S subunit, ATPase 5 [Source:HGNC Symbol;Acc:HGNC:9552]
UIMC1	ENSG00000087206	11.6364	11.7023	11.6544	11.7865	11.8078	11.8807	12.5205	12.6043	12.6636	ubiquitin interaction motif containing 1 [Source:HGNC Symbol;Acc:HGNC:30298]
CETP	ENSG00000087237	4.14153	4.14153	4.14153	4.14153	4.14153	4.14153	4.14153	4.14153	4.14153	cholesteryl ester transfer protein [Source:HGNC Symbol;Acc:HGNC:1869]
MMP2	ENSG00000087245	9.64137	9.97074	9.83099	9.95822	10.1705	9.82582	10.2477	9.94919	10.0198	matrix metallopeptidase 2 [Source:HGNC Symbol;Acc:HGNC:7166]
MT3	ENSG00000087250	4.61132	4.61016	4.71286	4.14153	4.59897	4.14153	4.14153	4.14153	4.98478	metallothionein 3 [Source:HGNC Symbol;Acc:HGNC:7408]
LPCAT2	ENSG00000087253	12.4444	12.5353	12.4997	12.4872	12.6128	12.5306	12.5912	12.5062	12.7048	lysophosphatidylcholine acyltransferase 2 [Source:HGNC Symbol;Acc:HGNC:26032]
GNAO1	ENSG00000087258	6.95842	6.70944	6.98077	6.77182	6.44616	6.76299	7.95897	7.21654	7.08535	G protein subunit alpha o1 [Source:HGNC Symbol;Acc:HGNC:4389]
OGFOD1	ENSG00000087263	13.339	13.3764	13.3586	13.2467	13.3378	13.2689	13.4934	13.545	13.6477	2-oxoglutarate and iron dependent oxygenase domain containing 1 [Source:HGNC Symbol;Acc:HGNC:25585]
SH3BP2	ENSG00000087266	10.4755	10.5439	10.3533	10.376	10.3474	10.3502	10.8367	10.3122	10.3478	SH3 domain binding protein 2 [Source:HGNC Symbol;Acc:HGNC:10825]
NOP14	ENSG00000087269	13.3765	13.4197	13.3936	13.3883	13.4716	13.4605	13.9518	13.916	13.8958	NOP14 nucleolar protein [Source:HGNC Symbol;Acc:HGNC:16821]
ADD1	ENSG00000087274	13.87	13.9347	13.8602	13.9486	13.9708	13.9084	13.7512	13.4884	13.5577	adducin 1 [Source:HGNC Symbol;Acc:HGNC:243]
L2HGDH	ENSG00000087299	11.7977	11.8583	11.7667	11.5536	11.478	11.4985	11.2847	11.3273	11.3224	L-2-hydroxyglutarate dehydrogenase [Source:HGNC Symbol;Acc:HGNC:20499]
TXNDC16	ENSG00000087301	10.7396	10.7117	10.7136	10.7216	10.8176	10.8265	10.7325	10.6654	10.6383	thioredoxin domain containing 16 [Source:HGNC Symbol;Acc:HGNC:19965]
RTRAF	ENSG00000087302	14.1549	14.0925	14.2004	14.1623	14.1377	14.1442	14.2824	14.5523	14.5443	RNA transcription, translation and transport factor [Source:HGNC Symbol;Acc:HGNC:23169]
NID2	ENSG00000087303	4.87954	5.75347	4.87598	4.76432	4.7858	4.96691	5.08645	5.80975	5.27754	nidogen 2 [Source:HGNC Symbol;Acc:HGNC:13389]
GMCL1	ENSG00000087338	11.9362	11.8832	11.9493	11.7774	11.752	11.7106	11.3055	11.1883	11.2992	germ cell-less 1, spermatogenesis associated [Source:HGNC Symbol;Acc:HGNC:23843]
SF3B2	ENSG00000087365	14.8035	14.8633	14.7959	14.8867	14.9003	14.8648	14.8179	14.6614	14.6756	splicing factor 3b subunit 2 [Source:HGNC Symbol;Acc:HGNC:10769]
KLHL42	ENSG00000087448	12.6512	12.7575	12.7229	12.7786	12.8917	12.7713	12.1645	12.126	12.0821	kelch like family member 42 [Source:HGNC Symbol;Acc:HGNC:29252]
GNAS	ENSG00000087460	15.9544	15.9859	16.0028	16.1714	16.1133	16.055	16.3467	16.2452	16.238	GNAS complex locus [Source:HGNC Symbol;Acc:HGNC:4392]
DNM1L	ENSG00000087470	14.1929	14.2465	14.2797	14.3515	14.3692	14.3718	14.3545	14.4626	14.5338	dynamin 1 like [Source:HGNC Symbol;Acc:HGNC:2973]
PTHLH	ENSG00000087494	12.7546	12.9268	12.9502	14.5646	14.8464	14.8529	15.4466	15.6809	15.565	parathyroid hormone like hormone [Source:HGNC Symbol;Acc:HGNC:9607]
PHACTR3	ENSG00000087495	10.55	10.3999	10.7201	10.473	10.3082	10.6015	11.4333	11.6045	11.7684	phosphatase and actin regulator 3 [Source:HGNC Symbol;Acc:HGNC:15833]
ERGIC2	ENSG00000087502	13.8672	13.9196	14.0161	13.9147	13.9303	13.9742	14.0854	14.434	14.5775	ERGIC and golgi 2 [Source:HGNC Symbol;Acc:HGNC:30208]
TFAP2C	ENSG00000087510	11.1007	11.1878	11.1686	11.166	11.0905	10.9259	10.5965	10.353	10.5626	transcription factor AP-2 gamma [Source:HGNC Symbol;Acc:HGNC:11744]
AURKA	ENSG00000087586	14.8123	14.6923	14.8172	13.9998	14.1635	14.2731	14.5969	14.6415	14.5843	aurora kinase A [Source:HGNC Symbol;Acc:HGNC:11393]
CASS4	ENSG00000087589	6.16062	6.37884	6.39115	6.32942	5.8237	5.8201	5.41674	5.10151	5.49992	Cas scaffold protein family member 4 [Source:HGNC Symbol;Acc:HGNC:15878]
PIR	ENSG00000087842	10.7098	10.6741	10.7703	10.7849	10.5794	10.7531	11.0966	11.1833	11.2705	pirin [Source:HGNC Symbol;Acc:HGNC:30048]
AAMDC	ENSG00000087884	10.6399	10.6018	10.6378	10.8654	10.5844	10.6635	10.1339	10.5335	10.4592	adipogenesis associated Mth938 domain containing [Source:HGNC Symbol;Acc:HGNC:30205]
RFX2	ENSG00000087903	9.14043	9.01807	8.96357	8.6509	8.64864	8.67069	9.77543	9.39936	9.12074	regulatory factor X2 [Source:HGNC Symbol;Acc:HGNC:9983]
METTL2A	ENSG00000087995	11.5573	11.5744	11.602	11.4908	11.5495	11.5399	11.3327	11.5955	11.5151	methyltransferase 2A, methylcytidine [Source:HGNC Symbol;Acc:HGNC:25755]
SULT2B1	ENSG00000088002	7.98885	7.43057	7.79906	7.97899	7.6384	8.45122	9.27449	8.73723	8.84822	sulfotransferase family 2B member 1 [Source:HGNC Symbol;Acc:HGNC:11459]
ALG6	ENSG00000088035	11.4716	11.4442	11.578	11.3291	11.2548	11.3308	11.1819	11.4135	11.371	ALG6 alpha-1,3-glucosyltransferase [Source:HGNC Symbol;Acc:HGNC:23157]
CNOT3	ENSG00000088038	8.04173	8.12593	8.01362	8.17592	8.06413	8.02051	7.91839	7.61359	6.92302	CCR4-NOT transcription complex subunit 3 [Source:HGNC Symbol;Acc:HGNC:7879]
PTPN4	ENSG00000088179	11.6321	11.5168	11.681	11.2776	11.3319	11.1666	11.4511	11.4016	11.505	protein tyrosine phosphatase non-receptor type 4 [Source:HGNC Symbol;Acc:HGNC:9656]
DDX18	ENSG00000088205	14.7921	14.7958	14.8679	14.8162	14.8287	14.8733	14.9081	15.2019	15.2345	DEAD-box helicase 18 [Source:HGNC Symbol;Acc:HGNC:2741]
KHSRP	ENSG00000088247	13.8693	13.8943	13.7232	13.9099	13.8921	13.8585	13.7187	13.5497	13.3784	KH-type splicing regulatory protein [Source:HGNC Symbol;Acc:HGNC:6316]
GNA11	ENSG00000088256	12.3122	12.3507	12.2094	12.2297	12.2671	12.2374	11.7928	11.4978	11.4581	G protein subunit alpha 11 [Source:HGNC Symbol;Acc:HGNC:4379]
EDEM2	ENSG00000088298	11.2541	11.2426	11.2877	11.1715	11.2162	11.096	11.3172	11.2544	11.1973	ER degradation enhancing alpha-mannosidase like protein 2 [Source:HGNC Symbol;Acc:HGNC:15877]
DNMT3B	ENSG00000088305	9.27193	9.04658	9.26066	8.6348	8.60612	8.63156	9.25376	9.09938	8.83146	DNA methyltransferase 3 beta [Source:HGNC Symbol;Acc:HGNC:2979]
TPX2	ENSG00000088325	15.2811	15.2483	15.2846	15.1144	15.2695	15.2476	15.6611	15.6052	15.4319	TPX2 microtubule nucleation factor [Source:HGNC Symbol;Acc:HGNC:1249]
FER1L4	ENSG00000088340	6.22004	6.17637	6.57897	6.52419	6.50651	6.20178	5.45592	5.51448	5.31823	fer-1 like family member 4 (pseudogene) [Source:HGNC Symbol;Acc:HGNC:15801]
PDRG1	ENSG00000088356	13.0207	12.9632	12.9749	12.587	12.6567	12.707	12.5325	12.5515	12.6585	p53 and DNA damage regulated 1 [Source:HGNC Symbol;Acc:HGNC:16119]
EPB41L1	ENSG00000088367	9.73867	9.58239	9.63791	9.51328	9.65801	9.72819	10.5415	10.3236	10.2743	erythrocyte membrane protein band 4.1 like 1 [Source:HGNC Symbol;Acc:HGNC:3378]
SLC15A1	ENSG00000088386	4.71565	4.14153	4.14153	4.65134	4.59897	4.62236	4.89344	4.48641	5.31823	solute carrier family 15 member 1 [Source:HGNC Symbol;Acc:HGNC:10920]
DOCK9	ENSG00000088387	12.5367	12.5426	12.4521	12.643	12.7918	12.6838	12.4883	12.227	12.2952	dedicator of cytokinesis 9 [Source:HGNC Symbol;Acc:HGNC:14132]
ANKRD10	ENSG00000088448	11.858	11.9461	11.9095	11.8414	11.8601	11.7304	12.097	11.8661	11.988	ankyrin repeat domain 10 [Source:HGNC Symbol;Acc:HGNC:20265]
TGDS	ENSG00000088451	10.8691	10.7796	10.8753	10.886	10.935	10.8382	10.6608	10.8002	10.7502	TDP-glucose 4,6-dehydratase [Source:HGNC Symbol;Acc:HGNC:20324]
DOCK3	ENSG00000088538	6.31337	6.42903	6.30429	6.24265	6.44616	6.11672	6.29277	5.86624	6.48246	dedicator of cytokinesis 3 [Source:HGNC Symbol;Acc:HGNC:2989]
C3orf18	ENSG00000088543	7.21305	7.19807	7.37639	7.28334	7.19767	7.24762	7.47338	7.27512	7.3781	chromosome 3 open reading frame 18 [Source:HGNC Symbol;Acc:HGNC:24837]
COQ9	ENSG00000088682	12.2518	12.1602	12.1496	12.0314	11.9329	11.9498	12.082	12.0106	12.0836	coenzyme Q9 [Source:HGNC Symbol;Acc:HGNC:25302]
TMEM40	ENSG00000088726	12.9228	12.9915	13.0204	12.6773	12.7071	12.802	13.4026	13.556	13.7131	transmembrane protein 40 [Source:HGNC Symbol;Acc:HGNC:25620]
KIF9	ENSG00000088727	9.162	9.02069	8.98771	9.0981	9.13822	9.06691	8.7541	9.00567	8.90006	kinesin family member 9 [Source:HGNC Symbol;Acc:HGNC:16666]
ARHGAP28	ENSG00000088756	9.63281	9.62423	9.71699	9.13002	9.61089	9.5261	10.1136	9.90564	10.1958	Rho GTPase activating protein 28 [Source:HGNC Symbol;Acc:HGNC:25509]
CRLS1	ENSG00000088766	9.44029	9.39168	9.29329	9.25896	9.22282	9.33588	9.69061	9.65842	9.75259	cardiolipin synthase 1 [Source:HGNC Symbol;Acc:HGNC:16148]
PPP1R13B	ENSG00000088808	11.9032	11.9682	11.8247	11.9464	11.9379	11.8105	11.081	10.7953	10.7232	protein phosphatase 1 regulatory subunit 13B [Source:HGNC Symbol;Acc:HGNC:14950]
ATRN	ENSG00000088812	14.6245	14.7337	14.5789	14.7626	14.7864	14.7047	14.6768	14.3784	14.5122	attractin [Source:HGNC Symbol;Acc:HGNC:885]
SMOX	ENSG00000088826	9.86969	9.8124	9.83395	10.1099	10.2372	10.1014	8.91246	8.68481	8.5836	spermine oxidase [Source:HGNC Symbol;Acc:HGNC:15862]
FKBP1A	ENSG00000088832	15.8599	15.9584	15.9249	16.0589	16.0342	16.0541	15.8804	15.9734	15.9823	FKBP prolyl isomerase 1A [Source:HGNC Symbol;Acc:HGNC:3711]
NSFL1C	ENSG00000088833	13.8976	13.9418	13.8814	14.1066	14.1299	14.0875	14.158	14.0862	14.1018	NSFL1 cofactor [Source:HGNC Symbol;Acc:HGNC:15912]
SLC4A11	ENSG00000088836	9.08125	8.99964	8.85403	8.85233	8.87202	8.93591	9.16527	8.79771	8.8002	solute carrier family 4 member 11 [Source:HGNC Symbol;Acc:HGNC:16438]
DNAAF9	ENSG00000088854	12.1655	12.2486	12.1108	12.4898	12.4908	12.3128	11.6562	11.482	11.3676	dynein axonemal assembly factor 9 [Source:HGNC Symbol;Acc:HGNC:17721]
ZNF343	ENSG00000088876	11.2685	11.2614	11.2333	11.2296	11.2415	11.3744	11.1861	11.1939	11.1951	zinc finger protein 343 [Source:HGNC Symbol;Acc:HGNC:16017]
EBF4	ENSG00000088881	5.01109	4.87775	4.94439	4.65134	5.24	5.29389	5.24254	4.48641	4.98478	EBF family member 4 [Source:HGNC Symbol;Acc:HGNC:29278]
MAVS	ENSG00000088888	13.36	13.4448	13.3052	13.103	13.1642	13.2115	13.5423	13.3354	13.3439	mitochondrial antiviral signaling protein [Source:HGNC Symbol;Acc:HGNC:29233]
LZTS3	ENSG00000088899	8.68703	8.56328	8.6573	8.63884	8.45211	8.68813	8.2003	7.75666	8.23788	leucine zipper tumor suppressor family member 3 [Source:HGNC Symbol;Acc:HGNC:30139]
F11	ENSG00000088926	4.14153	4.14153	4.14153	4.14153	4.14153	4.14153	4.14153	4.14153	4.14153	coagulation factor XI [Source:HGNC Symbol;Acc:HGNC:3529]
XRN2	ENSG00000088930	14.8319	14.8812	14.8816	14.9036	14.9897	14.9391	14.9343	15.0316	15.084	5'-3' exoribonuclease 2 [Source:HGNC Symbol;Acc:HGNC:12836]
KIZ	ENSG00000088970	12.3045	12.2578	12.4178	12.1531	12.1724	12.2807	12.643	12.8862	12.979	kizuna centrosomal protein [Source:HGNC Symbol;Acc:HGNC:15865]
DYNLL1	ENSG00000088986	15.8835	15.8164	15.9211	15.99	15.7898	15.8916	15.2034	15.3553	15.31	dynein light chain LC8-type 1 [Source:HGNC Symbol;Acc:HGNC:15476]
TESC	ENSG00000088992	4.14153	4.14153	4.14153	4.85885	4.92741	4.14153	4.14153	4.14153	4.46414	tescalcin [Source:HGNC Symbol;Acc:HGNC:26065]
SNX5	ENSG00000089006	14.9227	14.9318	14.9955	14.9165	14.9056	14.9012	15.2425	15.4611	15.3728	sorting nexin 5 [Source:HGNC Symbol;Acc:HGNC:14969]
RPL6	ENSG00000089009	17.5107	17.4643	17.5836	17.6066	17.5525	17.5792	17.7776	18.0103	17.9819	ribosomal protein L6 [Source:HGNC Symbol;Acc:HGNC:10362]
SIRPG	ENSG00000089012	4.14153	4.47363	4.14153	4.14153	4.14153	4.96691	4.14153	4.14153	4.14153	signal regulatory protein gamma [Source:HGNC Symbol;Acc:HGNC:15757]
MAPKAPK5	ENSG00000089022	12.091	12.1308	12.157	12.2367	12.2153	12.1939	12.046	12.0872	12.0859	MAPK activated protein kinase 5 [Source:HGNC Symbol;Acc:HGNC:6889]
P2RX7	ENSG00000089041	4.94827	5.39115	5.4637	5.40709	5.8237	5.46131	6.01831	5.94629	5.81651	purinergic receptor P2X 7 [Source:HGNC Symbol;Acc:HGNC:8537]
ESF1	ENSG00000089048	14.0427	14.0112	14.1356	14.0014	14.0915	14.1433	13.9484	14.3251	14.3796	ESF1 nucleolar pre-rRNA processing protein homolog [Source:HGNC Symbol;Acc:HGNC:15898]
RBBP9	ENSG00000089050	12.3208	12.2233	12.3444	12.0202	12.083	12.0057	12.5069	12.7204	12.6931	RB binding protein 9, serine hydrolase [Source:HGNC Symbol;Acc:HGNC:9892]
ANAPC5	ENSG00000089053	14.0914	14.094	14.1501	14.1259	14.1242	14.0763	14.0598	14.1237	14.1648	anaphase promoting complex subunit 5 [Source:HGNC Symbol;Acc:HGNC:15713]
SLC23A2	ENSG00000089057	12.015	12.129	11.8755	11.9395	12.0596	11.8697	11.4359	11.1301	10.9476	solute carrier family 23 member 2 [Source:HGNC Symbol;Acc:HGNC:10973]
SLC8B1	ENSG00000089060	10.4668	10.4492	10.3252	10.6995	10.7374	10.7272	9.78669	9.58984	9.68116	solute carrier family 8 member B1 [Source:HGNC Symbol;Acc:HGNC:26175]
TMEM230	ENSG00000089063	14.0259	14.0475	14.0971	14.085	14.09	14.0441	14.1691	14.3079	14.3328	transmembrane protein 230 [Source:HGNC Symbol;Acc:HGNC:15876]
DZANK1	ENSG00000089091	9.19959	9.15763	9.04506	8.76257	8.84697	8.70536	8.90656	8.61554	8.71134	double zinc ribbon and ankyrin repeat domains 1 [Source:HGNC Symbol;Acc:HGNC:15858]
KDM2B	ENSG00000089094	10.6585	10.6582	10.6446	10.82	10.8389	10.8843	10.533	10.2983	10.2045	lysine demethylase 2B [Source:HGNC Symbol;Acc:HGNC:13610]
CFAP61	ENSG00000089101	5.75712	5.00899	5.6624	5.14604	5.47196	5.29389	5.89441	5.58715	5.59551	cilia and flagella associated protein 61 [Source:HGNC Symbol;Acc:HGNC:15872]
LHX5	ENSG00000089116	6.41722	5.50257	5.60009	5.8204	5.94369	6.22219	5.02732	5.35213	5.91311	LIM homeobox 5 [Source:HGNC Symbol;Acc:HGNC:14216]
TASP1	ENSG00000089123	11.7858	11.7253	11.7958	11.7375	11.7149	11.8161	11.7724	11.9568	11.9289	taspase 1 [Source:HGNC Symbol;Acc:HGNC:15859]
OAS1	ENSG00000089127	9.05329	8.84298	9.07791	9.31051	9.21414	9.37942	9.57659	9.42938	9.62395	2'-5'-oligoadenylate synthetase 1 [Source:HGNC Symbol;Acc:HGNC:8086]
GCN1	ENSG00000089154	14.0175	14.1398	13.9499	14.2218	14.2362	14.1946	13.7424	13.3547	13.353	GCN1 activator of EIF2AK4 [Source:HGNC Symbol;Acc:HGNC:4199]
RPLP0	ENSG00000089157	18.2915	18.2326	18.2966	18.3224	18.2598	18.2457	18.4819	18.697	18.6502	ribosomal protein lateral stalk subunit P0 [Source:HGNC Symbol;Acc:HGNC:10371]
PXN	ENSG00000089159	14.5321	14.5876	14.5026	14.6051	14.6694	14.6161	14.5895	14.3545	14.2545	paxillin [Source:HGNC Symbol;Acc:HGNC:9718]
SIRT4	ENSG00000089163	6.88968	7.02906	6.40785	6.02292	5.84868	5.57119	5.28911	6.09229	6.25582	sirtuin 4 [Source:HGNC Symbol;Acc:HGNC:14932]
RPH3A	ENSG00000089169	4.14153	4.14153	4.47282	4.76432	4.14153	4.14153	4.14153	4.14153	4.14153	rabphilin 3A [Source:HGNC Symbol;Acc:HGNC:17056]
KIF16B	ENSG00000089177	12.6789	12.6475	12.7323	12.589	12.7273	12.7072	13.2442	13.215	13.2329	kinesin family member 16B [Source:HGNC Symbol;Acc:HGNC:15869]
TRMT6	ENSG00000089195	13.5478	13.5392	13.595	13.5077	13.6033	13.6372	13.4635	13.5742	13.6181	tRNA methyltransferase 6 non-catalytic subunit [Source:HGNC Symbol;Acc:HGNC:20900]
CHGB	ENSG00000089199	7.56542	7.9609	7.87614	7.93348	7.8671	7.73405	7.94172	7.99431	8.08085	chromogranin B [Source:HGNC Symbol;Acc:HGNC:1930]
PEBP1	ENSG00000089220	14.4734	14.441	14.4219	14.5058	14.4343	14.4743	14.6414	14.5704	14.603	phosphatidylethanolamine binding protein 1 [Source:HGNC Symbol;Acc:HGNC:8630]
BRAP	ENSG00000089234	12.8817	12.8645	12.9073	12.9017	12.9344	12.9072	12.6241	12.6955	12.6454	BRCA1 associated protein [Source:HGNC Symbol;Acc:HGNC:1099]
ERP29	ENSG00000089248	13.6289	13.6133	13.6166	13.6581	13.6077	13.6495	14.0157	13.9836	13.9784	endoplasmic reticulum protein 29 [Source:HGNC Symbol;Acc:HGNC:13799]
NOS1	ENSG00000089250	4.47445	4.14153	4.60902	4.14153	4.46567	4.14153	4.14153	4.62811	4.14153	nitric oxide synthase 1 [Source:HGNC Symbol;Acc:HGNC:7872]
FUS	ENSG00000089280	15.4688	15.4953	15.3512	15.8422	15.7386	15.7513	15.0421	14.9681	14.9173	FUS RNA binding protein [Source:HGNC Symbol;Acc:HGNC:4010]
IGBP1	ENSG00000089289	13.0527	13.031	13.1463	13.1308	13.1169	13.1129	13.1526	13.298	13.3432	immunoglobulin binding protein 1 [Source:HGNC Symbol;Acc:HGNC:5461]
FXYD5	ENSG00000089327	11.2806	11.257	11.2676	11.4529	11.4698	11.5191	11.9122	11.8021	11.5833	FXYD domain containing ion transport regulator 5 [Source:HGNC Symbol;Acc:HGNC:4029]
ZNF302	ENSG00000089335	12.397	12.3901	12.5193	11.6955	11.9032	11.8065	11.6723	11.9524	11.8876	zinc finger protein 302 [Source:HGNC Symbol;Acc:HGNC:13848]
GRAMD1A	ENSG00000089351	10.0578	10.1183	10.0325	10.2325	10.269	10.3081	10.7694	10.6206	10.5109	GRAM domain containing 1A [Source:HGNC Symbol;Acc:HGNC:29305]
FXYD3	ENSG00000089356	6.48219	6.50868	6.85548	7.36452	7.24159	7.35746	7.12898	7.45446	7.53952	FXYD domain containing ion transport regulator 3 [Source:HGNC Symbol;Acc:HGNC:4027]
HEPH	ENSG00000089472	4.61132	4.61016	5.16956	4.85885	4.98869	4.48231	5.02732	4.62811	4.59682	hephaestin [Source:HGNC Symbol;Acc:HGNC:4866]
CDIP1	ENSG00000089486	7.91136	7.98261	7.74313	7.28334	7.57838	7.88749	7.59652	7.35866	7.50441	cell death inducing p53 target 1 [Source:HGNC Symbol;Acc:HGNC:13234]
CMTM1	ENSG00000089505	5.22268	5.22011	5.21758	5.6871	4.86038	4.81845	5.89441	5.78046	5.6549	CKLF like MARVEL transmembrane domain containing 1 [Source:HGNC Symbol;Acc:HGNC:19172]
KCNH4	ENSG00000089558	4.94827	4.47363	4.47282	4.50295	4.14153	4.14153	4.48083	4.14153	4.14153	potassium voltage-gated channel subfamily H member 4 [Source:HGNC Symbol;Acc:HGNC:6253]
GANAB	ENSG00000089597	15.4739	15.5838	15.3891	15.7016	15.6689	15.5767	15.6809	15.4776	15.4149	glucosidase II alpha subunit [Source:HGNC Symbol;Acc:HGNC:4138]
GMIP	ENSG00000089639	9.79804	9.79877	9.82505	9.80138	9.78199	10.006	9.6612	9.05604	9.19686	GEM interacting protein [Source:HGNC Symbol;Acc:HGNC:24852]
RBM41	ENSG00000089682	11.9532	11.919	11.9442	11.6715	11.8698	12.0047	12.2642	12.3841	12.7233	RNA binding motif protein 41 [Source:HGNC Symbol;Acc:HGNC:25617]
BIRC5	ENSG00000089685	13.6764	13.5823	13.5507	13.4863	13.4432	13.4893	13.4311	13.3985	13.2876	baculoviral IAP repeat containing 5 [Source:HGNC Symbol;Acc:HGNC:593]
LAG3	ENSG00000089692	5.43265	5.22011	5.4637	5.31107	5.32354	4.72908	5.02732	4.62811	4.78279	lymphocyte activating 3 [Source:HGNC Symbol;Acc:HGNC:6476]
MLF2	ENSG00000089693	13.9689	13.9502	13.874	14.0667	13.9862	13.9326	13.7901	13.6683	13.5563	myeloid leukemia factor 2 [Source:HGNC Symbol;Acc:HGNC:7126]
OTUB2	ENSG00000089723	5.01109	5.17199	4.60902	4.50295	5.0454	5.57119	4.48083	5.21013	4.98478	OTU deubiquitinase, ubiquitin aldehyde binding 2 [Source:HGNC Symbol;Acc:HGNC:20351]
DDX24	ENSG00000089737	8.3363	8.43962	8.23199	8.42128	8.79554	8.34078	8.33827	8.02283	8.3678	DEAD-box helicase 24 [Source:HGNC Symbol;Acc:HGNC:13266]
ZBTB25	ENSG00000089775	9.19494	9.27394	9.50867	9.35782	9.38616	9.44646	9.75592	9.50783	9.59447	zinc finger and BTB domain containing 25 [Source:HGNC Symbol;Acc:HGNC:13112]
NECAP1	ENSG00000089818	12.3141	12.2881	12.3293	12.1703	12.1153	12.2024	11.6429	11.8016	11.86	NECAP endocytosis associated 1 [Source:HGNC Symbol;Acc:HGNC:24539]
ARHGAP4	ENSG00000089820	5.17445	5.35113	5.6624	5.20442	5.19525	4.89666	5.14163	5.25987	5.43107	Rho GTPase activating protein 4 [Source:HGNC Symbol;Acc:HGNC:674]
ANKRD24	ENSG00000089847	5.60676	5.1211	5.53405	5.85149	5.69018	5.42199	5.81349	5.51448	5.43107	ankyrin repeat domain 24 [Source:HGNC Symbol;Acc:HGNC:29424]
DHX32	ENSG00000089876	12.9205	12.8532	12.9963	12.6473	12.7221	12.7728	13.3625	13.5514	13.6551	DEAH-box helicase 32 (putative) [Source:HGNC Symbol;Acc:HGNC:16717]
RCOR1	ENSG00000089902	13.6878	13.7365	13.6975	13.9882	13.9743	13.8745	12.9871	12.7462	12.8079	REST corepressor 1 [Source:HGNC Symbol;Acc:HGNC:17441]
GPATCH2L	ENSG00000089916	14.265	14.3163	14.2606	14.3426	14.4584	14.3563	12.745	12.7091	12.7694	G-patch domain containing 2 like [Source:HGNC Symbol;Acc:HGNC:20210]
LTBP4	ENSG00000090006	10.8778	10.7476	10.6148	10.7111	10.7674	10.6819	11.1011	10.6326	10.2514	latent transforming growth factor beta binding protein 4 [Source:HGNC Symbol;Acc:HGNC:6717]
BLVRB	ENSG00000090013	11.8566	11.8232	11.8176	11.8483	11.7984	11.7957	12.1194	12.2148	12.1987	biliverdin reductase B [Source:HGNC Symbol;Acc:HGNC:1063]
SLC9A1	ENSG00000090020	12.6727	12.7965	12.4823	13.0284	13.041	12.8292	11.9785	11.7086	11.5716	solute carrier family 9 member A1 [Source:HGNC Symbol;Acc:HGNC:11071]
SPTLC1	ENSG00000090054	14.7098	14.6719	14.7692	14.7895	14.7983	14.8147	14.5949	14.7327	14.8574	serine palmitoyltransferase long chain base subunit 1 [Source:HGNC Symbol;Acc:HGNC:11277]
PAPOLA	ENSG00000090060	15.4147	15.4612	15.4873	15.4605	15.5049	15.4857	15.2613	15.4325	15.5209	poly(A) polymerase alpha [Source:HGNC Symbol;Acc:HGNC:14981]
CCNK	ENSG00000090061	13.03	13.2299	13.111	13.3254	13.3887	13.2956	12.8745	12.7757	12.7465	cyclin K [Source:HGNC Symbol;Acc:HGNC:1596]
PCBP4	ENSG00000090097	9.80719	9.71091	9.69274	9.79778	9.63221	9.59235	10.1427	10.0325	10.0989	poly(rC) binding protein 4 [Source:HGNC Symbol;Acc:HGNC:8652]
YPEL3	ENSG00000090238	8.53344	8.47442	8.57819	8.17592	8.18037	8.49946	9.16527	8.53883	8.9732	yippee like 3 [Source:HGNC Symbol;Acc:HGNC:18327]
MRPS33	ENSG00000090263	13.1482	13.0556	13.2283	13.0564	12.9597	12.9738	13.3524	13.7178	13.7506	mitochondrial ribosomal protein S33 [Source:HGNC Symbol;Acc:HGNC:16634]
NDUFB2	ENSG00000090266	12.6944	12.5685	12.6587	12.6832	12.5501	12.6357	12.6975	12.9031	12.9324	NADH:ubiquinone oxidoreductase subunit B2 [Source:HGNC Symbol;Acc:HGNC:7697]
NUDC	ENSG00000090273	13.664	13.7246	13.5694	13.6739	13.5921	13.6745	13.7694	13.6678	13.6055	nuclear distribution C, dynein complex regulator [Source:HGNC Symbol;Acc:HGNC:8045]
MAEA	ENSG00000090316	13.0793	13.0559	12.956	13.0008	13.0103	13.0747	13.0038	12.7859	12.7039	macrophage erythroblast attacher, E3 ubiquitin ligase [Source:HGNC Symbol;Acc:HGNC:13731]
ICAM1	ENSG00000090339	7.1753	7.00776	6.93651	9.57358	9.32504	9.3046	8.30275	8.01149	8.05694	intercellular adhesion molecule 1 [Source:HGNC Symbol;Acc:HGNC:5344]
STRN4	ENSG00000090372	12.6534	12.5721	12.5469	12.7074	12.7309	12.6639	12.3344	11.9769	11.9426	striatin 4 [Source:HGNC Symbol;Acc:HGNC:15721]
IRAK3	ENSG00000090376	10.0216	9.93657	9.87187	9.77778	9.78931	9.79239	10.6748	10.7595	10.56	interleukin 1 receptor associated kinase 3 [Source:HGNC Symbol;Acc:HGNC:17020]
LYZ	ENSG00000090382	4.47445	4.71424	4.47282	4.50295	5.0454	4.89666	4.14153	4.48641	4.59682	lysozyme [Source:HGNC Symbol;Acc:HGNC:6740]
MUL1	ENSG00000090432	12.5649	12.5595	12.4752	12.4808	12.5612	12.544	12.3733	12.1793	12.0918	mitochondrial E3 ubiquitin protein ligase 1 [Source:HGNC Symbol;Acc:HGNC:25762]
TFAP4	ENSG00000090447	7.40428	7.35725	7.13521	6.4687	6.57831	7.05394	9.78669	9.97848	9.76293	transcription factor AP-4 [Source:HGNC Symbol;Acc:HGNC:11745]
PDCD7	ENSG00000090470	12.0604	12.1572	11.99	11.9964	11.9607	11.9433	11.2892	11.1314	11.0525	programmed cell death 7 [Source:HGNC Symbol;Acc:HGNC:8767]
SPG21	ENSG00000090487	12.7297	12.8322	12.7559	12.7777	12.7611	12.7699	13.1355	13.2001	13.236	SPG21 abhydrolase domain containing, maspardin [Source:HGNC Symbol;Acc:HGNC:20373]
FETUB	ENSG00000090512	4.87954	4.61016	4.94439	5.14604	5.14815	4.62236	5.99451	5.30711	5.71132	fetuin B [Source:HGNC Symbol;Acc:HGNC:3658]
DNAJB11	ENSG00000090520	12.7469	12.8141	12.8453	12.8854	12.8336	12.9815	12.6314	12.8327	12.8293	DnaJ heat shock protein family (Hsp40) member B11 [Source:HGNC Symbol;Acc:HGNC:14889]
P3H2	ENSG00000090530	10.7766	10.8296	10.7193	11.193	11.385	11.118	11.4049	11.0964	11.3128	prolyl 3-hydroxylase 2 [Source:HGNC Symbol;Acc:HGNC:19317]
CHRD	ENSG00000090539	5.0692	4.71424	4.14153	4.14153	4.46567	4.14153	4.14153	4.14153	4.14153	chordin [Source:HGNC Symbol;Acc:HGNC:1949]
FLT3LG	ENSG00000090554	4.47445	4.71424	4.79983	4.85885	4.14153	4.48231	4.14153	4.62811	4.14153	fms related receptor tyrosine kinase 3 ligand [Source:HGNC Symbol;Acc:HGNC:3766]
RAB11FIP3	ENSG00000090565	7.78662	7.4927	7.81722	7.54913	7.61204	8.08	7.10828	6.86716	6.7513	RAB11 family interacting protein 3 [Source:HGNC Symbol;Acc:HGNC:17224]
GNPTG	ENSG00000090581	11.8269	11.8108	11.8258	11.8883	11.8958	11.8678	12.0406	11.8917	11.9458	N-acetylglucosamine-1-phosphate transferase subunit gamma [Source:HGNC Symbol;Acc:HGNC:23026]
ZNF268	ENSG00000090612	12.8349	12.766	12.8856	12.5625	12.5112	12.534	12.1073	12.4248	12.379	zinc finger protein 268 [Source:HGNC Symbol;Acc:HGNC:13061]
GOLGA3	ENSG00000090615	12.8704	12.9174	12.8484	12.8127	12.8809	12.8728	11.8904	11.5499	11.5432	golgin A3 [Source:HGNC Symbol;Acc:HGNC:4426]
PABPC4	ENSG00000090621	15.3547	15.4395	15.3432	15.3985	15.39	15.3679	15.1869	15.1195	15.0192	poly(A) binding protein cytoplasmic 4 [Source:HGNC Symbol;Acc:HGNC:8557]
CERS4	ENSG00000090661	7.55084	7.1601	7.21109	7.32452	7.19767	7.22845	8.06363	8.08364	7.75763	ceramide synthase 4 [Source:HGNC Symbol;Acc:HGNC:23747]
MCOLN1	ENSG00000090674	10.3275	10.3848	10.1653	10.2285	10.157	10.4597	10.5529	10.4523	10.4437	mucolipin TRP cation channel 1 [Source:HGNC Symbol;Acc:HGNC:13356]
USP48	ENSG00000090686	13.383	13.3705	13.436	13.2942	13.3519	13.2789	13.701	13.7171	13.7862	ubiquitin specific peptidase 48 [Source:HGNC Symbol;Acc:HGNC:18533]
EFNB1	ENSG00000090776	13.0393	13.0362	12.8989	13.6214	13.6528	13.5911	13.1148	13.0105	12.7836	ephrin B1 [Source:HGNC Symbol;Acc:HGNC:3226]
PDPR	ENSG00000090857	12.3617	12.4213	12.3013	12.2196	12.3152	12.168	11.6522	11.1585	11.2997	pyruvate dehydrogenase phosphatase regulatory subunit [Source:HGNC Symbol;Acc:HGNC:30264]
AARS1	ENSG00000090861	12.7603	12.8003	12.6931	12.5056	12.4963	12.4715	12.8989	12.7374	12.748	alanyl-tRNA synthetase 1 [Source:HGNC Symbol;Acc:HGNC:20]
GLG1	ENSG00000090863	13.9823	14.1304	13.9738	14.2049	14.2352	14.162	13.9472	13.7175	13.6192	golgi glycoprotein 1 [Source:HGNC Symbol;Acc:HGNC:4316]
KIF4A	ENSG00000090889	13.8083	13.8186	13.8132	13.6057	13.6794	13.6334	13.311	13.3047	13.1112	kinesin family member 4A [Source:HGNC Symbol;Acc:HGNC:13339]
TNRC6A	ENSG00000090905	9.75768	9.09947	9.89614	8.87991	8.81863	9.64502	8.12089	9.19735	8.97829	trinucleotide repeat containing adaptor 6A [Source:HGNC Symbol;Acc:HGNC:11969]
PLEKHG2	ENSG00000090924	8.22198	8.24727	8.22748	8.10154	8.09291	8.17726	9.29267	9.17474	8.8893	pleckstrin homology and RhoGEF domain containing G2 [Source:HGNC Symbol;Acc:HGNC:29515]
DLL3	ENSG00000090932	5.96356	6.29069	6.50389	5.78848	6.24657	6.33834	6.55091	6.58335	6.62355	delta like canonical Notch ligand 3 [Source:HGNC Symbol;Acc:HGNC:2909]
NAT14	ENSG00000090971	9.31108	9.20667	9.20914	9.12427	9.06533	8.81735	10.055	9.92983	9.92431	N-acetyltransferase 14 (putative) [Source:HGNC Symbol;Acc:HGNC:28918]
PITPNM2	ENSG00000090975	8.64674	8.26064	8.41353	8.12484	8.38789	8.37998	8.95875	8.28524	8.50113	phosphatidylinositol transfer protein membrane associated 2 [Source:HGNC Symbol;Acc:HGNC:21044]
EXOC1	ENSG00000090989	13.7735	13.7931	13.8495	13.7577	13.8614	13.813	13.6564	13.793	13.9451	exocyst complex component 1 [Source:HGNC Symbol;Acc:HGNC:30380]
RBM27	ENSG00000091009	12.3472	12.4024	12.4622	12.4214	12.5595	12.5397	12.3286	12.4762	12.515	RNA binding motif protein 27 [Source:HGNC Symbol;Acc:HGNC:29243]
POU4F3	ENSG00000091010	6.16062	5.72499	5.74988	5.8204	5.77211	5.29389	5.33352	4.62811	5.09397	POU class 4 homeobox 3 [Source:HGNC Symbol;Acc:HGNC:9220]
OSBPL8	ENSG00000091039	14.9318	14.9468	15.0148	15.0419	15.1734	15.0974	14.7891	14.9149	15.0639	oxysterol binding protein like 8 [Source:HGNC Symbol;Acc:HGNC:16396]
DTX2	ENSG00000091073	10.0832	10.1508	9.95305	10.6663	10.4047	10.4331	10.4464	9.74619	9.73768	deltex E3 ubiquitin ligase 2 [Source:HGNC Symbol;Acc:HGNC:15973]
NLRC4	ENSG00000091106	4.71565	4.94632	5.26319	4.85885	4.59897	4.81845	4.14153	4.48641	4.46414	NLR family CARD domain containing 4 [Source:HGNC Symbol;Acc:HGNC:16412]
PUS7	ENSG00000091127	11.4897	11.5929	11.4377	11.6229	11.7114	11.6826	12.1712	12.2154	12.1299	pseudouridine synthase 7 [Source:HGNC Symbol;Acc:HGNC:26033]
LAMB4	ENSG00000091128	6.27683	5.78127	6.24927	6.0493	6.15343	5.90126	7.12898	6.9298	7.02667	laminin subunit beta 4 [Source:HGNC Symbol;Acc:HGNC:6491]
NRCAM	ENSG00000091129	9.27413	9.68149	9.4825	9.48215	9.89072	9.98504	10.3358	10.2936	10.1289	neuronal cell adhesion molecule [Source:HGNC Symbol;Acc:HGNC:7994]
LAMB1	ENSG00000091136	14.525	14.6738	14.5378	14.7513	14.8533	14.7527	15.5279	15.3545	15.2908	laminin subunit beta 1 [Source:HGNC Symbol;Acc:HGNC:6486]
SLC26A4	ENSG00000091137	6.55919	6.55428	6.74376	6.44967	6.13396	5.87481	6.13097	6.30347	5.9361	solute carrier family 26 member 4 [Source:HGNC Symbol;Acc:HGNC:8818]
DLD	ENSG00000091140	14.236	14.1803	14.2673	14.1359	14.124	14.1597	14.1687	14.4004	14.4939	dihydrolipoamide dehydrogenase [Source:HGNC Symbol;Acc:HGNC:2898]
WDR7	ENSG00000091157	11.7974	11.8373	11.8288	11.8583	11.8774	11.7889	11.3631	11.1851	11.3647	WD repeat domain 7 [Source:HGNC Symbol;Acc:HGNC:13490]
TXNL1	ENSG00000091164	13.3601	13.4102	13.4313	13.4375	13.4387	13.4698	13.4103	13.6268	13.6299	thioredoxin like 1 [Source:HGNC Symbol;Acc:HGNC:12436]
IL5RA	ENSG00000091181	4.14153	4.61016	4.47282	4.14153	4.7858	4.14153	4.14153	4.14153	4.14153	interleukin 5 receptor subunit alpha [Source:HGNC Symbol;Acc:HGNC:6017]
ABCC6	ENSG00000091262	4.47445	4.14153	4.14153	4.14153	4.14153	4.14153	4.14153	4.14153	4.14153	ATP binding cassette subfamily C member 6 [Source:HGNC Symbol;Acc:HGNC:57]
CMTM6	ENSG00000091317	14.5778	14.6009	14.5858	14.6679	14.7091	14.6416	13.9435	14.0347	14.1024	CKLF like MARVEL transmembrane domain containing 6 [Source:HGNC Symbol;Acc:HGNC:19177]
ITGA6	ENSG00000091409	16.8739	16.9644	16.8966	17.2247	17.2979	17.2069	17.5761	17.4609	17.5886	integrin subunit alpha 6 [Source:HGNC Symbol;Acc:HGNC:6142]
RAPGEF4	ENSG00000091428	6.95842	7.27991	6.79454	7.16346	7.12442	6.97521	7.48937	7.62856	7.75763	Rap guanine nucleotide exchange factor 4 [Source:HGNC Symbol;Acc:HGNC:16626]
MAP3K20	ENSG00000091436	13.3182	13.377	13.4075	13.7964	13.8969	13.8441	13.8611	13.8749	13.8974	mitogen-activated protein kinase kinase kinase 20 [Source:HGNC Symbol;Acc:HGNC:17797]
SMPX	ENSG00000091482	5.39408	5.46674	5.00692	5.25926	4.7858	5.09045	5.02732	5.21013	5.95866	small muscle protein X-linked [Source:HGNC Symbol;Acc:HGNC:11122]
FH	ENSG00000091483	13.7901	13.8349	13.8569	13.8303	13.7581	13.8353	13.9172	14.0616	14.1309	fumarate hydratase [Source:HGNC Symbol;Acc:HGNC:3700]
SEL1L3	ENSG00000091490	12.713	12.8061	12.8289	12.7861	12.8265	12.824	13.1329	13.0558	13.1421	SEL1L family member 3 [Source:HGNC Symbol;Acc:HGNC:29108]
TF	ENSG00000091513	4.94827	4.47363	5.26319	4.94152	4.14153	4.14153	4.72655	4.14153	4.46414	transferrin [Source:HGNC Symbol;Acc:HGNC:11740]
CDV3	ENSG00000091527	15.1679	15.2069	15.1803	15.4329	15.52	15.5405	15.4311	15.588	15.557	CDV3 homolog [Source:HGNC Symbol;Acc:HGNC:26928]
MYO15A	ENSG00000091536	5.54046	5.39115	5.16956	5.40709	5.53889	5.60547	6.0646	5.10151	5.6256	myosin XVA [Source:HGNC Symbol;Acc:HGNC:7594]
ALKBH5	ENSG00000091542	12.6981	12.7773	12.6204	12.863	12.8372	12.7458	11.8511	11.631	11.6828	alkB homolog 5, RNA demethylase [Source:HGNC Symbol;Acc:HGNC:25996]
APOH	ENSG00000091583	4.14153	4.14153	4.47282	4.85885	4.14153	4.48231	4.14153	4.14153	4.14153	apolipoprotein H [Source:HGNC Symbol;Acc:HGNC:616]
NLRP1	ENSG00000091592	10.4079	10.3746	10.4928	10.9709	11.063	10.9686	10.401	10.2134	10.1628	NLR family pyrin domain containing 1 [Source:HGNC Symbol;Acc:HGNC:14374]
PITPNM3	ENSG00000091622	11.4654	11.3033	11.3433	11.206	11.3259	11.2668	11.4806	11.4432	11.5518	PITPNM family member 3 [Source:HGNC Symbol;Acc:HGNC:21043]
SPAG7	ENSG00000091640	11.4774	11.4369	11.5806	11.3721	11.4671	11.524	11.7433	11.9454	11.8469	sperm associated antigen 7 [Source:HGNC Symbol;Acc:HGNC:11216]
ORC6	ENSG00000091651	12.3007	12.3261	12.3732	12.3314	12.2984	12.3125	11.8457	11.9704	12.0185	origin recognition complex subunit 6 [Source:HGNC Symbol;Acc:HGNC:17151]
ZFHX4	ENSG00000091656	10.0617	10.0611	10.0104	9.23781	9.59762	9.19675	9.45881	9.35313	9.43359	zinc finger homeobox 4 [Source:HGNC Symbol;Acc:HGNC:30939]
SLC17A6	ENSG00000091664	4.61132	4.47363	4.14153	4.14153	4.92741	4.14153	4.48083	4.14153	4.98478	solute carrier family 17 member 6 [Source:HGNC Symbol;Acc:HGNC:16703]
CPA1	ENSG00000091704	4.71565	4.14153	4.14153	4.14153	4.46567	4.14153	4.14153	4.14153	4.14153	carboxypeptidase A1 [Source:HGNC Symbol;Acc:HGNC:2296]
ZC3HC1	ENSG00000091732	11.2288	11.1231	11.0477	10.7471	10.8661	10.8483	10.7333	10.5934	10.695	zinc finger C3HC-type containing 1 [Source:HGNC Symbol;Acc:HGNC:29913]
ESR1	ENSG00000091831	8.79846	8.52692	8.81258	8.39759	8.43352	8.39707	9.63651	9.50582	9.805	estrogen receptor 1 [Source:HGNC Symbol;Acc:HGNC:3467]
RGS17	ENSG00000091844	6.79236	6.65505	6.59349	6.19699	6.73651	6.66508	7.43259	7.55206	7.44637	regulator of G protein signaling 17 [Source:HGNC Symbol;Acc:HGNC:14088]
ANGPT2	ENSG00000091879	4.14153	4.47363	4.14153	4.14153	4.14153	4.14153	4.14153	4.73608	4.85704	angiopoietin 2 [Source:HGNC Symbol;Acc:HGNC:485]
TMEM101	ENSG00000091947	11.1879	11.036	11.0181	10.9303	10.848	10.7614	11.0744	11.0938	10.9739	transmembrane protein 101 [Source:HGNC Symbol;Acc:HGNC:28653]
CD200	ENSG00000091972	4.94827	5.17199	5.4637	5.25926	5.69018	5.03109	5.97024	5.58715	5.71132	CD200 molecule [Source:HGNC Symbol;Acc:HGNC:7203]
CCDC80	ENSG00000091986	14.6041	14.7007	14.6818	14.6536	14.8208	14.8216	15.2939	15.1903	15.4084	coiled-coil domain containing 80 [Source:HGNC Symbol;Acc:HGNC:30649]
CMA1	ENSG00000092009	4.14153	4.14153	4.47282	4.14153	4.14153	4.14153	4.14153	4.14153	4.14153	chymase 1 [Source:HGNC Symbol;Acc:HGNC:2097]
PSME1	ENSG00000092010	7.21305	7.84123	7.56082	7.76543	7.4942	11.3385	8.77689	7.98854	8.16823	proteasome activator subunit 1 [Source:HGNC Symbol;Acc:HGNC:9568]
PPP2R3C	ENSG00000092020	11.6656	11.6735	11.8116	11.7696	11.706	11.7583	11.8911	11.9773	12.1179	protein phosphatase 2 regulatory subunit B''gamma [Source:HGNC Symbol;Acc:HGNC:17485]
HAUS4	ENSG00000092036	10.2491	10.3405	10.2944	10.4083	10.2351	10.1104	10.5339	10.7862	10.6818	HAUS augmin like complex subunit 4 [Source:HGNC Symbol;Acc:HGNC:20163]
JPH4	ENSG00000092051	4.14153	4.14153	4.60902	4.14153	4.59897	4.14153	4.14153	4.48641	4.46414	junctophilin 4 [Source:HGNC Symbol;Acc:HGNC:20156]
MYH7	ENSG00000092054	4.14153	4.14153	4.14153	4.14153	4.14153	4.14153	4.14153	4.14153	4.14153	myosin heavy chain 7 [Source:HGNC Symbol;Acc:HGNC:7577]
CEBPE	ENSG00000092067	4.14153	4.14153	4.60902	4.14153	4.14153	4.14153	4.14153	4.14153	4.14153	CCAAT enhancer binding protein epsilon [Source:HGNC Symbol;Acc:HGNC:1836]
SLC7A8	ENSG00000092068	10.8727	10.9544	10.8867	11.142	11.0374	11.0604	11.1392	10.7314	10.9515	solute carrier family 7 member 8 [Source:HGNC Symbol;Acc:HGNC:11066]
OSGEP	ENSG00000092094	11.1216	11.1231	11.0432	10.9685	10.9778	10.9325	10.9025	10.9883	11.0343	O-sialoglycoprotein endopeptidase [Source:HGNC Symbol;Acc:HGNC:18028]
SLC22A17	ENSG00000092096	7.48331	7.41461	7.10566	7.58333	7.4276	6.95187	7.75669	7.24613	7.48293	solute carrier family 22 member 17 [Source:HGNC Symbol;Acc:HGNC:23095]
RNF31	ENSG00000092098	4.14153	4.14153	4.60902	4.50295	4.46567	4.48231	4.14153	4.14153	4.59682	ring finger protein 31 [Source:HGNC Symbol;Acc:HGNC:16031]
SCFD1	ENSG00000092108	12.981	12.9393	13.0658	13.004	13.0123	13.0703	13.1074	13.4289	13.4521	sec1 family domain containing 1 [Source:HGNC Symbol;Acc:HGNC:20726]
G2E3	ENSG00000092140	13.4608	13.3724	13.468	13.3618	13.4737	13.4607	13.41	13.6833	13.6329	G2/M-phase specific E3 ubiquitin protein ligase [Source:HGNC Symbol;Acc:HGNC:20338]
HECTD1	ENSG00000092148	15.1419	15.1222	15.1565	15.0741	15.2153	15.1448	14.6599	14.6063	14.7583	HECT domain E3 ubiquitin protein ligase 1 [Source:HGNC Symbol;Acc:HGNC:20157]
HNRNPC	ENSG00000092199	16.6692	16.6335	16.6985	16.6959	16.6568	16.7261	16.6758	16.9628	16.9786	heterogeneous nuclear ribonucleoprotein C [Source:HGNC Symbol;Acc:HGNC:5035]
RPGRIP1	ENSG00000092200	4.94827	4.80143	4.94439	4.76432	4.14153	4.96691	5.14163	4.82648	4.78279	RPGR interacting protein 1 [Source:HGNC Symbol;Acc:HGNC:13436]
SUPT16H	ENSG00000092201	15.3418	15.3563	15.3908	15.2281	15.2929	15.2515	15.3627	15.5319	15.5447	SPT16 homolog, facilitates chromatin remodeling subunit [Source:HGNC Symbol;Acc:HGNC:11465]
TOX4	ENSG00000092203	13.5953	13.6048	13.5985	13.7308	13.7158	13.6987	13.5777	13.5461	13.6005	TOX high mobility group box family member 4 [Source:HGNC Symbol;Acc:HGNC:20161]
GEMIN2	ENSG00000092208	11.0269	10.9517	10.9542	10.7424	10.8935	10.8059	11.1573	11.3881	11.4649	gem nuclear organelle associated protein 2 [Source:HGNC Symbol;Acc:HGNC:10884]
TGM1	ENSG00000092295	5.46983	5.57082	5.34832	5.99596	5.50595	6.51166	6.7267	5.86624	6.12576	transglutaminase 1 [Source:HGNC Symbol;Acc:HGNC:11777]
TINF2	ENSG00000092330	5.78496	6.84871	5.26319	7.18603	7.83902	8.10103	7.37344	8.43255	5.81651	TERF1 interacting nuclear factor 2 [Source:HGNC Symbol;Acc:HGNC:11824]
DAZL	ENSG00000092345	4.14153	4.61016	4.14153	4.94152	4.14153	4.14153	4.14153	4.14153	4.14153	deleted in azoospermia like [Source:HGNC Symbol;Acc:HGNC:2685]
TBL1Y	ENSG00000092377	6.11941	5.983	6.11094	6.22002	6.21012	5.09045	6.25418	6.45076	6.20169	transducin beta like 1 Y-linked [Source:HGNC Symbol;Acc:HGNC:18502]
SEMA6A	ENSG00000092421	6.63203	6.32666	6.71764	7.26229	7.43516	6.6795	6.50314	6.34187	6.23803	semaphorin 6A [Source:HGNC Symbol;Acc:HGNC:10738]
TRPM7	ENSG00000092439	13.3479	13.3728	13.3959	13.2535	13.3457	13.288	13.2312	13.3614	13.4911	transient receptor potential cation channel subfamily M member 7 [Source:HGNC Symbol;Acc:HGNC:17994]
TYRO3	ENSG00000092445	9.39242	9.30429	9.25845	9.38693	9.31696	9.45259	9.77704	9.408	9.46832	TYRO3 protein tyrosine kinase [Source:HGNC Symbol;Acc:HGNC:12446]
WDR76	ENSG00000092470	10.2299	10.2894	10.3094	9.91892	9.95196	9.88741	10.8597	10.9941	10.9169	WD repeat domain 76 [Source:HGNC Symbol;Acc:HGNC:25773]
CAPN3	ENSG00000092529	7.07622	7.50027	7.34316	7.82368	7.67067	7.78706	7.17941	6.96606	6.35777	calpain 3 [Source:HGNC Symbol;Acc:HGNC:1480]
SNAP23	ENSG00000092531	13.0028	13.0463	13.0205	13.0065	13.0394	13.048	12.8044	12.9079	12.9314	synaptosome associated protein 23 [Source:HGNC Symbol;Acc:HGNC:11131]
TBX15	ENSG00000092607	4.87954	4.87775	4.79983	5.5758	4.7858	4.62236	4.14153	4.62811	4.69801	T-box transcription factor 15 [Source:HGNC Symbol;Acc:HGNC:11594]
PHGDH	ENSG00000092621	11.4059	11.3172	11.3208	11.2175	11.1468	11.1685	11.6456	11.4022	11.4984	phosphoglycerate dehydrogenase [Source:HGNC Symbol;Acc:HGNC:8923]
COL9A3	ENSG00000092758	5.01109	4.47363	4.79983	4.14153	4.46567	4.48231	5.02732	4.62811	4.46414	collagen type IX alpha 3 chain [Source:HGNC Symbol;Acc:HGNC:2219]
EZR	ENSG00000092820	15.4002	15.4576	15.4137	16.7382	16.6875	16.6522	15.7312	15.7251	15.7722	ezrin [Source:HGNC Symbol;Acc:HGNC:12691]
MYL6	ENSG00000092841	15.8555	15.7838	15.8486	16.0239	15.8267	15.9376	15.8105	16.1138	16.1265	myosin light chain 6 [Source:HGNC Symbol;Acc:HGNC:7587]
AGO1	ENSG00000092847	12.1093	12.1324	12.0765	11.7965	11.915	11.8029	11.4905	11.4289	11.2338	argonaute RISC component 1 [Source:HGNC Symbol;Acc:HGNC:3262]
TEKT2	ENSG00000092850	4.80304	4.61016	5.26319	5.01571	4.86038	5.29389	4.81555	4.48641	5.19046	tektin 2 [Source:HGNC Symbol;Acc:HGNC:11725]
CLSPN	ENSG00000092853	12.2179	12.378	12.3317	12.0841	12.1393	12.0137	11.8185	12.0733	12.2025	claspin [Source:HGNC Symbol;Acc:HGNC:19715]
RFFL	ENSG00000092871	10.4009	10.4079	10.4	10.6693	10.7276	10.9023	10.21	10.1911	10.2314	ring finger and FYVE like domain containing E3 ubiquitin protein ligase [Source:HGNC Symbol;Acc:HGNC:24821]
UNC13D	ENSG00000092929	8.26259	8.23379	8.09017	8.40711	8.34075	8.51127	8.88575	8.27106	8.5969	unc-13 homolog D [Source:HGNC Symbol;Acc:HGNC:23147]
MFSD11	ENSG00000092931	10.8807	10.942	11.0502	10.8936	10.8082	10.8933	10.8779	11.0978	11.0981	major facilitator superfamily domain containing 11 [Source:HGNC Symbol;Acc:HGNC:25458]
DPYSL2	ENSG00000092964	11.0945	11.1826	11.1354	11.048	10.9624	10.9579	11.5847	11.4604	11.5398	dihydropyrimidinase like 2 [Source:HGNC Symbol;Acc:HGNC:3014]
TGFB2	ENSG00000092969	9.3239	9.20207	9.29113	10.5839	10.6764	10.6189	11.4002	11.5984	11.58	transforming growth factor beta 2 [Source:HGNC Symbol;Acc:HGNC:11768]
GPATCH2	ENSG00000092978	11.4308	11.4447	11.5432	11.552	11.636	11.6999	11.3272	11.4151	11.5624	G-patch domain containing 2 [Source:HGNC Symbol;Acc:HGNC:25499]
NUP50	ENSG00000093000	14.1694	14.2306	14.187	14.1332	14.2233	14.1227	13.8779	13.8866	13.8367	nucleoporin 50 [Source:HGNC Symbol;Acc:HGNC:8065]
CDC45	ENSG00000093009	11.1155	11.1418	11.0996	11.1176	11.1999	11.1403	11.489	11.4733	11.3338	cell division cycle 45 [Source:HGNC Symbol;Acc:HGNC:1739]
COMT	ENSG00000093010	11.65	11.6147	11.5846	11.6457	11.5102	11.4851	12.0567	11.8244	11.8683	catechol-O-methyltransferase [Source:HGNC Symbol;Acc:HGNC:2228]
ADA2	ENSG00000093072	5.26849	4.47363	4.47282	4.85885	4.46567	4.14153	4.62028	5.25987	5.04124	adenosine deaminase 2 [Source:HGNC Symbol;Acc:HGNC:1839]
	ENSG00000093100	4.47445	4.14153	4.14153	4.14153	4.14153	4.72908	4.81555	4.14153	4.14153	novel transcript
VNN3P	ENSG00000093134	4.80304	4.87775	4.47282	5.08344	4.14153	4.62236	4.81555	5.47622	5.59551	vanin 3, pseudogene [Source:HGNC Symbol;Acc:HGNC:16431]
ECHDC1	ENSG00000093144	13.5579	13.6062	13.6552	13.5054	13.4913	13.535	13.8854	14.1908	14.298	ethylmalonyl-CoA decarboxylase 1 [Source:HGNC Symbol;Acc:HGNC:21489]
LRRFIP2	ENSG00000093167	13.4728	13.4993	13.4683	13.9122	13.9189	13.9388	13.6541	13.6786	13.679	LRR binding FLII interacting protein 2 [Source:HGNC Symbol;Acc:HGNC:6703]
SEC22C	ENSG00000093183	12.7493	12.8372	12.6988	12.7074	12.8486	12.7347	12.8111	12.643	12.6432	SEC22 homolog C, vesicle trafficking protein [Source:HGNC Symbol;Acc:HGNC:16828]
XYLB	ENSG00000093217	8.48473	8.4357	8.52415	8.21443	8.13961	8.12176	8.62721	8.69544	8.3678	xylulokinase [Source:HGNC Symbol;Acc:HGNC:12839]
HDAC6	ENSG00000094631	11.5034	11.4251	11.4406	11.538	11.5734	11.4876	11.546	11.2144	11.1155	histone deacetylase 6 [Source:HGNC Symbol;Acc:HGNC:14064]
GABRP	ENSG00000094755	5.66931	6.21561	5.69231	6.19699	6.31653	5.95249	6.01831	6.15937	6.34132	gamma-aminobutyric acid type A receptor subunit pi [Source:HGNC Symbol;Acc:HGNC:4089]
KRT31	ENSG00000094796	4.94827	4.14153	4.47282	5.08344	4.46567	4.48231	5.41674	5.25987	4.46414	keratin 31 [Source:HGNC Symbol;Acc:HGNC:6448]
CDC6	ENSG00000094804	12.7931	12.8331	12.8577	12.6241	12.5143	12.4642	12.7034	12.93	12.7672	cell division cycle 6 [Source:HGNC Symbol;Acc:HGNC:1744]
UPRT	ENSG00000094841	10.3264	10.3858	10.1874	10.6282	10.4217	10.3752	10.4685	10.4905	10.802	uracil phosphoribosyltransferase homolog [Source:HGNC Symbol;Acc:HGNC:28334]
CDC23	ENSG00000094880	13.7635	13.7852	13.8307	13.7119	13.6614	13.6727	13.152	13.2923	13.3739	cell division cycle 23 [Source:HGNC Symbol;Acc:HGNC:1724]
AAAS	ENSG00000094914	11.9466	11.8369	11.7981	11.8501	11.8388	11.8616	12.0963	11.9634	11.86	aladin WD repeat nucleoporin [Source:HGNC Symbol;Acc:HGNC:13666]
CBX5	ENSG00000094916	13.4475	13.4282	13.4376	13.1844	13.2888	13.1342	13.7248	13.5232	13.5447	chromobox 5 [Source:HGNC Symbol;Acc:HGNC:1555]
FMO2	ENSG00000094963	4.14153	4.14153	4.14153	4.14153	4.14153	4.72908	4.14153	4.14153	4.14153	flavin containing dimethylaniline monoxygenase 2 [Source:HGNC Symbol;Acc:HGNC:3770]
SUCO	ENSG00000094975	13.6577	13.6813	13.7248	13.6435	13.7386	13.6675	12.6403	12.7276	12.8015	SUN domain containing ossification factor [Source:HGNC Symbol;Acc:HGNC:1240]
MSH2	ENSG00000095002	12.7269	12.7537	12.7384	12.7873	12.782	12.7343	13.0559	13.2484	13.3286	mutS homolog 2 [Source:HGNC Symbol;Acc:HGNC:7325]
MAP3K1	ENSG00000095015	12.4459	12.4955	12.4875	12.365	12.4454	12.3765	11.4541	11.309	11.5492	mitogen-activated protein kinase kinase kinase 1 [Source:HGNC Symbol;Acc:HGNC:6848]
DHPS	ENSG00000095059	6.74098	7.06041	6.48836	6.7413	6.97575	6.92813	6.74037	5.94629	6.12576	deoxyhypusine synthase [Source:HGNC Symbol;Acc:HGNC:2869]
HOOK2	ENSG00000095066	9.50549	9.50426	9.53619	9.46178	9.39961	9.40071	9.93287	9.46707	9.36927	hook microtubule tethering protein 2 [Source:HGNC Symbol;Acc:HGNC:19885]
NXPE1	ENSG00000095110	4.14153	4.47363	4.14153	4.14153	4.14153	4.14153	4.14153	4.14153	4.14153	neurexophilin and PC-esterase domain family member 1 [Source:HGNC Symbol;Acc:HGNC:28527]
ARCN1	ENSG00000095139	14.7205	14.7988	14.7756	14.7119	14.765	14.7691	14.6542	14.6005	14.6277	archain 1 [Source:HGNC Symbol;Acc:HGNC:649]
EPB41L4B	ENSG00000095203	11.5573	11.6941	11.5841	11.9391	12.0856	11.9731	12.314	12.2111	12.416	erythrocyte membrane protein band 4.1 like 4B [Source:HGNC Symbol;Acc:HGNC:19818]
TMEM38B	ENSG00000095209	11.7609	11.6859	11.737	11.4517	11.5287	11.4544	11.4915	11.7789	11.9097	transmembrane protein 38B [Source:HGNC Symbol;Acc:HGNC:25535]
PSMD5	ENSG00000095261	13.2311	13.2446	13.2269	12.9886	13.0604	13.1203	13.1384	13.2837	13.4059	proteasome 26S subunit, non-ATPase 5 [Source:HGNC Symbol;Acc:HGNC:9563]
PTGS1	ENSG00000095303	9.66001	9.55742	9.405	9.57569	9.78638	9.64858	9.58214	9.43573	9.36152	prostaglandin-endoperoxide synthase 1 [Source:HGNC Symbol;Acc:HGNC:9604]
NUP188	ENSG00000095319	13.2456	13.2625	13.1695	13.2918	13.3144	13.2405	12.8618	12.541	12.4643	nucleoporin 188 [Source:HGNC Symbol;Acc:HGNC:17859]
CRAT	ENSG00000095321	9.38836	9.68149	9.62601	9.52205	9.48679	9.21369	10.059	9.78815	9.68272	carnitine O-acetyltransferase [Source:HGNC Symbol;Acc:HGNC:2342]
SH2D3C	ENSG00000095370	5.72858	5.50257	5.83123	6.02292	6.13396	5.49921	7.02228	6.46807	6.08603	SH2 domain containing 3C [Source:HGNC Symbol;Acc:HGNC:16884]
NANS	ENSG00000095380	12.3927	12.3924	12.479	12.5275	12.5163	12.4942	12.2532	12.3511	12.3351	N-acetylneuraminate synthase [Source:HGNC Symbol;Acc:HGNC:19237]
TBC1D2	ENSG00000095383	12.369	12.2627	12.3574	12.5405	12.5216	12.5231	13.509	13.331	13.3669	TBC1 domain family member 2 [Source:HGNC Symbol;Acc:HGNC:18026]
WHRN	ENSG00000095397	8.08267	8.09142	8.00837	7.75798	7.57156	7.89956	7.73679	7.11311	7.05632	whirlin [Source:HGNC Symbol;Acc:HGNC:16361]
PDE6C	ENSG00000095464	4.14153	4.14153	4.14153	4.14153	4.14153	4.14153	4.14153	4.14153	4.59682	phosphodiesterase 6C [Source:HGNC Symbol;Acc:HGNC:8787]
CWF19L1	ENSG00000095485	12.3797	12.3538	12.3696	12.3641	12.2692	12.2704	12.0794	12.3645	12.3893	CWF19 like cell cycle control factor 1 [Source:HGNC Symbol;Acc:HGNC:25613]
SEMA4G	ENSG00000095539	5.17445	4.80143	5.00692	5.01571	4.46567	5.76273	5.63271	5.3952	5.19046	semaphorin 4G [Source:HGNC Symbol;Acc:HGNC:10735]
BTAF1	ENSG00000095564	14.2088	14.2327	14.2658	14.4272	14.4105	14.3728	13.398	13.3594	13.4432	B-TFIID TATA-box binding protein associated factor 1 [Source:HGNC Symbol;Acc:HGNC:17307]
IKZF5	ENSG00000095574	12.0245	12.0767	12.0596	11.8631	11.9889	11.7771	11.5866	11.6629	11.7257	IKAROS family zinc finger 5 [Source:HGNC Symbol;Acc:HGNC:14283]
BLNK	ENSG00000095585	10.2921	10.1604	10.1781	11.286	11.2923	11.3011	10.8452	10.5906	10.6279	B cell linker [Source:HGNC Symbol;Acc:HGNC:14211]
TLL2	ENSG00000095587	8.03131	8.40396	8.26755	8.35886	8.30436	8.24964	8.45202	8.06731	7.9674	tolloid like 2 [Source:HGNC Symbol;Acc:HGNC:11844]
CYP26A1	ENSG00000095596	4.14153	4.14153	4.14153	4.14153	4.14153	4.14153	4.14153	4.14153	4.14153	cytochrome P450 family 26 subfamily A member 1 [Source:HGNC Symbol;Acc:HGNC:2603]
TDRD1	ENSG00000095627	4.14153	4.14153	4.14153	4.65134	4.14153	4.14153	4.14153	4.14153	4.14153	tudor domain containing 1 [Source:HGNC Symbol;Acc:HGNC:11712]
SORBS1	ENSG00000095637	8.25814	8.46291	8.29796	8.7364	8.64218	8.38427	6.97721	7.1238	6.90132	sorbin and SH3 domain containing 1 [Source:HGNC Symbol;Acc:HGNC:14565]
CRTAC1	ENSG00000095713	4.14153	4.47363	4.14153	4.50295	4.46567	4.62236	4.14153	4.14153	4.14153	cartilage acidic protein 1 [Source:HGNC Symbol;Acc:HGNC:14882]
BAMBI	ENSG00000095739	7.61531	7.50027	7.47926	7.15204	7.40468	7.78054	6.25418	6.32281	5.98082	BMP and activin membrane bound inhibitor [Source:HGNC Symbol;Acc:HGNC:30251]
IL11	ENSG00000095752	7.29444	7.34043	7.14492	7.26229	7.22419	7.13878	7.44084	7.14495	7.15993	interleukin 11 [Source:HGNC Symbol;Acc:HGNC:5966]
WAC	ENSG00000095787	13.5101	13.5166	13.5568	13.7171	13.6945	13.764	13.2655	13.3661	13.4504	WW domain containing adaptor with coiled-coil [Source:HGNC Symbol;Acc:HGNC:17327]
CREM	ENSG00000095794	10.1744	10.2286	10.1932	9.75378	9.99435	9.84457	9.74771	10.2171	10.1937	cAMP responsive element modulator [Source:HGNC Symbol;Acc:HGNC:2352]
NUBP2	ENSG00000095906	11.7758	11.6319	11.6072	11.6492	11.5944	11.6109	11.8372	11.6602	11.4147	NUBP iron-sulfur cluster assembly factor 2, cytosolic [Source:HGNC Symbol;Acc:HGNC:8042]
SMIM24	ENSG00000095932	4.80304	4.71424	4.71286	4.14153	4.46567	4.14153	4.14153	4.14153	4.14153	small integral membrane protein 24 [Source:HGNC Symbol;Acc:HGNC:37244]
HIVEP1	ENSG00000095951	10.7388	10.6035	10.6853	11.6014	11.6807	11.6381	10.8597	10.6681	10.7442	HIVEP zinc finger 1 [Source:HGNC Symbol;Acc:HGNC:4920]
TREM2	ENSG00000095970	9.1283	9.19051	9.28898	9.34057	9.19443	9.5007	9.80104	9.97993	9.6288	triggering receptor expressed on myeloid cells 2 [Source:HGNC Symbol;Acc:HGNC:17761]
CRISP3	ENSG00000096006	5.69933	6.05082	6.39115	6.26489	5.40047	5.90126	6.08711	6.55141	6.81095	cysteine rich secretory protein 3 [Source:HGNC Symbol;Acc:HGNC:16904]
FKBP5	ENSG00000096060	15.7139	15.7358	15.7241	15.7773	15.7961	15.7417	16.5581	16.4772	16.4635	FKBP prolyl isomerase 5 [Source:HGNC Symbol;Acc:HGNC:3721]
SRPK1	ENSG00000096063	13.8664	13.9113	13.951	14.029	14.0452	14.0231	14.1195	14.3117	14.4092	SRSF protein kinase 1 [Source:HGNC Symbol;Acc:HGNC:11305]
BRPF3	ENSG00000096070	11.7916	11.8893	11.7628	11.4385	11.564	11.4544	10.6739	10.3122	10.1672	bromodomain and PHD finger containing 3 [Source:HGNC Symbol;Acc:HGNC:14256]
MRPS18A	ENSG00000096080	11.5099	11.4534	11.5409	11.6024	11.4113	11.3771	11.5216	11.4805	11.4878	mitochondrial ribosomal protein S18A [Source:HGNC Symbol;Acc:HGNC:14515]
TMEM14A	ENSG00000096092	12.5486	12.5209	12.5487	12.4653	12.3926	12.4297	12.4991	12.8315	12.8097	transmembrane protein 14A [Source:HGNC Symbol;Acc:HGNC:21076]
EFHC1	ENSG00000096093	9.87114	9.86714	9.88762	9.68321	9.5707	9.88892	9.69574	9.82732	9.75703	EF-hand domain containing 1 [Source:HGNC Symbol;Acc:HGNC:16406]
HSP90AB1	ENSG00000096384	17.9392	18.0073	17.9483	18.0761	18.1076	18.1002	17.9759	17.9961	17.9357	heat shock protein 90 alpha family class B member 1 [Source:HGNC Symbol;Acc:HGNC:5258]
CDC5L	ENSG00000096401	14.3307	14.2806	14.4026	14.1409	14.1774	14.1939	14.0187	14.2951	14.4235	cell division cycle 5 like [Source:HGNC Symbol;Acc:HGNC:1743]
ITPR3	ENSG00000096433	13.3517	13.4476	13.348	13.6135	13.6578	13.6166	13.5786	13.1891	13.1553	inositol 1,4,5-trisphosphate receptor type 3 [Source:HGNC Symbol;Acc:HGNC:6182]
ZNF184	ENSG00000096654	11.6731	11.5488	11.7062	11.3532	11.3503	11.4585	10.7506	10.6672	11.0519	zinc finger protein 184 [Source:HGNC Symbol;Acc:HGNC:12975]
DSP	ENSG00000096696	18.0252	18.0511	18.0749	18.5738	18.5955	18.4641	18.563	18.2702	18.4111	desmoplakin [Source:HGNC Symbol;Acc:HGNC:3052]
SIRT1	ENSG00000096717	12.9814	13.0853	13.0873	13.0098	13.0457	13.0092	11.7196	11.7268	11.7276	sirtuin 1 [Source:HGNC Symbol;Acc:HGNC:14929]
HNRNPH3	ENSG00000096746	15.0253	14.9842	14.9798	15.0607	15.0417	15.1551	14.8365	15.0747	15.0583	heterogeneous nuclear ribonucleoprotein H3 [Source:HGNC Symbol;Acc:HGNC:5043]
IFT74	ENSG00000096872	11.8928	11.7833	11.9693	11.7946	11.7532	11.8216	12.0056	12.2715	12.3682	intraflagellar transport 74 [Source:HGNC Symbol;Acc:HGNC:21424]
[truncated: 34,076 more rows]
