# Supplementary material for: Multiple roles for hypoxia inducible factor 1-alpha in airway epithelial cells during mucormycosis
Source: Nat Commun. 2024 Jun 20;15:5282. doi: 10.1038/s41467-024-49637-8 (PMC11190229; doi:10.1038/s41467-024-49637-8)
Supplement: Supplementary file 13 — Source Data [file 41467_2024_49637_MOESM13_ESM.xlsx]

## Sheet: Fig 1A
3 hour	6 hour
17.0458	43.87
20	30.54
25.44	34.37
16.66	35.7
19.76	58.46
27.88	80.59

## Sheet: Fig 1B
6 hour	12 hour	24 hour	36 hour	48 hour
0.6	9.2	19.9	24.1	23.6
1.4	12.2	15	34	30.4
0.3	6.9	15.2	29	31.7
1.4	12.9	8	25.4	23
4.5	7.2	15.2	24.3	28.4
0.2	4.1	7.2	27.1	15.8
0.7	6.8	4.9	29.9	34.1
0.2	6.9	6.3	17.6	34.7
	10.3	23.3	22.3	53.3
	15.3	15.2	26.5	11.3
	0.5	14.6	27.7	39.8
	9.2	18.8	27.6	35.9
	5.2		27.3	36.7
			9.7	52.5

## Sheet: Fig 1D
IL-1a			CXCL8			GM-CSF			IL-1b
Uninfected	+ R. delemar		Uninfected	+ R. delemar		Uninfected	+ R. delemar		Uninfected	+ R. delemar
8.71088	161.7		85.3851	435.218		1.70216	36.5585		0.743131	3.18673
9.16049	136.897		88.9447	400.076		1.5392	35.2505		0.69028	3.26545
11.0071	113.119		83.2853	382.686		1.5392	29.4656		0.69028	2.26929
21.4547	150.181		50.0162	207.474		1.59358	19.2616		1.16514	4.57369
25.5784	157.433		43.6797	202.711		1.26936	17.6651		1.11246	4.39052
16.0006	167.352		40.7956	229.003		1.1624	24.3974		1.11246	6.0363

## Sheet: Fig 2B, 2C
Uninf	1h	3h
1.13613	5.84809	3.56731
0.922293	3.79117	2.78089
1.01661	3.16796	2.91857
			anti-B actin			anti-total ERK 1/2			anti-phospho ERK 1/2

## Sheet: Fig 2D,E
Uninf	Inf 1h	Inf 3h	Inf 1h + LW6	Inf 3h + LW6
1.37811	2.9385	4.55603	0.444616	0.502382
0.475289	1.89955	3.99116	0.188854	0.356732
1.1466	1.62833	3.27528	1.41352	0.856851
				anti-HIF1a				anti-B actin

## Sheet: Fig 3A,3B
Uninf	1h	3h
0.902182	1.86554	2.47222
1.20244	1.52964	1.86641
0.895382	1.78608	2.59187
			anti-HIF1a				anti-B actin

## Sheet: Fig. 3D, 3E
Uninf	3 h	3 h (TW)
1.08102	2.84953	1.33644
0.913278	3.47474	1.25629
1.0057	5.1611	2.55264
			anti-HIF1a					anti-B actin

## Sheet: Fig 4A
Control	LW6
68.9171	20.9112
30.0749	14.1641
40.7143	20.4544
25.9045	16.9279
35.1171	25.9849
33.7191	12.5427
26.3239	12.6354
26.1286	17.7082
16.6382	16.2932
26.0138	21.9603

## Sheet: Fig 4B
							anti-HIF1a					anti-B actin

## Sheet: Fig 4C
Control	Scrambled	HIF1α siRNA
17.21	21.69	2.62
28.13	17.65	5.78
29.04	20.29	5.75
21.33	15.56	4.05
29.9	8.71	2.46
23.88	15.56	3.53
26.69	23.23	4
22.27	14.05	5.26
17.79	15	6.34
11.16	12.6	4.51
15.1	25	9.02
18.85	17.58	4.65
24.67	15.63	6.38
22.5	29.43	3.75
17.25	11.72	9.43
19.4	22.97	10.38

[truncated: 6 more sheets: Fig 4E, Fig 6A, Fig 6B, Supplementary Figure 1B, Supplementary Figure 1C, Supplementary Figure 1 D, E]
